# Supplementary material for: Integrated Multi-Omics Analysis Reveals Glycosylation Involving 2-O-β-D-Glucopyranosyl-L-Ascorbic Acid Biosynthesis in Lycium barbarum
Source: Int J Mol Sci. 2025 Feb 12;26(4):1558. doi: 10.3390/ijms26041558 (PMC11855784; doi:10.3390/ijms26041558)
Supplement: Supplementary file 1 [file ijms-26-01558-s001.zip]

Archive with 37 entries (34 files):
- Supplementary Materials/
- Supplementary Materials/Supplementary Figures S1-S10/
- Supplementary Materials/Supplementary Figures S1-S10/Fig S1.ai
- Supplementary Materials/Supplementary Figures S1-S10/Fig S1.pdf
- Supplementary Materials/Supplementary Figures S1-S10/Fig S10.ai
- Supplementary Materials/Supplementary Figures S1-S10/Fig S10.pdf
- Supplementary Materials/Supplementary Figures S1-S10/Fig S2.ai
- Supplementary Materials/Supplementary Figures S1-S10/Fig S2.pdf
- Supplementary Materials/Supplementary Figures S1-S10/Fig S3.ai
- Supplementary Materials/Supplementary Figures S1-S10/Fig S3.pdf
- Supplementary Materials/Supplementary Figures S1-S10/Fig S4.ai
- Supplementary Materials/Supplementary Figures S1-S10/Fig S4.pdf
- Supplementary Materials/Supplementary Figures S1-S10/Fig S5.ai
- Supplementary Materials/Supplementary Figures S1-S10/Fig S5.pdf
- Supplementary Materials/Supplementary Figures S1-S10/Fig S6.ai
- Supplementary Materials/Supplementary Figures S1-S10/Fig S6.pdf
- Supplementary Materials/Supplementary Figures S1-S10/Fig S7.ai
- Supplementary Materials/Supplementary Figures S1-S10/Fig S7.pdf
- Supplementary Materials/Supplementary Figures S1-S10/Fig S8.ai
- Supplementary Materials/Supplementary Figures S1-S10/Fig S8.pdf
- Supplementary Materials/Supplementary Figures S1-S10/Fig S9.ai
- Supplementary Materials/Supplementary Figures S1-S10/Fig S9.pdf
- Supplementary Materials/Supplementary Figures S1-S10/Supplementary Figures' Captions.docx
- Supplementary Materials/Supplementary Tables S1-S13/
- Supplementary Materials/Supplementary Tables S1-S13/Table S1. Statistics of RNA-seq data quality control.xlsx
- Supplementary Materials/Supplementary Tables S1-S13/Table S10. Gene expression levels of carotenoids biosynthesis pathway.xlsx
- Supplementary Materials/Supplementary Tables S1-S13/Table S11. Gene expression levels of candidate UGT, GH1 and GH35 family.xlsx
- Supplementary Materials/Supplementary Tables S1-S13/Table S12. Gene annotation of WGCNA co-expression module.xlsx
- Supplementary Materials/Supplementary Tables S1-S13/Table S13. RT-qPCR primers used in this study.xlsx
- Supplementary Materials/Supplementary Tables S1-S13/Table S2. Metabolites related to the biosynthesis pathways of AA-2βG and carotenoids.xlsx
- Supplementary Materials/Supplementary Tables S1-S13/Table S3. Gene expression levels of AA-2βG biosynthesis pathway.xlsx
- Supplementary Materials/Supplementary Tables S1-S13/Table S4. Differentially expressed metabolites of ZN01 vs ZN02.xlsx
- Supplementary Materials/Supplementary Tables S1-S13/Table S5. Network analysis of differentially expressed metabolites in ZN01 vs ZN02.xlsx
- Supplementary Materials/Supplementary Tables S1-S13/Table S6. KEGG enrichment genes of ZN01_R vs ZN01_L.xlsx
- Supplementary Materials/Supplementary Tables S1-S13/Table S7. KEGG enrichment genes of ZN01_R vs ZN01_G.xlsx
- Supplementary Materials/Supplementary Tables S1-S13/Table S8. KEGG enrichment genes of ZN02_R vs ZN02_L.xlsx
- Supplementary Materials/Supplementary Tables S1-S13/Table S9. KEGG enrichment genes of ZN02_R vs ZN02_G.xlsx
