# Supplementary material for: Integrated Multi-Omics Analysis Reveals Glycosylation Involving 2-O-β-D-Glucopyranosyl-L-Ascorbic Acid Biosynthesis in Lycium barbarum
Source: Int J Mol Sci. 2025 Feb 12;26(4):1558. doi: 10.3390/ijms26041558 (PMC11855784; doi:10.3390/ijms26041558)
Supplement: Supplementary file 1 [file ijms-26-01558-s001.zip › Supplementary Materials/Supplementary Tables S1-S13/Table S1. Statistics of RNA-seq data quality control.xlsx]

## Sheet: Sheet1
Sample	Raw Data		Valid Data		Valid Ratio (reads)	Q20%	Q30%	GC Content%
	Read	Base	Read	Base
ZN02_L1	54752048	8.21G	52676178	7.90G	96.21	99.54	98	42
ZN02_L2	41439472	6.22G	39774424	5.97G	95.98	99.56	98.26	42
ZN02_L3	40974858	6.15G	39361384	5.90G	96.06	99.56	98.26	42
ZN02_R1	39823572	5.97G	38420970	5.76G	96.48	99.6	98.26	42
ZN02_R2	40624962	6.09G	39210436	5.88G	96.52	99.59	98.26	42
ZN02_R3	39976516	6.00G	38566316	5.78G	96.47	99.54	98.15	42
ZN02_G1	41274876	6.19G	39811778	5.97G	96.46	99.64	98.32	42
ZN02_G2	40724386	6.11G	39245828	5.89G	96.37	99.63	98.27	42.5
ZN02_G3	39942978	5.99G	38500832	5.78G	96.39	99.63	98.24	43
ZN01_L1	40045032	6.01G	38568484	5.79G	96.31	99.53	98.17	43
ZN01_L2	40911940	6.14G	39360824	5.90G	96.21	99.56	98.18	43
ZN01_L3	39973278	6.00G	38472874	5.77G	96.25	99.55	98.17	43
ZN01_R1	39332900	5.90G	37551330	5.63G	95.47	99.52	98.01	42
ZN01_R2	41826422	6.27G	39673292	5.95G	94.85	99.56	98.17	42
ZN01_R3	39617140	5.94G	37369930	5.61G	94.33	99.53	98.12	42.5
ZN01_G1	39715164	5.96G	38162178	5.72G	96.09	99.62	98.22	43
ZN01_G2	40605292	6.09G	38990994	5.85G	96.02	99.57	98.1	43
ZN01_G3	39985958	6.00G	38363698	5.75G	95.94	99.55	98.09	43
