# Supplementary material for: Integrated Multi-Omics Analysis Reveals Glycosylation Involving 2-O-β-D-Glucopyranosyl-L-Ascorbic Acid Biosynthesis in Lycium barbarum
Source: Int J Mol Sci. 2025 Feb 12;26(4):1558. doi: 10.3390/ijms26041558 (PMC11855784; doi:10.3390/ijms26041558)
Supplement: Supplementary file 1 [file ijms-26-01558-s001.zip › Supplementary Materials/Supplementary Tables S1-S13/Table S10. Gene expression levels of carotenoids biosynthesis pathway.xlsx]

## Sheet: Sheet1
	Gene ID	ZN02_L_1	ZN02_L_2	ZN02_L_3	ZN02_R_1	ZN02_R_2	ZN02_R_3	ZN02_G_1	ZN02_G_2	ZN02_G_3	ZN01_L_1	ZN01_L_2	ZN01_L_3	ZN01_R_1	ZN01_R_2	ZN01_R_3	ZN01_G_1	ZN01_G_2	ZN01_G_3
LbPSY1	LOC132618674	26.9036	30.8108	31.3861	145.72	123.541	134.981	12.8664	12.6057	12.0551	62.9875	64.3832	63.4961	54.584	52.2762	53.7138	16.4135	14.0235	13.9812
LbPSY2	LOC132622287	23.9669	22.4148	21.537	1.85677	2.33817	2.15811	12.533	13.5864	11.3998	11.6768	11.6317	12.0149	5.12718	7.06458	2.57821	2.5056	2.10806	2.44765
LbPDS	LOC132633568	27.2527	27.3476	28.4676	576.504	484.86	543.352	50.3559	50.2877	46.2849	23.58	24.0191	24.2711	236.176	205.017	210.772	55.4269	52.8945	52.6883
LbZISO	LOC132604442	16.0989	16.2076	17.2308	67.1881	62.6804	62.4959	20.1555	20.7663	19.1884	18.1463	17.3951	19.4567	27.0449	25.305	25.5102	20.1599	19.7446	19.5384
LbZDS	LOC132645253	46.4482	49.84	47.3646	424.331	346.24	389.624	44.0218	46.3494	43.692	57.6266	58.3165	60.3612	207.814	190.034	198.797	42.1121	41.1948	41.3595
LbCRTISO	LOC132607253	16.1045	16.6284	15.4647	22.3671	17.9017	20.9645	14.4941	14.511	14.931	20.4697	19.2933	18.748	11.0795	9.88672	10.2	10.6205	10.0703	10.3278
LbLCYb1	LOC132607458	34.8527	38.6028	35.0348	20.1751	16.1825	18.8555	13.258	12.2898	12.3025	48.4483	47.0689	43.2294	12.5022	13.7407	13.3781	10.1192	10.3253	11.2632
LbLCYb2	LOC132604100	7.7156	6.54467	7.05065	128.721	103.821	121.67	15.9826	17.1923	15.3284	1.34125	1.01318	0.874344	77.4578	70.097	76.8287	28.5226	25.6994	28.5223
LbLCYe	LOC132636893	25.1245	24.4387	25.3171	1.54735	1.76278	2.30552	3.60419	3.62853	2.75702	32.3595	31.9798	33.8893	1.247	1.75941	1.34306	1.18433	1.59338	1.67721
LbBCH1	LOC132639408	61.6881	64.0475	65.2064	8.18114	7.13219	6.81617	21.6838	21.6093	21.3945	109.16	117.244	112.058	13.6822	13.7858	11.9711	22.3719	20.984	22.2668
LbBCH2	LOC132631965	7.19321	6.00462	6.47204	1451.66	1234.67	1377.47	43.7995	47.0495	41.7074	4.86836	5.9083	5.37305	708.295	578.747	656.986	67.1337	62.8525	69.4323
LbZEP	LOC132621944	246.594	250.191	256.314	5.78306	7.92232	5.39297	23.8704	24.4528	22.0174	120.54	119.493	116.034	10.3241	14.4691	7.03009	18.5487	16.9408	17.9713
LbVDE	LOC132613898	71.3199	69.8898	72.225	30.23	25.3693	28.4015	22.342	23.2919	21.4986	69.3336	72.3715	68.8209	13.0455	12.5169	14.1119	10.2537	9.69839	9.16182
LbNCED1	LOC132609214	1.91443	2.17761	1.94832	0.9415	1.33662	0.819626	1.70408	1.63279	1.56342	0.457885	0.696163	0.710807	5.02466	7.99262	2.27497	2.48149	2.15904	1.99155
LbNCED2	LOC132616773	111.694	119.986	123.902	131.171	111.445	121.569	49.5896	47.3664	46.4359	26.6591	26.8507	27.7105	43.7857	50.7689	82.028	22.4276	22.899	22.7303
LbNCED3	LOC132640287	0.270226	0.115168	0.061849	0.175985	0.225733	0.029486	3.07032	3.66377	4.45334	0.028392	0	0.05422	0.986073	0.710926	0.065339	6.24141	9.76379	10.099
LbCCD1	LOC132635448	192.159	205.31	196.292	5.01828	4.28526	4.86499	104.989	108.633	108.875	236.654	230.716	233.116	2.71941	2.27431	4.38712	59.8035	57.0142	59.1013
LbCCD2	LOC132609625	9.18553	6.04026	6.90834	0.0413827	0	0	4.63254	4.24647	3.9131	6.72823	6.28737	6.3068	0	0.0262292	0.0559591	0.822811	0.84466	1.31805
LbCCD3	LOC132644706	84.2646	80.5169	89.7594	75.7821	64.2166	70.9917	62.0584	60.8269	60.0322	80.4178	78.0467	84.4019	51.0844	47.5483	46.6352	47.8839	43.6683	41.7362
LbCCD4	LOC132644709	106.386	110.797	104.974	18.4184	14.9519	17.8885	24.5393	26.2825	22.3544	104.554	99.5243	97.8638	39.6848	46.451	44.1813	15.0272	14.0209	14.4237
