# Supplementary material for: Integrated Multi-Omics Analysis Reveals Glycosylation Involving 2-O-β-D-Glucopyranosyl-L-Ascorbic Acid Biosynthesis in Lycium barbarum
Source: Int J Mol Sci. 2025 Feb 12;26(4):1558. doi: 10.3390/ijms26041558 (PMC11855784; doi:10.3390/ijms26041558)
Supplement: Supplementary file 1 [file ijms-26-01558-s001.zip › Supplementary Materials/Supplementary Tables S1-S13/Table S11. Gene expression levels of candidate UGT, GH1 and GH35 family.xlsx]

## Sheet: Sheet1
	Gene ID	ZN02_L_1	ZN02_L_2	ZN02_L_3	ZN02_R_1	ZN02_R_2	ZN02_R_3	ZN02_G_1	ZN02_G_2	ZN02_G_3	ZN01_L_1	ZN01_L_2	ZN01_L_3	ZN01_R_1	ZN01_R_2	ZN01_R_3	ZN01_G_1	ZN01_G_2	ZN01_G_3
LbUGT1	LOC132598724	1.99456	1.79647	1.66809	1.32948	1.97741	1.63402	3.74156	4.31488	3.79754	1.90015	1.71832	1.98904	1.46716	1.36073	1.31633	1.90471	2.48037	2.3874
LbUGT2	LOC132598801	0.628138	0.772296	0.883834	1.15596	0.994134	0.993141	0.696525	0.802071	1.03268	0.035598	0.069319	0	0.616318	0.604069	1.13563	0.77314	1.21144	1.01278
LbUGT3	LOC132598803	45.0048	53.0675	51.3131	7.25259	5.56897	5.86111	54.454	54.1611	49.0911	7.52187	7.66755	7.68915	1.11301	2.36585	2.08157	8.98609	9.27308	9.59496
LbUGT4	LOC132598988	51.6045	52.9932	51.9336	518.934	477.275	490.645	157.028	165.688	143.069	16.7012	16.1095	14.7263	570.059	557.525	592.973	219.499	203.707	203.321
LbUGT5	LOC132599011	91.1672	91.3926	94.5357	55.0606	48.7363	57.0551	12.4818	12.171	10.9246	25.6992	29.0555	26.6512	33.6234	31.1971	38.243	5.9493	4.85305	5.89564
LbUGT6	LOC132599012	2.2394	1.71824	2.24576	0.828036	0.576896	0.571422	0.269143	0.191713	0.272314	2.86836	2.83075	3.0202	1.17967	0.484451	0.901104	0.193492	0.139564	0.118532
LbUGT7	LOC132599015	3.38059	3.15263	3.17964	3.01127	2.40215	2.84017	2.02501	2.63234	2.64398	0.254658	0.255832	0.29509	5.50737	7.19685	7.75565	2.74609	2.36645	2.45121
LbUGT8	LOC132599016	57.3527	58.7615	58.7311	58.4081	53.9205	58.3504	25.4578	25.9454	24.1879	49.9481	51.3124	47.5381	41.9202	49.0729	44.8783	43.5635	38.4549	40.5931
LbUGT9	LOC132599986	0	0	0	0	0	0	0	0	0	0.113625	0.082206	0.215316	0	0.018392	0	0	0.039258	0.079761
LbUGT10	LOC132600509	0	0	0	0.072978	0.413545	0.095703	0.959449	1.47842	1.47465	0	0	0.027717	0.300644	1.20779	0.11863	6.83048	11.0267	9.13036
LbUGT11	LOC132602024	1.63553	1.08505	1.36991	0	0	0	0.560402	0.662383	0.422201	0	0	0.050743	0	0	0	0	0	0
LbUGT12	LOC132602546	#N/A	#N/A	#N/A	#N/A	#N/A	#N/A	#N/A	#N/A	#N/A	#N/A	#N/A	#N/A	#N/A	#N/A	#N/A	#N/A	#N/A	#N/A
LbUGT13	LOC132602811	0.247584	0.289704	0.19578	0.040296	0.195132	0.289625	0.036483	0.152539	0.260427	0.230225	0.077032	0.162759	0.076935	0.050875	0.139813	0.140967	0.019273	0.143172
LbUGT14	LOC132602850	0.341433	0.12506	0.088515	0	0	0.036986	1.20145	1.60417	1.00237	0.254599	0.204678	0.086821	0	0.017532	0.074808	0.095934	0.19403	0.179896
LbUGT15	LOC132602858	0.135069	0.053732	0	0	0.035053	0.09352	0.099809	0	0	0	0.050586	0.144179	0.01528	0.254331	0.163799	0.358225	0.1806	0.288541
LbUGT16	LOC132603961	0.094505	0	0	0.39275	0.337795	0.698267	1.00717	0.90019	1.05392	0.031892	0.088723	0.066242	1.54726	2.53757	3.34067	0.562402	0.222539	0.370721
LbUGT17	LOC132603962	0.937722	0.726392	0.511314	1.12702	1.03991	1.03035	0.938716	1.22965	0.689903	3.89011	3.05286	3.93809	2.11794	1.73407	1.95454	0.415921	0.236006	0.241053
LbUGT18	LOC132603963	22.9335	24.3114	23.0046	1.83937	1.55188	1.57215	10.5882	9.82544	10.2991	0.106801	0.470766	0.389538	21.3856	28.0039	28.9011	0.930787	0.976371	1.25332
LbUGT19	LOC132603964	5.66363	6.27404	5.92713	10.5374	7.83463	9.92638	2.21681	2.76217	1.55416	0.750117	0.948204	1.38383	93.0859	92.058	114.372	5.90876	4.63581	5.0826
LbUGT20	LOC132603967	7.77866	7.47723	8.70306	1.59099	1.23758	1.17006	3.16166	3.59326	3.06527	0.626527	1.10067	0.809448	5.74386	18.5128	33.3631	0.227854	0.188903	0.078244
LbUGT21	LOC132604083	0.202782	0.055646	0.246549	0.303562	0.129869	0.066611	0.261269	0.438287	0.454832	0.255369	0.392364	0.25006	0.157347	0.31775	0.173134	0.250411	0.222846	0.213143
LbUGT22	LOC132604323	9.38838	10.4136	9.31077	16.5887	13.6661	17.5617	8.77471	10.3143	7.13588	25.9034	26.6359	27.0115	21.6153	18.0628	20.021	16.2254	14.0438	15.4495
LbUGT23	LOC132604324	58.3388	66.8836	59.0239	152.55	135.557	148.293	57.2144	60.0573	52.1968	64.4657	69.117	65.3665	111.425	115.497	108.995	47.781	44.7569	44.1288
LbUGT24	LOC132604328	6.65742	7.57537	7.2215	0.071433	0.167888	0.085731	2.28831	2.48376	2.8034	5.52904	5.29001	6.03245	0.381141	0.272332	0.292831	0.096271	0.102621	0.229238
LbUGT25	LOC132604353	0.078952	0.164434	0.124108	0	0.035529	0	0.031096	0.146522	0.029207	1.17813	1.16382	1.30153	0.056733	0.100257	0.204802	0.031646	0.032077	0
LbUGT26	LOC132604416	8.31222	9.12838	8.62201	0.310358	0.259166	0.20972	1.73133	1.22349	1.4454	16.7675	16.2707	16.1655	0.121264	0.602151	0.326255	0.823634	1.13692	0.820632
LbUGT27	LOC132604959	0.011654	0	0.025085	0.039527	0.039952	0.039639	0.074696	0.188552	0.046623	0.034848	0.072431	0.070285	0.077315	0.208325	0.070084	0	0.241112	0.146444
LbUGT28	LOC132604978	0	0	0	0.177063	0.076555	0.196479	0.12437	0	0	0	0	0	0	0	0	0	0	0
LbUGT29	LOC132605374	0.022221	0	0	0	0.03377	0	0.090111	0.382384	0.485512	0.125238	0.099039	0.281067	0.075504	0.135578	0.038688	0.700529	1.21582	0.96821
LbUGT30	LOC132605502	0	0.105476	0	0	0.025376	0.025177	0.138273	0.082949	0.228727	0.041583	0	0	0	0.047738	0.069806	0.046769	0.059429	0.046625
LbUGT31	LOC132605695	22.0007	21.3124	21.7534	27.8445	26.9817	31.4618	22.5351	19.9211	22.2848	19.0201	20.2604	19.8027	27.0655	29.1843	26.1171	21.3708	20.9268	18.6537
LbUGT32	LOC132605752	24.2062	24.2505	22.6859	40.7029	30.9278	34.3764	8.76645	11.0408	7.86065	31.5835	29.8841	29.7441	45.0735	39.8221	42.3292	19.7908	15.5344	17.1862
LbUGT33	LOC132605970	6.60638	6.77634	7.92609	0.776029	0.422596	0.501674	10.256	9.27214	10.0459	0.298426	0.341037	0.340113	1.25569	0.594937	0.897744	0.236601	0.233789	0.357743
LbUGT34	LOC132606460	8.14565	8.11663	6.59832	2.18406	1.99135	1.93419	3.19597	3.52817	4.07341	10.6278	10.9768	10.4268	1.35731	2.55648	1.21957	4.14384	4.06184	4.69154
LbUGT35	LOC132606919	15.0034	15.0125	17.7889	3.97266	6.27311	4.4732	10.9453	10.7538	9.4856	27.4683	25.7383	27.6818	2.82774	6.37419	6.88455	4.48264	3.83473	4.7226
LbUGT36	LOC132606920	5.3195	5.09099	5.28347	2.84647	6.39815	2.79697	8.5225	9.50997	6.5258	4.61896	4.59066	4.10875	4.59882	5.7023	3.87053	1.82277	1.00698	1.79521
LbUGT37	LOC132606921	4.23953	4.2717	4.22175	2.10097	1.18595	1.69965	0.567971	0.523503	0.475635	4.46428	5.51102	5.19723	0.828066	0.792847	1.1442	0.151713	0.158228	0.162292
LbUGT38	LOC132606992	0.141987	0.151794	0.103406	0	0.085616	0.053911	1.08179	1.08112	1.06788	0.329403	0.353816	0.422744	0.095901	0.35447	0.114774	0.080106	0.305659	0.47334
LbUGT39	LOC132607137	1.64081	2.27015	1.84471	3.06404	2.84163	2.70568	2.36108	2.6801	2.54095	2.23212	1.87404	1.89035	2.47385	2.8151	2.41555	1.90518	1.42179	1.77678
LbUGT40	LOC132607140	15.6782	14.7983	17.8241	41.0745	33.4306	37.8946	12.0766	12.3352	10.1396	12.154	15.1645	12.3751	15.7597	14.6215	15.1328	6.48532	7.87465	6.08878
LbUGT41	LOC132607181	9.44278	11.1296	11.159	4.49303	3.27057	3.67101	15.476	14.6827	14.0106	25.9809	23.5484	24.2786	4.49278	4.65692	5.57676	15.9377	15.3868	14.8553
LbUGT42	LOC132607413	0	0	0	0.025659	0	0.019462	0.036551	0.032308	0.106867	0	0	0	0	0	0.039363	0	0.070838	0.035981
LbUGT43	LOC132607414	2.31636	2.02283	2.93612	1.81666	1.28873	1.38118	0.193599	0.487358	0.587989	0.716619	0.77037	0.848115	0.396565	0.605691	0.534243	0.55242	0.533596	0.531556
LbUGT44	LOC132607476	0.835272	0.881881	0.874438	38.8074	30.6338	43.4729	14.6537	16.6726	14.9399	0.422343	0.41811	0.536027	18.7518	10.6338	14.5414	21.7773	21.4816	17.7236
LbUGT45	LOC132607479	0.588049	0.744718	0.743126	0.340757	0.240508	0.357324	0	0.0542796	0	0.268676	0.373498	0.387731	0.182726	0.308086	0.53245	0.177421	0.0260289	0.0250982
LbUGT46	LOC132608344	6.19815	4.52627	6.93278	4.196	3.45877	3.9961	1.37269	1.23804	1.40665	3.0232	3.21439	2.68346	2.0025	2.98014	2.34329	1.64361	1.99413	1.41646
LbUGT47	LOC132608963	15.4011	18.8902	20.194	3.23069	3.80189	3.37317	7.24487	6.12663	6.2337	7.78974	7.80567	7.98905	2.54774	5.33249	3.60868	4.22974	4.23289	4.50531
LbUGT48	LOC132608964	1.26773	1.87633	1.45679	0.531043	0.344084	0.251013	0.169574	0.459393	0.307013	0.94837	1.29468	0.637251	0.465351	1.00829	0.585351	0.211938	0.16088	0.231989
LbUGT49	LOC132609040	7.25596	7.97995	8.6378	16.1586	13.99	15.966	28.0037	30.3496	28.274	9.46723	9.08328	8.42598	3.35204	5.70291	4.70993	14.0889	12.5211	13.5689
LbUGT50	LOC132609041	6.05816	6.43703	7.2558	13.7338	11.7919	13.2286	23.6181	26.0994	23.7369	9.00351	7.99443	7.28163	2.88921	5.16438	3.98175	11.9428	10.3557	10.8526
LbUGT51	LOC132609042	1.53033	2.20232	1.80367	8.21305	9.20732	9.05729	2.67817	2.90437	2.74818	4.11068	3.44426	3.66072	2.52937	7.75769	3.32901	2.38865	2.85938	2.57624
LbUGT52	LOC132609333	12.7035	9.73313	7.30102	9.52434	8.45814	10.6774	8.05465	9.6624	8.93651	2.3498	2.05858	1.8919	3.5309	2.76181	3.74103	2.70459	2.90493	2.3623
LbUGT53	LOC132609379	0	0	0	0	0	0.056457	0.031871	0.033767	0.034367	0.062077	0	0	0.254592	0.325544	0.373885	0.065713	0	0.06562
LbUGT54	LOC132609478	15.2658	16.7009	17.2296	11.2194	8.9559	10.6285	2.73835	2.65278	1.87564	3.57345	4.067	3.42722	11.605	13.8383	14.0074	1.17451	0.801003	1.0149
LbUGT55	LOC132609502	0.183791	0.175865	0.321207	5.99901	5.58956	5.70803	0.542894	0.952659	1.08076	0.343181	0.563227	0.32852	5.47309	9.16229	14.5318	0.54267	0.580933	0.77156
LbUGT56	LOC132609506	0.282074	0.31645	0.160241	0.828626	0.494503	0.663204	0	0.113809	0.094491	0.705205	0.47932	0.325671	9.27661	9.563	9.07053	0.529709	0.300384	0.329327
LbUGT57	LOC132609507	4.34757	4.36788	4.53173	1.24253	1.02771	0.796301	1.69484	1.6282	1.5683	11.3549	10.0794	10.5944	2.80093	4.50802	3.81872	1.10912	0.960455	1.35787
LbUGT58	LOC132609508	8.49904	8.86104	9.09763	37.4952	33.8743	34.3162	7.67321	7.02765	7.15887	9.67678	8.98283	6.96355	61.8942	63.5609	62.972	11.9776	10.2511	10.8263
LbUGT59	LOC132609946	11.9549	11.9437	12.6173	23.7109	22.3928	23.9438	25.1085	25.654	22.3121	19.8727	18.0614	17.9878	5.75365	6.41643	9.03135	30.2015	25.5085	25.865
LbUGT60	LOC132610527	1.60557	2.36695	2.11193	0.358736	0.275891	0.332268	2.45221	3.38484	2.86648	29.9078	27.7841	31.6085	3.7228	4.16644	5.97002	6.45097	7.05155	8.51598
LbUGT61	LOC132610884	0.262531	0.143326	0.120311	0.146683	0.229457	0.110676	0.329948	0.510326	0.623822	0.371893	0.167095	0.0848755	0.159754	0.0588531	0.0982938	0.261264	0.214583	0.320142
LbUGT62	LOC132610886	2.31831	1.79952	1.85581	0.438276	0.734925	0.625952	1.31277	1.04072	1.17961	2.0385	2.33347	1.6699	0.958542	1.0301	1.01932	1.8417	1.23615	1.28159
LbUGT63	LOC132611588	0	0	0	0	0	0.077201	0	0	0	0	0	0	0	0	0	0	0	0
LbUGT64	LOC132612128	0	0.045562	0	0	0	0.039828	0	0	0	0	0	0	0	0	0	0	0	0
LbUGT65	LOC132613556	11.5322	11.4691	11.2769	49.8253	41.4242	47.3324	26.6766	24.0193	22.5586	3.9437	3.32999	3.42075	105.395	101.486	104.343	26.9627	24.6125	26.6083
LbUGT66	LOC132613557	3.09289	3.28979	2.84884	1.41113	1.96861	1.11911	2.16351	2.70015	1.84761	0.042085	0.034493	0.06969	2.12226	5.09943	5.03322	0.141668	0.09093	0.055422
LbUGT67	LOC132613593	24.2709	23.8148	24.3518	207.984	182.741	198.42	55.979	56.189	49.98	26.0793	21.3107	23.7008	255.167	245.973	277.523	106.65	98.1519	101.556
LbUGT68	LOC132613773	1.97524	1.92427	2.20533	37.1058	32.1461	37.5593	6.97321	7.2415	6.78501	1.19093	1.1966	1.19138	41.8427	35.5871	39.076	5.64915	5.41069	5.85436
LbUGT69	LOC132613796	2.41102	2.83763	2.82899	4.99238	3.94069	4.51732	4.01688	3.92386	3.55154	1.74502	1.59716	1.29649	3.02345	2.90926	3.1753	3.01476	2.63417	3.00077
LbUGT70	LOC132613896	4.16938	5.22138	4.47052	50.9708	44.0251	44.6737	20.2202	22.1707	17.0681	2.50436	2.1109	1.81406	149.917	193.757	202.272	40.4601	36.2393	36.0932
LbUGT71	LOC132613936	10.4077	10.7569	11.2973	0.91628	0.933362	0.641034	2.20444	2.92084	2.02466	18.8351	18.2088	18.5326	1.00823	1.0546	1.45095	2.57173	2.32738	2.43386
LbUGT72	LOC132613937	12.036	13.7552	13.545	2.61648	1.99814	1.71241	10.3157	11.181	11.4811	11.2015	11.197	10.401	2.92414	4.70526	4.26122	5.4217	5.7591	4.61356
LbUGT73	LOC132614533	1.62953	1.85538	2.19324	0.081838	0.077333	0.111483	0.126681	0.067125	0.167889	1.09823	1.09086	0.895525	0.752012	3.66026	3.35242	0.187786	0.138035	0.161861
LbUGT74	LOC132614534	4.97399	5.62714	5.43806	1.43024	2.55924	1.83535	5.26897	5.23702	5.2075	6.89081	8.4818	7.65497	2.03099	3.78046	2.07697	2.963	2.70765	3.94839
LbUGT75	LOC132614536	0.129	0.324327	0.380493	0.289765	0.4414	0.520174	0.744337	0.657951	0.36875	0.074865	0.043575	0.062028	0.052043	0.151892	0.160834	0.097855	0.013527	0.097499
LbUGT76	LOC132614537	0.56221	0.661236	0.670626	0.020956	0.0376	0.021015	0.115947	0.009996	0.070604	0.676207	0.867391	0.686657	0.414148	1.68747	2.04539	0.024219	0.114739	0.039765
LbUGT77	LOC132614712	9.2238	8.792	9.08895	393.833	336.049	374.048	19.2193	22.5202	18.0335	4.06775	4.05187	3.47578	297.92	255.425	301.402	27.5733	25.5383	25.6653
LbUGT78	LOC132614713	0	0	0.01212	0	0	0	0	0.020709	0.039356	0.010557	0.042654	0.044175	0.042514	0.054231	0.070522	0	0	0.020122
LbUGT79	LOC132614714	2.30069	2.33788	3.50221	4.63842	2.99903	3.68897	0.513013	0.711602	0.316434	1.13419	1.2283	1.30536	8.23811	7.77893	8.09241	0.559862	0.382146	0.557916
LbUGT80	LOC132614797	2.09624	1.57983	1.52614	3.49132	6.61719	3.51597	6.08078	6.79061	5.28937	0.917298	0.898507	0.794759	2.27833	2.34888	1.71498	5.04553	5.89623	5.91761
LbUGT81	LOC132615194	0.090913	0.027728	0.019388	13.9972	14.2486	14.0867	1.00454	0.850864	0.824585	0.102473	0	0.043768	33.1267	30.9768	32.0123	5.11559	4.91424	5.04333
LbUGT82	LOC132615328	3.15107	3.11269	3.55018	4.49461	4.32989	4.33555	2.27507	2.28349	2.35688	0.271668	0.316247	0.229121	8.71053	8.56058	8.51632	0.986535	1.24651	1.18108
LbUGT83	LOC132615485	4.9307	5.55841	5.74755	40.5514	33.1344	43.4343	0.798253	1.24794	1.24466	0.914087	1.21679	1.6839	3.1279	2.84651	4.33741	0.495219	0.39551	0.379264
LbUGT84	LOC132615486	7.84509	8.37234	10.0405	6.36102	6.26779	7.07006	2.02699	2.67506	1.86143	4.25298	3.79963	4.52498	20.1237	19.1043	19.2298	1.20714	0.812698	1.32848
LbUGT85	LOC132615515	3.1621	2.98352	3.80706	1.25202	1.04249	1.09494	1.98016	1.7641	1.93482	2.60319	2.41304	2.67407	0.832198	0.973	0.900744	1.12095	1.04829	1.07831
LbUGT86	LOC132615622	0	0	0.012911	0	0.014953	0	0	0.036666	0.056487	0.011245	0.045435	0.047054	0.045286	0.057767	0.075141	0	0	0.021434
LbUGT87	LOC132615749	1.60382	1.84244	1.76292	0.367776	0.315823	0.151011	0.306684	0.210331	0.288039	1.67121	1.13261	1.1028	0.367255	0.541565	0.712848	0.668745	0.349921	0.30631
LbUGT88	LOC132615751	5.88052	5.43589	4.63695	3.68855	3.24093	3.43938	1.70503	1.23203	0.99082	7.48284	7.16549	6.481	1.59885	1.86872	1.63752	1.35998	1.50102	1.79796
LbUGT89	LOC132615752	1.91074	1.35733	0.963061	2.36294	1.8692	1.63484	0.482545	0.27491	0.421744	2.28098	1.98308	1.72992	1.07614	1.29109	1.84278	0.540471	0.814419	0.670243
LbUGT90	LOC132615754	1.5765	0.874142	1.03161	1.31438	1.02215	1.29055	0.23861	0.239517	0.287922	1.37439	1.13965	1.37691	0.562585	0.445899	0.484695	0.465344	0.358643	0.508426
LbUGT91	LOC132615755	0.809082	0.477306	0.585759	1.01275	0.789262	1.02413	0.184358	0.091505	0.263982	0.474827	0.422797	0.374136	0.123362	0.104947	0.223029	0.157752	0.19217	0.109554
LbUGT92	LOC132615861	0.88218	0.76112	1.0978	0.921822	0.728697	0.757385	0.240049	0.272258	0.230403	0.352018	0.227193	0.328416	0.096286	0.169373	0.182066	0.077835	0.144903	0.097573
LbUGT93	LOC132615862	0.300723	0.286681	0.257461	0.462388	0.565641	0.314486	0.416828	0.334777	0.257658	0.018493	0.083641	0.136491	0.056721	0.12451	0.121496	0.171925	0.083957	0.092946
LbUGT94	LOC132615868	0.878047	0.811689	1.06214	0.88467	0.602936	0.713926	0.289074	0.283612	0.255347	0.348086	0.214803	0.333068	0.096286	0.163605	0.145906	0.094854	0.155365	0.080413
LbUGT95	LOC132615869	0.346149	0.397617	0.375361	0.491963	0.595703	0.314627	0.615215	0.423412	0.289603	0.019397	0.084276	0.133011	0.059491	0.133213	0.127372	0.143898	0.072602	0.09744
LbUGT96	LOC132616602	6.56703	7.99776	7.90717	7.91918	5.97436	7.12801	1.59991	1.67092	1.29807	11.2479	10.3525	9.90531	18.7498	16.3789	17.7766	5.79495	4.86615	5.24984
LbUGT97	LOC132616603	4.6845	5.70965	5.85333	5.76809	4.61123	5.6386	1.11876	1.08674	0.725999	6.31224	8.87206	8.67807	15.6732	13.8807	14.7132	4.6352	3.9436	4.80783
LbUGT98	LOC132616709	10.4525	11.0603	10.7468	8.15125	6.60233	8.30867	5.67065	5.68577	3.8206	8.78628	7.79887	7.24402	12.0943	15.6909	17.6834	5.5347	5.79471	6.0691
LbUGT99	LOC132616712	1.46809	1.46183	1.20245	6.13614	6.30436	5.82558	6.40562	6.42255	7.12935	1.79153	2.34807	1.94517	4.37602	4.70832	4.17076	8.97929	8.34154	8.71204
LbUGT100	LOC132617009	0.137615	0.032285	0	0.30167	0.193447	0.400612	0	0.065157	0.033102	0.149126	0	0.030158	0.162461	0.062647	0.029701	0.058833	0.025263	0.151968
LbUGT101	LOC132617010	6.77447	5.50966	5.23046	32.4066	25.3575	31.0737	15.7886	16.1945	16.7916	8.06044	6.87612	6.15784	8.98293	10.0214	12.6895	30.4039	27.0922	28.4056
LbUGT102	LOC132617983	0	0	0	0.427929	0.884309	0.195213	0.134745	0.088502	0	0	0	0	2.98248	2.97873	3.22872	0.104822	0.126599	0.201033
LbUGT103	LOC132618466	0	0.035663	0	0	0	0	0.126253	0.220416	0.434126	0.038188	0	0	0.167055	0.026817	0	0	0.019769	0
LbUGT104	LOC132618487	3.83799	4.29908	3.59436	0.134092	0.246253	0.385889	0.296944	0.44691	0.587581	11.1064	10.5221	10.3955	0.843675	2.34536	2.77574	0.282564	0.467247	0.526823
LbUGT105	LOC132618878	11.6686	11.8719	11.389	1.4044	1.16008	1.58686	1.52372	1.4754	1.61885	10.9423	10.4406	9.57886	0.069999	0.357657	0.121593	0.313429	0.376282	0.585767
LbUGT106	LOC132619034	0.102657	0	0.028703	0	0.119787	0	0.946419	1.68518	1.03767	0	0	0	0.195435	0.843617	0.072873	3.34438	5.62417	5.87066
LbUGT107	LOC132619035	0	0.045846	0	0	0.051377	0.019419	0.53734	1.1762	0.859566	0	0	0	0.071996	0.173617	0.180292	2.04177	4.58408	3.86478
LbUGT108	LOC132619322	0	0	0	0	0	0	0.063857	0.021492	0.043748	0	0	0	0	0	0	0	0	0
LbUGT109	LOC132620325	0	0	0	0	0	0	0.046447	0.07693	0.039751	0	0	0	0	0	0	0	0	0
LbUGT110	LOC132621173	1.77801	1.56219	1.52385	0.151517	0.161237	0.076721	2.11275	2.23993	1.94149	3.45684	3.34728	3.02062	0.193599	0.062539	0.320993	0.579727	0.733405	0.475166
LbUGT111	LOC132621174	0.506904	0.203285	0.481473	0.170132	0.0381	0.056068	0.341585	0.434081	0.531088	0.169238	0.131031	0.147817	0.037304	0.179186	0.17934	0.222048	0.162987	0.343803
LbUGT112	LOC132621479	0	0.026633	0	0	0	0	0.085319	0	0.041182	0	0	0	0	0	0	0	0.020669	0
LbUGT113	LOC132621897	7.95657	7.40344	8.37021	10.3441	10.2922	11.2919	4.62057	5.87552	6.64311	10.0717	10.5	10.0289	48.3026	43.7773	45.2425	27.4254	27.5275	25.7947
LbUGT114	LOC132622473	4.29634	3.56683	3.57123	0.396581	0.343705	0.295451	2.32856	2.54604	2.79692	11.6097	11.5857	10.376	3.55961	3.67161	3.06136	5.69342	6.06015	5.88215
LbUGT115	LOC132622588	0.054483	0.104697	0.038013	0.090755	0.105564	0.178692	0.128439	0	0.144247	0	0	0	0.151225	0	0	0	0	0.036707
LbUGT116	LOC132622667	11.5139	8.71846	8.51646	7.08588	5.46414	4.86868	7.12614	7.59769	7.29398	16.6063	16.9003	15.6507	9.71753	14.4096	13.5089	3.08049	3.44094	3.83409
LbUGT117	LOC132622752	11.9479	12.088	12.2885	16.2752	16.0897	15.7788	21.6191	23.306	20.646	2.23339	2.1434	1.49374	16.814	19.1364	15.1794	4.55305	3.54478	4.05816
LbUGT118	LOC132622878	0	0.034831	0	0.325958	1.63321	0.218828	0.077435	0.062996	0.027444	0	0	0.077956	1.21923	3.92657	0.684429	0	0	0.056749
LbUGT119	LOC132623103	0.82132	0.888161	0.672673	0.303117	0.179819	0.164298	0.240426	0.532656	0.308629	0.769451	0.97597	0.551646	1.00579	0.681521	0.644652	0.810704	0.692559	0.760391
LbUGT120	LOC132623644	0.57099	0.49373	0.614846	0.303408	0.295198	0.380243	0.660635	0.685014	0.798683	0.446358	0.655958	0.474485	1.3462	2.96606	6.32585	0.513084	0.539014	0.693296
LbUGT121	LOC132623647	5.29096	4.32461	5.0583	1.74798	1.22868	1.55123	2.2461	2.87628	1.98076	2.19052	2.2151	2.44311	0.910715	1.351	2.29026	0.668227	0.966939	0.51805
LbUGT122	LOC132623683	0	0	0	0	0.13654	0	0	0	0	0.027821	0.170149	0.254267	0	0.227362	0	0	0	0.036948
LbUGT123	LOC132623920	0	0	0	0	0	0	0.032477	0	0	0	0	0	0	0	0	0.019916	0	0.031863
LbUGT124	LOC132624084	0.088977	0.241758	0.12058	0	0	0	0.065495	0.071567	0	0	0.029993	0.028293	0.068597	0.040027	0	0	0.031627	0
LbUGT125	LOC132624390	0.073964	0.228143	0	0.138058	0	0.069224	0	0.065856	0	0.060841	0.049715	0	0	0	0	0	0	0
LbUGT126	LOC132624665	0	0.046162	0	0	0	0	0	0	0.047013	0	0	0	0	0	0	0	0	0
LbUGT127	LOC132624927	2.94922	2.17548	2.17425	0.040633	0	0.07711	0.079453	0.195175	0.149736	1.9042	2.2616	1.60717	0.083216	0.238895	0.225359	0	0.172909	0.116925
LbUGT128	LOC132625183	1.21098	1.39533	1.75009	0.064834	0.119077	0.131173	0.159823	0.247416	0.104473	1.20901	1.15467	1.02265	0.102234	0.096896	0.18651	0.136881	0.017151	0.034845
LbUGT129	LOC132625970	1.27933	1.10325	1.18445	4.27712	4.26566	3.82603	2.97977	2.22204	2.20008	1.52384	1.42686	1.14462	1.74105	2.07089	1.6523	1.82626	2.00174	2.58233
LbUGT130	LOC132625978	1.13655	1.09314	1.33665	3.73348	4.07424	3.74215	2.74909	2.19232	1.89901	0.971116	1.07836	1.00523	2.11204	2.6574	2.09777	2.01682	2.38807	3.02887
LbUGT131	LOC132627333	7.98515	8.11387	8.29961	20.2111	18.5787	19.9195	8.84833	8.75763	8.48519	6.34435	7.33451	7.18108	6.83718	7.32819	6.19332	6.45938	6.51432	6.8437
LbUGT132	LOC132627364	0.481329	0.221468	0.315523	0.104246	0.488581	0.362499	1.68014	2.22222	1.69925	0.109789	0.365227	0.132161	1.0841	1.05296	1.51742	1.30563	1.36417	1.21073
LbUGT133	LOC132627531	0.179126	0.101095	0.088092	0.669754	1.23968	0.421518	0.992359	1.21331	0.80571	0	0.026204	0.071642	1.00829	1.4678	0.201117	0.488529	0.260302	0.279366
LbUGT134	LOC132627532	0.173302	0.191074	0.327609	0.034641	0.371548	0.179096	0.762339	0.691467	0.669778	0.074783	0.117383	0.085722	0.164578	0.285283	0.161773	0.866198	0.835897	0.840574
LbUGT135	LOC132627538	7.25772	7.6394	8.07185	145.221	128.396	141.951	28.7134	29.8875	26.4521	1.63736	2.21871	1.92538	331.261	312.223	362.434	56.2478	58.0368	56.099
LbUGT136	LOC132627539	0.020399	0	0	0.084218	0.278935	0.331787	1.71367	1.13168	1.05345	0.123092	0.05763	0.113282	0.68807	0.409251	0.618183	0.207308	0.165718	0.403178
LbUGT137	LOC132627540	0	0	0	0	0.404806	0	0.174727	0.06141	0.059808	0	0	0	0.22021	0.210892	0.285601	0	0.087729	0
LbUGT138	LOC132627541	23.5428	23.7295	24.0713	0.421888	0.486138	0.118495	4.41279	4.84083	4.15953	29.1923	28.5611	28.5014	0.508421	0.913657	1.23412	1.17787	0.829927	0.740896
LbUGT139	LOC132627542	0.075784	0.070417	0.107517	4.98224	4.27592	4.61026	0.570486	0.499668	0.530141	0.210799	0.136214	0.054097	23.9248	23.9592	22.3351	0.236429	0.431854	0.60533
LbUGT140	LOC132627977	0.802984	1.34043	1.3528	1.31146	1.72196	1.31006	1.88765	1.98001	1.56697	2.23895	2.22829	2.16702	0.843023	0.774659	0.740116	0.492509	0.728284	0.758832
LbUGT141	LOC132628385	0	0	0	0	0	0	0	0	0	0	0	0.024826	0	0.030351	0	0	0	0
LbUGT142	LOC132630018	2.49508	3.27514	2.51586	0.127814	0.072982	0.124166	0	0.079867	0.067876	2.33367	2.70832	2.3728	0.145672	0.196959	0.218578	0.134733	0.109671	0.117249
LbUGT143	LOC132630019	6.14379	6.13923	6.56686	2.13285	2.06091	2.38808	3.71955	3.25558	2.74108	4.9532	4.19211	3.68938	0.185188	0.085676	0.209653	0.194191	0.29353	0.354423
LbUGT144	LOC132630020	1.78743	1.10259	0.817559	0	0	0.08381	0.932568	1.28056	1.48467	1.62947	1.95959	1.3107	0	0	0	0.887218	0.569153	0.784245
LbUGT145	LOC132630593	12.4296	11.897	11.1159	4.72495	4.11432	3.53729	6.68033	6.11355	6.13768	14.5237	13.5267	14.8783	2.63238	2.3641	2.39772	3.70521	4.23945	3.30057
LbUGT146	LOC132631186	3.14134	3.00968	3.52463	6.06734	8.00969	6.54244	7.28927	6.70393	5.83242	0.0497113	0.0636042	0	0.129058	0.101114	0.387219	0.188337	0.0686563	0.141387
LbUGT147	LOC132631743	0.041645	0	0	0	0	0	0.374323	0.200904	0.104279	0.118393	0.029308	0.174121	0	0.031981	0.034345	0.101065	0.061808	0.031394
LbUGT148	LOC132631912	0.319591	0.130131	0.557533	0.116441	0.364136	0.275991	3.3756	4.06147	3.25684	4.69923	4.86493	4.59634	1.66922	1.09329	1.57744	1.96321	1.69857	2.07914
LbUGT149	LOC132632774	0.23178	0.159991	0.349604	0.098209	0.181521	0.183658	0.165839	0.419812	0.356933	0.053535	0.116734	0.198413	0.676046	0.253236	0.825732	0.242628	0.167243	0.099937
LbUGT150	LOC132632819	9.74475	7.26304	9.36681	6.42733	6.22341	6.28362	9.23589	7.52911	10.0864	9.55864	9.09311	9.98243	2.57079	2.9652	3.00173	9.64892	9.78397	10.0292
LbUGT151	LOC132633665	0.028557	0	0.016999	0	0	0	0.306243	0.25738	0.187445	0	0	0	0	0	0	0.111333	0.254632	0.165522
LbUGT152	LOC132633694	0.898258	0.760498	1.09075	0.119771	0.29217	0.130851	1.57391	1.32263	0.962807	0.674493	0.697245	0.273031	0.284699	0.1823	0.315931	1.37548	0.940054	1.0347
LbUGT153	LOC132635252	0.277994	0.134622	0.162503	0.036083	0	0	0.102282	0.208398	0.157665	0	0.031226	0	0	0.02429	0	0	0	0
LbUGT154	LOC132635275	5.2119	5.2593	5.8801	4.53506	4.17049	4.66465	3.68289	2.63079	3.11765	1.7942	2.53065	2.48189	4.1366	4.47117	3.515	3.20935	2.90407	3.14725
LbUGT155	LOC132635960	12.853	14.016	13.9903	15.7329	12.5372	13.921	2.49413	2.30536	1.65641	9.81778	10.7954	11.1057	2.60062	3.12398	4.04758	0.672021	0.492952	0.755119
LbUGT156	LOC132636714	0.238591	0.254433	0.261783	0	0	0	0.312069	0.124388	0.198879	0.464918	1.04814	0.84418	0	0.16934	0.067626	0.107046	0	0
LbUGT157	LOC132636720	2.13723	2.78591	2.70102	33.5773	28.6235	30.1576	9.40072	7.59265	5.68039	0.921661	1.19491	0.511553	53.2165	57.0839	52.2396	25.5464	22.8093	22.9698
LbUGT158	LOC132636997	5.99909	4.65472	4.59605	4.49601	4.08204	4.05095	4.2724	4.43668	3.63318	9.36074	8.96589	9.12581	4.25422	5.55823	4.70883	5.54446	6.02923	5.05143
LbUGT159	LOC132636999	0.3384	0.123813	0.483356	0.216884	0.086001	0.138009	0.341587	0.239361	0.738939	0.455558	0.11108	0.179452	0.253529	0.304829	0.078105	0.747113	2.27935	1.43668
LbUGT160	LOC132637429	0.591917	0.53655	0.378848	10.6832	9.90986	10.4133	0.827291	1.27352	0.90942	0.066276	0.07333	0.018492	21.6994	21.3481	22.447	1.67109	1.9316	1.50963
LbUGT161	LOC132637435	0.378058	0.465089	0.375745	3.07042	2.65218	3.08456	0.290218	0.547675	0.336402	0.03042	0.018699	0.019115	5.52293	5.16983	5.30925	0.38879	0.595712	0.435565
LbUGT162	LOC132637563	6.5173	6.6648	6.50208	1.37356	1.44816	1.23881	1.97631	1.89885	1.99751	14.4763	13.054	13.7151	1.79642	2.26917	1.40187	1.82221	2.0891	1.93329
LbUGT163	LOC132637601	1.15602	1.01754	0.940828	4.97817	15.2129	7.57163	9.88325	8.28919	7.15093	0.494072	0.154729	0.412961	5.31428	6.58662	1.69501	22.5418	21.8774	22.7089
LbUGT164	LOC132638043	0	0	0	0.097275	0.04916	0	0	0	0	0	0	0	0	0	0	0	0	0
LbUGT165	LOC132638749	1.15959	0.882438	1.29696	1.24622	1.63868	1.20444	1.67495	1.36532	1.12719	0.035538	0	0.049202	0.023489	0	0	0	0	0.015386
LbUGT166	LOC132640046	1.89226	2.04896	1.95758	0.237791	0.258366	0.129617	0.685813	0.34492	0.545414	1.0463	1.08859	0.755145	0.413832	0.975705	1.1122	0.107208	0.175845	0.143634
LbUGT167	LOC132640047	5.46691	4.34985	4.63765	0.621365	0.551382	0.625363	1.74176	1.65191	1.73845	11.1293	10.1232	10.7242	1.44172	2.00294	1.35281	1.61218	1.36402	1.79175
LbUGT168	LOC132640102	0.254035	0.152445	0.440718	3.23046	13.5261	10.6473	32.0817	26.7218	33.8171	0.167035	0.091142	0.100615	1.04424	1.52539	1.017	9.05275	9.45926	9.85854
LbUGT169	LOC132640357	11.2397	11.5466	10.8912	9.05394	8.36017	8.19753	7.58672	7.36685	7.216	8.85049	8.59146	9.3431	3.54979	4.08228	3.35394	2.25729	1.48524	1.57207
LbUGT170	LOC132640414	0.831179	0.6829	0.813611	0.872808	0.682471	0.80441	0.070835	0.095282	0.097098	0	0.061267	0.033327	1.85589	1.10299	2.09176	0.128741	0.151243	0.132662
LbUGT171	LOC132640422	7.5209	6.58364	5.05635	3.03433	2.70899	2.95185	4.53453	4.03951	3.97661	2.9546	3.47066	3.1241	1.66395	1.56491	0.707169	3.25567	3.00893	3.16561
LbUGT172	LOC132640552	0.019185	0	0.024746	0.020109	0	0.016647	0.030095	0.061675	0	0	0	0.029728	0.039801	0.114709	0.054749	0	0.073402	0.01201
LbUGT173	LOC132640672	0	0	0	0.261244	1.22163	0.64229	1.5006	0.985957	1.39732	0	0	0	1.84368	2.08278	0.508628	14.5047	14.4085	13.3291
LbUGT174	LOC132640753	6.16614	6.72176	7.00139	7.40904	6.84274	7.28509	3.18688	2.05145	2.48284	2.493	2.71471	2.57071	5.7243	7.3611	5.81905	3.61762	3.19727	3.32359
LbUGT175	LOC132641414	0.533037	0.727509	0.645625	2.63716	2.61699	2.97403	0.4531	0.412089	0.399587	0.142019	0.122014	0.406878	0.247931	1.3306	1.80651	0.288532	0.094796	0.261015
LbUGT176	LOC132641416	15.1032	18.0337	17.9409	23.6006	22.5857	25.5011	8.6959	8.29432	8.12397	14.1264	16.9721	13.2438	13.1051	24.3715	23.0006	5.70052	5.23315	5.46731
LbUGT177	LOC132641913	18.8541	16.931	18.8395	9.72807	7.40092	9.32542	7.77661	7.77119	7.79863	16.3891	15.5487	15.5582	2.11433	2.61854	1.98181	2.37164	1.8701	1.94712
LbUGT178	LOC132643715	0	0	0	0.182968	0.296562	0.339145	0.038418	0	0	0	0	0	0	0	0	0	0	0
LbUGT179	LOC132644883	30.5241	32.1461	29.4284	8.15712	5.96001	7.0307	1.87517	2.35194	2.17306	7.03627	7.2091	5.82	7.60902	13.9196	17.4823	2.96771	2.52569	3.26405
LbUGT180	LOC132645474	72.8759	76.8607	73.2004	8.12553	6.44304	6.64305	21.3023	20.5237	20.6633	94.8573	92.0123	93.4737	10.5736	19.1535	18.0353	10.9753	10.3056	10.7518
LbUGT181	LOC132645543	5.06184	4.74131	4.54692	0.430373	0.26841	0.072496	0.700792	0.707731	0.70123	1.06714	0.709486	0.940315	0.068349	0.149586	0.271844	0.147965	0.530961	0.884369
LbBGAL1	LOC132599204	10.6441	9.44364	8.85441	2.03464	2.65723	2.23518	52.9719	56.6265	53.4353	17.5633	17.1941	19.2003	0.82987	1.077	0.421041	11.5395	12.5972	11.1998
LbBGAL2	LOC132600282	0.093596	0.083528	0.056221	0.042257	0	0.025455	0.045153	0.020157	0	0.074489	0.032581	0.074763	0	0.038422	0.035953	0	0.026786	0.013868
LbBGAL3	LOC132600433	15.5095	12.3864	11.312	8.04526	9.14289	7.49256	37.0421	39.4183	37.3387	37.9093	37.0899	39.3083	20.6148	15.6136	15.7371	17.7779	17.9127	19.6939
LbBGAL4	LOC132603715	14.1547	13.5022	10.813	6.68941	6.67076	6.98635	10.5432	10.5832	9.4961	7.6234	8.48133	8.77546	4.02133	4.26014	3.40753	5.41949	4.61732	6.09494
LbBGAL5	LOC132606636	0.875959	0.742917	1.20763	0.063637	0.348621	0.019429	0.018017	0	0.036584	0.207549	0.34627	0.348542	0.112769	0	0	0	0.021943	0.031732
LbBGAL6	LOC132610150	13.3852	12.983	13.9766	22.1153	20.3016	19.8537	25.3326	24.9025	25.4142	11.4717	12.1533	11.8715	27.0475	25.9818	23.8943	20.7089	19.7158	19.2795
LbBGAL7	LOC132610474	0.101464	0.14083	0.23227	0.554627	0.540317	0.508603	0.382262	0.0944302	0.258478	3.25544	3.69504	3.74578	12.3728	12.4813	14.2327	11.6374	10.6825	10.0185
LbBGAL8	LOC132617242	0	0	0	0.01662	0.080989	0	0.112656	0.169053	0.240818	0.019531	0	0	0.0878	0.168542	0.093395	0.109787	0.102574	0.10472
LbBGAL9	LOC132620176	#N/A	#N/A	#N/A	#N/A	#N/A	#N/A	#N/A	#N/A	#N/A	#N/A	#N/A	#N/A	#N/A	#N/A	#N/A	#N/A	#N/A	#N/A
LbBGAL10	LOC132621488	16.5372	12.7451	13.7271	71.8891	59.2162	70.204	19.5721	21.3846	20.3009	12.878	14.3586	15.3825	4.05882	2.88496	2.84354	13.7059	13.3575	13.513
LbBGAL11	LOC132622493	0.804119	0.727181	0.697907	0.521801	0.281512	0.32681	0.804895	0.685565	0.686888	0.398793	0.5228	0.424801	0.021197	0	0	0	0	0
LbBGAL12	LOC132627138	0.079706	0	0.054353	5.70871	5.57214	5.80717	3.01343	2.0986	2.33526	0.067754	0.074148	0	7.69992	6.6926	5.43032	11.6212	8.33953	8.58965
LbBGAL13	LOC132627139	0.102278	0.137676	0.137373	0.755134	1.41412	1.19317	3.10052	4.11868	4.22022	0.588725	0.94914	0.724534	0.767285	0.601456	0.568447	4.19053	3.97824	3.4162
LbBGAL14	LOC132628068	0.047759	0.034596	0.018317	0	0.021951	0	0.19003	0.451602	0.127578	0	0	0	0	0	0	0.119521	0.110485	0.03027
LbBGAL15	LOC132632447	3.85365	2.57596	2.99467	1.57072	1.7501	1.97608	3.50965	4.10646	3.98403	7.9107	7.62529	8.07991	2.06739	2.1804	2.44204	5.80134	5.94276	7.78915
LbBGAL16	LOC132633462	15.3207	14.2084	14.3236	5.71808	3.43133	4.28608	47.6907	52.5036	47.4508	17.982	17.5454	18.9261	4.11004	5.22001	2.68212	4.55389	4.17534	4.30953
LbBGAL17	LOC132636550	0	0	0	0	0	0	0	0	0	0	0	0	0	0	0.052457	0	0	0
LbBGAL18	LOC132636871	18.8828	19.4043	19.7164	17.9248	17.3616	18.11	76.5186	73.7288	67.1936	15.046	16.1866	14.3867	29.3661	39.0462	28.3372	24.8452	25.3116	24.9424
LbBGAL19	LOC132636926	#N/A	#N/A	#N/A	#N/A	#N/A	#N/A	#N/A	#N/A	#N/A	#N/A	#N/A	#N/A	#N/A	#N/A	#N/A	#N/A	#N/A	#N/A
LbBGAL20	LOC132639391	0	0	0.046716	0	0	0	0.375345	0.242965	0.279655	0.32627	0.352752	0.36931	0.10747	0	0.125458	0.236887	0.148491	0.430691
LbBGAL21	LOC132645576	11.2946	11.9202	11.1945	11.7568	12.7322	13.2921	13.5881	13.4198	12.174	11.8592	11.8381	11.7853	13.2092	13.4415	12.7499	9.79283	9.52803	9.26693
LbBGAL22	LOC132645665	11.9686	11.3457	11.7083	0.479354	0.765163	0.501039	1.5406	2.13474	1.35573	19.4962	19.2156	20.3856	0.921978	0.836849	1.31594	0.702245	0.802868	0.865089
LbBGLU1	LOC132602331	0	0	0	0	0	0	0	0	0	0	0	0	0	0	0	0.092963	0	0
LbBGLU2	LOC132608516	5.1756	5.50238	5.69188	26.0217	22.6164	26.8645	7.63573	9.78051	8.35515	9.71774	9.80505	10.7478	31.5105	29.4225	31.6339	7.78011	7.54867	8.02152
LbBGLU3	LOC132608913	1.03552	0.897598	0.774209	157.329	132.607	151.646	13.8662	15.5201	12.0781	0.335512	0.334215	0.306662	147.237	123.943	132.122	15.0602	14.0938	15.1146
LbBGLU4	LOC132608914	23.6224	20.3253	20.0969	22.4836	20.0212	20.9131	43.2894	47.8034	40.6723	4.70902	4.01214	3.55806	12.2533	13.3564	14.9241	9.84134	8.54806	8.01294
LbBGLU5	LOC132608915	0.051153	0	0	1660.24	1517.13	1651.31	500.57	529.086	458.762	0.030151	0	0	1627.35	1385.13	1491.74	393.727	384.11	391.089
LbBGLU6	LOC132608916	3.55928	3.64194	4.1768	47.8922	46.3675	48.7566	20.2239	21.315	19.0548	1.96063	1.96666	1.94824	77.448	69.5139	79.6658	12.1563	12.9643	13.7697
LbBGLU7	LOC132609534	0	0	0.03276	0	0	0	0	0	0	0	0.029136	0	0.067658	0	0	0	0.013272	0
LbBGLU8	LOC132609697	10.1277	8.31514	7.83931	3.63995	2.82926	2.5116	22.0658	21.5154	16.8096	0	0.072013	0.153575	27.1585	16.958	27.1435	8.25408	7.0407	6.21256
LbBGLU9	LOC132609698	10.5001	12.2519	12.9759	4.14627	3.17569	3.61513	26.6055	26.4008	22.3961	0	0.040141	0.07048	9.66614	5.45413	8.01115	3.14377	2.78812	2.41682
LbBGLU10	LOC132610277	4.90404	4.80343	5.28514	0.566128	1.13996	0.36723	0.236003	0.264627	0.426925	7.19416	7.80349	6.62494	4.15518	6.31891	7.31091	0.668379	0.649864	0.924001
LbBGLU11	LOC132611707	0	0	0	28.3546	25.1305	28.9861	18.2692	20.2852	15.766	0	0	0	54.3468	39.2342	50.3286	36.6871	29.7954	36.374
LbBGLU12	LOC132614564	3.64721	3.73279	2.96447	5.60313	7.19332	5.61043	8.57066	8.75178	8.89459	3.34382	3.2168	3.19971	2.81644	2.6526	2.17483	3.46403	3.22515	3.74307
LbBGLU13	LOC132616564	9.54892	10.6715	8.86857	7.58465	9.11787	7.92401	12.0329	11.5736	11.0526	6.35324	5.35177	5.54856	4.31511	5.01569	3.49085	9.8604	9.93388	9.59296
LbBGLU14	LOC132617056	7.82262	7.55038	7.25064	21.2886	17.7162	21.0088	14.4682	15.7516	14.1717	2.21759	2.12044	2.10349	16.7835	17.2807	16.2115	9.84426	10.2112	10.2614
LbBGLU15	LOC132618272	6.80251	6.68896	6.02261	8.74041	7.85988	7.48778	13.2612	15.0246	12.8895	4.89242	4.14216	4.66939	5.20811	4.09476	4.61406	4.69653	4.67596	5.08415
LbBGLU16	LOC132619234	0	0	0	0	0	0	0	0	0	0	0	0	0	0.0272592	0	0	0	0
LbBGLU17	LOC132620128	2.47348	2.51118	2.09985	3.83872	7.62269	5.96978	15.8831	13.721	11.3756	0.812731	0.482267	0.485422	6.44787	5.62976	6.40317	10.5217	8.89558	8.40614
LbBGLU18	LOC132621215	14.6306	15.5176	13.8501	2.93755	2.69615	3.5566	14.2629	14.3136	14.6434	13.8984	13.7452	12.9655	3.05565	4.77287	4.06849	5.99406	7.50908	7.14058
LbBGLU19	LOC132626133	1.27249	0.648309	0.772927	0.562079	0.437652	0.4365	3.54785	3.14984	3.39305	3.74381	3.35069	3.15671	0.685121	1.48841	1.80896	1.24676	1.66295	1.57726
LbBGLU20	LOC132626754	22.6727	22.3995	22.0387	17.3708	16.2403	17.3246	16.6986	16.6646	15.4069	32.2076	31.6004	32.3624	12.3578	13.836	13.8102	12.3636	12.1206	11.8426
LbBGLU21	LOC132627189	0.121623	0.101569	0	0.064472	0	0	0.115618	0	0	0	0	0	0.076227	0.104863	0.144985	0.162467	0.241675	0.23432
LbBGLU22	LOC132633239	0.1727	0.159961	0.264268	0	0	0	0	0.054332	0	0.11475	0.167325	0	0	0	0	0	0	0
LbBGLU23	LOC132633240	21.447	16.8821	19.7678	29.2412	128.023	23.7745	22.7259	19.7255	24.3629	31.9041	33.2374	32.1619	177.048	212.181	130.747	57.4377	54.0551	47.4988
LbBGLU24	LOC132640409	22.7243	22.514	25.5553	4.27966	5.42127	4.25203	1.54381	1.78866	2.20409	8.11061	7.46562	6.33067	8.96548	12.5947	14.3665	1.60055	1.52124	1.11143
LbBGLU25	LOC132644464	0.0971668	0.081355	0.0742551	0	0.0613646	0	0	0	0	0.194648	0.250257	0.322693	0	0	0	0	0	0
LbBGLU26	LOC132644470	10.1612	8.62701	7.13403	0.22411	0.152254	0.324124	7.56797	9.09984	7.26757	5.3389	5.69696	7.14342	0.418729	0.942815	0.582107	3.74756	5.31822	4.08772
