# Supplementary material for: Integrated Multi-Omics Analysis Reveals Glycosylation Involving 2-O-β-D-Glucopyranosyl-L-Ascorbic Acid Biosynthesis in Lycium barbarum
Source: Int J Mol Sci. 2025 Feb 12;26(4):1558. doi: 10.3390/ijms26041558 (PMC11855784; doi:10.3390/ijms26041558)
Supplement: Supplementary file 1 [file ijms-26-01558-s001.zip › Supplementary Materials/Supplementary Tables S1-S13/Table S12. Gene annotation of WGCNA co-expression module.xlsx]

## Sheet: Sheet1
GID	Annotation	Module
LOC132608914	LbBGLU4	black
LOC132609040	LbUGT49	black
LOC132609041	LbUGT50	black
LOC132622752	LbUGT117	black
LOC132598988	LbUGT4	blue
LOC132608516	LbBGLU2	blue
LOC132599323	LbAPX5	green
LOC132608916	LbBGLU6	blue
LOC132609508	LbUGT58	blue
LOC132613556	LbUGT65	blue
LOC132613593	LbUGT67	blue
LOC132613896	LbUGT70	blue
LOC132615486	LbUGT84	blue
LOC132616602	LbUGT96	blue
LOC132621897	LbUGT113	blue
LOC132622891	LbPMI3	blue
LOC132605926	LbAPX2	green
LOC132605927	LbAPX1	turquoise
LOC132627538	LbUGT135	blue
LOC132633240	LbBGLU23	blue
LOC132604100	LbLCYb2	brown
LOC132604324	LbUGT23	brown
LOC132604442	LbZISO	brown
LOC132613773	LbUGT68	brown
LOC132614712	LbUGT77	brown
LOC132617056	LbBGLU14	brown
LOC132618674	LbPSY1	brown
LOC132621488	LbBGAL10	brown
LOC132623714	LbGGP2	brown
LOC132627608	LbPGI1	brown
LOC132631965	LbBCH2	brown
LOC132633568	LbPDS	brown
LOC132645253	LbZDS	brown
LOC132645292	LbGME1	brown
LOC132609333	LbUGT52	cyan
LOC132616712	LbUGT99	green
LOC132610689	LbGR1	turquoise
LOC132611390	LbGR2	blue
LOC132625087	LbPMI2	green
LOC132630476	LbGMP3	green
LOC132640627	LbPMM	green
LOC132644709	LbCCD4	green
LOC132605752	LbUGT32	greenyellow
LOC132607460	LbGalLDH	greenyellow
LOC132613999	LbDHAR2	turquoise
LOC132609946	LbUGT59	magenta
LOC132618765	LbPGI2	magenta
LOC132622667	LbUGT116	magenta
LOC132627677	LbHEMA1	magenta
LOC132641401	LbCAO1	magenta
LOC132604323	LbUGT22	pink
LOC132607181	LbUGT41	pink
LOC132598888	LbGalDH	purple
LOC132600433	LbBGAL3	purple
LOC132598881	LbHEMA2	red
LOC132607140	LbUGT40	red
LOC132609478	LbUGT54	red
LOC132616773	LbNCED2	red
LOC132641416	LbUGT176	red
LOC132599016	LbUGT8	salmon
LOC132633462	LbBGAL16	salmon
LOC132636871	LbBGAL18	salmon
LOC132598803	LbUGT3	tan
LOC132603715	LbBGAL4	tan
LOC132613937	LbUGT72	tan
LOC132621215	LbBGLU18	tan
LOC132622287	LbPSY2	tan
LOC132599412	LbGIuRS	turquoise
LOC132603217	LbGGP1	turquoise
LOC132606919	LbUGT35	turquoise
LOC132607253	LbCRTISO	turquoise
LOC132607458	LbLCYb1	turquoise
LOC132627000	LbAPX7	yellow
LOC132607602	LbCHLE	turquoise
LOC132627563	LbAPX9	turquoise
LOC132609320	LbGME2	turquoise
LOC132610150	LbBGAL6	turquoise
LOC132613898	LbVDE	turquoise
LOC132614032	LbCHLH	turquoise
LOC132614258	LbCHLD	turquoise
LOC132629871	LbMDHAR2	midnightblue
LOC132629878	LbMDHAR4	magenta
LOC132629879	LbMDHAR1	magenta
LOC132630110	LbAPX3	blue
LOC132614884	LbGPP1	turquoise
LOC132616645	LbPORA2	turquoise
LOC132616677	LbHEMC2	turquoise
LOC132617010	LbUGT101	turquoise
LOC132621568	LbHEML2	turquoise
LOC132626754	LbBGLU20	turquoise
LOC132626823	LbDVR	turquoise
LOC132628742	LbPORA1	turquoise
LOC132629085	LbHEME2	turquoise
LOC132630593	LbUGT145	turquoise
LOC132634007	LbMDHAR3	magenta
LOC132634855	LbMDHAR5	brown
LOC132630833	LbCHLG	turquoise
LOC132630944	LbCHL1	turquoise
LOC132631911	LbHEMF	turquoise
LOC132633159	LbCHLM	turquoise
LOC132635448	LbCCD1	turquoise
LOC132635606	LbHEMB1	turquoise
LOC132636262	LbHEMC1	turquoise
LOC132640164	LbDHAR1	red
LOC132637766	LbGMP2	turquoise
LOC132638107	LbHEME1	turquoise
LOC132639408	LbBCH1	turquoise
LOC132642054	LbGalUR6	turquoise
LOC132641433	LbAPX8	blue
LOC132644882	LbHEMY	turquoise
LOC132645474	LbUGT180	turquoise
LOC132643659	LbAO2	purple
LOC132599011	LbUGT5	yellow
LOC132621944	LbZEP	yellow
LOC132627906	LbHEMD	yellow
LOC132640409	LbBGLU24	yellow
LOC132641913	LbUGT177	yellow
LOC132644706	LbCCD3	yellow
LOC132644883	LbUGT179	yellow
