# Supplementary material for: Integrated Multi-Omics Analysis Reveals Glycosylation Involving 2-O-β-D-Glucopyranosyl-L-Ascorbic Acid Biosynthesis in Lycium barbarum
Source: Int J Mol Sci. 2025 Feb 12;26(4):1558. doi: 10.3390/ijms26041558 (PMC11855784; doi:10.3390/ijms26041558)
Supplement: Supplementary file 1 [file ijms-26-01558-s001.zip › Supplementary Materials/Supplementary Tables S1-S13/Table S13. RT-qPCR primers used in this study.xlsx]

## Sheet: Sheet1
Names	Sequences (5'→3')
LbEF1α_F	GGCTGACTGTGCTGTCCTCA
LbEF1α_R	TGCTCACGGGTCTGTCCATC
LbPMI3_F	CGGAGATGGCATTGGCGTTG
LbPMI3_R	TCTCGGGCACCGTTTGAACA
LbGGP2_F	ACAGCCTGTGAGTCGAAGGT
LbGGP2_R	AGGTGGCGTCCCTCATTCAG
LbGalLDH_F	CCCGCCAAGGGCACAATAGA
LbGalLDH_R	GCAACCACACCAAGTCCTCC
LbBGLU2_1_F	ACGGTCAGATGACACCACGA
LbBGLU2_1_R	GCCTCTCACAGCATCAAGCA
LbBGLU6_F	ATGCTGTCAGGAACGGATCG
LbBGLU6_R	GCTCGGTACATAGCCACCAA
LbBGLU23_F	GCCAAGAGTTGTTGCTGCTT
LbBGLU23_R	TCTGTGCAGTTGCCGAATGG
LbPDS_F	TGGTGCAGGTTTGGGTGGTT
LbPDS_R	CCTTGCCTCCAGCAGTATCG
LbZDS_F	TGGTCGGAGTGCCTGTTGTT
LbZDS_R	TGCCTCGAACGCTCCAAGTC
LbBCH2_F	CGCTGCCGTAGGAATGGAGT
LbBCH2_R	TGTGACTCGTGCATGTGCCA
