# Supplementary material for: Integrated Multi-Omics Analysis Reveals Glycosylation Involving 2-O-β-D-Glucopyranosyl-L-Ascorbic Acid Biosynthesis in Lycium barbarum
Source: Int J Mol Sci. 2025 Feb 12;26(4):1558. doi: 10.3390/ijms26041558 (PMC11855784; doi:10.3390/ijms26041558)
Supplement: Supplementary file 1 [file ijms-26-01558-s001.zip › Supplementary Materials/Supplementary Tables S1-S13/Table S2. Metabolites related to the biosynthesis pathways of AA-2βG and carotenoids.xlsx]

## Sheet: Sheet1
Compounds	mz	type	Class	ZN02_R_1	ZN02_R_2	ZN02_R_3	ZN02_G_1	ZN02_G_2	ZN02_G_3	ZN02_L_1	ZN02_L_2	ZN02_L_3	ZN01_R_1	ZN01_R_2	ZN01_R_3	ZN01_G_1	ZN01_G_2	ZN01_G_3	ZN01_L_1	ZN01_L_2	ZN01_L_3
2-O-β-D-Glucopyranosyl-L-ascorbic acid	337.078	NEG	Saccharides	4.21765e+09	4.08372e+09	4.28016e+09	1.8515e+06	2.55378e+06	1.17941e+06	5.92269e+06	5.67027e+06	5.67521e+06	7.2587e+09	6.96398e+09	7.35852e+09	6.68541e+06	6.77512e+06	8.06293e+06	8.02642e+06	8.09867e+06	7.86591e+06
Mannose 1-phosphate	259.022	NEG	Saccharides	9.18153e+07	8.95962e+07	4.17329e+07	3.51085e+07	3.77412e+07	3.47767e+07	8.58696e+06	6.77325e+06	7.94832e+06	3.27555e+07	3.12844e+07	3.13828e+07	3.15568e+07	1.56203e+07	3.07512e+07	1.16873e+07	1.232e+07	1.1704e+07
GDP-mannose	606.347	POS	Saccharides	111188	127375	183784	1.45109e+07	1.52285e+07	1.56919e+07	1.69628e+07	1.67454e+07	1.74831e+07	110978	52378.9	46180.8	312500	605082	695610	1.00918e+06	888728	1.22908e+06
Galactose	203.052	POS	Saccharides	2.36772e+09	2.33936e+09	2.32472e+09	3.33379e+08	3.1559e+08	3.14627e+08	3.91516e+08	4.2004e+08	3.91067e+08	2.58223e+09	2.52138e+09	2.69726e+09	3.10865e+08	3.02676e+08	3.03814e+08	3.61928e+08	3.76134e+08	3.68934e+08
beta-Carotene	537.881	POS	Carotenoids (C40)	1.77162e+06	6.95043e+06	9.28496e+06	4.96006e+06	1.66498e+06	2.3814e+06	2.62184e+06	9.86399e+06	1.35865e+07	4.90532e+06	6.66988e+07	5.62091e+06	4.03243e+06	1.73289e+06	3.56404e+06	3.74641e+06	4.44673e+06	8.53519e+06
Antheraxanthin	584.42	POS	Carotenoids (C40)	100810	770699	785271	1.58437e+06	1.52252e+06	2.14906e+06	1.71798e+06	479167	1.09213e+06	184854	134592	24313.4	1.63488e+06	4.60226e+06	3.8189e+06	1.46386e+06	1.0993e+06	699223
Violaxanthin	601.898	POS	Carotenoids (C40)	203590	1.0878e+06	1.21113e+06	493309	158145	363098	149658	4.38815e+06	2.65145e+06	723504	1.49821e+07	1.44462e+06	872383	246322	306716	529700	708864	2.22984e+06
Annuionone_C	225.15	POS	Apocarotenoids	7.92344e+07	7.67916e+07	7.83262e+07	4.24199e+07	4.83765e+07	4.83795e+07	7.16208e+07	7.43565e+07	7.62477e+07	8.134e+07	8.16944e+07	8.42767e+07	4.93465e+07	4.70048e+07	4.55121e+07	7.4858e+07	7.74604e+07	7.71898e+07
(2E,4E)-5-[8-hydroxy-1,5-dimethyl-3-[3,4,5-trihydroxy-6-(hydroxymethyl)tetrahydropyran-2-yl]oxy-6-oxabicyclo[3.2.1]octan-8-yl]-3-methyl-penta-2,4-dienoic acid	443.192	NEG	Apocarotenoids	2.20403e+07	2.19165e+07	2.58394e+07	3.46723e+07	3.06917e+07	2.80002e+07	1.89941e+07	2.48239e+07	2.01428e+07	1.73074e+07	1.34103e+07	1.43881e+07	4.12472e+07	4.33366e+07	3.34112e+07	2.19366e+07	2.36892e+07	1.82905e+07
Phoenicoxanthin/_Adonirubin/_3-Hydroxycanthaxanthin	581.406	POS	Carotenoids (C40)	4.09788e+06	1.45228e+07	2.04655e+07	1.01597e+07	3.57618e+06	4.70582e+06	5.70432e+06	2.3149e+07	2.97992e+07	8.98055e+06	1.42087e+08	1.19132e+07	9.07122e+06	4.33816e+06	7.80068e+06	8.18122e+06	1.01195e+07	1.91864e+07
Rhodoxanthin	562.379	POS	Carotenoids (C40)	2.93174e+06	7.53985e+06	1.61333e+07	6.73271e+06	2.34628e+06	2.97767e+06	4.24003e+06	2.08376e+07	2.23813e+07	7.6314e+06	8.00109e+07	1.00434e+07	7.51142e+06	4.73492e+06	9.81747e+06	8.26263e+06	7.66313e+06	1.63673e+07
roseoside	387.201	POS	Apocarotenoids	5.53185e+06	5.8829e+06	5.69897e+06	9.3988e+06	9.3303e+06	8.94885e+06	2.57412e+07	2.60315e+07	2.73993e+07	4.38811e+06	3.92882e+06	4.0402e+06	1.44478e+07	1.48138e+07	1.43028e+07	1.69047e+07	1.79848e+07	1.85129e+07
10'-Apozeaxanthinal	392.274	POS	Apocarotenoids	1.07964e+06	3.62363e+06	7.20839e+06	2.65361e+06	644175	1.04833e+06	1.57384e+06	8.27897e+06	8.44421e+06	3.51252e+06	4.07839e+07	4.69991e+06	3.00344e+06	1.71488e+06	3.31436e+06	2.76449e+06	3.24133e+06	5.56417e+06
(6S,7aR)-6-hydroxy-4,4,7a-trimethyl-6,7-dihydro-5H-benzofuran-2-one	197.117	POS	Apocarotenoids	878417	1.70816e+06	918304	3.79635e+06	4.08474e+06	3.82033e+06	4.20597e+06	4.15387e+06	4.1876e+06	3.40877e+06	1.37164e+07	3.1856e+06	3.62825e+06	2.9482e+06	4.51723e+06	1.11998e+07	8.30864e+06	7.58073e+06
2-Cyclohexen-1-one, 4-hydroxy-4-(3-hydroxybutyl)-3,5,5-trimethyl-	227.164	POS	Apocarotenoids	1.56576e+06	2.36795e+06	2.3143e+06	1.16747e+06	2.17284e+06	818706	2.09445e+07	2.01456e+07	2.00837e+07	3.40255e+06	6.81266e+06	7.05085e+06	4.39952e+06	5.60973e+06	5.17218e+06	1.65671e+07	1.60002e+07	1.70495e+07
icariside B5	389.217	POS	Apocarotenoids	3.03672e+06	2.82807e+06	2.79032e+06	6.90342e+06	5.1896e+06	5.68236e+06	1.45813e+07	1.44339e+07	1.45332e+07	3.0112e+06	2.78955e+06	3.04846e+06	1.07324e+07	1.01834e+07	1.93274e+07	1.29709e+07	1.32249e+07	1.36508e+07
3,5,8-Megastigmatrien-7-one	191.143	POS	Apocarotenoids	1.98457e+06	1.95246e+06	1.89083e+06	8.61519e+06	9.2253e+06	3.4777e+06	1.48288e+07	1.57191e+07	1.73534e+07	2.58621e+06	2.43842e+06	2.4866e+06	4.47921e+06	4.33165e+06	4.83349e+06	8.62657e+06	9.3399e+06	9.48866e+06
Cryptocapsin	568.426	POS	Carotenoids (C40)	1.26009e+06	2.66132e+06	2.57201e+06	2.61144e+06	4.26178e+06	4.61603e+06	6.46869e+06	4.28618e+06	8.03298e+06	2.58054e+06	1.84002e+06	2.47576e+06	5.38321e+06	5.07465e+06	3.75524e+06	4.47613e+06	2.47855e+06	3.25196e+06
Astaxanthin	597.4	POS	Carotenoids (C40)	1.05978e+06	2.75747e+06	4.41215e+06	1.97101e+06	392794	771656	996002	5.73186e+06	4.73261e+06	2.36928e+06	2.23945e+07	4.09894e+06	2.97673e+06	2.90308e+06	4.30233e+06	1.30809e+06	1.93316e+06	4.00113e+06
4-[4-hydroxy-2,2,6-trimethyl-6-[(2S,3R,4S,5S,6R)-3,4,5-trihydroxy-6-(hydroxymethyl)tetrahydropyran-2-yl]oxy-cyclohexylidene]but-3-en-2-one	385.187	NEG	Apocarotenoids	3.67729e+06	3.84099e+06	4.00813e+06	4.81898e+06	4.61489e+06	4.71136e+06	2.87226e+07	2.83627e+07	2.95265e+07	2.26284e+06	2.02558e+06	2.23168e+06	7.37789e+06	7.89377e+06	6.97648e+06	2.17888e+07	2.05903e+07	2.16834e+07
(±)-Dihydroactinidiolide	181.122	POS	Apocarotenoids	676059	599831	405036	1.21065e+06	1.18752e+06	1.36489e+06	3.94254e+06	4.9926e+06	3.87317e+06	1.99444e+06	1.77709e+06	2.10141e+06	1.28845e+06	1.29566e+06	1.12405e+06	7.94594e+06	8.06481e+06	8.07572e+06
5-Megastigmen-7-yne-3,9-diol_9-glucoside	371.206	POS	Apocarotenoids	1.05515e+06	939612	838513	2.68122e+06	2.9443e+06	2.04348e+06	2.78074e+07	2.90575e+07	2.90267e+07	1.59249e+06	1.93935e+06	1.35915e+06	1.32788e+06	1.84521e+06	1.12285e+06	2.5707e+07	2.66291e+07	2.59263e+07
(S)-Abscisic acid	263.129	NEG	Apocarotenoids	4.73369e+06	4.66192e+06	4.9802e+06	2.09698e+07	2.03815e+07	1.97469e+07	3.31683e+06	4.8152e+06	3.417e+06	1.41074e+06	1.46691e+06	1.66703e+06	1.8408e+07	1.95466e+07	1.5809e+07	8.96111e+06	8.92615e+06	9.68518e+06
Blumenol_C_glucoside	373.222	POS	Apocarotenoids	2.04312e+06	2.53642e+06	2.0767e+06	6.07668e+06	6.0957e+06	5.9247e+06	2.07016e+07	2.13225e+07	2.25655e+07	1.28804e+06	1.20356e+06	1.49364e+06	2.25505e+06	2.66929e+06	2.4686e+06	1.14068e+07	2.01551e+07	1.99532e+07
[3,4,5-trihydroxy-6-[1-methyl-3-(2,6,6-trimethyl-4-oxo-cyclohex-2-en-1-yl)propoxy]tetrahydropyran-2-yl]methyl 3,4,5-trihydroxybenzoate	523.218	NEG	Apocarotenoids	251628	453626	415649	4.69327e+06	4.3856e+06	856956	4.69485e+06	4.80806e+06	4.68953e+06	1.13509e+06	1.0207e+06	1.18216e+06	361488	410564	483004	3.64819e+06	3.30409e+06	3.53507e+06
(2R,3R,4S,5S,6R)-2-[(E,1R)-3-[(1S,4S,6R)-1,4-dihydroxy-2,2,6-trimethyl-cyclohexyl]-1-methyl-allyloxy]-6-(hydroxymethyl)tetrahydropyran-3,4,5-triol	389.218	NEG	Apocarotenoids	364131	368166	511081	9.1259e+06	1.0132e+07	612670	8.79993e+06	1.06504e+07	8.34447e+06	1.03325e+06	990263	960720	2.09051e+06	2.29495e+06	2.02932e+06	6.69632e+06	6.19025e+06	6.97174e+06
4-hydroxy-4-[(E)-3-hydroxybut-1-enyl]-3,5,5-trimethyl-cyclohex-2-en-1-one	223.134	NEG	Apocarotenoids	805277	860077	949983	6.02783e+06	6.45486e+06	5.78454e+06	434948	480511	528003	933848	1.0103e+06	931034	3.08225e+06	3.37281e+06	3.39056e+06	2.71951e+07	2.80106e+07	2.90336e+07
Hexose + C13H19O (isomer of 1061)	415.197	NEG	Apocarotenoids	2.68674e+06	922515	826122	5.48169e+06	5.11992e+06	4.78582e+06	3.97427e+07	3.8023e+07	4.16497e+07	859455	1.51904e+06	1.5613e+06	1.04063e+07	1.10542e+07	1.04294e+07	2.79241e+07	2.76247e+07	2.85333e+07
Iraldeine	193.158	POS	Apocarotenoids	784951	962540	852141	822889	1.08454e+06	975945	1.20358e+06	1.39375e+06	1.36916e+06	737398	948728	1.21448e+06	688100	671168	892834	768546	1.14098e+06	5.23853e+06
Auroxanthin	600.412	POS	Carotenoids (C40)	37717.8	541087	852446	4.67168e+06	5.57833e+06	8.74869e+06	5.36555e+06	6.94101e+06	4.46554e+06	292916	7.13674e+06	366514	1.43482e+06	1.81339e+06	1.87932e+06	1.01216e+07	1.02272e+07	8.48571e+06
Celaxanthin	551.424	POS	Carotenoids (C40)	183285	512669	539914	1.39992e+06	888915	1.66301e+06	1.054e+07	8.36933e+06	1.23651e+07	292275	277768	287386	1.70704e+06	1.97656e+06	1.58869e+06	1.09393e+07	6.44731e+06	6.89025e+06
Cucurbitaxanthin_B	601.421	POS	Carotenoids (C40)	28352.1	1.00987e+06	508451	2.35478e+06	2.36867e+06	2.8527e+06	1.11066e+06	1.72733e+06	3.38727e+06	284711	1.33913e+07	469107	390054	254323	418148	2.58487e+06	2.6739e+06	2.92518e+06
Adonixanthin/_4-Ketozeaxanthin	583.413	POS	Carotenoids (C40)	428343	379164	603925	1.39956e+06	1.54612e+06	1.52295e+06	1.03134e+07	9.15408e+06	1.02406e+07	252596	299889	384040	1.00683e+06	2.18208e+06	1.94566e+06	1.01808e+07	9.06442e+06	4.95101e+06
all-trans-5,6-Epoxyretinoic acid	317.208	POS	Apocarotenoids	382476	386626	541589	2.3357e+06	2.18316e+06	2.15327e+06	60130.1	0	0	176768	291110	432380	1.00995e+06	1.07111e+06	1.02713e+06	85512.4	120655	123650
Capsorubin	601.424	POS	Carotenoids (C40)	982544	1.87563e+06	2.03117e+06	2.53737e+06	3.50336e+06	2.41919e+06	4.94456e+07	2.76614e+07	5.21993e+07	114860	522654	107423	1.60877e+06	4.26006e+06	3.75718e+06	3.70023e+07	5.48441e+07	1.4432e+07
Cucurbitaxanthin A	584.417	POS	Carotenoids (C40)	0	37620	127697	2.01485e+06	4.09564e+06	4.20734e+06	1.40004e+06	1.05171e+06	1.68073e+06	103731	1.10901e+06	138091	1.28416e+06	1.19073e+06	1.03674e+06	2.1294e+06	1.70091e+06	2.19617e+06
Bixin	393.204	NEG	Apocarotenoids	0	30378.3	10648.4	65361	90202	39896.9	7014.73	10236.3	0	45155.4	63664.8	57610	52771.8	156323	94500	0	0	0
Fucoxanthinol	617.419	POS	Carotenoids (C40)	68079.5	141723	113758	23297.1	69505.6	41907.3	1.39615e+06	1.24677e+06	1.45657e+06	34180	83259.6	31257.8	104893	314747	229463	1.7247e+06	1.59957e+06	1.39205e+06
Crocin	975.382	NEG	Apocarotenoids	89411.2	294204	83725.9	4.04679e+06	1.42159e+06	1.46482e+06	1.21154e+06	730399	1.3395e+06	0	0	0	31567.7	22752.8	107530	29993.1	83822.7	64817.6
Canthaxanthin	565.403	POS	Carotenoids (C40)	26232.5	0	0	330620	420124	339449	3.25818e+06	2.35904e+06	3.1013e+06	0	0	0	177564	326417	485490	2.71621e+06	2.6235e+06	1.56961e+06
Procyanidin A2	577.129	POS	Flavonoids	9.515e+06	4.62566e+06	6.40366e+06	0	0	0	1.30741e+06	997495	1.78556e+06	3.75074e+06	4.03961e+06	3.7243e+06	0	0	0	818311	757742	332247
