# Supplementary material for: Integrated Multi-Omics Analysis Reveals Glycosylation Involving 2-O-β-D-Glucopyranosyl-L-Ascorbic Acid Biosynthesis in Lycium barbarum
Source: Int J Mol Sci. 2025 Feb 12;26(4):1558. doi: 10.3390/ijms26041558 (PMC11855784; doi:10.3390/ijms26041558)
Supplement: Supplementary file 1 [file ijms-26-01558-s001.zip › Supplementary Materials/Supplementary Tables S1-S13/Table S3. Gene expression levels of AA-2βG biosynthesis pathway.xlsx]

## Sheet: Sheet1
	Gene ID	ZN02_L_1	ZN02_L_2	ZN02_L_3	ZN02_R_1	ZN02_R_2	ZN02_R_3	ZN02_G_1	ZN02_G_2	ZN02_G_3	ZN01_L_1	ZN01_L_2	ZN01_L_3	ZN01_R_1	ZN01_R_2	ZN01_R_3	ZN01_G_1	ZN01_G_2	ZN01_G_3
LbNMNAT	LOC132618316	7.1533	6.44982	6.86336	11.3197	13.0372	11.7747	8.21639	7.74764	6.89581	6.87417	7.05993	7.01114	8.25888	7.82822	9.42327	6.98237	6.4364	5.85628
LbPGI1	LOC132627608	28.7137	29.3585	27.9444	49.8273	48.3362	50.0111	35.2162	37.1232	36.6458	32.2724	32.3518	30.0393	46.1373	42.4475	42.717	27.9973	26.9393	26.8115
LbPGI2	LOC132618765	29.1605	26.8818	28.4998	39.4797	44.1076	41.2382	42.0802	43.6244	45.1835	36.5494	32.1212	35.6123	32.555	27.925	24.4182	58.5482	55.061	51.7336
LbPMI1	LOC132618741	1.27504	0.639791	0.619729	1.33312	1.70517	1.33185	2.6196	2.31696	2.65181	1.38225	1.57502	1.12397	0.978574	1.17196	1.10137	1.69391	2.18487	2.43351
LbPMI2	LOC132625087	8.53224	7.21214	6.68475	27.4226	25.3072	26.0154	32.5071	30.5112	35.8645	14.6133	12.8175	13.346	31.1762	26.9974	23.822	61.2462	51.1706	52.9934
LbPMI3	LOC132622891	3.60607	3.2964	3.28728	12.0353	11.1448	11.4136	11.1884	11.1346	10.9945	5.43924	4.8051	4.57461	18.5892	16.5997	17.2995	11.0952	9.75922	11.0653
LbPMM	LOC132640627	30.0836	27.3222	29.7813	108.981	94.1049	109.744	74.2063	68.9638	75.5569	55.9732	60.1159	55.7975	106.683	95.5249	99.7179	168.224	153.048	142.5
LbGMP1	LOC132609745	0.143131	0.313189	0.061979	64.6558	58.6797	71.2558	61.3759	55.5502	97.2789	0.232301	0.20929	0.499639	14.7	11.035	9.30241	373.574	324.145	312.897
LbGMP2	LOC132637766	42.0993	42.6205	42.7032	10.9471	10.4667	11.0236	26.8155	27.5059	29.654	42.512	41.262	42.8367	7.7779	9.18274	7.49485	13.0711	13.1075	12.6173
LbGMP3	LOC132630476	8.98837	7.14264	6.94329	15.7439	16.5445	17.2131	17.253	16.7942	17.7746	5.12912	4.62456	4.22161	13.4702	13.9219	11.3078	15.4767	15.3312	16.8769
LbGME1	LOC132645292	81.7345	84.7288	85.1337	964.757	849.201	953.198	130.918	145.282	131.427	168.73	159.042	166.312	448.887	408.735	428.871	135.856	132.45	139.024
LbGME2	LOC132609320	63.2956	60.5621	59.3169	29.9363	28.6452	30.988	33.2696	33.1453	29.5695	133.161	129.773	132.169	37.8496	39.4437	40.9626	21.7457	20.4485	21.9638
LbGGP1	LOC132603217	672.674	697.432	713.334	143.349	133.686	146.49	353.061	357.337	329.234	631.376	616.862	651.615	148.678	173.127	168.472	126.258	125.654	124.295
LbGGP2	LOC132623714	35.6518	36.2929	36.0801	177.987	150.788	167.267	51.4495	54.9402	52.8813	13.0676	15.3221	14.6156	147.219	137.183	134.03	36.9351	34.8987	36.7575
LbGPP1	LOC132614884	30.5726	30.9519	33.2005	22.6765	22.1897	24.3473	24.2047	25.6	23.3538	42.8442	41.3299	40.321	9.41563	10.7961	12.4698	11.9304	12.2867	13.1435
LbGPP2	LOC132614953	6.33111	7.20886	6.13657	4.81678	4.99362	4.76566	5.43478	6.65084	5.92106	5.05706	4.40808	3.94652	9.28286	9.66471	10.41	7.25426	5.68804	5.82769
LbGalDH	LOC132598888	24.1293	23.8043	23.1415	6.50498	7.29484	7.07493	41.8844	48.318	40.3403	46.0268	41.0728	44.2617	13.0703	12.2044	15.1543	10.7777	11.3189	12.2191
LbGalLDH	LOC132607460	37.4384	36.8359	37.3145	54.5725	47.8115	53.7339	33.5998	34.0492	34.6229	37.3886	35.0372	38.9579	41.0614	38.0911	37.7882	22.0745	23.5403	21.1957
LbMIOX1	LOC132619377	0.227661	0.289279	0.236275	5.37129	13.3814	9.29371	27.8975	20.614	20.7275	0.030773	0.177124	0.090225	11.8286	30.5746	7.63854	5.82804	5.96733	5.23255
LbMIOX2	LOC132636849	5.00884	5.2747	5.30966	4.73227	7.55689	7.9702	16.603	11.722	15.4954	0.521518	0.738822	0.46102	11.5972	13.7015	17.0974	63.3688	55.6712	62.0397
LbAO1	LOC132615790	13.2	11.4989	10.366	15.2013	15.2869	13.8581	3.88751	3.19636	4.56601	3.45443	3.73314	3.81863	2.79158	4.68883	4.37361	1.43759	1.51731	1.52399
LbAO2	LOC132643659	19.2042	17.9414	15.7743	3.62757	2.91639	3.46166	20.8144	19.4738	18.647	21.4115	20.5889	21.0656	5.07315	3.71097	4.4947	8.97826	8.52771	8.01112
LbAPX1	LOC132605927	356.589	375.398	363.178	331.055	316.309	307.361	385.145	403.602	397.955	554.974	537.28	528.007	433.57	445.165	436.31	272.778	260.416	253.709
LbAPX2	LOC132605926	10.2689	10.9807	11.0839	11.1012	11.2045	10.3051	12.5981	13.6712	12.7408	14.5548	13.8581	15.5339	5.62225	4.57852	5.10566	3.32033	2.41797	2.76836
LbAPX3	LOC132630110	93.0171	93.97	100.3	335.936	298.672	331.486	124.512	133.151	114.611	28.8932	25.4174	24.0855	400.092	357.862	390.342	131.91	127.814	128.649
LbAPX4	LOC132623929	2.50823	1.84455	1.95986	0.135079	0.112238	0.140879	1.30898	1.41882	1.9884	1.69667	1.84681	2.80695	0.181987	0.285541	0	0.288148	0.582492	0.40899
LbAPX5	LOC132599323	236.901	233.114	223.564	170.018	151.246	159.763	121.728	130.266	119.009	232.094	215.367	228.167	125.787	122.223	128.808	60.1624	56.17	63.8001
LbAPX6	LOC132636205	13.3912	14.0998	12.2368	11.2502	12.0279	10.9834	10.3985	10.9449	9.70382	20.158	20.2841	19.4433	10.1061	9.94397	9.27699	8.03999	7.26782	8.20112
LbAPX7	LOC132627000	35.0935	35.4173	36.7788	34.5192	26.7757	33.9435	15.0066	14.778	12.6224	23.2982	21.6947	23.3617	20.2946	17.0187	19.3711	9.93368	9.32385	8.97801
LbAPX8	LOC132641433	40.9882	38.8378	39.7284	57.7509	50.8672	54.8573	39.8863	42.1516	38.9961	34.4941	32.1772	32.3781	55.5513	58.7013	58.197	35.52	34.827	34.6626
LbAPX9	LOC132627563	81.1582	79.3174	77.9423	4.37325	4.15927	3.66794	19.2438	21.1647	19.0654	115.665	114.306	120.473	0.953643	1.21389	1.52165	3.60941	4.13263	4.8684
LbMDHAR1	LOC132629879	62.5873	64.3214	61.2478	66.775	55.0508	58.3469	44.4734	45.5244	41.436	112.857	110.582	109.649	109.297	110.366	114.219	40.7805	41.2435	44.5676
LbMDHAR2	LOC132629871	68.0976	63.9716	65.9278	81.6718	77.6649	83.8425	53.273	56.3718	52.9871	42.4857	41.0054	40.0536	35.8858	31.4455	33.4902	17.2768	16.1132	14.4871
LbMDHAR3	LOC132634007	38.9192	32.0787	47.337	33.5369	29.4607	35.4697	18.6599	21.108	19.9441	74.4596	62.2361	65.0692	64.766	51.0966	62.9503	23.4746	21.3119	16.849
LbMDHAR4	LOC132629878	45.1817	48.8892	37.7952	30.9598	32.4136	34.5412	24.4031	25.0305	22.4612	87.1724	87.3793	92.0996	78.906	79.5238	90.7892	29.2618	28.8542	32.7514
LbMDHAR5	LOC132634855	32.51	31.1873	31.5645	68.0346	59.5658	66.6385	25.4321	25.6529	22.1629	43.0546	41.2616	42.887	68.0648	59.1596	64.2137	27.5791	26.6007	26.6114
LbDHAR1	LOC132640164	66.6946	56.995	55.1121	92.8841	95.0956	97.0512	125.007	131.143	134.93	111.193	115.242	111.058	77.9502	76.6992	74.4956	128.493	120.276	126.235
LbDHAR2	LOC132613999	49.0498	53.0821	51.2065	26.0217	24.2586	25.0811	32.9223	32.8456	32.4772	124.063	122.63	129.464	20.9642	17.7612	19.1187	39.3949	35.2074	36.7603
LbGR1	LOC132610689	49.4662	52.5373	48.8545	53.4506	47.0004	49.9052	26.8661	25.539	25.2081	61.2918	61.6743	59.2138	30.1607	30.2434	25.5164	22.194	20.2423	20.6717
LbGR2	LOC132611390	40.9521	39.0359	38.3178	56.2943	51.7084	52.3793	43.1749	45.012	37.7368	53.5347	51.7306	53.0417	77.3446	77.2561	75.2892	45.5625	43.0375	44.5848
LbGalUR1	LOC132641429	1.6838	1.74905	1.64694	14.4088	11.571	12.7218	3.51258	3.03183	3.46854	0.171659	0.535455	0.440989	1.19768	1.44472	1.19438	0.709161	0.991942	0.673459
LbGalUR2	LOC132641426	0.646966	0.897445	0.558412	28.1307	26.7789	25.9319	10.7596	10.3474	9.88615	0.115735	0.247565	0.220024	18.856	19.0297	20.1145	4.93636	3.34125	3.48984
LbGalUR3	LOC132642053	3.64714	4.17803	4.98572	2.72291	2.48444	2.25239	1.95938	1.07618	0.89152	9.19383	10.7042	10.2518	13.7146	18.0875	15.4071	1.74964	1.86211	1.52068
LbGalUR4	LOC132642058	5.11138	4.05776	6.18039	0.857404	0.355341	0.637513	0.38593	0.199883	0.445603	23.9625	19.7768	20.6234	0.445109	1.00607	0.620156	0.271591	0.271395	0.331917
LbGalUR5	LOC132642057	7.15183	6.31451	7.06705	1.36786	1.52485	0.839314	0.717501	0.72183	0.619736	25.7162	30.0198	30.3344	1.96643	2.25117	2.60413	0.6191	0.577875	0.451323
LbGalUR6	LOC132642054	8.56648	9.59864	10.1544	3.9968	2.30842	2.60215	1.65101	1.59098	1.20529	29.3755	30.6441	30.4849	11.5008	10.9209	12.432	3.14623	4.14608	3.28501
LbGalUR7	LOC132642051	2.62579	2.70666	2.71917	2.02104	1.76187	1.66696	1.06934	0.979097	0.707892	5.2588	5.2275	5.2536	19.5118	28.0089	25.7918	1.85753	1.35903	1.3509
LbGalUR8	LOC132642050	2.81929	2.824	2.56218	1.63241	2.3811	2.00795	0.779589	0.848028	1.16497	4.84474	3.72951	3.80508	8.63351	11.5117	9.68521	0.695942	0.627914	1.01886
LbGalUR9	LOC132625727	2.70131	2.83646	3.86959	2.78391	2.56132	2.92793	2.39587	2.14717	1.9999	2.47479	2.71785	2.66787	7.29851	9.3806	6.81913	1.06898	0.721724	0.983233
