# Supplementary material for: Integrated Multi-Omics Analysis Reveals Glycosylation Involving 2-O-β-D-Glucopyranosyl-L-Ascorbic Acid Biosynthesis in Lycium barbarum
Source: Int J Mol Sci. 2025 Feb 12;26(4):1558. doi: 10.3390/ijms26041558 (PMC11855784; doi:10.3390/ijms26041558)
Supplement: Supplementary file 1 [file ijms-26-01558-s001.zip › Supplementary Materials/Supplementary Tables S1-S13/Table S4. Differentially expressed metabolites of ZN01 vs ZN02.xlsx]

## Sheet: Sheet1
Compounds	mz	type	Class	ZN01_R1	ZN01_R2	ZN01_R3	ZN01_G1	ZN01_G2	ZN01_G3	ZN01_L1	ZN01_L2	ZN01_L3	MEAN_ZN01	ZN02_R1	ZN02_R2	ZN02_R3	ZN02_G1	ZN02_G2	ZN02_G3	ZN02_L1	ZN02_L2	ZN02_L3	MEAN_ZN02	VIP	P-Value	Q-Value	Fold_Change	Log_Foldchange
Indole-3-carboxaldehyde	144.045	NEG	Tryptophan alkaloids	0.43312	0.490127	0.449578	0.453799	0.477799	0.39652	0.404543	0.394185	0.368893	0.42984	0.0790982	0.0789963	0.0823593	0.378214	0.377788	0.13503	0.053916	0.116167	0.115655	0.157469	2.12465	0.000133515	0.0141079	0.366344	-1.44873
hexyl hexanoate	199.17	NEG	Fatty esters	0.314503	0.449058	0.284664	0.306625	0.328742	0.31941	0.301682	0.28083	0.307592	0.321456	0.439117	0.383919	0.419888	0.339525	0.402021	0.423004	0.425265	0.386949	0.413214	0.403656	1.94675	0.000662905	0.0327289	1.25571	0.328502
Undecanoic acid	185.155	NEG	Fatty Acids and Conjugates	0.045937	0.0519314	0.0427898	0.045414	0.059898	0.0453028	0.0448402	0.0453504	0.0474558	0.0476577	0.0662473	0.0689642	0.0637019	0.0491927	0.0512194	0.0503213	0.065068	0.06893	0.0670462	0.0611879	1.92328	0.00082547	0.036871	1.2839	0.360536
ethyl octanoate	171.139	NEG	Fatty esters	0.160033	0.190885	0.152191	0.153501	0.169129	0.164907	0.175845	0.166797	0.183186	0.168497	0.229771	0.236685	0.234141	0.16805	0.171121	0.168895	0.257618	0.278902	0.256047	0.222359	1.79223	0.00494156	0.0845736	1.31966	0.400165
2-Aminoisobutyric acid	102.056	NEG	Small peptides	0.354948	0.419382	0.416044	0.521463	0.491572	0.52794	0.583394	0.572365	0.602277	0.498821	0.495103	0.54884	0.472169	0.707264	0.691626	0.687004	0.65554	0.678168	0.655364	0.621231	1.45828	0.00945786	0.0988127	1.2454	0.316608
4-Aminobutyric acid	102.056	NEG	Small peptides	0.354948	0.419382	0.416044	0.521463	0.491572	0.52794	0.583394	0.572365	0.602277	0.498821	0.495103	0.54884	0.472169	0.707264	0.691626	0.687004	0.65554	0.678168	0.655364	0.621231	1.45828	0.00945786	0.0988127	1.2454	0.316608
Capric acid	171.139	NEG	Fatty Acids and Conjugates	0.160033	0.190885	0.152191	0.153501	0.169129	0.164907	0.175845	0.166797	0.183186	0.168497	0.229771	0.236685	0.234141	0.16805	0.171121	0.168895	0.257618	0.278902	0.256047	0.222359	1.79223	0.00494156	0.0845736	1.31966	0.400165
Methyl pentadecanoate	255.233	NEG	Fatty esters	5.2856	3.76008	6.76463	5.68669	5.25958	5.53712	1.38334	2.39563	2.51593	4.28762	11.5849	11.6229	10.606	5.25015	8.62551	7.52851	4.50636	3.43136	3.57328	7.41434	1.32368	0.0263315	0.164209	1.72924	0.79014
Pelargonic acid	157.123	NEG	Fatty Acids and Conjugates	0.207962	0.289782	0.218285	0.195927	0.214339	0.210489	0.281855	0.27915	0.298008	0.243978	0.320288	0.329299	0.328435	0.222414	0.240665	0.21663	0.367867	0.420494	0.372268	0.313151	1.35087	0.0238823	0.155546	1.28352	0.360111
6-Hydroxyluteolin 7-glucoside	465.103	POS	Flavonoids	0.122639	0.154967	0.128834	0.226434	0.241681	0.232505	0.386689	0.397358	0.394785	0.253988	0.0175577	0.0168114	0.0141172	0.0533429	0.0662741	0.0667918	0.153094	0.155015	0.192583	0.0817318	1.79511	0.00122029	0.0452598	0.321794	-1.63579
Dodecanoic acid	199.17	NEG	Fatty Acids and Conjugates	0.314503	0.449058	0.284664	0.306625	0.328742	0.31941	0.301682	0.28083	0.307592	0.321456	0.439117	0.383919	0.419888	0.339525	0.402021	0.423004	0.425265	0.386949	0.413214	0.403656	1.94675	0.000662905	0.0327289	1.25571	0.328502
4-Ethyloctanoic acid	171.139	NEG	Fatty Acids and Conjugates	0.160033	0.190885	0.152191	0.153501	0.169129	0.164907	0.175845	0.166797	0.183186	0.168497	0.229771	0.236685	0.234141	0.16805	0.171121	0.168895	0.257618	0.278902	0.256047	0.222359	1.79223	0.00494156	0.0845736	1.31966	0.400165
14,16-dihydroxy-4-methyl-3-oxabicyclo[10.4.0]hexadeca-1(12),13,15-trien-2-one	277.145	NEG	Macrolides	0.0222228	0.0217807	0.0209798	0.0172266	0.0171709	0.0164738	0.02132	0.0205183	0.0208415	0.0198372	0.0303793	0.0309092	0.031294	0.0215885	0.0191915	0.0191004	0.0249402	0.0298081	0.026664	0.0259861	1.66617	0.00627902	0.0878136	1.30997	0.389537
Nepitrin	479.118	POS	Flavonoids	0.0261566	0.0341214	0.0270735	0.0627449	0.0681	0.0640059	0.0869236	0.0847021	0.0874251	0.0601392	0.000918348	0.000270647	2.4806e-05	0.0049316	0.00448242	0.00880635	0.0143262	0.0139194	0.0137594	0.00682658	1.85016	0.000170252	0.0159568	0.113513	-3.13907
Kaempferol 3-neohesperidoside	595.165	POS	Flavonoids	0.335757	0.420934	0.329972	0.520558	0.547041	0.521058	1.57691	1.55967	1.63363	0.827281	0.0400898	0.0405544	0.04136	0.123289	0.13854	0.130363	0.325829	0.337576	0.348042	0.169516	1.95411	0.00902335	0.0969054	0.204907	-2.28696
Lonicerin	595.165	POS	Flavonoids	0.335757	0.420934	0.329972	0.520558	0.547041	0.521058	1.57691	1.55967	1.63363	0.827281	0.0400898	0.0405544	0.04136	0.123289	0.13854	0.130363	0.325829	0.337576	0.348042	0.169516	1.95411	0.00902335	0.0969054	0.204907	-2.28696
2-(3,4-dihydroxyphenyl)-5-hydroxy-7-[(2S,3R,4S,5S,6R)-3,4,5-trihydroxy-6-[[(2R,3R,4R,5R,6S)-3,4,5-trihydroxy-6-methyl-tetrahydropyran-2-yl]oxymethyl]tetrahydropyran-2-yl]oxy-chromen-4-one	595.165	POS	Flavonoids	0.335757	0.420934	0.329972	0.520558	0.547041	0.521058	1.57691	1.55967	1.63363	0.827281	0.0400898	0.0405544	0.04136	0.123289	0.13854	0.130363	0.325829	0.337576	0.348042	0.169516	1.95411	0.00902335	0.0969054	0.204907	-2.28696
Homoveratric acid	195.066	NEG	Phenolic acids (C6-C1)	0.170497	0.186726	0.174126	0.17028	0.180307	0.180222	0.124392	0.05607	0.10401	0.149626	0.191353	0.190927	0.188483	0.163036	0.160596	0.152245	0.441191	0.431621	0.434151	0.261511	1.46657	0.0365866	0.196815	1.74777	0.805516
Maleic acid	115.004	NEG	Fatty Acids and Conjugates	4.94599	5.4099	5.06515	10.3313	10.244	10.2645	8.77768	8.67286	8.64393	8.03948	10.6353	10.0445	9.86669	17.7402	17.4704	16.4566	19.5004	22.1758	17.8682	15.7509	1.96534	0.000295436	0.022016	1.95919	0.970261
7-[(2S,3R,4S,5S,6R)-4,5-dihydroxy-6-(hydroxymethyl)-3-[(2S,3R,4R,5R,6S)-3,4,5-trihydroxy-6-methyl-tetrahydropyran-2-yl]oxy-tetrahydropyran-2-yl]oxy-3,5-dihydroxy-2-(4-hydroxyphenyl)chromen-4-one	595.165	POS	Flavonoids	0.335757	0.420934	0.329972	0.520558	0.547041	0.521058	1.57691	1.55967	1.63363	0.827281	0.0400898	0.0405544	0.04136	0.123289	0.13854	0.130363	0.325829	0.337576	0.348042	0.169516	1.95411	0.00902335	0.0969054	0.204907	-2.28696
3-[4,5-dihydroxy-6-(hydroxymethyl)-3-[(2S,3R,4R,5R,6S)-3,4,5-trihydroxy-6-methyl-tetrahydropyran-2-yl]oxy-tetrahydropyran-2-yl]oxy-5,7-dihydroxy-2-(4-hydroxyphenyl)chromen-4-one	595.165	POS	Flavonoids	0.335757	0.420934	0.329972	0.520558	0.547041	0.521058	1.57691	1.55967	1.63363	0.827281	0.0400898	0.0405544	0.04136	0.123289	0.13854	0.130363	0.325829	0.337576	0.348042	0.169516	1.95411	0.00902335	0.0969054	0.204907	-2.28696
14-hydroxy-14-(hydroxymethyl)-5,9-dimethyl-tetracyclo[11.2.1.01,10.04,9]hexadecane-5-carboxylic acid	335.223	NEG	Diterpenoids	0.0756603	0.0762742	0.0767572	0.123965	0.130813	0.130412	0.111697	0.113378	0.122245	0.1068	0.429154	0.440262	0.300267	0.150247	0.105132	0.114765	0.62678	0.286263	0.25898	0.301317	1.8929	0.00970656	0.100168	2.82131	1.49637
2-(2,6-dihydroxyphenyl)-3,5,7-trihydroxy-chromone	303.05	POS	Flavonoids	0.0222432	0.0243895	0.0191205	0.0537111	0.0562166	0.0676607	0.202723	0.191543	0.213103	0.0945234	0.00302478	0.00260395	0.00136185	0.00308461	0.00320403	0.00333754	0.0306391	0.0287745	0.0283616	0.0115991	1.94666	0.0170071	0.129154	0.122712	-3.02666
Sucrose	341.109	NEG	Saccharides	1.84777	1.89066	1.743	2.307	2.38805	2.35357	7.3304	7.03247	7.0697	3.77362	10.0664	10.8697	10.2633	2.78282	2.29044	2.24568	15.2633	15.3033	14.8837	9.32985	1.34898	0.0195453	0.138759	2.47238	1.3059
Nicotiflorin	595.165	POS	Flavonoids	0.335757	0.420934	0.329972	0.520558	0.547041	0.521058	1.57691	1.55967	1.63363	0.827281	0.0400898	0.0405544	0.04136	0.123289	0.13854	0.130363	0.325829	0.337576	0.348042	0.169516	1.95411	0.00902335	0.0969054	0.204907	-2.28696
5-hydroxy-2-(4-hydroxyphenyl)-3-[(2S,3R,4S,5S,6R)-3,4,5-trihydroxy-6-(hydroxymethyl)tetrahydropyran-2-yl]oxy-7-[(2S,3R,4R,5R,6S)-3,4,5-trihydroxy-6-methyl-tetrahydropyran-2-yl]oxy-chromen-4-one	595.165	POS	Flavonoids	0.335757	0.420934	0.329972	0.520558	0.547041	0.521058	1.57691	1.55967	1.63363	0.827281	0.0400898	0.0405544	0.04136	0.123289	0.13854	0.130363	0.325829	0.337576	0.348042	0.169516	1.95411	0.00902335	0.0969054	0.204907	-2.28696
8-[4,5-dihydroxy-6-(hydroxymethyl)-3-[3,4,5-trihydroxy-6-(hydroxymethyl)tetrahydropyran-2-yl]oxy-tetrahydropyran-2-yl]-5,7-dihydroxy-2-(4-hydroxyphenyl)chromen-4-one	595.165	POS	Flavonoids	0.335757	0.420934	0.329972	0.520558	0.547041	0.521058	1.57691	1.55967	1.63363	0.827281	0.0400898	0.0405544	0.04136	0.123289	0.13854	0.130363	0.325829	0.337576	0.348042	0.169516	1.95411	0.00902335	0.0969054	0.204907	-2.28696
LPE(18:1(9Z)/0:0)	480.308	POS	Glycerophospholipids	0.00864517	0.0163152	0.0116874	0.0201563	0.0362331	0.0324148	0.0243929	0.0232465	0.0186675	0.0213065	0.00582914	0.00915648	0.00796974	0.00824363	0.00999438	0.0124308	0.000937309	0.00133046	0.00203713	0.00643656	1.9032	0.000837586	0.0369356	0.302093	-1.72693
Isorhamnetin-3-O-neohespeidoside	625.176	POS	Flavonoids	0.362037	0.46828	0.376007	1.03802	1.095	1.04972	1.51612	1.52553	1.56508	0.999533	0.0198192	0.0220217	0.0218687	0.0814772	0.0896359	0.08436	0.0544985	0.0518642	0.050634	0.0529088	2.44486	0.000425295	0.0257606	0.0529336	-4.23967
Turanose	341.109	NEG	Saccharides	1.84777	1.89066	1.743	2.307	2.38805	2.35357	7.3304	7.03247	7.0697	3.77362	10.0664	10.8697	10.2633	2.78282	2.29044	2.24568	15.2633	15.3033	14.8837	9.32985	1.34898	0.0195453	0.138759	2.47238	1.3059
1-Oleoyl-sn-glycerol 3-phosphate	435.251	NEG	Glycerophospholipids	1.0197	1.49444	0.815424	0.683709	0.964704	0.79695	0.218139	0.222909	0.201297	0.713029	0.54145	0.437706	0.499468	0.459844	0.377411	0.324342	0.0612811	0.0681699	0.0779459	0.316402	1.27203	0.0303842	0.177819	0.443743	-1.1722
Rhodiosin	611.16	POS	Flavonoids	0.344192	0.465477	0.348796	0.994	1.0636	1.01865	3.1478	3.15675	3.236	1.53058	0.0371122	0.0378433	0.0486285	0.0971566	0.107812	0.113155	0.293616	0.278705	0.282333	0.14404	2.12137	0.0111831	0.106842	0.094108	-3.40954
Galactinol	341.109	NEG	Polyols	1.84777	1.89066	1.743	2.307	2.38805	2.35357	7.3304	7.03247	7.0697	3.77362	10.0664	10.8697	10.2633	2.78282	2.29044	2.24568	15.2633	15.3033	14.8837	9.32985	1.34898	0.0195453	0.138759	2.47238	1.3059
14-hydroxy-5,14-bis(hydroxymethyl)-9-methyl-tetracyclo[11.2.1.01,10.04,9]hexadecane-5-carboxylic acid	351.217	NEG	Diterpenoids	0.0410498	0.0408045	0.0425534	0.0575833	0.0573822	0.0579523	0.0491279	0.0447342	0.0533309	0.049391	0.0948539	0.0984543	0.0726571	0.0390109	0.046465	0.0480456	0.33101	0.36425	0.371935	0.162965	1.50095	0.0484591	0.228386	3.29948	1.72224
Baimaside	627.155	POS	Flavonoids	0.0098888	0.0137561	0.0097878	0.00991805	0.0139507	0.0134747	0.00397497	0.0153257	0.0111461	0.011247	0.0688951	0.0706904	0.0689056	0.283336	0.287883	0.303247	0.439103	0.463761	0.475686	0.273501	2.41433	0.00167647	0.0545773	24.3177	4.60393
methyl (1S,4aS,5S,7aS)-7-(acetoxymethyl)-5-hydroxy-1-[(2S,3R,4S,5S,6R)-3,4,5-trihydroxy-6-(hydroxymethyl)tetrahydropyran-2-yl]oxy-1,4a,5,7a-tetrahydrocyclopenta[c]pyran-4-carboxylate	427.125	NEG	Monoterpenoids	0.236134	0.258743	0.25412	0.254377	0.242024	0.33167	0.187941	0.21691	0.196767	0.242076	0.144317	0.133631	0.133089	0.168202	0.173916	0.235732	0.198081	0.164141	0.153652	0.167196	1.90704	0.000687733	0.0330653	0.690673	-0.533925
Glyoxylic acid	72.9931	NEG		0.297097	0.330133	0.341523	0.44747	0.443708	0.425788	0.326148	0.315013	0.321343	0.360914	0.523177	0.579899	0.39489	0.692018	0.716594	0.589638	0.785534	0.931205	0.703379	0.657371	2.18936	0.000310257	0.0226814	1.82141	0.865053
2-Aminobutyric acid	102.056	NEG	Small peptides	0.354948	0.419382	0.416044	0.521463	0.491572	0.52794	0.583394	0.572365	0.602277	0.498821	0.495103	0.54884	0.472169	0.707264	0.691626	0.687004	0.65554	0.678168	0.655364	0.621231	1.45828	0.00945786	0.0988127	1.2454	0.316608
3-[(2S,3R,4S,5R,6R)-3,5-dihydroxy-6-(hydroxymethyl)-4-[(2S,3R,4R,5R,6S)-3,4,5-trihydroxy-6-methyl-tetrahydropyran-2-yl]oxy-tetrahydropyran-2-yl]oxy-5,7-dihydroxy-2-(4-hydroxyphenyl)chromen-4-one	595.165	POS	Flavonoids	0.335757	0.420934	0.329972	0.520558	0.547041	0.521058	1.57691	1.55967	1.63363	0.827281	0.0400898	0.0405544	0.04136	0.123289	0.13854	0.130363	0.325829	0.337576	0.348042	0.169516	1.95411	0.00902335	0.0969054	0.204907	-2.28696
Palatinose (hydrate)	341.109	NEG	Saccharides	1.84777	1.89066	1.743	2.307	2.38805	2.35357	7.3304	7.03247	7.0697	3.77362	10.0664	10.8697	10.2633	2.78282	2.29044	2.24568	15.2633	15.3033	14.8837	9.32985	1.34898	0.0195453	0.138759	2.47238	1.3059
(3S,4R,5R)-1,3,4,5-tetrahydroxy-6-[(2S,3R,4S,5S,6R)-3,4,5-trihydroxy-6-(hydroxymethyl)tetrahydropyran-2-yl]oxy-hexan-2-one	341.109	NEG	Saccharides	1.84777	1.89066	1.743	2.307	2.38805	2.35357	7.3304	7.03247	7.0697	3.77362	10.0664	10.8697	10.2633	2.78282	2.29044	2.24568	15.2633	15.3033	14.8837	9.32985	1.34898	0.0195453	0.138759	2.47238	1.3059
Pentadecanoic acid	241.217	NEG	Fatty Acids and Conjugates	0.28477	0.301686	0.25814	0.199938	0.205878	0.194988	0.250649	0.227477	0.24231	0.240648	0.42766	0.355677	0.385195	0.317052	0.406565	0.422171	0.398627	0.286708	0.354228	0.372654	2.21721	7.43386e-06	0.0019795	1.54854	0.630909
[(3S,4R,5S)-5-[(2S,3R,4S,5S,6R)-4,5-dihydroxy-6-(hydroxymethyl)-2-(4-hydroxyphenoxy)tetrahydropyran-3-yl]oxy-3,4-dihydroxy-tetrahydrofuran-3-yl]methyl 4-hydroxybenzoate	505.135	NEG	Meroterpenoids	0.121722	0.134251	0.123984	0.422769	0.422812	0.461689	0.222721	0.188068	0.197462	0.255053	0.0793185	0.0612481	0.0663717	0.132092	0.128846	0.119334	0.143276	0.117416	0.128397	0.108478	1.73474	0.0139353	0.118371	0.425314	-1.2334
Malic acid	133.014	NEG	Fatty Acids and Conjugates	71.6408	80.8562	73.738	147.468	143.767	151.53	111.332	109.977	109.308	111.069	161.966	150.982	149.408	252.618	247.608	233.272	292	309.285	265.409	229.172	2.09361	9.17772e-05	0.0108308	2.06334	1.04498
Raffinose	503.162	NEG	Saccharides	0.0182152	0.0224441	0.0190733	0.014747	0.0171562	0.021866	0.0322192	0.0672639	0.0279151	0.0267667	0.13076	0.114831	0.0647985	0.0714705	0.0856436	0.096379	0.036414	0.0573777	0.0431039	0.0778642	2.02656	0.000560758	0.0301544	2.909	1.54052
Isorhamnetin-3-O-glucoside	479.118	POS	Flavonoids	0.0261566	0.0341214	0.0270735	0.0627449	0.0681	0.0640059	0.0869236	0.0847021	0.0874251	0.0601392	0.000918348	0.000270647	2.4806e-05	0.0049316	0.00448242	0.00880635	0.0143262	0.0139194	0.0137594	0.00682658	1.85016	0.000170252	0.0159568	0.113513	-3.13907
Cacticin	479.118	POS	Flavonoids	0.0261566	0.0341214	0.0270735	0.0627449	0.0681	0.0640059	0.0869236	0.0847021	0.0874251	0.0601392	0.000918348	0.000270647	2.4806e-05	0.0049316	0.00448242	0.00880635	0.0143262	0.0139194	0.0137594	0.00682658	1.85016	0.000170252	0.0159568	0.113513	-3.13907
(2R,3S,4R,5R)-2,3,4,5-tetrahydroxy-6-[(2R,3R,4S,5S,6R)-3,4,5-trihydroxy-6-(hydroxymethyl)tetrahydropyran-2-yl]oxy-hexanal	341.109	NEG	Saccharides	1.84777	1.89066	1.743	2.307	2.38805	2.35357	7.3304	7.03247	7.0697	3.77362	10.0664	10.8697	10.2633	2.78282	2.29044	2.24568	15.2633	15.3033	14.8837	9.32985	1.34898	0.0195453	0.138759	2.47238	1.3059
5,7-dihydroxy-2-(4-hydroxy-3-methoxy-phenyl)-3-[3,4,5-trihydroxy-6-[[(2R,3R,4R,5R,6S)-3,4,5-trihydroxy-6-methyl-tetrahydropyran-2-yl]oxymethyl]tetrahydropyran-2-yl]oxy-chromen-4-one	625.176	POS	Flavonoids	0.362037	0.46828	0.376007	1.03802	1.095	1.04972	1.51612	1.52553	1.56508	0.999533	0.0198192	0.0220217	0.0218687	0.0814772	0.0896359	0.08436	0.0544985	0.0518642	0.050634	0.0529088	2.44486	0.000425295	0.0257606	0.0529336	-4.23967
Narcissin	625.176	POS	Flavonoids	0.362037	0.46828	0.376007	1.03802	1.095	1.04972	1.51612	1.52553	1.56508	0.999533	0.0198192	0.0220217	0.0218687	0.0814772	0.0896359	0.08436	0.0544985	0.0518642	0.050634	0.0529088	2.44486	0.000425295	0.0257606	0.0529336	-4.23967
Quercetin 3-gentiobioside	627.155	POS	Flavonoids	0.0098888	0.0137561	0.0097878	0.00991805	0.0139507	0.0134747	0.00397497	0.0153257	0.0111461	0.011247	0.0688951	0.0706904	0.0689056	0.283336	0.287883	0.303247	0.439103	0.463761	0.475686	0.273501	2.41433	0.00167647	0.0545773	24.3177	4.60393
LPG(18:1(9Z))	509.288	NEG	Glycerophospholipids	0.0237167	0.0256935	0.0201035	0.120262	0.148406	0.122912	0.148854	0.107432	0.111538	0.0921019	0.0190333	0.0177901	0.0175245	0.060828	0.0682984	0.0481624	0.00973414	0.00658952	0.011205	0.0287961	1.63503	0.00787854	0.0925169	0.312655	-1.67736
beta-Chamigrenic acid	233.155	NEG	Sesquiterpenoids	0.285918	0.312615	0.284497	0.240902	0.245981	0.247133	0.292767	0.295042	0.304642	0.278833	0.421701	0.428263	0.43028	0.277744	0.278472	0.253289	0.440501	0.497513	0.423295	0.383451	1.68278	0.00740425	0.090944	1.3752	0.459641
3-[(2S,3R,4R,5S,6S)-3,5-dihydroxy-6-methyl-4-[(2S,3R,4S,5S,6R)-3,4,5-trihydroxy-6-(hydroxymethyl)tetrahydropyran-2-yl]oxy-tetrahydropyran-2-yl]oxy-5,7-dihydroxy-2-(4-hydroxyphenyl)chromen-4-one	593.152	NEG	Flavonoids	0.180928	0.182469	0.186025	0.298337	0.36321	0.295079	0.999081	1.02587	1.00185	0.50365	0.292015	0.284775	0.263151	0.116023	0.157334	0.141604	0.137241	0.173492	0.106544	0.185798	1.56006	0.0386832	0.203016	0.368902	-1.43869
(E)-N-[2-(4-Hydroxy-3-methoxyphenyl)ethyl]-3-[4-methoxy-3-[(2S,3R,4R,5S,6R)-3,4,5-trihydroxy-6-(hydroxymethyl)oxan-2-yl]oxyphenyl]prop-2-enamide	506.203	POS	Phenylpropanoids (C6-C3)	0.0659778	0.0844777	0.0720849	0.0456916	0.0496864	0.047627	0.0485191	0.0491621	0.0563082	0.0577261	0.0193315	0.0171917	0.0215355	0.0145358	0.0345105	0.0170877	0.0649125	0.064472	0.0690467	0.0358471	1.44474	0.0275192	0.168075	0.620986	-0.687367
Acetylproline	156.067	NEG	Small peptides	0.498782	0.612284	1.009	0.484902	0.50018	0.499984	1.18378	0.737632	0.76139	0.69866	0.274883	0.128732	0.112337	0.390535	0.371568	0.409494	0.596016	0.207017	0.346855	0.315271	1.83505	0.00127484	0.0462103	0.451251	-1.148
Ala-Gly	145.062	NEG	Small peptides	9.58523	10.382	9.55516	6.14359	6.19142	6.09365	1.02936	1.00249	1.00489	5.66531	2.09643	2.02857	2.02393	2.03468	1.99533	1.96313	0.306595	0.304686	0.281631	1.44833	1.47999	0.0109856	0.105874	0.255649	-1.96776
Palmitic acid	255.233	NEG	Fatty Acids and Conjugates	5.2856	3.76008	6.76463	5.68669	5.25958	5.53712	1.38334	2.39563	2.51593	4.28762	11.5849	11.6229	10.606	5.25015	8.62551	7.52851	4.50636	3.43136	3.57328	7.41434	1.32368	0.0263315	0.164209	1.72924	0.79014
2-(3,4-dihydroxyphenyl)-7-hydroxy-5-[(2S,3R,4S,5S,6R)-3,4,5-trihydroxy-6-[[(2R,3R,4R,5R,6S)-3,4,5-trihydroxy-6-methyl-tetrahydropyran-2-yl]oxymethyl]tetrahydropyran-2-yl]oxy-chromen-4-one	595.165	POS	Flavonoids	0.335757	0.420934	0.329972	0.520558	0.547041	0.521058	1.57691	1.55967	1.63363	0.827281	0.0400898	0.0405544	0.04136	0.123289	0.13854	0.130363	0.325829	0.337576	0.348042	0.169516	1.95411	0.00902335	0.0969054	0.204907	-2.28696
Glutamine	145.062	NEG	Small peptides	9.58523	10.382	9.55516	6.14359	6.19142	6.09365	1.02936	1.00249	1.00489	5.66531	2.09643	2.02857	2.02393	2.03468	1.99533	1.96313	0.306595	0.304686	0.281631	1.44833	1.47999	0.0109856	0.105874	0.255649	-1.96776
Swertiajaponin	461.109	NEG	Flavonoids	0.104057	0.109864	0.101906	0.1925	0.202318	0.256494	0.391681	0.387976	0.384185	0.236776	0.04753	0.0401565	0.0437037	0.156036	0.0973708	0.063735	0.196638	0.193196	0.226004	0.118263	1.40044	0.0263359	0.164209	0.499475	-1.00152
(6S,7aR)-6-hydroxy-4,4,7a-trimethyl-6,7-dihydro-5H-benzofuran-2-one	197.117	POS	Apocarotenoids	0.0280181	0.118097	0.025717	0.0306208	0.0259003	0.0378709	0.099612	0.0716966	0.0690842	0.0562908	0.00659752	0.0135747	0.00749331	0.0343477	0.0366014	0.0345656	0.036983	0.0362293	0.0366299	0.0270025	1.36708	0.0400627	0.20656	0.479697	-1.05981
Hygric acid	130.086	POS	Ornithine alkaloids	0.98872	1.0907	0.969374	0.617999	0.641872	0.680027	2.05308	1.98712	2.15105	1.24222	1.03463	1.05363	1.067	0.383688	0.388142	0.399538	0.63981	0.541349	0.504032	0.667981	1.47046	0.0321233	0.182146	0.537733	-0.895038
Citrulline	174.088	NEG	Small peptides	1.12211	1.26407	1.13137	0.615622	0.617527	0.608899	0.142585	0.13523	0.151902	0.643257	0.200751	0.196412	0.238799	0.0618011	0.0691308	0.0594828	0.0836759	0.066066	0.0788521	0.117219	1.85278	0.00771951	0.0921461	0.182227	-2.45619
Mono(2-ethylhexyl) phthalate	277.145	NEG	Phenolic acids (C6-C1)	0.0222228	0.0217807	0.0209798	0.0172266	0.0171709	0.0164738	0.02132	0.0205183	0.0208415	0.0198372	0.0303793	0.0309092	0.031294	0.0215885	0.0191915	0.0191004	0.0249402	0.0298081	0.026664	0.0259861	1.66617	0.00627902	0.0878136	1.30997	0.389537
Quercetin	303.05	POS	Flavonoids	0.0222432	0.0243895	0.0191205	0.0537111	0.0562166	0.0676607	0.202723	0.191543	0.213103	0.0945234	0.00302478	0.00260395	0.00136185	0.00308461	0.00320403	0.00333754	0.0306391	0.0287745	0.0283616	0.0115991	1.94666	0.0170071	0.129154	0.122712	-3.02666
1,1,9a-trimethyl-3,4,8,9-tetrahydro-2H-benzo[7]annulene-7-carboxylic acid	233.155	NEG	Sesquiterpenoids	0.285918	0.312615	0.284497	0.240902	0.245981	0.247133	0.292767	0.295042	0.304642	0.278833	0.421701	0.428263	0.43028	0.277744	0.278472	0.253289	0.440501	0.497513	0.423295	0.383451	1.68278	0.00740425	0.090944	1.3752	0.459641
4-(3,4-dihydroxyphenyl)-7-methoxy-5-[(2S,3R,4S,5S,6R)-3,4,5-trihydroxy-6-(hydroxymethyl)tetrahydropyran-2-yl]oxy-chromen-2-one	461.109	NEG	Coumarins	0.104057	0.109864	0.101906	0.1925	0.202318	0.256494	0.391681	0.387976	0.384185	0.236776	0.04753	0.0401565	0.0437037	0.156036	0.0973708	0.063735	0.196638	0.193196	0.226004	0.118263	1.40044	0.0263359	0.164209	0.499475	-1.00152
2-Hydroxystearic acid	299.259	NEG	Fatty Acids and Conjugates	0.0526804	0.0309571	0.0665473	0.047086	0.0454307	0.0519321	0.00181507	0.00559067	0.00573835	0.0341975	0.0547708	0.0512589	0.0470876	0.0488046	0.082509	0.0880404	0.099525	0.0570494	0.0404308	0.0632752	1.40684	0.0151389	0.123163	1.85028	0.887747
Monobutyl phthalate	221.082	NEG	Phenolic acids (C6-C1)	0.0857722	0.114017	0.0863628	0.0747212	0.0780752	0.0807447	0.0704389	0.0699653	0.0996719	0.0844188	0.127893	0.114834	0.0828047	0.120751	0.0878368	0.0906774	0.196945	0.119345	0.0793424	0.113381	1.41073	0.0492352	0.230678	1.34308	0.425544
4-hydroxy-3-[(2S,3R,4S,5S,6R)-3,4,5-trihydroxy-6-(3-methylbutanoyloxymethyl)oxan-2-yl]oxybenzoic acid	399.13	NEG	Phenolic acids (C6-C1)	0.0638661	0.0603698	0.0582209	0.133077	0.1435	0.145302	0.349857	0.345609	0.343707	0.182612	0.00184546	0.00535253	0.00405002	0.0053443	3.06859e-05	0.00115371	0.186403	0.141433	0.160447	0.0562289	1.57271	0.0231883	0.153187	0.307914	-1.6994
Kaempferol-3-O-galactoside	447.094	NEG	Flavonoids	0.0864192	0.0985682	0.089139	0.173049	0.168996	0.167011	0.611558	0.615918	0.628048	0.29319	0.00935315	0.00994651	0.0141856	0.0133447	0.0236132	0.00862163	0.0735051	0.0864998	0.0817327	0.0356447	2.0551	0.0138762	0.118181	0.121576	-3.04007
(E)-3-(3,4-dihydroxyphenyl)-N-[2-(4-hydroxyphenyl)ethyl]prop-2-enamide	298.109	NEG	Phenylpropanoids (C6-C3)	0.0370955	0.0353234	0.0342246	0.136603	0.136468	0.134426	0.00944667	0.00939195	0.00631199	0.0599212	0.51143	0.386601	0.543894	0.266275	0.246689	0.182247	0.0152636	0.0276568	0.00667816	0.24297	1.04812	0.0301166	0.176733	4.05483	2.01964
Dimethylglycine	102.056	NEG	Small peptides	0.354948	0.419382	0.416044	0.521463	0.491572	0.52794	0.583394	0.572365	0.602277	0.498821	0.495103	0.54884	0.472169	0.707264	0.691626	0.687004	0.65554	0.678168	0.655364	0.621231	1.45828	0.00945786	0.0988127	1.2454	0.316608
3,5,7-trihydroxy-2-[2-hydroxy-6-[(2S,3R,4S,5S,6R)-3,4,5-trihydroxy-6-(hydroxymethyl)tetrahydropyran-2-yl]oxy-phenyl]chromen-4-one	465.103	POS	Flavonoids	0.122639	0.154967	0.128834	0.226434	0.241681	0.232505	0.386689	0.397358	0.394785	0.253988	0.0175577	0.0168114	0.0141172	0.0533429	0.0662741	0.0667918	0.153094	0.155015	0.192583	0.0817318	1.79511	0.00122029	0.0452598	0.321794	-1.63579
Manninotriose	503.162	NEG	Saccharides	0.0182152	0.0224441	0.0190733	0.014747	0.0171562	0.021866	0.0322192	0.0672639	0.0279151	0.0267667	0.13076	0.114831	0.0647985	0.0714705	0.0856436	0.096379	0.036414	0.0573777	0.0431039	0.0778642	2.02656	0.000560758	0.0301544	2.909	1.54052
2,10,10-trimethyltricyclo[6.3.0.01,5]undec-6-ene-6-carboxylic acid	233.155	NEG	Sesquiterpenoids	0.285918	0.312615	0.284497	0.240902	0.245981	0.247133	0.292767	0.295042	0.304642	0.278833	0.421701	0.428263	0.43028	0.277744	0.278472	0.253289	0.440501	0.497513	0.423295	0.383451	1.68278	0.00740425	0.090944	1.3752	0.459641
3-[(2S,3R,4R,5R,6S)-4,5-dihydroxy-6-methyl-3-[(2S,3R,4S,5S,6R)-3,4,5-trihydroxy-6-(hydroxymethyl)tetrahydropyran-2-yl]oxy-tetrahydropyran-2-yl]oxy-2-(3,4-dihydroxyphenyl)-5,7-dihydroxy-chromen-4-one	609.146	NEG	Flavonoids	3.9428	4.08038	4.04394	10.7817	10.9366	11.2356	30.911	29.7717	30.3069	15.1123	0.922066	0.961297	0.792811	1.05085	1.25516	0.988207	3.14571	3.67113	2.97357	1.7512	2.13585	0.00940188	0.0985965	0.115879	-3.10931
(2S,3S)-3,5,7-trihydroxy-2-(4-hydroxyphenyl)chroman-4-one	287.056	NEG	Flavonoids	0.0218843	0.0207565	0.0218448	0.182984	0.2842	0.183711	0.0406539	0.0378188	0.0449907	0.0932049	0.00746577	0.0112655	0.0081722	0.0183903	0.012507	0.0132557	0.0167632	0.0191052	0.0151275	0.0135614	1.84916	0.0401989	0.206564	0.145501	-2.7809
(2E,4E)-5-[8-hydroxy-1,5-dimethyl-3-[3,4,5-trihydroxy-6-(hydroxymethyl)tetrahydropyran-2-yl]oxy-6-oxabicyclo[3.2.1]octan-8-yl]-3-methyl-penta-2,4-dienoic acid	443.192	NEG	Apocarotenoids	0.746514	0.631833	0.613329	1.56142	1.61467	1.27208	1.01253	1.06561	0.831915	1.03888	1.43147	1.39217	1.57933	1.60125	1.42564	1.27233	1.14173	1.61676	1.11997	1.39785	1.43982	0.0210699	0.145183	1.34554	0.428184
2-Hydroxy-2-methylbutyric acid	117.056	NEG	Fatty Acids and Conjugates	0.537358	0.765709	0.944696	0.242181	0.286858	0.187101	0.488792	0.163303	0.482132	0.455348	0.102666	0.0863139	0.123541	0.10116	0.142507	0.0981617	0.104729	0.11837	0.0873951	0.107205	2.17524	0.0045584	0.0845736	0.235435	-2.0866
Phosphate	96.9696	NEG		32.7103	36.8768	20.4651	35.6416	36.476	36.0407	0.563816	1.54023	1.19653	22.3901	45.5694	26.152	49.5582	63.3342	38.5593	64.8691	28.2647	29.9294	24.3089	41.1717	1.31146	0.0255934	0.161475	1.83883	0.878791
3-Pyridylacetic acid	138.055	POS	Nicotinic acid alkaloids	0.680639	0.695493	0.649075	0.793433	0.835466	0.828731	1.47132	1.39345	1.53608	0.987077	0.1479	0.154273	0.152328	0.221497	0.213528	0.218804	0.949401	0.834003	0.905696	0.421937	1.75387	0.00447838	0.0845736	0.427461	-1.22614
(2R,3R,4S,5S,6R)-2-[[(2R,4aS,4bR,7S,10aS)-7-[(1R)-1,2-dihydroxyethyl]-1,1,4a,7-tetramethyl-3,4,4b,5,6,9,10,10a-octahydro-2H-phenanthren-2-yl]oxy]-6-(hydroxymethyl)tetrahydropyran-3,4,5-triol	483.296	NEG	Diterpenoids	0.00194147	0.00224058	0.000540409	0.0016555	0.00200938	0.00126654	0.00908453	0.00936231	0.0221245	0.00558058	0.00594557	0.00541319	0.00518197	0.125679	0.165082	0.192732	0.0824385	0.0706733	0.0786578	0.0813114	1.82654	0.0114285	0.108073	14.5704	3.86497
Hydroferulic acid	195.066	NEG		0.170497	0.186726	0.174126	0.17028	0.180307	0.180222	0.124392	0.05607	0.10401	0.149626	0.191353	0.190927	0.188483	0.163036	0.160596	0.152245	0.441191	0.431621	0.434151	0.261511	1.46657	0.0365866	0.196815	1.74777	0.805516
Trigonelline	138.055	POS	Nicotinic acid alkaloids	0.680639	0.695493	0.649075	0.793433	0.835466	0.828731	1.47132	1.39345	1.53608	0.987077	0.1479	0.154273	0.152328	0.221497	0.213528	0.218804	0.949401	0.834003	0.905696	0.421937	1.75387	0.00447838	0.0845736	0.427461	-1.22614
Allantoin	157.037	NEG	Pseudoalkaloids	0.882816	0.965635	0.933345	1.85985	1.80379	1.81862	0.373503	0.37098	0.384252	1.04364	0.603584	0.576507	0.586063	0.815449	0.872936	0.823648	0.061513	0.0407743	0.0642819	0.493862	1.26889	0.0366308	0.196951	0.473209	-1.07945
(2R,3S,4S,5R,6R)-2-(hydroxymethyl)-6-[(2S,3R,4S,5S,6R)-3,4,5-trihydroxy-6-(hydroxymethyl)tetrahydropyran-2-yl]oxy-tetrahydropyran-3,4,5-triol	341.109	NEG	Saccharides	1.84777	1.89066	1.743	2.307	2.38805	2.35357	7.3304	7.03247	7.0697	3.77362	10.0664	10.8697	10.2633	2.78282	2.29044	2.24568	15.2633	15.3033	14.8837	9.32985	1.34898	0.0195453	0.138759	2.47238	1.3059
Pipecolic acid	130.086	POS	Small peptides	0.98872	1.0907	0.969374	0.617999	0.641872	0.680027	2.05308	1.98712	2.15105	1.24222	1.03463	1.05363	1.067	0.383688	0.388142	0.399538	0.63981	0.541349	0.504032	0.667981	1.47046	0.0321233	0.182146	0.537733	-0.895038
LPC(18:1)	522.354	POS	Glycerophospholipids	0.102888	0.158575	0.113632	0.21813	0.346706	0.322158	0.630725	0.640961	0.532459	0.340693	0.0641087	0.0853877	0.076955	0.157854	0.182756	0.20658	0.054471	0.0456319	0.0603564	0.103789	1.84848	0.0106112	0.103994	0.304641	-1.71482
N-Acetyltryptophan	245.093	NEG	Small peptides	58.1647	64.8318	60.5331	128.732	129.189	130.399	69.4585	69.5739	70.1444	86.7807	6.28631	5.99122	5.86614	55.2108	61.6871	58.751	13.9931	13.7468	15.0957	26.292	1.95573	0.000379413	0.0245495	0.302971	-1.72275
5-(4-carboxy-3-methyl-butyl)-1,4a-dimethyl-6-methylene-decalin-1-carboxylic acid	335.223	NEG	Diterpenoids	0.0756603	0.0762742	0.0767572	0.123965	0.130813	0.130412	0.111697	0.113378	0.122245	0.1068	0.429154	0.440262	0.300267	0.150247	0.105132	0.114765	0.62678	0.286263	0.25898	0.301317	1.8929	0.00970656	0.100168	2.82131	1.49637
2-methylcitrate	205.035	NEG	Fatty Acids and Conjugates	1.15378	1.23373	1.18744	0.978589	0.978555	0.994163	1.36776	1.29522	1.36206	1.17237	2.48072	1.88073	2.32635	1.13861	1.07046	1.14453	1.48341	1.58733	1.54882	1.629	1.4242	0.0294541	0.17449	1.3895	0.474561
Betaine	118.086	POS	Small peptides	42.0683	44.1699	42.4576	49.9875	53.0735	52.1608	31.7611	30.9913	33.0138	42.1871	30.9998	33.0561	32.5266	35.2915	34.5212	34.6037	19.6583	18.5724	20.0057	28.8039	1.7012	0.00255727	0.0665492	0.682766	-0.550537
Trehalose	341.109	NEG	Saccharides	1.84777	1.89066	1.743	2.307	2.38805	2.35357	7.3304	7.03247	7.0697	3.77362	10.0664	10.8697	10.2633	2.78282	2.29044	2.24568	15.2633	15.3033	14.8837	9.32985	1.34898	0.0195453	0.138759	2.47238	1.3059
(2R,3S,4S,5S,6R)-2-[7-hydroxy-4-[(Z)-5-hydroxy-3-methyl-pent-3-enyl]-4a,8,8-trimethyl-3-methylene-decalin-2-yl]oxy-6-(hydroxymethyl)tetrahydropyran-3,4,5-triol	483.296	NEG	Diterpenoids	0.00194147	0.00224058	0.000540409	0.0016555	0.00200938	0.00126654	0.00908453	0.00936231	0.0221245	0.00558058	0.00594557	0.00541319	0.00518197	0.125679	0.165082	0.192732	0.0824385	0.0706733	0.0786578	0.0813114	1.82654	0.0114285	0.108073	14.5704	3.86497
(E)-4,9-dimethyl-3,10-bis[[(2R,3R,4S,5S,6R)-3,4,5-trihydroxy-6-(hydroxymethyl)oxan-2-yl]oxy]dodec-6-enedioic acid	611.256	NEG	Fatty acyl glycosides	0.110134	0.126351	0.12004	0.373734	0.396405	0.395724	0.175169	0.169102	0.187804	0.228274	0.486325	0.369821	0.339713	0.477337	0.474665	0.458081	1.56975	1.75242	1.56937	0.833053	1.93425	0.0168754	0.128719	3.64936	1.86764
(2R,3S,4S,5R,6R)-2-[[(2R,3R,4R)-3,4-dihydroxy-4-(hydroxymethyl)tetrahydrofuran-2-yl]oxymethyl]-6-[2-(4-hydroxyphenyl)ethoxy]tetrahydropyran-3,4,5-triol	431.156	NEG	Phenylethanoids (C6-C2)	0.208529	0.213506	0.216907	0.520124	0.561854	0.538414	0.312125	0.289498	0.310361	0.352369	0.62611	0.613166	0.647845	0.789967	0.817146	0.816164	1.92453	2.01835	1.76007	1.11259	2.09092	0.00502502	0.0845736	3.15747	1.65877
6-Sialyllactose	632.205	NEG	Aminosugars and aminoglycosides	0.0512085	0.0476535	0.0393747	0.00342583	0.00938627	0.00604515	0.0155963	0.0170201	0.00902716	0.0220819	4.29057e-05	4.19634e-05	4.03775e-05	3.05088e-05	3.06859e-05	3.00185e-05	3.97096e-05	4.30254e-05	3.67314e-05	3.73251e-05	2.54349	0.00771693	0.0921461	0.0016903	-9.2085
2-(3,4-dihydroxyphenyl)-5-hydroxy-7-methoxy-3-[(2S,3R,4S,5S,6R)-3,4,5-trihydroxy-6-[[(2R,3R,4R,5R,6S)-3,4,5-trihydroxy-6-methyl-tetrahydropyran-2-yl]oxymethyl]tetrahydropyran-2-yl]oxy-chromen-4-one	625.176	POS	Flavonoids	0.362037	0.46828	0.376007	1.03802	1.095	1.04972	1.51612	1.52553	1.56508	0.999533	0.0198192	0.0220217	0.0218687	0.0814772	0.0896359	0.08436	0.0544985	0.0518642	0.050634	0.0529088	2.44486	0.000425295	0.0257606	0.0529336	-4.23967
N-Methyl-L-asparagine	145.062	NEG	Small peptides	9.58523	10.382	9.55516	6.14359	6.19142	6.09365	1.02936	1.00249	1.00489	5.66531	2.09643	2.02857	2.02393	2.03468	1.99533	1.96313	0.306595	0.304686	0.281631	1.44833	1.47999	0.0109856	0.105874	0.255649	-1.96776
Gly-Ala	145.062	NEG	Small peptides	9.58523	10.382	9.55516	6.14359	6.19142	6.09365	1.02936	1.00249	1.00489	5.66531	2.09643	2.02857	2.02393	2.03468	1.99533	1.96313	0.306595	0.304686	0.281631	1.44833	1.47999	0.0109856	0.105874	0.255649	-1.96776
Rutin	609.146	NEG	Flavonoids	30.3858	33.45	30.2164	56.5636	54.4308	53.2022	112.307	108.506	111.288	65.5944	9.86481	9.53798	9.59147	15.3597	16.9652	15.8387	41.4355	43.6115	39.1573	22.3736	1.84414	0.00630087	0.0878136	0.34109	-1.55178
5,7-dihydroxy-2-[4-hydroxy-3-[(2S,3R,4S,5S,6R)-3,4,5-trihydroxy-6-(hydroxymethyl)tetrahydropyran-2-yl]oxy-phenyl]-3-methoxy-chromen-4-one	479.118	POS	Flavonoids	0.0261566	0.0341214	0.0270735	0.0627449	0.0681	0.0640059	0.0869236	0.0847021	0.0874251	0.0601392	0.000918348	0.000270647	2.4806e-05	0.0049316	0.00448242	0.00880635	0.0143262	0.0139194	0.0137594	0.00682658	1.85016	0.000170252	0.0159568	0.113513	-3.13907
Isomaltose	341.109	NEG	Saccharides	1.84777	1.89066	1.743	2.307	2.38805	2.35357	7.3304	7.03247	7.0697	3.77362	10.0664	10.8697	10.2633	2.78282	2.29044	2.24568	15.2633	15.3033	14.8837	9.32985	1.34898	0.0195453	0.138759	2.47238	1.3059
(2R,3R,4S,5S,6R)-2-[(E)-5-[(1R,4aS,5S,6R,8aS)-6-hydroxy-5,8a-dimethyl-2-methylene-5-[[(2R,3R,4S,5S,6R)-3,4,5-trihydroxy-6-(hydroxymethyl)tetrahydropyran-2-yl]oxymethyl]decalin-1-yl]-3-methyl-pent-2-enoxy]-6-(hydroxymethyl)tetrahydropyran-3,4,5-triol	645.349	NEG	Diterpenoids	0.0131027	0.0121632	0.0126183	0.0105815	0.0087847	0.00815646	0.0177106	0.0299857	0.0269681	0.0155635	0.0711443	0.066388	0.0674701	0.418734	0.377112	0.365995	0.419061	0.968916	0.351656	0.345164	2.31388	0.00784445	0.0923769	22.1778	4.47105
Azaleatin	317.065	POS	Flavonoids	0.0266357	0.0297293	0.0251059	0.0562906	0.0606277	0.0591039	0.112614	0.0954862	0.10139	0.0629982	0.00128173	0.00151031	0.000519624	0.00492917	0.00574887	0.00541088	0.0237756	0.0249755	0.0245315	0.0102981	1.95883	0.00124036	0.0457152	0.163467	-2.61293
(2S)-2-(2,6-dihydroxyphenyl)-5,7-dihydroxy-chroman-4-one	287.056	NEG	Flavonoids	0.0218843	0.0207565	0.0218448	0.182984	0.2842	0.183711	0.0406539	0.0378188	0.0449907	0.0932049	0.00746577	0.0112655	0.0081722	0.0183903	0.012507	0.0132557	0.0167632	0.0191052	0.0151275	0.0135614	1.84916	0.0401989	0.206564	0.145501	-2.7809
Scutellarein	287.055	POS	Flavonoids	0.0260972	0.0285556	0.0249875	0.0355416	0.0380888	0.0364525	0.112718	0.106289	0.112688	0.0579352	0.00322618	0.00366878	0.00254113	0.0157067	0.010353	0.0068127	0.0309808	0.0299826	0.0336042	0.0152084	1.80399	0.0124022	0.112184	0.262508	-1.92957
13,15-dihydroxy-5-methyl-4-oxabicyclo[10.4.0]hexadeca-1(12),13,15-triene-3,11-dione	291.127	NEG	Macrolides	0.0636537	0.0354284	0.0351141	0.068126	0.0933239	0.0805013	0.126169	0.126004	0.118783	0.0830115	0.125634	0.118133	0.104455	0.266647	0.2416	0.282214	1.85192	2.02084	1.96645	0.775322	1.78988	0.0463264	0.222423	9.33993	3.22341
3-hydroxy-3-methyl-5-oxo-5-[[(2R,3S,4S,5R,6R)-3,4,5-trihydroxy-6-[4-(4-hydroxyphenyl)butan-2-yloxy]oxan-2-yl]methoxy]pentanoic acid	453.18	NEG		0.136976	0.142278	0.14655	0.487672	0.505224	0.500672	0.625851	0.604384	0.647953	0.421951	1.11644	1.11362	1.08083	1.20117	1.25895	1.13809	5.18785	5.5014	4.94934	2.5053	2.03666	0.0153503	0.124009	5.93741	2.56983
3-[(2S,3R,4R,5R,6S)-4,5-dihydroxy-6-methyl-3-[(2S,3R,4S,5S,6R)-3,4,5-trihydroxy-6-(hydroxymethyl)tetrahydropyran-2-yl]oxy-tetrahydropyran-2-yl]oxy-5,7-dihydroxy-2-(4-hydroxyphenyl)chromen-4-one	593.152	NEG	Flavonoids	2.30946	2.37099	2.19434	3.51178	3.56583	3.4562	10.8122	10.4426	10.8686	5.50356	0.494322	0.470483	0.490178	0.937283	1.0628	0.973446	2.69856	3.07486	2.7398	1.43797	1.84857	0.014972	0.122844	0.26128	-1.93633
7-Methylxanthine	165.04	NEG	Pseudoalkaloids	1.93101	2.11365	2.1039	1.25131	1.2686	1.25975	1.32792	1.1351	1.09608	1.49859	2.6597	2.60482	2.60296	1.26842	1.24917	1.21262	2.91703	3.27261	2.69967	2.27633	1.38569	0.0203798	0.142521	1.51898	0.603105
(1R,3R,4R,6S,8S,10R,13R,14R)-5,5,14-trimethyl-9-methylene-tetracyclo[11.2.1.01,10.04,8]hexadecane-3,4,6,14-tetrol	335.223	NEG	Diterpenoids	0.0756603	0.0762742	0.0767572	0.123965	0.130813	0.130412	0.111697	0.113378	0.122245	0.1068	0.429154	0.440262	0.300267	0.150247	0.105132	0.114765	0.62678	0.286263	0.25898	0.301317	1.8929	0.00970656	0.100168	2.82131	1.49637
Licoricesaponin G2	837.391	NEG	Triterpenoids	0.00193513	0.0021289	0.00261276	0.0601687	0.0723993	0.0298954	0.00863832	0.00875389	0.00815015	0.0216314	4.29057e-05	4.19634e-05	4.03775e-05	3.05088e-05	0.000500749	3.00185e-05	0.000999486	0.000831458	0.00111696	0.000403826	2.11468	0.0452689	0.220144	0.0186685	-5.74325
(2R,3R,4S,5S,6R)-2-[(2E)-6-hydroxy-2,6-dimethyl-octa-2,7-dienoxy]-6-[[(2S,3R,4S,5S)-3,4,5-trihydroxytetrahydropyran-2-yl]oxymethyl]tetrahydropyran-3,4,5-triol	445.208	NEG	Monoterpenoids	0.0665349	0.0515882	0.0835254	0.115004	0.0928275	0.0766729	0.294888	0.255049	0.332349	0.152049	0.200119	0.206633	0.196552	0.829276	0.905064	0.879065	0.697592	0.762741	0.673839	0.594542	1.88533	0.00212409	0.0605175	3.91021	1.96725
2,4,8,9-tetrahydroxybenzofuro[3,2-c]chromen-6-one	301.034	POS	Isoflavonoids	0.0324686	0.0351246	0.0360085	0.0159143	0.0151837	0.0133628	0.0509127	0.0537542	0.0559646	0.0342993	0.00242847	0.00252094	0.00450505	0.00550153	0.00488806	0.00404192	0.0147291	0.0139894	0.013483	0.00734305	2.09028	0.00114545	0.043895	0.214087	-2.22373
Ethyl 3-hydroxybenzoate	165.056	NEG	Phenolic acids (C6-C1)	0.616746	0.497269	0.61724	0.18593	0.181529	0.596171	0.436039	0.254918	0.257382	0.404803	0.15849	0.141789	0.170577	0.253333	0.172917	0.173679	0.220357	0.402751	0.215922	0.212202	1.51929	0.0160345	0.126201	0.52421	-0.931783
Desaminotyrosine	165.056	NEG		0.616746	0.497269	0.61724	0.18593	0.181529	0.596171	0.436039	0.254918	0.257382	0.404803	0.15849	0.141789	0.170577	0.253333	0.172917	0.173679	0.220357	0.402751	0.215922	0.212202	1.51929	0.0160345	0.126201	0.52421	-0.931783
N-Tigloylglycine	156.067	NEG	Small peptides	0.498782	0.612284	1.009	0.484902	0.50018	0.499984	1.18378	0.737632	0.76139	0.69866	0.274883	0.128732	0.112337	0.390535	0.371568	0.409494	0.596016	0.207017	0.346855	0.315271	1.83505	0.00127484	0.0462103	0.451251	-1.148
5-hydroxy-3-[4-hydroxy-2-[(2S,3R,4S,5S,6R)-3,4,5-trihydroxy-6-(hydroxymethyl)tetrahydropyran-2-yl]oxy-phenyl]-7-methoxy-chromen-4-one	461.109	NEG	Isoflavonoids	0.104057	0.109864	0.101906	0.1925	0.202318	0.256494	0.391681	0.387976	0.384185	0.236776	0.04753	0.0401565	0.0437037	0.156036	0.0973708	0.063735	0.196638	0.193196	0.226004	0.118263	1.40044	0.0263359	0.164209	0.499475	-1.00152
Kaempferol	287.055	POS	Flavonoids	0.0260972	0.0285556	0.0249875	0.0355416	0.0380888	0.0364525	0.112718	0.106289	0.112688	0.0579352	0.00322618	0.00366878	0.00254113	0.0157067	0.010353	0.0068127	0.0309808	0.0299826	0.0336042	0.0152084	1.80399	0.0124022	0.112184	0.262508	-1.92957
Demethoxycapillarisin	287.055	POS	Coumarins	0.0260972	0.0285556	0.0249875	0.0355416	0.0380888	0.0364525	0.112718	0.106289	0.112688	0.0579352	0.00322618	0.00366878	0.00254113	0.0157067	0.010353	0.0068127	0.0309808	0.0299826	0.0336042	0.0152084	1.80399	0.0124022	0.112184	0.262508	-1.92957
(2R,3S,4S,5R,6S)-2-[[(2R,3R,4R)-3,4-dihydroxy-4-(hydroxymethyl)tetrahydrofuran-2-yl]oxymethyl]-6-[4-hydroxy-3-(3-methylbut-2-enyl)phenoxy]tetrahydropyran-3,4,5-triol	453.18	NEG		0.136976	0.142278	0.14655	0.487672	0.505224	0.500672	0.625851	0.604384	0.647953	0.421951	1.11644	1.11362	1.08083	1.20117	1.25895	1.13809	5.18785	5.5014	4.94934	2.5053	2.03666	0.0153503	0.124009	5.93741	2.56983
Ethyl 4-hydroxybenzoate	165.056	NEG	Phenolic acids (C6-C1)	0.616746	0.497269	0.61724	0.18593	0.181529	0.596171	0.436039	0.254918	0.257382	0.404803	0.15849	0.141789	0.170577	0.253333	0.172917	0.173679	0.220357	0.402751	0.215922	0.212202	1.51929	0.0160345	0.126201	0.52421	-0.931783
(2Z)-6-hydroxy-2-[(4-hydroxy-3-methoxy-phenyl)methylene]benzofuran-3-one	283.065	NEG	Flavonoids	0.0120512	0.0102002	0.0104864	0.0147999	0.0184962	0.0185707	0.0147184	0.0101734	0.0180243	0.014169	0.0606197	0.0588373	0.0571449	0.0793133	0.0647951	0.0632614	0.183032	0.192255	0.166147	0.102823	2.42773	0.00195806	0.0577219	7.2569	2.85935
Propylgallate	211.061	NEG	Phenolic acids (C6-C1)	0.156856	0.0691684	0.0746039	0.063817	0.0669677	0.034153	0.188111	0.177674	0.35547	0.131869	0.29098	0.281519	0.270753	0.261279	0.276766	0.281834	0.124889	0.145342	0.130113	0.229275	1.39799	0.0318514	0.181632	1.73866	0.797974
5-butyl-4-methoxy-6-methyl-pyran-2-one	197.117	POS	Cyclic polyketides	0.0280181	0.118097	0.025717	0.0306208	0.0259003	0.0378709	0.099612	0.0716966	0.0690842	0.0562908	0.00659752	0.0135747	0.00749331	0.0343477	0.0366014	0.0345656	0.036983	0.0362293	0.0366299	0.0270025	1.36708	0.0400627	0.20656	0.479697	-1.05981
5'-Methylthioadenosine	298.096	POS	Nucleosides	0.504646	0.521233	0.516292	0.615471	0.634102	0.597143	1.22515	1.13863	1.18521	0.770875	0.364379	0.360534	0.407714	0.52151	0.540527	0.53537	0.433398	0.450657	0.485033	0.455458	1.75522	0.0166372	0.127915	0.590832	-0.759179
N-Acetylvaline	158.082	NEG	Small peptides	0.138306	0.14767	0.134635	0.26563	0.283811	0.283368	0.136509	0.135218	0.137827	0.184775	0.0917369	0.0828198	0.090098	0.151988	0.118653	0.141799	0.13444	0.134079	0.131903	0.119724	1.4921	0.0252779	0.160117	0.647946	-0.626054
(2R,3R,4R,5R,6S)-2-[[(2R,3S,4S,5R,6S)-6-(4-allyl-2-methoxy-phenoxy)-3,4,5-trihydroxy-tetrahydropyran-2-yl]methoxy]-6-methyl-tetrahydropyran-3,4,5-triol	453.18	NEG	Phenylpropanoids (C6-C3)	0.136976	0.142278	0.14655	0.487672	0.505224	0.500672	0.625851	0.604384	0.647953	0.421951	1.11644	1.11362	1.08083	1.20117	1.25895	1.13809	5.18785	5.5014	4.94934	2.5053	2.03666	0.0153503	0.124009	5.93741	2.56983
2-Methylbutyrylglycine	158.082	NEG	Small peptides	0.138306	0.14767	0.134635	0.26563	0.283811	0.283368	0.136509	0.135218	0.137827	0.184775	0.0917369	0.0828198	0.090098	0.151988	0.118653	0.141799	0.13444	0.134079	0.131903	0.119724	1.4921	0.0252779	0.160117	0.647946	-0.626054
3-Methylxanthine	165.04	NEG	Pseudoalkaloids	1.93101	2.11365	2.1039	1.25131	1.2686	1.25975	1.32792	1.1351	1.09608	1.49859	2.6597	2.60482	2.60296	1.26842	1.24917	1.21262	2.91703	3.27261	2.69967	2.27633	1.38569	0.0203798	0.142521	1.51898	0.603105
2-Phenyllactic acid	165.056	NEG		0.616746	0.497269	0.61724	0.18593	0.181529	0.596171	0.436039	0.254918	0.257382	0.404803	0.15849	0.141789	0.170577	0.253333	0.172917	0.173679	0.220357	0.402751	0.215922	0.212202	1.51929	0.0160345	0.126201	0.52421	-0.931783
1,3,8,9-tetrahydroxybenzofurano[3,2-c]chromen-6-one	301.034	POS	Isoflavonoids	0.0324686	0.0351246	0.0360085	0.0159143	0.0151837	0.0133628	0.0509127	0.0537542	0.0559646	0.0342993	0.00242847	0.00252094	0.00450505	0.00550153	0.00488806	0.00404192	0.0147291	0.0139894	0.013483	0.00734305	2.09028	0.00114545	0.043895	0.214087	-2.22373
(2S)-5,7-dimethoxy-2-(4-methoxyphenyl)chroman-4-one	313.111	NEG	Flavonoids	0.0181008	0.0162449	0.0206926	0.0272268	0.0290537	0.0314742	0.00481549	0.00325761	0.00399757	0.0172071	0.131791	0.110338	0.131126	0.30984	0.297551	0.274541	0.509019	0.590071	0.569826	0.3249	2.37721	0.00124463	0.0457262	18.8818	4.23892
Rotundine	356.189	POS	Tyrosine alkaloids	0.00981563	0.0478219	0.0167529	0.0436868	0.0513939	0.0513556	0.00843435	0.00960478	0.0163399	0.0283562	0.0856607	0.0431425	0.0457283	0.0599415	0.0665362	0.0713993	0.0594867	0.0476747	0.0677107	0.060809	1.77286	0.000884243	0.0377003	2.14447	1.10062
4-Ethoxybenzoic acid	165.056	NEG	Phenolic acids (C6-C1)	0.616746	0.497269	0.61724	0.18593	0.181529	0.596171	0.436039	0.254918	0.257382	0.404803	0.15849	0.141789	0.170577	0.253333	0.172917	0.173679	0.220357	0.402751	0.215922	0.212202	1.51929	0.0160345	0.126201	0.52421	-0.931783
2'-O-Methylinosine	281.088	NEG	Nucleosides	0.13605	0.103043	0.228508	0.2696	0.192393	0.228497	0.0288113	0.0459425	0.0211396	0.139332	0.460551	0.398025	0.512043	0.298831	0.302378	0.288721	0.0774592	0.0699784	0.0788139	0.276311	1.09169	0.0493573	0.230733	1.98312	0.987772
2-(2-acetyl-3-hydroxy-5-methoxy-phenyl)acetic acid	225.075	POS		0.110013	0.107897	0.107309	0.22921	0.22067	0.223995	0.51319	0.507376	0.525637	0.282811	0.113754	0.123992	0.12388	0.0835042	0.0639406	0.0644069	0.179665	0.196966	0.201002	0.127901	1.40914	0.0355064	0.193663	0.45225	-1.14481
6,8-dihydroxy-3-[(E)-6-hydroxyhept-1-enyl]isochromen-1-one	289.112	NEG	Coumarins	0.0678585	0.0637578	0.0665141	0.275754	0.285636	0.29322	0.220592	0.218349	0.228636	0.191146	0.155285	0.158836	0.153897	0.624703	0.651422	0.601519	2.12056	2.23244	2.18657	0.987249	1.57333	0.0316521	0.181206	5.16488	2.36874
1-Methylxanthine	165.04	NEG	Pseudoalkaloids	1.93101	2.11365	2.1039	1.25131	1.2686	1.25975	1.32792	1.1351	1.09608	1.49859	2.6597	2.60482	2.60296	1.26842	1.24917	1.21262	2.91703	3.27261	2.69967	2.27633	1.38569	0.0203798	0.142521	1.51898	0.603105
7-hydroxy-3-(4-hydroxyphenyl)-5-methoxy-chromen-4-one	283.065	NEG	Isoflavonoids	0.0120512	0.0102002	0.0104864	0.0147999	0.0184962	0.0185707	0.0147184	0.0101734	0.0180243	0.014169	0.0606197	0.0588373	0.0571449	0.0793133	0.0647951	0.0632614	0.183032	0.192255	0.166147	0.102823	2.42773	0.00195806	0.0577219	7.2569	2.85935
3'-O-Methylinosine	281.088	NEG	Nucleosides	0.13605	0.103043	0.228508	0.2696	0.192393	0.228497	0.0288113	0.0459425	0.0211396	0.139332	0.460551	0.398025	0.512043	0.298831	0.302378	0.288721	0.0774592	0.0699784	0.0788139	0.276311	1.09169	0.0493573	0.230733	1.98312	0.987772
TAK1/MAP4K2 inhibitor 1	551.232	NEG		2.84942e-05	0.000179609	2.81605e-05	2.50078e-05	2.46138e-05	0.000234787	0.000429648	0.000481057	0.000400426	0.000203534	0.0791908	0.072222	0.0797836	0.0856024	0.0706904	0.0645827	0.360767	0.501651	0.358098	0.185843	2.48557	0.0115365	0.108618	913.082	9.8346
Chrysanthemic Acid	167.108	NEG	Monoterpenoids	0.00513568	0.00685735	0.00615129	0.022704	0.0294966	0.0270082	0.0103002	0.0105113	0.0111998	0.0143738	0.00609535	0.0291825	0.0254628	0.132987	0.147123	0.125131	0.0758191	0.0738385	0.0777107	0.0770388	1.7794	0.00566898	0.0866619	5.35966	2.42214
Dihydrojasmonic Acid	211.134	NEG	Octadecanoids	0.0627966	0.0577674	0.0594406	0.660056	0.677651	0.672391	0.305075	0.289514	0.303392	0.34312	0.0514527	0.058569	0.0522248	0.225226	0.241531	0.257444	0.089629	0.0869987	0.136013	0.133232	1.0734	0.0490153	0.230223	0.388296	-1.36477
Demethyl medicarpin	255.066	NEG	Isoflavonoids	0.0312986	0.035425	0.0366448	0.663348	0.837702	0.323865	0.398736	0.304682	0.337839	0.329949	0.0398645	0.0347747	0.0364634	0.0168717	0.0283051	0.0133858	0.00814262	0.479333	0.00681634	0.0737731	1.63828	0.0291181	0.173589	0.223589	-2.16108
(1S,3R,4R,5R)-3-[(E)-3-(3,4-dihydroxyphenyl)prop-2-enoyl]oxy-1,5-dihydroxy-4-[(E)-3-(4-hydroxy-3,5-dimethoxyphenyl)prop-2-enoyl]oxycyclohexane-1-carboxylic acid	559.146	NEG	Phenylpropanoids (C6-C3)	0.0323158	0.0568085	0.0367123	0.623658	0.635964	0.611222	0.0533663	0.0335381	0.0440815	0.236407	0.529634	0.51154	0.535918	1.12709	0.798455	0.91335	0.889344	0.888878	0.833366	0.780842	1.92492	0.000334248	0.0230358	3.30295	1.72376
Eriodictyol-7-neohesperidoside	595.169	NEG	Flavonoids	1.81153	2.06137	1.91127	0.652467	0.569872	0.651388	1.04586	1.07423	1.03838	1.20182	0.0431483	0.0644689	0.0439153	0.275763	0.232507	0.258825	0.212573	0.144496	0.0960252	0.152414	2.28214	0.000567857	0.0301958	0.126819	-2.97916
2,5-dihydroxy-3-undecylcyclohexa-2,5-diene-1,4-dione	293.176	NEG	Aromatic polyketides	0.0456301	0.0593481	0.042113	0.031377	0.0330085	0.0340509	0.0516433	0.0419368	0.0503864	0.0432771	0.0668218	0.129417	0.118689	0.116085	0.0345891	0.115344	0.054791	0.0607806	0.0480322	0.0827279	1.58569	0.011918	0.110213	1.91158	0.934768
2-(3,4-dihydroxyphenyl)-5-hydroxy-7-[(2S,3R,4S,5S,6R)-3,4,5-trihydroxy-6-(hydroxymethyl)oxan-2-yl]oxy-3-[(2S,3R,4R,5R,6S)-3,4,5-trihydroxy-6-methyloxan-2-yl]oxychromen-4-one	611.16	POS	Flavonoids	3.40317	3.94023	3.42488	6.45557	6.9503	6.49551	13.0571	13.0526	13.1468	7.76957	0.40413	0.429458	0.441474	1.39926	1.56832	1.53139	2.97402	3.04684	3.0407	1.6484	2.02655	0.00216446	0.0610813	0.212161	-2.23677
Quinoline	130.065	POS	Anthranilic acid alkaloids	0.0220137	0.0215816	0.021414	0.0217753	0.023631	0.0242769	0.0289758	0.0285656	0.030158	0.0247102	0.0214202	0.0233556	0.0327499	0.0189832	0.0137279	0.0136589	0.00882205	0.00193254	0.00872327	0.0159304	1.36376	0.0234967	0.154007	0.644688	-0.633326
9-HODE	295.228	NEG	Octadecanoids	0.204639	0.187125	0.18808	0.549796	0.569594	0.575645	0.0644113	0.0630184	0.0850399	0.276372	0.370281	0.31792	0.291935	0.730849	0.79319	0.738192	0.944435	0.708982	0.499843	0.599514	1.64791	0.00861422	0.0954735	2.16923	1.11718
BUTYLATED HYDROXYTOLUENE	219.175	NEG		0.0551077	0.0617949	0.057782	0.0453368	0.0482707	0.0507467	0.0554686	0.0507894	0.0504874	0.0528649	0.0818459	0.0890488	0.0855842	0.0582171	0.0603697	0.0543497	0.0848056	0.0824129	0.0738374	0.0744968	2.00756	0.00100589	0.0404693	1.40919	0.494868
Kukoamine B	553.3	POS	Ornithine alkaloids	0.00553002	0.00370379	0.00355837	0.0340772	0.0339821	0.0314995	0.0035462	0.00846359	0.00971264	0.014897	0.00894428	0.0092668	0.00906202	0.145416	0.155199	0.162724	0.129886	0.114414	0.112121	0.0941148	1.61573	0.00678344	0.0882783	6.31769	2.6594
Delphinidin	303.05	POS		0.204026	0.226618	0.215622	0.36039	0.399601	0.379659	0.688733	0.682	0.689356	0.427334	0.0514102	0.0526243	0.0532106	0.155104	0.164752	0.159917	0.378881	0.381286	0.391162	0.198705	1.50843	0.0157451	0.125634	0.464988	-1.10473
3-[3,4-dihydroxy-6-(hydroxymethyl)-5-[3,4,5-trihydroxy-6-(hydroxymethyl)oxan-2-yl]oxyoxan-2-yl]oxy-2-(3,4-dihydroxyphenyl)-5,7-dihydroxychromen-4-one	625.141	NEG	Flavonoids	0.0801851	0.0899323	0.0957968	0.127886	0.125299	0.157624	0.199264	0.206832	0.183917	0.140748	1.11538	1.03937	1.01347	2.39067	2.57691	2.43175	4.98235	5.43704	4.83929	2.86958	2.45893	0.00174767	0.0552497	20.388	4.34965
(E)-3-[4-[(2S,3R,4S,5S,6R)-3,4,5-trihydroxy-6-(hydroxymethyl)oxan-2-yl]oxyphenyl]prop-2-enoic acid	325.093	NEG	Phenylpropanoids (C6-C3)	11.6202	12.6781	11.649	1.02271	1.04056	1.03894	1.56982	1.48819	1.52401	4.84795	1.14848	1.12903	1.08003	0.12391	0.108351	0.129387	0.330602	0.499213	0.497038	0.560671	1.7821	0.0434661	0.215875	0.115651	-3.11215
Cyclopenta[c]pyran-4-carboxylic acid, 7-[(acetyloxy)methyl]-1-(beta-D-glucopyranosyloxy)-1,4a,5,7a-tetrahydro-5-hydroxy-, (1S,4aS,5S,7aS)-	455.116	POS	Monoterpenoids	0.0363573	0.0391678	0.0346791	0.0484283	0.0406092	0.0405238	0.0308053	0.0218136	0.03131	0.035966	0.0453415	0.044478	0.0552846	0.0739852	0.0447626	0.0497624	0.0616014	0.063607	0.0561943	0.0550019	1.96401	0.000345157	0.0233515	1.52927	0.612846
Hexsose + Hexsose-deoxyHexose + C20H32	775.412	NEG	Sesquiterpenoids	0.000362303	0.000322426	2.81605e-05	0.000911766	0.00122571	0.000536821	0.00305205	0.0266185	0.0281564	0.00680157	4.29057e-05	4.19634e-05	4.03775e-05	0.454328	0.544532	0.542553	2.27839	2.33085	2.05344	0.91158	1.09037	0.0275937	0.168075	134.025	7.06636
Spirolaurenone	299.1	POS	Sesquiterpenoids	0.0558627	0.0602145	0.0573879	0.0624055	0.0644883	0.0642454	0.134946	0.125981	0.132829	0.0842623	0.0390085	0.0379758	0.0407051	0.0574661	0.0579064	0.0487485	0.047756	0.0499013	0.0512644	0.0478591	1.80512	0.0151215	0.123107	0.567978	-0.816093
5,7-dihydroxy-2-(4-hydroxy-3-methoxyphenyl)-3-[(2S,3R,4S,5R,6R)-3,4,5-trihydroxy-6-[[(2R,3R,4R,5R,6S)-3,4,5-trihydroxy-6-methyloxan-2-yl]oxymethyl]oxan-2-yl]oxychromen-4-one	623.162	NEG	Flavonoids	2.02411	2.19188	2.05013	5.70593	5.86234	5.5579	8.24919	7.88701	8.15214	5.29785	0.212439	0.212489	0.211876	0.499326	0.57086	0.551578	0.375062	0.403394	0.347768	0.376088	2.45254	0.000487053	0.027868	0.0709888	-3.81626
2-Hydroxyquinoline	146.06	POS	Tryptophan alkaloids	0.0620055	0.0713291	0.0664144	0.0225894	0.0232831	0.0274968	0.0830469	0.0772064	0.0817441	0.0572351	0.00628242	0.00596947	0.0063899	0.0129473	0.0110353	0.0214768	0.0154708	0.0128758	0.0138333	0.011809	2.22775	0.000613434	0.0318125	0.206325	-2.27701
feruloyltyramine	314.139	POS	Phenylpropanoids (C6-C3)	0.205607	0.212961	0.211704	0.11851	0.128239	0.138571	0.212498	0.232201	0.219212	0.186611	0.0458271	0.0481651	0.0479141	0.0164061	0.0146029	0.0115736	0.16232	0.173649	0.166859	0.0763685	1.69512	0.00105961	0.0418405	0.409238	-1.28899
[(2R,3S,4S,5R,6R)-6-[(2S,3S,4S,5R)-3,4-dihydroxy-2,5-bis(hydroxymethyl)oxolan-2-yl]oxy-3,4,5-trihydroxyoxan-2-yl]methyl 4-hydroxybenzoate	461.13	NEG	Phenolic acids (C6-C1)	0.0568195	0.176544	0.160934	0.0757688	0.0730871	0.0801804	0.0421077	0.0444295	0.0521088	0.0846644	0.0459898	0.0376974	0.0325841	0.015599	0.0062018	0.00615855	0.0675723	0.0705655	0.0846017	0.0407745	1.3358	0.0358436	0.194837	0.481601	-1.05409
4-ureidobutanoic acid	169.06	POS	Small peptides	1.86214	1.83605	1.84975	0.773448	0.836757	0.781386	0.00218534	0.102648	0.113882	0.906472	0.144981	0.154302	0.152359	0.130159	0.129471	0.00182824	0.00242865	0.00255122	0.0387373	0.0840908	1.35542	0.0128645	0.11448	0.0927671	-3.43024
Phenylethyl 2-Glucoside	302.16	POS	Phenylethanoids (C6-C2)	0.015839	0.0171722	0.0149174	0.0317555	0.0325269	0.0316837	0.0632238	0.0558297	0.0585875	0.0357262	0.0213146	0.0222828	0.0186864	0.0247141	0.0315944	0.0288285	0.00193711	0.00222835	0.00192115	0.0170564	1.40342	0.0239237	0.155615	0.477419	-1.06667
Pinolenic acid	277.217	NEG	Fatty Acids and Conjugates	0.0772758	0.170802	0.185103	0.0772422	0.0638265	0.0690763	0.0533557	0.0563716	0.0524631	0.0895018	0.112667	0.176849	0.168438	0.151622	0.175581	0.176288	0.119276	0.0547591	0.107483	0.138107	1.33721	0.0431314	0.214937	1.54306	0.625798
5-Hydroxyflavone	237.062	NEG	Flavonoids	0.441786	0.457565	0.424536	0.412688	0.436599	0.340616	0.287646	0.262546	0.288962	0.372549	0.844813	0.818906	0.867274	0.956229	0.692512	0.847254	0.687909	0.718798	0.626444	0.78446	2.37961	7.00981e-08	6.05806e-05	2.10565	1.07427
Vindoline	457.232	POS	Tryptophan alkaloids	0.00401462	0.00592662	0.00314997	2.5656e-05	0.00390155	0.00270369	2.70379e-05	2.62324e-05	2.77036e-05	0.00220034	2.28323e-05	2.41586e-05	2.4806e-05	0.00268263	2.72397e-05	2.75051e-05	2.67304e-05	2.65141e-05	2.65913e-05	0.000321	1.2546	0.040253	0.206688	0.145887	-2.77708
Alpinetin Methyl Ether	307.092	POS	Flavonoids	0.169491	0.186639	0.167269	0.0572948	0.0585881	0.0721642	0.112126	0.136431	0.122899	0.120322	0.0151965	0.0163367	0.0156317	0.0239114	0.0233812	0.0278769	0.0182647	0.0176612	0.0169325	0.0194659	2.44254	0.000267954	0.0207664	0.161781	-2.62789
7-methoxy-2-methyl-3-phenyl-4H-chromen-4-one	289.082	POS	Isoflavonoids	0.160219	0.178873	0.167664	0.0289916	0.0254164	0.0316035	0.105467	0.109811	0.113019	0.102341	0.0239501	0.023676	0.0245555	0.0206379	0.0146788	0.0208076	0.0236538	0.0239284	0.0232561	0.0221271	2.01012	0.00432768	0.0845736	0.216211	-2.20949
bergenin	351.068	POS	Coumarins	0.138422	0.146466	0.131693	0.0985489	0.0960115	0.105478	0.0290879	0.0296419	0.0319004	0.0896943	0.168623	0.186171	0.19335	0.540136	0.544682	0.576213	0.0739216	0.0774606	0.0876219	0.27202	1.44336	0.0362138	0.19561	3.03274	1.60062
Silychristin	481.099	NEG	Flavonoids	0.022894	0.0224153	0.0192423	0.157887	0.178002	0.177656	0.00621254	0.0425682	0.0436621	0.0745044	0.0978915	0.0928863	0.0830217	0.132197	0.132878	0.133984	0.380888	0.476585	0.381614	0.212438	1.61883	0.0275941	0.168075	2.85136	1.51165
Mangiferin	421.076	NEG	Xanthones	0.0278845	0.0109717	0.0182888	0.0160257	0.0268701	0.0248666	0.00551802	0.00107366	0.00561379	0.0152348	0.125868	0.230868	0.126754	0.11694	0.0260529	0.0827478	0.02261	0.0460131	0.0209896	0.0887603	1.82998	0.013036	0.114941	5.82617	2.54255
Calystegin_B2	176.091	POS	Ornithine alkaloids	1.29868	1.35874	1.36261	0.595097	0.93556	0.938013	1.66537	1.81133	2.24011	1.35617	0.27198	0.190317	0.271885	0.185179	0.17802	0.161438	0.157085	0.183484	0.207564	0.200773	2.50077	0.000119183	0.0128261	0.148044	-2.7559
LPC(16:1)	494.323	POS		0.0150407	0.0144153	0.0178309	0.00306765	0.00333742	0.0032006	0.0133823	0.0127661	0.0137725	0.010757	0.00430181	0.00578143	0.00585169	0.00384657	0.00262599	0.0041007	0.00704427	0.00524989	0.00796362	0.00519622	1.19638	0.021992	0.148932	0.483053	-1.04975
(1S,2S,3aR,4S,5S,6E,9R,11R,12E,13aS)-4,9,11-Triacetoxy-3a-hydroxy-2,5,8,8,12-pentamethyl-2,3,3a,4,5,8,9,10,11,13a-decahydro-1H-cyclopenta[12]annulen-1-yl benzoate	607.29	POS	Diterpenoids	0.0227769	0.0150227	0.00967982	0.189372	0.199769	0.150454	0.629874	0.626031	0.565579	0.267618	0.0593084	0.0608997	0.0516118	1.08315	0.912108	0.959495	1.44679	1.277	1.61683	0.829689	1.01902	0.0298418	0.175884	3.10028	1.6324
Eremophilenolide	235.169	POS	Sesquiterpenoids	0.0389962	0.0618967	0.0265063	0.0105528	0.012467	0.0111904	0.030954	0.0153463	0.0209725	0.0254314	0.185357	0.17387	0.165174	0.0902445	0.0332341	0.0314821	0.0962013	0.0788698	0.089613	0.104894	1.99238	0.00301923	0.0724906	4.12459	2.04425
salviaflaside	521.13	NEG	Phenylpropanoids (C6-C3)	0.252604	0.247513	0.249792	0.384986	0.506629	0.531458	0.0229293	0.0217173	0.0235096	0.249015	0.615346	0.582062	0.569366	0.359028	0.226285	0.21115	0.544527	0.631702	0.613044	0.483612	1.41909	0.0163769	0.127063	1.9421	0.957616
2-oct-1-en-3-yloxy-6-[(3,4,5-trihydroxyoxan-2-yl)oxymethyl]oxane-3,4,5-triol	440.249	POS	Fatty acyl glycosides	0.0192213	0.0188423	0.0178502	0.0263645	0.0370175	0.0355232	0.0595772	0.0525063	0.0545564	0.0357177	0.124787	0.121732	0.127705	0.0298332	0.0336475	0.0359462	0.135693	0.201709	0.211502	0.113617	1.68986	0.00917128	0.0976434	3.18098	1.66947
Debromoaplysiatoxin	593.331	POS	Macrolides	0.000865677	2.6174e-05	0.000526419	0.0158587	0.0203972	0.0192854	0.00769233	0.00694001	0.00815675	0.00886096	0.0102063	0.0088775	0.00818295	0.10905	0.114274	0.107682	0.0566583	0.0603071	0.0552163	0.0589394	1.56792	0.00897414	0.0969054	6.65158	2.7337
Malonyltryptophan	289.083	NEG	Small peptides	2.05102	2.25836	2.12323	3.64007	3.72133	3.66698	2.01124	1.98505	2.02953	2.60965	0.274231	0.234107	0.252106	2.52452	2.82004	2.62269	0.412511	0.412766	0.433324	1.10959	1.77498	0.00581303	0.0872745	0.425187	-1.23383
3-[(3aS,8R,8aR)-8-hydroxy-6,8-dimethyl-3-methylidene-2-oxo-3a,4,5,8a-tetrahydrocyclohepta[b]furan-7-yl]propanoic acid	279.124	NEG	Sesquiterpenoids	0.353994	0.395832	0.360371	0.292315	0.299472	0.283335	0.1801	0.186545	0.206989	0.284328	0.216808	0.204125	0.208642	0.0962291	0.0972699	0.100115	0.140993	0.133306	0.130459	0.14755	1.91207	0.000443514	0.0263948	0.518942	-0.946356
Guaiazulene	199.148	POS	Sesquiterpenoids	0.00813658	0.00825398	0.00715046	0.003916	0.00219263	0.00241121	0.0077176	0.00685963	0.00733526	0.00599704	0.128346	0.114526	0.14718	0.0320929	0.0184278	0.0444383	0.0336016	0.0361363	0.0255942	0.0644825	2.25652	0.00823239	0.0938285	10.7524	3.42659
Ranaconitine	623.285	POS	Pseudoalkaloids	2.49868e-05	2.6174e-05	2.45414e-05	2.5656e-05	2.67065e-05	2.54861e-05	0.00198261	0.00204743	0.00151267	0.000632918	2.28323e-05	2.41586e-05	2.4806e-05	0.00779022	0.00559957	0.00671515	0.0105172	0.00789569	0.00982209	0.00537908	1.12804	0.0102848	0.102483	8.49885	3.08727
BENZYL CINNAMATE	261.087	POS	Phenylpropanoids (C6-C3)	0.0850754	0.0935198	0.0908217	0.0299177	0.0313277	0.032431	0.0883383	0.0900805	0.0956581	0.0707967	0.00744859	0.0082804	0.0069079	0.0164773	0.014409	0.0163936	0.0119451	0.0129943	0.0132017	0.0120064	2.35756	0.000334703	0.0230358	0.16959	-2.55988
Hasubanonine	374.199	POS	Tyrosine alkaloids	0.00451277	0.00244948	0.00354029	0.0187329	0.0051249	0.019201	0.0177604	0.0156493	0.0174925	0.0116071	0.271082	0.265854	0.283191	0.0729658	0.0618277	0.0671695	0.320978	0.253975	0.241716	0.204306	2.33708	0.000561857	0.0301544	17.6019	4.13766
Keracyanine	596.169	POS		0.0985577	0.128875	0.0958025	0.149502	0.16056	0.15684	0.456757	0.455494	0.476316	0.242078	0.0102226	0.0119858	0.0121706	0.0350994	0.0411709	0.037157	0.0957065	0.0982402	0.102156	0.0493232	1.95592	0.00847263	0.0947129	0.203749	-2.29514
emetine	503.293	POS	Tyrosine alkaloids	0.0771127	0.0938481	0.0600253	0.232548	0.245128	0.231293	0.207101	0.181833	0.228887	0.173086	0.103093	0.0110156	0.0937643	0.0827355	0.0907381	0.0720953	0.0214972	0.12674	0.144226	0.0828783	1.42558	0.00655079	0.0878136	0.478826	-1.06243
Nordiazepam	271.066	POS	Anthranilic acid alkaloids	0.153686	0.165414	0.172936	0.0255252	0.0304934	0.0275386	0.126327	0.116393	0.12042	0.104303	0.0745015	0.0852493	0.0755264	0.00957591	0.0185838	0.014032	0.0101722	0.00913487	0.0169921	0.0348631	1.59691	0.0080975	0.0932777	0.334247	-1.58101
6-Geranylnaringenin	407.192	NEG	Flavonoids	0.0403637	0.0548248	0.039577	0.0935822	0.0880007	0.0857842	0.26664	0.262557	0.251497	0.131425	0.368316	0.32743	0.325602	0.587293	0.572278	2.19688	0.365812	0.491072	1.47643	0.74568	2.00284	0.0223608	0.150087	5.6738	2.50431
MEXICANOLIDE	467.203	NEG	Triterpenoids	0.0162539	0.00956286	0.0115379	0.041095	0.0421697	0.0414888	0.0139589	0.0131051	0.0135287	0.0225223	0.0157013	0.0349037	0.0310647	0.0537382	0.0641037	0.0648026	0.0427057	0.0199909	0.0377344	0.0405272	1.413	0.0306516	0.178379	1.79943	0.847537
(2R,3R)-2-(3,4-dihydroxyphenyl)-3,5-dihydroxy-7-methoxy-2,3-dihydrochromen-4-one	317.067	NEG	Flavonoids	0.0821146	0.0829718	0.0860252	0.606398	0.634409	0.619991	0.115959	0.113949	0.0110377	0.261428	0.00883483	0.0158545	0.0122857	0.0579989	0.0660289	0.0592829	0.0562197	0.0277465	0.0578385	0.0402323	1.48291	0.0401045	0.20656	0.153894	-2.69999
1-Kestose	505.181	POS	Saccharides	0.0556298	0.0605649	0.0555617	0.20441	0.216822	0.206608	0.208894	0.19467	0.219103	0.158029	0.0237333	0.0245873	0.028046	0.0119921	0.011249	0.0028822	0.015968	0.0123481	0.00904114	0.0155386	2.29959	0.000470712	0.0271575	0.0983272	-3.34627
Acrimarine_H	514.191	POS	Anthranilic acid alkaloids	0.377497	0.521069	0.400068	0.834854	0.908324	0.819876	0.128605	0.119333	0.130035	0.471073	0.178227	0.17398	0.183096	0.114756	0.147381	0.142602	0.099556	0.0939448	0.124712	0.139806	1.6193	0.0145135	0.120954	0.296782	-1.75252
angoletin	299.132	NEG	Flavonoids	0.00899228	0.00930593	0.0092487	0.0149018	0.0192407	0.013067	0.0115747	0.00763318	0.0192775	0.0125824	0.0187289	0.0185847	0.0229853	0.0371342	0.019689	0.0269653	0.0106368	0.0123905	0.0103216	0.0197151	1.23281	0.0418144	0.211362	1.56688	0.647895
Tenacissoside G	793.42	POS	Steroids	0.000253267	2.6174e-05	2.45414e-05	2.5656e-05	2.67065e-05	0.000800479	2.70379e-05	2.62324e-05	2.77036e-05	0.000137533	0.0242824	0.0237608	0.0498214	0.0703984	0.0737044	0.0713188	0.00312692	0.00569867	0.00299771	0.0361233	2.39526	0.00756139	0.0916798	262.651	8.03701
alpha-Naphthoflavone	273.087	POS	Flavonoids	0.241915	0.261525	0.250518	0.320614	0.361304	0.333413	0.234593	0.232825	0.2391	0.27509	0.0131448	0.0156205	0.0164471	0.115306	0.117642	0.123215	0.0273728	0.028272	0.0322529	0.0543637	2.22535	5.23848e-08	5.1811e-05	0.197622	-2.33919
Lyciumin_A	874.371	POS	Oligopeptides	0.0020655	0.00376233	0.00128254	0.00230133	0.00161052	0.00257354	0.00123012	0.00139259	0.000481995	0.00185561	0.0487766	0.0394724	0.0413362	0.097721	0.0940995	0.0902426	0.0242733	0.024616	0.0294526	0.0544434	2.47185	0.000898548	0.0378878	29.3399	4.87479
4-[5-(4-hydroxy-3-methoxyphenyl)-3,4-dimethyloxolan-2-yl]-2-methoxyphenol	345.173	POS	Lignans	0.0929563	0.0810238	0.0810026	0.0736884	0.0881268	0.0713771	0.0121527	0.00534715	0.00812173	0.0570885	0.494376	0.499516	0.525571	0.362377	0.375245	0.37366	0.0229049	0.0232259	0.0215944	0.29983	1.29764	0.00975583	0.100168	5.25202	2.39287
Isocurcumenol	257.147	POS	Sesquiterpenoids	4.59786	5.04585	4.49435	7.26474	7.78067	7.2935	1.89331	1.75666	1.94652	4.67483	1.48295	1.52022	1.55939	1.79558	1.38461	1.49562	1.68588	1.5552	1.91669	1.59957	1.899	0.00519088	0.0851615	0.342166	-1.54723
Gramine	197.101	POS	Tryptophan alkaloids	0.130877	0.135985	0.128492	0.272738	0.287486	0.275049	0.0150714	0.0205038	0.0190497	0.142806	0.0365507	0.0447607	0.0435248	0.0731889	0.0729459	0.0703404	0.01941	0.0214022	0.0195958	0.0446355	1.0299	0.0319859	0.181764	0.312561	-1.67779
8-(2-hydroxy-3-methoxy-3-methylbutyl)-7-methoxychromen-2-one	291.127	NEG	Coumarins	0.655572	0.634489	0.625037	1.38747	1.43674	1.48694	2.0085	1.92424	2.02407	1.35367	2.0175	1.87448	1.96624	4.31334	4.62426	4.34608	28.4732	31.3122	30.0197	12.1052	1.81441	0.043157	0.215008	8.94251	3.16068
Soyasapogenol B base + O-HexA+HexA+dHex	953.461	NEG	Triterpenoids	0.00402141	0.00422756	0.00405	0.00195162	0.00301259	0.00116198	3.04922e-05	0.00117275	0.00361562	0.00258267	0.408862	0.402128	0.252486	0.875848	0.569525	0.902154	0.0818218	0.0943068	0.0778087	0.407216	2.34922	0.00542622	0.0858416	157.672	7.30079
Clusiacyclol A	363.166	NEG	Phloroglucinols	0.240586	0.24265	0.222647	0.481468	0.511946	0.50551	0.303427	0.316635	0.199647	0.336057	0.613199	0.781546	0.566783	0.593248	0.589701	0.587525	0.464312	0.464307	0.467835	0.569828	1.89867	0.00054358	0.0297893	1.69563	0.76182
Bakuchiol	257.19	POS		0.0121691	0.0082407	0.0134327	0.00501096	0.00326629	0.00464311	0.0184997	0.0228475	0.019872	0.011998	0.055693	0.0447665	0.0558301	0.0390207	0.0332897	0.0384259	0.0513905	0.0418481	0.0484981	0.0454181	2.16958	7.29184e-08	6.05806e-05	3.78547	1.92047
2-(2,6-dimethoxy-4-prop-2-enylphenoxy)-1-(3,4,5-trimethoxyphenyl)propan-1-ol [IIN-based on	859.379	POS	Lignans	2.49868e-05	2.6174e-05	2.45414e-05	2.5656e-05	2.67065e-05	2.54861e-05	2.70379e-05	2.62324e-05	2.77036e-05	2.60583e-05	0.0146259	0.0153681	0.0139815	0.0296485	0.0285263	0.0267446	0.00590346	0.00682726	0.00806434	0.0166322	2.57218	0.000740374	0.0345054	638.27	9.31802
DIHYDROTANSHINONE I	277.083	NEG	Naphthalenes	1.65736	1.86333	1.64586	0.371176	0.361229	0.423733	0.986601	1.12523	1.07225	1.05631	0.364686	0.344869	0.337815	0.428259	0.302718	0.322443	0.426804	0.47674	0.40557	0.378878	1.80146	0.00823301	0.0938285	0.358682	-1.47922
Artemetin	387.114	NEG	Flavonoids	0.137136	0.138463	0.146999	0.128609	0.144178	0.159335	0.437471	0.440869	0.444826	0.241987	0.685486	0.686485	0.717246	0.158988	0.123976	0.12013	0.816112	0.830202	0.843824	0.553605	1.20091	0.0222443	0.14944	2.28775	1.19393
(2R,3S,4S,5R,6R)-5-[(2S,3R,4R)-3,4-dihydroxy-4-(hydroxymethyl)oxolan-2-yl]oxy-2-(hydroxymethyl)-6-[2-(4-hydroxyphenyl)ethoxy]oxane-3,4-diol	431.151	NEG	Phenylethanoids (C6-C2)	0.0201411	0.0283077	0.0231264	0.0650366	0.0568681	0.0596421	0.216675	0.21057	0.221412	0.100198	0.109026	0.235382	0.093317	0.121317	0.119697	0.117727	0.50907	0.535805	0.531297	0.263626	1.44553	0.0470267	0.224127	2.63106	1.39565
PC(35:5)	766.529	POS		0.00713585	0.00819093	0.00857079	0.0169352	0.0203242	0.0194743	0.0135458	0.0124681	0.0154672	0.013568	0.00589358	0.00557616	0.00400418	0.00394291	0.0085232	0.00561553	0.00667518	0.00415875	0.00565057	0.00556001	2.09896	0.000991439	0.0403768	0.409787	-1.28705
asperuloside	413.109	NEG	Monoterpenoids	0.280817	0.302414	0.557159	0.337504	0.416969	0.395624	2.34672	2.13204	2.26433	1.00373	1.74994	1.78654	1.87078	1.54338	1.46847	1.18688	1.85954	1.8412	2.89076	1.79972	1.5136	0.0368098	0.197504	1.79303	0.842402
(-)-12-hydroxyjasmonic acid	225.113	NEG	Octadecanoids	0.131044	0.0505748	0.0437044	0.14821	0.151668	0.214496	0.374338	0.33465	0.356003	0.200521	0.0389376	0.0393682	0.0314399	0.0817472	0.0850139	0.0828182	0.0313687	0.0788202	0.0475184	0.057448	1.79675	0.00966254	0.100168	0.286494	-1.80342
Di-dihydrocaffeoyl spermidine	474.26	POS	Ornithine alkaloids	0.723753	0.722721	0.748976	6.7659	6.89872	6.91078	2.28101	2.09506	2.1554	3.25581	0.0709962	0.0968471	0.107459	1.6056	0.847612	0.778398	0.440205	0.348136	0.531992	0.53636	1.81521	0.0187882	0.135682	0.164739	-2.60174
(2S,3R)-3-hydroxy-4-methoxy-2-(2-phenylethyl)-2,3-dihydropyran-6-one	249.112	POS	Styrylpyrones	0.0307603	0.0196352	0.0279649	0.0420701	0.0512989	0.0392531	0.0182459	0.0242488	0.0245127	0.0308878	0.0498088	0.048305	0.051719	0.0468726	0.0416759	0.0403734	0.18578	0.177572	0.182813	0.0916578	1.80267	0.0280296	0.169681	2.96745	1.56922
Corchoroside_B	519.294	POS	Steroids	0.000871283	0.000477113	0.000829692	0.0172618	0.0135714	0.0150728	0.00138168	0.00213749	0.00246103	0.00600714	0.000880829	0.00201074	0.00217434	0.0202643	0.0223601	0.0232549	0.0355428	0.0318569	0.0359255	0.0193634	1.19643	0.0236459	0.154534	3.22339	1.68858
Helveticoside	535.289	POS	Steroids	0.000537043	0.00794313	0.00346304	0.00188552	0.00592705	0.00677112	0.0049199	0.00600868	0.00266525	0.00445786	0.00624725	0.00453906	0.0067878	0.681066	0.276233	0.305266	0.203088	0.531956	0.226087	0.24903	1.89343	0.0148575	0.122171	55.8632	5.80383
Neobetanin	549.13	POS		0.0321381	0.0384139	0.0311994	0.0285109	0.0268893	0.0300346	0.00202694	0.00212416	0.00386776	0.0216894	0.00683073	0.010446	0.00858363	0.0078927	0.0019308	0.00603252	2.67304e-05	2.65141e-05	2.65913e-05	0.00464402	1.4379	0.00796717	0.0930412	0.214115	-2.22355
Emodin-8-Beta-D-Glucoside	450.14	POS	Polycyclic aromatic polyketides	0.0066363	0.00734516	0.00702144	0.0697201	0.0812363	0.0715528	0.420212	0.415938	0.453819	0.170387	0.000233466	0.000454947	0.000300181	0.00564284	0.00279861	0.00339604	0.0195367	0.0182849	0.0199629	0.00784562	1.75591	0.03855	0.202705	0.046046	-4.44078
8-hydroxy-5,8a-dimethyl-3-methylidene-3a,4,4a,8,9,9a-hexahydrobenzo[f][1]benzofuran-2,7-dione	261.134	NEG	Sesquiterpenoids	0.109382	0.123659	0.121666	0.269003	0.265336	0.250225	0.248676	0.226443	0.266147	0.208949	0.08379	0.0900807	0.0839129	0.150005	0.171398	0.148528	0.152244	0.259109	0.14297	0.142449	1.2408	0.0386095	0.202863	0.68174	-0.552706
[(2S,3R,4S,5R,6S)-4,5-dihydroxy-6-[5-hydroxy-2-(4-hydroxyphenyl)-4-oxo-7-[(2S,3R,4R,5R,6S)-3,4,5-trihydroxy-6-methyloxan-2-yl]oxychromen-3-yl]oxy-2-methyloxan-3-yl] acetate	619.173	NEG	Flavonoids	0.00454007	3.11253e-05	0.0190179	0.0348556	0.045773	0.0363914	3.04922e-05	2.97164e-05	3.00472e-05	0.0156333	0.0828339	0.0695216	0.0804542	0.111455	0.0943529	0.0936586	0.0036579	0.00860646	0.00944409	0.0615538	1.5144	0.0126091	0.113471	3.93736	1.97723
4-Hydroxy-4-methyl-2-pentanone	115.076	NEG	Fatty acyls	0.0751588	0.0823745	0.0722399	0.065569	0.0919119	0.0698645	0.0726092	0.0616997	0.0576968	0.0721249	0.102956	0.103071	0.14834	0.0815983	0.0754832	0.0809424	0.0892777	0.0901769	0.0797306	0.0946196	1.60749	0.019162	0.137334	1.31188	0.391641
OUABAIN	583.276	NEG	Steroids	0.0208419	0.0193651	0.0251615	0.09488	0.0981193	0.100271	0.111811	0.109977	0.0217094	0.0669041	0.0173114	0.0136131	0.0393992	1.1281	1.24416	1.31321	0.755825	0.275825	0.74744	0.614987	1.26621	0.0162036	0.126681	9.19207	3.20039
Quebrachitol	193.071	NEG	Polyols	0.367264	0.434418	0.43118	0.508702	0.513172	0.501197	0.301165	0.29887	0.295907	0.405764	0.689132	0.651305	0.651728	0.505784	0.533454	0.531714	0.575332	0.582746	0.557859	0.586561	1.98808	0.000184852	0.0165622	1.44557	0.531641
2-[(2S,3S,4S)-3-[(1S)-1-acetyloxyethyl]-5-methoxycarbonyl-2-[(2S,3R,4S,5S,6R)-3,4,5-trihydroxy-6-(hydroxymethyl)oxan-2-yl]oxy-3,4-dihydro-2H-pyran-4-yl]acetic acid	509.152	NEG	Monoterpenoids	0.0521826	0.0737561	0.0664387	0.0407296	0.0396417	0.0390934	0.0694383	0.0704402	0.0747841	0.0585005	0.219396	0.158076	0.248191	0.0504583	0.105075	0.0510618	0.0763253	0.0804379	0.0777567	0.118531	1.42749	0.0401903	0.206564	2.02615	1.01874
CRUSTECDYSONE	479.301	NEG	Steroids	0.00351953	0.00373437	0.00472598	0.00555141	0.00536758	0.00615951	0.00846995	0.0103283	0.00900158	0.00631758	0.0625288	0.061267	0.0813257	0.0641827	0.0354728	0.0369642	0.07691	0.0686747	0.0794162	0.0629713	2.49816	6.43069e-06	0.00175744	9.96764	3.31725
3-[14-hydroxy-3-[3-hydroxy-4-methoxy-6-methyl-5-[3,4,5-trihydroxy-6-[[3,4,5-trihydroxy-6-(hydroxymethyl)oxan-2-yl]oxymethyl]oxan-2-yl]oxyoxan-2-yl]oxy-10,13-dimethyl-1,2,3,4,5,6,7,8,9,11,12,15,16,17-tetradecahydrocyclopenta[a]phenanthren-17-yl]-2H-furan-5-one	903.423	NEG	Steroids	0.000223494	3.11253e-05	2.81605e-05	2.50078e-05	2.46138e-05	2.51519e-05	3.04922e-05	0.00166482	0.00032756	0.000264492	4.29057e-05	4.19634e-05	4.03775e-05	0.0270063	0.0371716	0.0384752	0.180511	0.187243	0.187947	0.0731643	1.65636	0.0336438	0.187291	276.622	8.11177
[(2R,3S,4R,5R,6S)-6-[(2S,3R,4S,5S,6R)-2-[5,8-dihydroxy-2-(4-methoxyphenyl)-4-oxochromen-7-yl]oxy-4,5-dihydroxy-6-(hydroxymethyl)oxan-3-yl]oxy-3,4,5-trihydroxyoxan-2-yl]methyl acetate	665.173	NEG	Flavonoids	0.0167015	0.0290299	0.018402	0.0955684	0.0979157	0.098868	0.0330537	0.0367423	0.0425519	0.0520926	0.0409185	0.0594443	0.0442451	0.127845	0.142548	0.128525	0.233069	0.263575	0.0442306	0.120489	1.37793	0.0446669	0.218551	2.31298	1.20975
Olitoriusin	859.393	POS	Steroids	2.49868e-05	0.000692894	0.000276533	2.5656e-05	2.67065e-05	0.00102866	2.70379e-05	0.000378583	2.77036e-05	0.000278751	0.0037243	0.00442876	0.00369752	0.0303132	0.0392475	0.0327597	0.00886153	0.0109581	0.0106097	0.0160667	2.28759	0.00958704	0.0995614	57.6382	5.84895
4-methoxy-9-(2-methylbut-3-en-2-yl)furo[3,2-g]chromen-7-one	307.092	POS	Coumarins	0.950309	1.03947	0.976027	0.18407	0.179158	0.201668	0.619711	0.639406	0.620509	0.601148	0.114831	0.119336	0.120113	0.133972	0.107147	0.11876	0.150868	0.160445	0.149279	0.130528	2.08337	0.00362898	0.0790082	0.217131	-2.20336
methyl (1S,4aR,6S,7R,7aS)-4a,7-dihydroxy-6-[(E)-3-(4-hydroxyphenyl)prop-2-enoyl]oxy-7-methyl-1-[(2S,3R,4S,5S,6R)-3,4,5-trihydroxy-6-(hydroxymethyl)oxan-2-yl]oxy-1,5,6,7a-tetrahydrocyclopenta[c]pyran-4-carboxylate	567.173	NEG	Monoterpenoids	0.156721	0.179002	0.171923	0.154935	0.141433	0.160771	0.124114	0.125584	0.13155	0.149559	0.0214247	0.028283	0.0184731	0.0488872	0.0478429	0.0443219	0.0224994	0.0380395	0.0237003	0.032608	2.47597	7.60956e-11	3.95127e-07	0.218027	-2.19742
Geniposide (Not validated)	433.135	NEG	Monoterpenoids	0.0715006	0.130955	0.100865	0.0571279	0.0799796	0.0454167	0.0777954	0.122528	0.0622649	0.0831593	0.171507	0.268593	0.118142	0.0865219	0.0235239	0.0747427	0.267492	0.233683	0.270714	0.168325	1.10062	0.0301212	0.176733	2.02412	1.0173
17-[2,3-dihydroxy-6-methyl-6-[3,4,5-trihydroxy-6-(hydroxymethyl)oxan-2-yl]oxyheptan-2-yl]-2,3,14-trihydroxy-10,13-dimethyl-2,3,4,5,9,11,12,15,16,17-decahydro-1H-cyclopenta[a]phenanthren-6-one	687.36	NEG	Steroids	0.00387793	0.0258022	0.00307128	0.0240953	0.0279184	0.0292486	0.0431042	0.0496788	0.0479591	0.0283062	0.0375884	0.0732135	0.0816886	1.40198	1.80333	1.76264	3.73315	2.26263	2.22238	1.48651	2.02168	0.00799143	0.0930412	52.5154	5.71467
albiflorin	498.197	POS	Monoterpenoids	0.231426	0.252758	0.259553	0.713135	0.733631	0.703244	0.116846	0.111161	0.117246	0.359889	0.0885897	0.0903615	0.105633	0.0342019	0.0456687	0.0339702	0.0406624	0.0332191	0.0396596	0.0568852	2.06953	0.0105248	0.103601	0.158063	-2.66143
Corchorusoside_D	699.355	POS	Steroids	0.00333676	0.00165905	0.00578257	0.00625914	0.00608359	0.0079352	0.0152577	0.0183894	0.0155616	0.00891834	0.00325231	0.00349388	0.00444349	0.000662818	0.00180846	0.00129499	0.00686053	0.00740618	0.00652828	0.00397233	1.21638	0.0428565	0.214386	0.445411	-1.16679
Lyciumin_B	897.386	POS	Oligopeptides	2.49868e-05	2.6174e-05	2.45414e-05	2.5656e-05	2.67065e-05	2.54861e-05	2.70379e-05	0.000525633	0.000514638	0.000135651	0.0314284	0.0336475	0.0363849	0.0585887	0.0514148	0.0467242	0.0123854	0.0129683	0.0157583	0.0332556	2.46548	0.000388972	0.0247063	245.156	7.93755
isosakuranetin-7-O-rutinoside	639.193	NEG	Flavonoids	0.042416	0.0291048	0.0308651	0.0803997	0.0990358	0.0820271	0.0211868	0.0336438	0.0630953	0.0535305	0.192973	0.206631	0.209451	0.244749	0.264304	0.242867	0.520269	0.320294	0.54248	0.304891	2.36343	0.000421434	0.0257606	5.69565	2.50986
(2S,3R,5R,10R,13R,14S,17S)-2,3,14-trihydroxy-10,13-dimethyl-17-[(2R,3R)-2,3,6-trihydroxy-6-methylheptan-2-yl]-2,3,4,5,9,11,12,15,16,17-decahydro-1H-cyclopenta[a]phenanthren-6-one	525.307	NEG	Steroids	0.0147408	0.00898322	0.0100778	0.0205871	0.0195191	0.0251506	0.0133772	0.0114617	0.0121975	0.0151217	0.0138377	0.0203929	0.0137664	0.18617	0.0346803	0.0462308	0.0978044	0.0948802	0.0830409	0.0656448	1.72984	0.0277557	0.168683	4.3411	2.11806
3,3',4',5-tetrahydroxy-7-methoxyflavone	315.055	NEG	Flavonoids	0.0360831	0.0398253	0.0213021	0.168792	0.222082	0.134356	0.0500424	0.0375504	0.0420664	0.0835668	0.0935553	0.0940154	0.100697	0.223538	0.231987	0.232872	0.400478	0.394504	0.384281	0.239547	1.76535	0.0060206	0.0873579	2.86654	1.51931
Spirostane -2H, + 2O, O-Hex, O-Hex-dHex-dHex	1045.51	POS	Steroids	2.49868e-05	2.6174e-05	2.45414e-05	2.5656e-05	2.67065e-05	2.54861e-05	2.70379e-05	2.62324e-05	2.77036e-05	2.60583e-05	2.28323e-05	2.41586e-05	2.4806e-05	0.027052	0.0305634	0.0316977	0.0247769	0.0236181	0.0223983	0.0177976	1.83473	0.00453003	0.0845736	682.991	9.41572
Koparin	299.06	NEG	Isoflavonoids	0.0111179	0.0114835	0.011283	0.0524165	0.0620638	0.0664143	0.0443698	0.0183374	0.021388	0.0332083	0.1464	0.144158	0.148453	0.248558	0.216391	0.194935	0.421082	0.300864	0.421006	0.249094	2.31077	0.000317446	0.022692	7.50097	2.90708
Naringenin-7-O-rutinoside	579.173	NEG	Flavonoids	5.8595	6.64115	6.31443	17.7724	17.7826	17.5239	5.86679	5.84238	6.10324	9.96737	0.0507011	0.043988	0.0542128	3.35042	3.79371	3.59645	0.28569	0.305491	0.35137	1.31467	2.02193	0.00182973	0.0561207	0.131897	-2.92251
Corchorusoside_E	861.408	POS	Steroids	2.49868e-05	2.6174e-05	2.45414e-05	2.5656e-05	2.67065e-05	0.000440477	2.70379e-05	2.62324e-05	2.77036e-05	7.21684e-05	0.000304179	0.000349683	0.000368587	0.141633	0.142637	0.0850073	0.0965119	0.0829403	0.139126	0.0765421	2.17552	0.00588617	0.0872745	1060.6	10.0507
2-Hydroxy-3-(3,4-dihydroxyphenyl)propanamide	198.073	POS	Tyrosine alkaloids	0.0336323	0.0418837	0.0459995	0.0338986	0.0386657	0.028356	0.16465	0.160449	0.17383	0.0801515	0.00374334	0.00490067	0.00205352	0.00522432	0.00435733	0.00699313	0.0581523	0.0549577	0.0630516	0.0226038	1.67806	0.0325697	0.183774	0.282013	-1.82617
1-(3,4-dimethoxyphenyl)-2-[4-[5-[4-[1-(3,4-dimethoxyphenyl)-1-hydroxypropan-2-yl]oxy-3-methoxyphenyl]-3,4-dimethyloxolan-2-yl]-2-methoxyphenoxy]propan-1-ol	750.389	POS	Lignans	0.00160978	2.6174e-05	0.000690852	0.0046207	0.00449872	0.00809674	0.0215075	0.0207931	0.0225666	0.00937891	0.0181515	0.0167211	0.0206856	0.552618	0.60613	0.617687	1.06536	1.15804	0.846743	0.544682	1.92486	0.00682418	0.0885864	58.0752	5.85985
Flavone base + 4O, C-(dehydro-dHex)-dHex	575.141	NEG	Flavonoids	0.0522381	0.0431235	0.0513691	0.120946	0.132547	0.129182	0.0272105	0.0134596	0.0223402	0.065824	0.0979586	0.0852565	0.0958256	0.121847	0.114766	0.112192	0.161233	0.156957	0.170244	0.124031	1.6508	0.00775758	0.0922139	1.88428	0.914017
asterric acid	347.075	NEG	Diphenyl ethers (DPEs)	0.198987	0.199955	0.193901	0.243866	0.257372	0.263044	0.148247	0.140522	0.150549	0.199605	0.243253	0.219372	0.226994	0.692314	0.716263	0.685102	0.983568	1.07583	0.961578	0.644919	1.95434	0.00429711	0.0845736	3.23098	1.69197
Celastrol	449.267	NEG	Triterpenoids	0.020521	0.0310616	0.0167221	0.282084	0.355899	0.30252	0.291402	0.267148	0.31885	0.209579	0.0138449	0.0134587	0.0152052	0.227222	0.161567	0.13524	0.0127305	0.00959279	0.0158219	0.067187	1.3507	0.0199626	0.140741	0.320581	-1.64124
Gedunin	481.229	NEG	Triterpenoids	0.0895441	0.0944413	0.091722	0.0532862	0.0526868	0.0578408	0.148469	0.138631	0.13845	0.0961191	0.487064	0.485	0.481342	0.0798012	0.0738943	0.0805312	0.656113	0.651659	0.363055	0.373162	1.65951	0.00822053	0.0938285	3.88229	1.95691
[(2R,3R,4S,5R,6R)-6-[2-(3,4-dihydroxyphenyl)ethoxy]-3,5-dihydroxy-4-[(2S,3R,4R,5R,6S)-3,4,5-trihydroxy-6-methyloxan-2-yl]oxyoxan-2-yl]methyl (E)-3-(4-hydroxy-3-methoxyphenyl)prop-2-enoate	683.226	NEG	Phenylpropanoids (C6-C3)	0.0976572	0.0840707	0.0862344	0.0495281	0.0487434	0.0457426	0.674514	0.645313	0.675171	0.267442	1.68421	1.65506	1.67678	0.0687546	0.0451586	0.0379825	1.51913	1.30649	1.53658	1.05891	1.05882	0.0154851	0.124613	3.95939	1.98528
Epi-actephilol A	581.213	POS	Diterpenoids	0.00566448	0.00594846	0.00458078	0.194896	0.214062	0.198478	0.0642578	0.0663839	0.0716656	0.0917709	0.000191283	2.41586e-05	2.4806e-05	0.0035271	0.00499585	0.00594593	0.00805612	0.00649677	0.0069951	0.00402857	1.73599	0.0168027	0.128448	0.0438981	-4.5097
Gitoxin	819.382	POS	Steroids	2.49868e-05	2.6174e-05	2.45414e-05	2.5656e-05	2.67065e-05	2.54861e-05	2.70379e-05	2.62324e-05	2.77036e-05	2.60583e-05	2.28323e-05	2.41586e-05	2.4806e-05	0.0182768	0.041074	0.0405542	0.0205165	0.0167804	0.0178654	0.0172377	1.83049	0.0116148	0.108922	661.504	9.36961
methyl 3-(3-methylbut-2-enyl)-1,4-bis[[3,4,5-trihydroxy-6-(hydroxymethyl)oxan-2-yl]oxy]naphthalene-2-carboxylate	609.211	NEG	Naphthalenes	0.192027	0.188194	0.198188	0.405137	0.440404	0.362858	0.65479	0.692102	0.700238	0.425993	0.0161601	0.0431577	0.0153513	0.118761	0.1436	0.130943	0.464343	0.479512	0.436107	0.205326	1.36934	0.0369355	0.197836	0.481994	-1.05291
5,7-dihydroxy-2-(4-hydroxyphenyl)-6-[3,4,5-trihydroxy-6-(hydroxymethyl)oxan-2-yl]chromen-4-one	431.104	NEG	Flavonoids	0.045084	0.00946092	0.0876951	0.13226	0.127816	0.0832694	0.0267878	0.0239828	0.0360041	0.0635956	0.274228	0.232859	0.230405	0.220159	0.268497	0.209263	0.253545	0.0880013	0.239392	0.224039	2.03881	5.05425e-06	0.00148174	3.52286	1.81675
2-heptaprenylphenol	571.487	POS		0.0140467	0.031959	0.00749618	0.0102679	0.0266235	0.0259464	0.0305665	0.0197267	0.0161559	0.0203099	0.00810534	0.0079852	0.0109713	0.0170364	0.0152433	0.013279	0.0127076	0.00640327	0.0113157	0.0114497	1.44933	0.0188695	0.136083	0.563749	-0.826874
3-Hydroxyheptadecanoylcarnitine	428.338	NEG		0.0189304	0.0212237	0.0225992	0.016586	0.0164125	0.0133484	0.0157402	0.0175406	0.0180584	0.0178266	0.0329921	0.0324473	0.036847	0.0328337	0.0140561	0.0163639	0.026911	0.0259411	0.0254579	0.0270945	1.60837	0.00703302	0.0892338	1.51989	0.603965
Lyciumoside II	791.407	NEG		2.84942e-05	3.11253e-05	0.00165772	0.00172647	0.00212721	2.51519e-05	0.0273937	0.0315897	0.0246573	0.00991521	0.0388671	0.0212295	0.0259263	1.10701	1.32064	1.27698	3.30127	3.47219	3.12772	1.52131	2.00393	0.0134714	0.116536	153.432	7.26146
Lyciumoside IX	715.355	NEG		0.00327933	3.11253e-05	0.000478154	2.50078e-05	0.000956932	0.000691689	0.0121041	0.0249809	0.0123809	0.00610313	0.0028228	0.00363261	0.00351147	3.20392	4.04534	4.15988	4.23029	4.19964	4.2025	2.67239	1.84202	0.00425265	0.0845736	437.873	8.77437
3,3'-Dihydroxy-4',5,7-trimethoxyflavan	331.122	NEG		0.00698115	0.00562536	0.00674886	0.00861853	0.011617	0.0173501	0.0372785	0.0504201	0.0507598	0.021711	0.928099	0.915541	0.916833	1.28458	1.2618	1.24855	0.636553	0.804293	0.644042	0.960033	2.46908	3.58893e-06	0.0011468	44.2187	5.46658
[6]-Gingerdiol 4'-O-beta-glucopyranoside	457.245	NEG		0.0305863	0.0287068	0.0326713	0.361338	0.47026	0.434624	0.0911216	0.095541	0.0980142	0.18254	0.196399	0.224798	0.243752	0.455693	0.441735	0.443809	0.792216	0.501635	0.651002	0.439004	1.64346	0.0118368	0.109754	2.40497	1.26602
M481T206_2	481.184	NEG		0.0420948	0.0433611	0.0413674	0.0644451	0.064327	0.065371	0.21906	0.217149	0.21124	0.107602	0.848783	0.912718	0.867445	0.597453	0.480512	0.498934	0.0814242	0.219872	0.0760488	0.509243	1.67921	0.00626345	0.0878136	4.73267	2.24265
Prostaglandin H2	351.217	NEG		0.0381465	0.0492012	0.0413673	0.0940791	0.166156	0.0958151	0.0558777	0.055857	0.0603064	0.0729785	0.129695	0.114571	0.123273	0.103626	0.0808978	0.0794149	0.180153	0.17301	0.131723	0.12404	1.69058	0.0116675	0.108991	1.69968	0.765265
M429T245	429.213	NEG		0.00674402	0.00576522	0.00463405	0.0285751	0.0347759	0.0175033	0.0391992	0.0330585	0.0467694	0.0241139	0.012727	0.0179924	0.0161085	0.218048	0.294365	0.287458	1.24842	1.34853	1.28952	0.525908	1.63566	0.0337046	0.187579	21.8094	4.44688
M491T258	491.286	NEG		0.0372072	0.0397831	0.0420832	0.0665187	0.0567395	0.0606135	0.0205139	0.0183126	0.0204625	0.0402482	0.0935913	0.0986736	0.0840649	0.231489	0.206487	0.174704	0.0194823	0.0222047	0.0220194	0.105857	1.07747	0.0429348	0.214674	2.63011	1.39512
naringin dihydrochalcone	581.179	NEG		0.390119	0.421091	0.420163	1.15266	1.18369	1.19089	0.389706	0.402328	0.389919	0.660063	0.0238706	0.017893	0.0220932	0.202346	0.260686	0.229879	0.0582367	0.256865	0.050126	0.124666	2.00456	0.00296282	0.0719861	0.18887	-2.40453
ar-Artemisene	271.241	POS		0.00532087	0.00456077	0.00515396	0.000285522	0.000198542	0.00048356	0.000709651	2.62324e-05	0.000334866	0.00189711	0.0524048	0.0530158	0.0490944	0.0585325	0.0602988	0.0634327	0.0416091	0.0408056	0.0417285	0.0512136	2.29802	3.4384e-08	3.75872e-05	26.9956	4.75465
M375T178	375.202	POS		0.00299161	0.0109202	0.00436409	0.0209024	0.0251555	0.0353102	0.0370347	0.0363179	0.0202737	0.0214745	0.0527238	0.0574729	0.0575371	0.0487291	0.0428839	0.0387595	0.0650194	0.0590727	0.0540195	0.0529131	1.7439	1.77153e-05	0.00340691	2.464	1.301
Polyglycerol esters of fatty acids	431.338	NEG		0.0335583	0.0263338	0.0314915	0.0609907	0.0568634	0.0691211	0.0179221	0.0185437	0.0211082	0.0373259	0.0679728	0.0748298	0.0735518	0.0456682	0.0430426	0.0392762	0.0949057	0.100698	0.0649633	0.067212	1.6947	0.00771551	0.0921461	1.80068	0.848544
M596T205	596.35	POS		0.00569827	0.0907239	0.0113503	0.0065926	0.00315961	0.011757	0.0065396	0.00603643	0.0202426	0.0180111	0.00810811	0.00704152	0.0082531	0.339109	0.380988	0.389954	0.510015	0.497776	0.548751	0.298888	1.63635	0.00607125	0.0874758	16.5946	4.05265
xi-7-Hydroxyhexadecanedioic acid	301.202	NEG		0.0283688	0.229039	0.192944	0.118301	0.124527	0.116084	0.108475	0.103505	0.104988	0.125137	0.0383329	0.0330693	0.0194796	0.119913	0.125254	0.112098	0.00288624	0.00841715	0.00428522	0.0515261	1.58327	0.0114291	0.108073	0.411758	-1.28013
M425T234	425.209	NEG		0.00291938	0.00180627	0.00279667	0.00908269	0.0117812	0.0122695	0.0104311	0.0106174	0.0119429	0.00818302	0.00250561	0.0200978	0.0212158	0.0573665	0.0866804	0.0847338	0.0474357	0.0591452	0.0408479	0.0466699	1.72483	0.00383617	0.0819725	5.70326	2.51179
Lyciumoside VII	937.466	NEG		0.00139404	0.000352148	0.00296026	0.0245145	0.0293398	0.0415825	0.00198734	0.000749199	3.00472e-05	0.0114344	0.00308092	0.0190065	0.010801	0.344327	0.333156	0.343616	0.334169	0.360391	0.330061	0.230956	1.81605	0.00399088	0.083728	20.1983	4.33617
Diethyl malate	189.077	NEG		0.126159	0.155069	0.137104	0.181718	0.186177	0.205909	0.490625	0.162702	0.165402	0.201207	0.0834925	0.0683851	0.0801645	0.118897	0.149291	0.154361	0.047353	0.0397844	0.0375966	0.0865917	1.88376	0.0159666	0.126201	0.43036	-1.21638
M413T206	413.109	NEG		0.0106857	0.010228	0.00702948	0.023322	0.0250388	0.02348	0.0533487	0.0445186	0.0619506	0.0288446	0.0613609	0.0565163	0.0635553	0.0634941	0.0586826	0.0434606	0.522658	0.4388	0.452419	0.195661	1.79562	0.0429987	0.214788	6.78326	2.76198
3-decanoyl-3',4-di(3-methylbutanoyl)sucrose	663.36	NEG		0.00511435	0.00987616	0.00800673	0.00185693	2.46138e-05	0.000860822	0.00116889	2.97164e-05	0.00435093	0.00347657	0.0365564	0.0396348	0.0343851	0.160448	0.187078	0.161004	0.287488	0.320081	0.283222	0.167766	2.14827	0.00244489	0.0649911	48.2563	5.59264
M349T176_1	349.114	NEG		0.0263023	0.0319941	0.0446892	0.0715736	0.0578257	0.0712852	0.0309472	0.0226284	0.0340503	0.0434773	0.152321	0.11594	0.115029	0.14623	0.177226	0.128883	1.0406	1.37127	1.28587	0.503707	2.08038	0.0373275	0.19874	11.5855	3.53425
7-[3,5-Dihydroxy-2-[3-hydroxyoctyl]cyclopentyl]heptanoylcarnitine	502.373	POS		0.00946514	0.0126177	0.0100519	0.0216171	0.0232751	0.0210547	0.0128199	0.0124191	0.0151219	0.0153825	0.00589104	0.00592226	0.00529941	0.00487524	0.00787499	0.00509342	0.00466973	0.00522783	0.00516064	0.00555717	2.32899	0.000440214	0.0263575	0.361266	-1.46887
Methandriol dipropionate	417.299	POS		0.000210459	0.00753475	0.000214674	0.00118887	0.00119446	0.00186938	2.70379e-05	0.000246631	0.000885345	0.00148573	0.000481412	0.000541726	0.00209383	0.141094	0.165623	0.181958	0.357153	0.277098	0.319609	0.160628	1.79789	0.00891523	0.0969054	108.114	6.7564
2-(2-methyl)butanoyl-3,4-di-(3-methyl)pentanoyl-1'-O,3'-O,6'-O-triacetyl-sucrose	747.344	NEG		0.00862684	0.00444713	0.00544563	0.0436758	0.0450769	0.0617737	0.0425685	0.0397083	0.0505406	0.0335404	0.197228	0.190504	0.201002	0.878183	0.3152	1.00422	0.546929	1.10027	0.489278	0.546979	2.24298	0.00278475	0.0701081	16.3081	4.02752
7-Hydroxy-2-methyl-4-oxo-4H-1-benzopyran-5-carboxylic acid 7-glucoside	381.083	NEG		0.0679037	0.0688874	0.0678206	0.108281	0.117608	0.122452	0.0810308	0.0432648	0.0463469	0.0803995	0.336287	0.307991	0.314124	0.336889	0.392176	0.34506	0.0458038	0.0693319	0.0452662	0.243659	1.37251	0.00949067	0.0990559	3.0306	1.5996
M433T206	433.293	POS		0.0149915	0.216357	0.0216736	0.0121772	0.00539667	0.0120212	0.0126621	0.0140095	0.0345909	0.0382088	0.0261655	0.0241353	0.0379533	0.151133	0.154509	0.16084	0.315747	0.334827	0.233691	0.159889	1.72301	0.0162629	0.126762	4.1846	2.06509
16-Feruloyloxypalmitate	449.289	POS		0.0259647	0.308078	0.0164099	0.0234523	0.0148287	0.00836699	0.0266668	0.00339406	0.0286062	0.0506408	0.045676	0.0413847	0.0116761	0.418731	0.422675	0.46243	0.20683	0.53928	0.196096	0.260531	1.62654	0.0131653	0.114989	5.14468	2.36308
1-Palmitoyl-2-(5-keto-8-oxo-6-octenoyl)-sn-glycero-3-phosphocholine	648.394	POS		0.000363802	0.0133402	0.00158454	0.001012	2.67065e-05	0.00131764	0.0071471	0.00185999	0.00660721	0.00369546	2.28323e-05	0.000840652	0.0026671	0.019748	0.0270919	0.0259201	0.124003	0.113563	0.132137	0.0495547	1.01033	0.0406943	0.208388	13.4096	3.7452
menaquinone-6	581.428	POS		0.0104381	0.00696657	0.00627089	0.00689789	0.0131092	0.0107028	0.00101509	0.000320821	0.000353105	0.00623049	0.00277631	0.00337247	0.00211234	0.00291703	0.00409013	0.00373451	2.67304e-05	2.65141e-05	6.7226e-05	0.00212481	1.05169	0.0353889	0.193174	0.341034	-1.55201
Stenbolone	303.232	POS		0.00433614	0.00672725	0.00816873	0.0286244	0.0268254	0.0256911	0.015776	0.0164613	0.0190445	0.0168505	0.111859	0.115279	0.110546	0.19987	0.17889	0.192334	0.0189048	0.0249096	0.017714	0.107812	1.81374	0.006021	0.0873579	6.39813	2.67765
Sucrose acetate isobutyrate	845.379	NEG		2.84942e-05	0.00170672	2.81605e-05	2.50078e-05	2.46138e-05	2.51519e-05	0.00146832	2.97164e-05	3.00472e-05	0.000374026	0.0135549	0.0188198	0.00930115	0.21017	0.222367	0.209937	0.221135	0.0771168	0.0733109	0.117301	2.38427	0.006684	0.0878136	313.618	8.29287
	140.068	POS		14.7729	14.7427	14.7068	16.7083	18.2177	17.0711	14.3101	13.8416	14.6194	15.4434	6.9207	7.32134	7.55551	6.53321	6.10765	6.0389	15.1602	14.7689	16.0436	9.60555	1.75293	0.0034294	0.0771707	0.621984	-0.68505
	155.042	POS		2.02765	1.96294	1.94165	1.96708	2.04249	1.95797	0.199429	0.195188	0.197971	1.38804	0.90306	0.943847	0.959426	0.539355	0.495174	0.485955	0.000358354	0.00163996	0.00113925	0.481106	1.26312	0.017911	0.132059	0.346608	-1.52862
	309.118	POS		0.00790604	0.00707832	0.007945	0.050398	0.0519167	0.053356	0.00376964	0.00549157	0.00449936	0.0213734	0.0249441	0.0236938	0.0194053	0.0830592	0.0779785	0.0865056	0.071438	0.107263	0.0965702	0.0656508	1.74619	0.00503946	0.0845736	3.07161	1.619
	349.142	NEG		0.00193329	0.000763402	0.00106733	0.00256155	0.00217677	0.0045295	0.00237401	0.00158082	0.00167146	0.00207313	0.0762264	0.0827002	0.0673376	0.268001	0.291473	0.281415	0.0585289	0.0362536	0.0536814	0.135069	2.47116	0.00667393	0.0878136	65.1521	6.02574
	309.118	POS		0.00790604	0.00707832	0.007945	0.050398	0.0519167	0.053356	0.00376964	0.00549157	0.00449936	0.0213734	0.0249441	0.0236938	0.0194053	0.0830592	0.0779785	0.0865056	0.071438	0.107263	0.0965702	0.0656508	1.74619	0.00503946	0.0845736	3.07161	1.619
	296.072	NEG		0.226958	0.230257	0.21589	0.410419	0.433472	0.398555	1.26724	1.19576	1.27683	0.628377	0.0376697	0.0321758	0.029413	0.0850763	0.0941973	0.0778187	0.306339	0.321673	0.284159	0.140947	1.83913	0.0147975	0.122059	0.224303	-2.15648
	245.092	POS		0.41921	0.463157	0.437566	0.524097	0.57286	0.532838	0.399648	0.412785	0.414176	0.464037	0.0260546	0.0273741	0.0273578	0.187789	0.190707	0.194434	0.0507217	0.052571	0.0587767	0.0906429	2.2558	4.88897e-09	7.81107e-06	0.195335	-2.35597
	147.076	POS		12.616	15.6879	14.3926	4.29657	4.47846	4.54774	0.86185	0.84983	0.878105	6.51212	1.98888	2.03838	2.08708	1.30341	1.30721	1.32455	0.196933	0.181323	0.18853	1.17959	1.51105	0.0295844	0.175012	0.181137	-2.46485
	273.184	POS		0.00617117	0.00133429	0.0032693	0.00346512	0.00403341	0.00302412	0.0212267	0.019269	0.0133306	0.00834708	0.0125966	0.0113918	0.0123745	0.0128597	0.0121071	0.0147875	0.058546	0.0604827	0.0610074	0.0284615	1.64764	0.0365866	0.196815	3.40975	1.76967
	354.175	POS		0.0235144	0.0236399	0.0258113	0.130226	0.141228	0.139014	0.219108	0.229293	0.221172	0.128112	0.0194753	0.0215413	0.0212079	0.0244755	0.0251983	0.0252125	0.0580723	0.0334385	0.0567355	0.0317064	1.61516	0.0100724	0.101407	0.24749	-2.01456
	141.017	NEG		1.50823	1.68879	1.42923	1.28934	1.3445	1.30808	1.22602	1.2572	1.27492	1.36959	2.24057	2.52901	2.21049	1.58506	1.61908	1.60686	1.90431	1.81289	1.62088	1.90324	2.00897	0.00140225	0.049364	1.38964	0.474711
	305.156	POS		0.134671	0.232581	0.151946	0.116945	0.157883	0.229535	0.166186	0.17979	0.215186	0.17608	0.0815715	0.0820615	0.124858	0.147061	0.0924547	0.117835	0.15332	0.12778	0.177951	0.122766	1.59453	0.00844678	0.0946276	0.697215	-0.520325
	275.061	POS		0.0409527	0.0350191	0.0315562	0.00370692	0.00349992	0.00249857	0.213894	0.203527	0.204922	0.0821752	0.0473627	0.04908	0.0675997	0.288615	0.247488	0.259972	0.306832	0.187286	0.202573	0.18409	1.3333	0.0454808	0.220665	2.24021	1.16364
	309.117	POS		0.00807123	0.00249318	0.00777886	0.00774226	0.00852878	0.00843678	0.000264243	0.000451305	0.000291244	0.00489532	0.00227827	0.00121703	0.00199724	0.0509207	0.0260651	0.0548151	0.0760528	0.0768461	0.0574233	0.038624	1.44738	0.0120118	0.110734	7.88998	2.98002
	256.149	POS		0.00364789	0.007659	0.00771606	0.0335334	0.0120581	0.0175447	0.0222985	0.019182	0.0244537	0.0164548	0.00555097	0.00407795	0.0108397	0.182621	0.18725	0.2257	0.233475	0.197964	0.251586	0.144341	1.35871	0.00657541	0.0878136	8.77194	3.1329
	351.166	NEG		0.0496784	0.0612122	0.0620614	0.563756	0.544515	0.595663	0.775446	0.763238	0.767006	0.464731	0.0175838	0.0155401	0.0273327	0.0398673	0.0335504	0.0365375	0.0634394	0.272232	0.0524826	0.0620629	1.84444	0.00501003	0.0845736	0.133546	-2.90459
	371.119	NEG		0.595545	0.619194	0.583144	0.0759487	0.0808188	0.0864666	0.134803	0.139807	0.138089	0.272646	5.58166	5.07692	5.38692	3.20725	3.16085	2.95826	0.0694964	0.0716804	0.0593869	2.84138	1.23345	0.0100388	0.10121	10.4215	3.38149
	481.281	NEG		0.00311938	0.00112696	0.00569581	0.00254748	0.00279886	0.0023762	0.0146375	0.0156138	0.0156425	0.00706205	0.00298086	0.00216715	0.00470239	0.0514363	0.072878	0.0551269	0.0459921	0.0465392	0.0571818	0.0376672	1.38635	0.00916743	0.0976434	5.33374	2.41515
	288.134	POS		2.49868e-05	2.6174e-05	2.45414e-05	0.00306339	0.00502321	0.00250466	2.70379e-05	2.62324e-05	2.77036e-05	0.00119422	2.28323e-05	2.41586e-05	0.00256107	0.0230607	0.0253337	0.0302935	0.00722169	0.000713558	0.00739318	0.010736	1.281	0.0459147	0.221521	8.99004	3.16833
	365.254	POS		2.49868e-05	2.6174e-05	2.45414e-05	2.5656e-05	0.00402158	0.0041451	2.70379e-05	2.62324e-05	2.77036e-05	0.000927669	2.28323e-05	2.41586e-05	2.4806e-05	2.75043e-05	0.00758535	0.00821135	0.00602216	0.00618162	0.00614724	0.00380522	1.01219	0.0498994	0.232275	4.10192	2.0363
	795.577	POS		0.00596761	0.00525819	0.00487761	2.5656e-05	2.67065e-05	2.54861e-05	2.70379e-05	2.62324e-05	2.77036e-05	0.00180691	0.00552972	0.00720987	0.00618221	2.75043e-05	2.72397e-05	2.75051e-05	0.0126867	0.0156629	0.0118316	0.00657614	1.04584	0.0488918	0.229851	3.63943	1.86371
	78.959	NEG		0.0224466	0.022902	0.0185568	0.0207168	0.020732	0.0180116	0.00688747	0.0087292	0.00895204	0.0164372	0.0358589	0.0257486	0.0282474	0.0321353	0.0249726	0.0331696	0.0185803	0.0125353	0.0120694	0.024813	1.22006	0.0338811	0.188359	1.50957	0.594138
	86.0248	NEG		0.0285089	0.0271768	0.0298768	0.0272625	0.027911	0.023971	0.0179947	0.0212564	0.0224847	0.0251603	0.0461345	0.0455503	0.0367968	0.0292393	0.0310359	0.026244	0.0306362	0.0308691	0.0256612	0.0335741	1.62516	0.00981281	0.100323	1.33441	0.4162
	94.0298	NEG		0.0101277	0.0196315	0.0102753	0.0110307	0.0110778	0.0109942	0.0114382	0.0142765	0.0144779	0.0125922	0.0172141	0.0185277	0.0168958	0.013744	0.0135444	0.015013	0.0210104	0.0154723	0.0152388	0.0162956	1.59595	0.0116828	0.108991	1.29411	0.371955
	96.9696	NEG		0.0821589	0.103253	0.0823098	0.0900667	0.0923122	0.0892669	0.0299513	0.0382515	0.0380045	0.0717305	0.13055	0.140464	0.141078	0.154148	0.135661	0.133115	0.076184	0.06959	0.0610768	0.115763	1.4227	0.0104706	0.103313	1.61386	0.690513
	109.029	NEG		0.00932625	0.0128427	0.0107455	0.00897675	0.0107545	0.00913442	0.0169057	0.0158634	0.0162141	0.012307	0.0154586	0.0186759	0.0155724	0.0127038	0.0193376	0.0101569	0.02289	0.0246645	0.0155638	0.0172248	1.42604	0.019275	0.137858	1.39959	0.485005
	112.04	NEG		0.00533842	0.0131545	2.81605e-05	0.00531692	0.00292975	2.51519e-05	0.00800159	0.00941637	0.0060168	0.00558086	4.29057e-05	4.19634e-05	4.03775e-05	3.05088e-05	3.06859e-05	0.00521816	3.97096e-05	4.30254e-05	0.00854875	0.00155957	1.39578	0.0371833	0.198534	0.279449	-1.83934
	116.972	NEG		0.114921	0.138192	0.113587	0.0764845	0.0845743	0.0881782	0.0642627	0.0725131	0.0683401	0.0912281	0.177375	0.218792	0.182297	0.102895	0.101325	0.0995614	0.10896	0.097761	0.0873681	0.130704	1.33735	0.0452236	0.220027	1.43271	0.518749
	117.056	NEG		0.005552	0.00805124	0.0081696	0.00580463	0.00888347	0.00765915	0.00844727	0.0087885	0.0095131	0.00787433	0.0125258	0.0136218	0.011445	0.00664236	0.00711361	0.0111136	0.0129674	0.0111666	0.0100567	0.0107392	1.51759	0.00721066	0.0902201	1.36383	0.447659
	118.03	NEG		0.00528985	0.00437538	0.00479679	0.00462968	0.00373512	0.00465166	0.0050007	0.00288864	0.00527179	0.00451551	0.00664334	0.00530737	0.00681029	0.00399429	0.00384299	0.00691301	0.00800595	0.00483505	0.00726615	0.0059576	1.37555	0.0209098	0.144477	1.31936	0.399843
	118.969	NEG		0.0362461	0.0436398	0.0363983	0.0266805	0.0300332	0.0295314	0.0204677	0.0236481	0.0215281	0.029797	0.0563821	0.0724439	0.0579684	0.0343084	0.0311618	0.0330846	0.0358722	0.0317165	0.0276114	0.0422833	1.30838	0.0490426	0.230248	1.41904	0.504918
	123.009	NEG		0.0275888	0.0282021	0.0300341	0.0262525	0.0268968	0.0277945	0.0309453	0.0339496	0.039872	0.0301706	0.0444177	0.0424795	0.0407353	0.0310091	0.0357753	0.0326263	0.0407165	0.0470283	0.0357298	0.0389464	1.81898	0.00165074	0.0542396	1.29087	0.368346
	124.002	NEG		0.00489727	0.00484466	0.00458254	0.00299574	0.00430065	0.00332858	0.00359243	0.00321572	0.00410192	0.00398439	0.00667584	0.00670279	0.00691109	0.00344294	0.0044103	0.00482184	0.00583084	0.00573503	0.00475368	0.00547604	1.64801	0.00553966	0.0861476	1.37437	0.458774
	124.04	NEG		0.0228482	0.0208528	0.0237091	0.0232162	0.0175349	0.0211679	0.0284	0.0255631	0.0256848	0.0232197	0.0379379	0.0371845	0.0229785	0.0229433	0.0284941	0.0207343	0.037376	0.041657	0.0298146	0.0310134	1.5054	0.0183079	0.133965	1.33565	0.417542
	125.024	NEG		0.056328	0.0580706	0.0687329	0.0469584	0.037981	0.0394445	0.0515367	0.0568851	0.0499417	0.0517643	0.109932	0.087625	0.0807269	0.0596902	0.0557203	0.0508433	0.0686503	0.0821784	0.0530422	0.0720454	1.54055	0.0134667	0.116536	1.3918	0.476949
	135.045	NEG		0.0155179	0.0170302	0.0143337	0.0171048	0.0112848	0.0116937	0.0160275	0.0191148	0.0141414	0.0151388	0.0359233	0.0233486	0.0197251	0.0173124	0.0222616	0.0178571	0.0210552	0.02832	0.016296	0.0224555	1.77093	0.00802694	0.0930992	1.48331	0.568821
	142.02	NEG		0.0649363	0.0712114	0.0605426	0.055606	0.0586082	0.0567092	0.0520575	0.053345	0.0553499	0.0587074	0.0982726	0.104928	0.0974328	0.0708614	0.0702432	0.0697558	0.0828855	0.0750544	0.0703386	0.0821969	2.06061	0.000869944	0.0374094	1.40011	0.485542
	143.021	NEG		0.0118431	0.0138549	0.0108459	0.00960509	0.0100631	0.0114565	0.0100111	0.00954518	0.00981365	0.010782	0.0168673	0.0182789	0.0163852	0.0117312	0.0129798	0.0118763	0.0134311	0.0127953	0.0130587	0.014156	1.84081	0.00213587	0.0606867	1.31292	0.392779
	143.992	NEG		0.0068266	0.00810498	0.00737186	0.0051708	0.00498437	0.00642932	0.0050105	0.00563977	0.00587605	0.00615714	0.0114247	0.0152627	0.0128288	0.00634536	0.00744962	0.00583067	0.00844582	0.00688732	0.00634385	0.00897988	1.4163	0.0390199	0.204019	1.45845	0.544436
	144.967	NEG		0.0022421	0.00327702	0.00225701	0.00209878	0.00275662	0.00219376	0.00364662	0.00144757	0.00335769	0.00258635	0.00421717	0.0054626	0.0040723	0.00278401	0.00290257	0.00293323	0.00321278	0.00271053	0.003569	0.00354046	1.40192	0.0250159	0.159136	1.3689	0.45302
	170.007	NEG		0.00155411	0.002652	0.00161908	0.001633	0.0013711	0.00200343	0.00109777	0.00227553	0.00182295	0.001781	0.0034921	0.0051082	0.00354974	0.00180025	0.00257538	0.00195641	0.00211158	0.00158362	0.00307114	0.00280538	1.4379	0.0292108	0.173892	1.57517	0.655511
	178.087	NEG		0.00266215	0.00730922	0.00648875	0.00469761	0.00571359	0.00568195	0.00498188	0.00525122	0.00498385	0.0053078	0.0104068	0.0049657	0.0102489	0.00629174	0.00650507	0.00643509	0.00705354	0.00683293	0.00544308	0.00713142	1.29663	0.0312501	0.180046	1.34357	0.426076
	178.973	NEG		0.00703932	0.00788438	0.00765009	0.00641323	0.00647478	0.00570598	0.0019996	0.00272077	0.00244115	0.00536992	0.0125909	0.0119704	0.0125612	0.00803192	0.00767567	0.00942038	0.0158775	0.0145835	0.00332862	0.0106711	1.61734	0.00304946	0.0726344	1.9872	0.990739
	180.924	NEG		0.00497078	0.00554933	0.00534705	0.0051099	0.00410795	0.00566255	0.00484235	0.00517291	0.00607467	0.00520417	0.00955316	0.01183	0.00688923	0.0061713	0.00763097	0.0071504	0.00960783	0.0101078	0.0072725	0.00846814	2.168	0.000639383	0.0323902	1.62718	0.702378
	182.921	NEG		0.00348076	0.00320524	0.0036715	0.00350987	0.00316194	0.00317773	0.00327445	0.00304457	0.0043731	0.00343324	0.00625968	0.00665503	0.00524299	0.00342723	0.00397988	0.00399716	0.00643645	0.00563156	0.0051547	0.0051983	1.99318	0.0017053	0.0548258	1.51411	0.598469
	189.04	NEG		0.00260346	0.00353972	0.00340065	0.00431249	0.00222352	0.00161479	0.0030449	0.00246781	0.0033128	0.00294668	0.00625085	0.00603852	0.00549064	0.00356748	0.00228756	0.00256429	0.00520395	0.00445804	0.00380133	0.00440696	1.37742	0.0178609	0.131784	1.49557	0.580693
	190.973	NEG		0.00278945	0.0040356	0.00186296	0.00119248	0.00370917	0.00378992	0.00197534	0.00182135	0.00193747	0.00256819	0.00363134	0.00523696	0.00459959	0.00426567	0.00322945	0.00253598	0.00415924	0.00316516	0.00290582	0.00374769	1.46145	0.0195339	0.138759	1.45927	0.545247
	193.051	NEG		0.0139128	0.0237219	0.0196009	0.0232151	0.0219346	0.0244329	0.0153845	0.0167636	0.018127	0.019677	0.0299832	0.032992	0.0293802	0.0214414	0.0143607	0.0212716	0.0254674	0.0268633	0.0225926	0.024928	1.23566	0.0354467	0.193439	1.26686	0.341256
	195.007	NEG		0.00633031	0.00660897	0.0057973	0.00395685	0.00340845	0.00351192	0.0033498	0.00442994	0.00464968	0.00467147	0.0114942	0.00929318	0.00742674	0.00485265	0.00532068	0.00404782	0.00576122	0.00640258	0.0048992	0.00661092	1.31072	0.0491468	0.230581	1.41517	0.500975
	209.004	NEG		0.00273034	0.00269858	0.00268716	0.00160308	0.00177691	0.00181873	0.00309525	0.00169619	0.00159666	0.00218921	0.00369873	0.00532276	0.00452593	0.00327003	0.00367681	0.00359389	0.00197622	0.00159391	0.00234702	0.00333392	1.3202	0.0210264	0.144967	1.52289	0.606808
	209.022	NEG		0.00517314	0.00547593	0.0046321	0.00371248	0.00307918	0.00411987	0.00343666	0.00437211	0.00352041	0.0041691	0.00826347	0.00690301	0.00661976	0.00478378	0.00553314	0.00533519	0.00620626	0.00647052	0.00450837	0.00606928	1.89682	0.0010286	0.0409428	1.45578	0.54179
	209.082	NEG		0.0011081	0.00274131	0.00267609	0.00412136	0.00423404	0.00176074	0.00392754	0.00378375	0.00202636	0.00293103	0.00373244	0.00595298	0.00218786	0.00442631	0.00471357	0.00536668	0.00398589	0.00525867	0.00283533	0.0042733	1.25422	0.0286826	0.172243	1.45795	0.543943
	223.02	NEG		0.069952	0.0771614	0.0688325	0.0545861	0.0581958	0.0575446	0.0464579	0.0465861	0.0465677	0.0584316	0.10336	0.124049	0.110103	0.0628814	0.065103	0.0657259	0.0751375	0.0651006	0.0636697	0.081681	1.53698	0.0228023	0.151701	1.39789	0.483253
	232.975	NEG		0.00684329	0.00861987	0.00583152	0.00189617	0.00714352	0.00519359	0.00448239	0.00590177	0.00901429	0.00610293	0.0106139	0.0170973	0.0105491	0.00729099	0.00750392	0.00716177	0.0106535	0.0105711	0.00684311	0.00980941	1.49032	0.0113009	0.107325	1.60733	0.684663
	234.105	NEG		0.00779571	0.00554235	0.00726864	0.0177485	0.0196574	0.0212709	0.00371134	0.0043072	0.00444666	0.0101943	0.0100995	0.0205835	0.0146105	0.0242353	0.0299113	0.030821	0.0169543	0.00743761	0.0124398	0.0185659	1.42134	0.037564	0.199337	1.8212	0.864891
	234.611	NEG		0.0146391	0.00941323	0.0120353	0.0273583	0.0304463	0.0337251	0.0106472	0.00872762	0.00998438	0.0174418	0.0162467	0.0279268	0.0217953	0.0402837	0.0462934	0.0452139	0.0306591	0.0124915	0.0237545	0.0294072	1.37637	0.0381182	0.201293	1.68602	0.753619
	235.113	NEG		0.00303733	0.00166288	0.00316844	0.00702645	0.0071637	0.00780087	0.00257792	0.00291648	0.00250333	0.00420638	0.00492966	0.00601563	0.00476048	0.009589	0.0115209	0.0100672	0.00688081	0.0039878	0.00653353	0.00714277	1.49758	0.025103	0.159349	1.69808	0.763906
	236.971	NEG		0.00375369	0.0045333	0.00341977	0.00342569	0.00268436	0.00359747	0.00279734	0.00327734	0.00536134	0.00365003	0.00680112	0.0078304	0.00377266	0.00456026	0.00428937	0.00440684	0.00652331	0.00717343	0.00353425	0.0054324	1.60195	0.0101518	0.101812	1.48832	0.573681
	236.999	NEG		0.00584007	0.00693721	0.00456869	0.0045931	0.00577375	0.00552355	0.00456376	0.0039383	0.00424456	0.00510922	0.00637884	0.0100569	0.00913248	0.00674235	0.00672092	0.00662442	0.00835798	0.00675232	0.00733341	0.00756662	2.03045	0.000339128	0.0230941	1.48097	0.566547
	257.947	NEG		0.00330606	0.00314564	0.00258492	0.00283144	0.0024926	0.00289823	0.00188556	0.00097749	0.00250079	0.00251364	0.00411181	0.00517346	0.00417287	0.00230025	0.00363666	0.00253511	0.00486868	0.00384723	0.00370765	0.00381708	1.57807	0.00445265	0.0845736	1.51855	0.602692
	261.088	NEG		0.00595173	0.00637439	0.00490455	0.00629767	0.00814114	0.00814137	0.0126356	0.0131774	0.0132849	0.00876764	0.00476041	0.00431108	0.00379157	0.00470761	0.00585749	0.00617954	0.00383133	0.0031158	0.00316692	0.00441353	1.96584	0.00436283	0.0845736	0.503389	-0.990256
	274.976	NEG		0.0058595	0.00366369	0.00391324	0.00550276	0.00690788	0.00745539	0.00104548	0.000858151	0.00119379	0.00404443	0.00666205	0.0102601	0.0096125	0.00908176	0.0103318	0.0123073	0.00811772	0.00473271	0.00527214	0.00848644	1.65718	0.00191139	0.057213	2.0983	1.06922
	286.12	NEG		0.00370703	3.11253e-05	0.00207527	0.00402485	0.00377252	0.00304291	3.04922e-05	2.97164e-05	3.00472e-05	0.00186044	0.00784884	0.00954549	0.00897037	0.0306547	0.0340533	0.0404972	0.0151334	0.00507315	0.0115642	0.018149	1.92905	0.00597067	0.0873509	9.7552	3.28617
	322.096	NEG		0.00310178	0.000789414	0.0021221	0.00626439	0.00562088	0.0044205	3.04922e-05	2.97164e-05	3.00472e-05	0.00248992	0.0068254	0.00842757	0.00693318	0.032414	0.0345855	0.0417703	0.0114204	0.00278339	0.00732155	0.0169424	1.73072	0.0194333	0.138619	6.80437	2.76646
	332.935	NEG		0.00232209	0.00106763	0.00131339	0.00180512	0.00164392	0.00211279	0.000174899	2.97164e-05	0.000224802	0.00118826	0.00214699	0.00506831	0.00397111	0.00271673	0.00141814	0.00386103	0.00214991	0.000594098	0.0013944	0.00259119	1.29615	0.0243064	0.157028	2.18065	1.12476
	372.304	NEG		0.026305	0.0305416	0.0249541	0.0217956	0.0247342	0.0240586	0.0184609	0.0195346	0.0225263	0.0236568	0.0420805	0.0461899	0.0374114	0.0270866	0.0241662	0.0214873	0.0273786	0.0263989	0.0245168	0.0307462	1.31756	0.0484547	0.228386	1.29968	0.378157
	374.301	NEG		0.00805451	0.00909469	0.00662541	0.00715373	0.00752253	0.00705969	0.00550563	0.00626977	0.00662065	0.00710073	0.0125045	0.0125858	0.0124068	0.0070822	0.00811638	0.00815325	0.00662079	0.00747145	0.00768624	0.00918082	1.31034	0.0445352	0.218187	1.29294	0.370655
	393.278	NEG		0.0232976	0.0251121	0.0223193	0.0211052	0.0245319	0.0229478	0.0167345	0.0132509	0.0244696	0.0215299	0.0400539	0.0383135	0.0300841	0.0273628	0.0351703	0.0289602	0.0223442	0.0213076	0.0237362	0.0297036	1.57065	0.00710438	0.08963	1.37965	0.464301
	396.348	NEG		0.0581073	0.0551465	0.0501957	0.0747838	0.0641572	0.04263	0.0542273	0.0603532	0.0604239	0.0577805	0.0849879	0.0935494	0.0894524	0.0583711	0.0732772	0.0627353	0.0989399	0.0793628	0.0736193	0.0793661	1.87555	0.0011578	0.0441238	1.37358	0.45794
	397.352	NEG		0.0132675	0.0141043	0.0126096	0.0137182	0.0139583	0.0117324	0.0144222	0.0179461	0.0169069	0.0142962	0.0216888	0.0250153	0.0231032	0.0137387	0.020104	0.013857	0.020775	0.020885	0.0199758	0.0199047	1.81626	0.00120805	0.0450739	1.39231	0.477485
	417.322	NEG		0.0888759	0.0934007	0.0774018	0.0723907	0.0940512	0.0778896	0.0980063	0.085617	0.113055	0.0889654	0.156629	0.148918	0.118689	0.102534	0.117977	0.104381	0.117291	0.131075	0.134641	0.125793	2.05605	0.000152141	0.015169	1.41395	0.499731
	418.325	NEG		0.0220919	0.0228831	0.0143893	0.0198065	0.0234072	0.0190485	0.0248277	0.0136363	0.029738	0.0210921	0.0358264	0.0386828	0.029033	0.0270025	0.0298907	0.0251234	0.0228449	0.0231483	0.0231447	0.0282996	1.49407	0.0120522	0.110812	1.34172	0.424083
	464.183	NEG		0.00401611	0.00224615	0.00282908	0.0106514	0.0107324	0.00916423	0.00354315	0.00288586	0.00330104	0.00548549	0.00290514	0.00762672	0.00623984	0.0136487	0.0165716	0.0170672	0.0122466	0.00457368	0.00976954	0.0100721	1.28516	0.0430989	0.214931	1.83614	0.876674
	468.214	NEG		0.321941	0.200025	0.278218	0.755714	0.843738	0.867325	0.282456	0.252659	0.277267	0.45326	0.350671	0.77056	0.562102	0.966051	1.17995	1.17436	0.779279	0.392879	0.657373	0.759248	1.38165	0.0414082	0.210346	1.67508	0.744231
	469.217	NEG		0.0914662	0.0581965	0.0756876	0.216829	0.238049	0.243389	0.0786269	0.0716447	0.0793159	0.128134	0.0984159	0.220453	0.159501	0.278163	0.337953	0.339808	0.217476	0.110256	0.184638	0.216296	1.37917	0.0411853	0.209661	1.68805	0.755354
	470.23	NEG		0.559432	0.363616	0.447384	1.22279	1.30256	1.33231	0.636072	0.57649	0.615149	0.783977	0.568291	1.213	0.904064	1.55366	1.80321	1.76895	1.47969	0.738912	1.2521	1.25354	1.36564	0.0290963	0.173508	1.59895	0.677126
	471.233	NEG		0.1506	0.0999177	0.120222	0.332956	0.364112	0.366164	0.172623	0.154688	0.16369	0.213886	0.152912	0.326618	0.242289	0.421921	0.499846	0.483119	0.411381	0.204138	0.350996	0.343691	1.36464	0.0301855	0.176955	1.60689	0.684272
	483.225	NEG		0.00586798	0.00194081	0.00406692	0.0160661	0.0159912	0.0146464	0.0029903	0.00269808	0.00426052	0.00761425	0.00728571	0.0147864	0.0114548	0.0220914	0.0300165	0.0273265	0.0153047	0.00587378	0.0119913	0.0162368	1.51525	0.0249161	0.158986	2.13242	1.09249
	484.228	NEG		2.84942e-05	3.11253e-05	2.81605e-05	0.0035448	0.00425543	2.51519e-05	3.04922e-05	2.97164e-05	3.00472e-05	0.000889269	4.29057e-05	0.00399692	0.00300142	0.00841581	0.00904876	0.0101598	0.00485226	4.30254e-05	0.00392056	0.00483127	1.5749	0.0141836	0.119667	5.43286	2.44171
	498.224	NEG		0.00893946	0.00412822	0.00671454	0.0180995	0.0193961	0.0185544	0.00725147	0.00545136	0.00780535	0.0107045	0.0102568	0.0201032	0.0170874	0.0397828	0.0432323	0.0477484	0.0345171	0.0150592	0.0260933	0.0282089	1.82079	0.00463377	0.0845736	2.63524	1.39794
	499.229	NEG		0.00262166	0.00168608	0.00236412	0.00672817	0.00572229	0.0073296	0.00239546	0.001662	0.0022083	0.0036353	0.00240542	0.00616465	0.00553376	0.0145207	0.0142277	0.0182335	0.0114371	0.00446542	0.00793696	0.00943613	1.64141	0.0129418	0.114725	2.5957	1.37612
	501.243	NEG		0.00432198	0.00314205	0.00371185	0.00829492	0.00928913	0.00813763	0.00186305	0.00135238	0.0018156	0.00465873	0.00565334	0.00886408	0.00953093	0.0155285	0.0157677	0.0184413	0.010297	0.00400483	0.00783124	0.0106577	1.66112	0.00684809	0.0886393	2.28768	1.19388
	502.255	NEG		0.00156914	3.11253e-05	2.81605e-05	0.00423529	0.00453757	0.00455351	3.04922e-05	2.97164e-05	3.00472e-05	0.00167167	4.29057e-05	0.00361736	0.00383022	0.00540065	0.00749423	0.00688557	0.00708908	0.00328591	0.00577602	0.00482466	1.42888	0.00932166	0.0983745	2.88613	1.52913
	523.256	NEG		0.00219122	0.0014111	0.00182796	0.00446176	0.00492579	0.00496603	0.00418048	0.00331153	0.00541482	0.0036323	0.00314523	0.00568053	0.00308128	0.0125176	0.0151692	0.0160298	0.0154208	0.00962096	0.00930458	0.00999666	1.70821	0.00582534	0.0872745	2.75216	1.46056
	525.272	NEG		0.0174073	0.0123281	0.00889304	0.0193654	0.0248234	0.0266036	0.022186	0.0200874	0.0311631	0.0203175	0.0160074	0.0306364	0.0142811	0.0656591	0.0768981	0.0863612	0.0935339	0.0534863	0.0584227	0.0550318	1.64993	0.00724531	0.0902439	2.70859	1.43754
	526.275	NEG		0.00525397	0.00409591	0.00285688	0.00571458	0.00723441	0.00833144	0.00742801	0.00596059	0.0101874	0.00634035	0.00593806	0.00912963	0.00348687	0.0198861	0.0243116	0.0249319	0.0287036	0.0175025	0.0180555	0.0168829	1.61018	0.00718719	0.0901306	2.66277	1.41293
	534.202	NEG		0.00755304	0.0025494	0.00483009	0.0160607	0.0167795	0.0138917	0.00328144	0.00252048	0.00402407	0.00794338	0.00687551	0.0160692	0.0129346	0.0328203	0.038852	0.0420016	0.0216008	0.00859854	0.015942	0.0217438	1.67247	0.014597	0.121246	2.73735	1.45278
	534.229	NEG		0.00182753	0.0022896	0.00162949	0.00555175	0.00562461	0.00721189	0.00227156	0.00141251	0.0021414	0.00332893	0.00606229	0.00377171	0.0033353	0.00629978	0.00769557	0.00841045	0.00618016	0.0070878	0.00564617	0.00605436	1.66221	0.00868045	0.0958495	1.81871	0.862916
	554.263	NEG		0.00260033	0.00126429	0.00198116	0.00663035	0.00573926	0.00713899	0.00419158	0.00339307	0.00418985	0.00412543	0.00281756	0.00477855	0.00455567	0.00768297	0.00770701	0.00899353	0.00921326	0.00405218	0.00759005	0.00637676	1.21949	0.0452858	0.220175	1.54572	0.628277
	557.299	NEG		0.00162345	0.000252643	0.000669927	0.00135435	0.00313235	0.00377492	0.00179641	0.00152045	0.00261265	0.00185968	0.00159119	0.0046595	0.00277787	0.00701922	0.00895668	0.00796117	0.00807548	0.00420594	0.00447181	0.00552432	1.74543	0.00245287	0.0649911	2.97057	1.57074
	559.314	NEG		0.00127511	3.11253e-05	2.81605e-05	2.50078e-05	0.00244867	0.00252226	3.04922e-05	2.97164e-05	0.00145723	0.000871974	0.00213192	0.00413792	4.03775e-05	0.00405708	0.0060837	0.00585267	0.0049954	0.00255824	0.00295804	0.00364615	1.54313	0.00172289	0.0548258	4.18149	2.06402
	609.147	NEG		0.0042305	0.00938732	0.00281899	0.0101708	0.0128775	0.0117412	0.0231924	0.0218631	0.0227778	0.0132288	0.00149398	0.00470669	0.00399646	0.00170507	0.00287939	0.00225098	0.0073179	0.00522015	0.00529881	0.00387438	1.79328	0.00660245	0.0878136	0.292874	-1.77165
	632.283	NEG		0.0125834	0.0118228	0.0143133	0.0220354	0.0199726	0.0190825	0.00524942	0.00578856	0.00643446	0.0130314	0.0276498	0.033137	0.0247796	0.0254835	0.0274843	0.0284949	0.0167551	0.0135687	0.011934	0.0232541	1.57242	0.00622883	0.0878136	1.78447	0.835495
	633.286	NEG		0.0037793	0.00397845	0.00442526	0.00625629	0.00751476	0.00543643	0.00193164	0.00175233	0.00167517	0.00408329	0.00930481	0.0119799	0.00839113	0.00813247	0.0109025	0.0101107	0.00496827	0.00403981	0.00427143	0.00801123	1.6312	0.00479651	0.0845736	1.96195	0.972291
	641.091	NEG		0.00429288	0.00329827	0.00342194	0.00287357	0.00332415	0.00208099	0.00470343	0.00362912	0.00395037	0.0035083	0.00536543	0.00696006	0.00552891	0.00367885	0.00224645	0.0031608	0.00498817	0.00509165	0.00605003	0.0047856	1.16562	0.0360976	0.195501	1.36408	0.447926
	861.413	NEG		2.84942e-05	3.11253e-05	2.81605e-05	2.50078e-05	2.46138e-05	2.51519e-05	3.04922e-05	2.97164e-05	3.00472e-05	2.80899e-05	4.29057e-05	4.19634e-05	4.03775e-05	0.00873855	0.0130062	0.0131275	0.0358882	0.0302621	0.0243602	0.0139453	1.936	0.0149903	0.122844	496.453	8.95551
	356.979	NEG		0.00322068	0.00156071	0.00231261	0.00337114	0.0026762	0.00300312	0.000176284	0.000365783	0.000244156	0.00188119	0.00297066	0.0059246	0.00531729	0.00387799	0.00519227	0.00688646	0.00346521	0.00161928	0.00308281	0.00425962	1.53647	0.00416253	0.0845736	2.26433	1.17908
	170.991	NEG		0.00480168	0.00241972	0.00320518	0.00660572	0.00676179	0.00788989	0.00202424	0.00205016	0.00175811	0.0041685	0.00487609	0.0104425	0.00836924	0.0114507	0.0127332	0.0156088	0.00989884	0.00542683	0.00781802	0.00962491	1.86458	0.00125249	0.0457998	2.30896	1.20725
	483.2	NEG		0.00194678	0.00153524	0.00119985	0.00504533	0.00482708	0.00354386	0.00169196	0.00212846	0.00144985	0.00259649	0.0012907	0.00401975	0.00285931	0.00556974	0.00649094	0.00502991	0.00352166	0.00475723	0.00365103	0.00413225	1.2416	0.0475166	0.225788	1.59148	0.670365
	496.21	NEG		2.84942e-05	3.11253e-05	2.81605e-05	2.50078e-05	2.46138e-05	2.51519e-05	3.04922e-05	2.97164e-05	3.00472e-05	2.80899e-05	4.29057e-05	4.19634e-05	4.03775e-05	0.00391711	0.00254037	0.00508621	0.00347005	4.30254e-05	0.00235222	0.00194825	1.76337	0.0192256	0.137695	69.3575	6.11598
	99.0065	NEG		0.00612944	0.00573886	0.00572808	0.00724181	0.00666254	0.00741336	0.00272538	0.00279109	0.0033593	0.00530998	0.00805073	0.0112535	0.00954572	0.0115406	0.0112019	0.0105622	0.0103845	0.00681757	0.00770105	0.00967308	1.95229	0.000101522	0.011276	1.82168	0.865268
	127.001	NEG		0.0398173	0.0474779	0.0400002	0.0334139	0.0317029	0.0340965	0.0267451	0.0259171	0.0284775	0.0341832	0.0606332	0.0697567	0.0621839	0.0369476	0.037336	0.0385148	0.0434395	0.0386443	0.0359863	0.0470492	1.50021	0.0207117	0.143778	1.37638	0.460883
	123.056	NEG		0.00864717	0.00846778	0.00840831	0.00473361	0.00459994	0.00693571	0.00596032	0.00662434	0.00749529	0.00687472	0.0120495	0.00924875	0.011623	0.00824929	0.00947866	0.00585869	0.00691546	0.00876619	0.00727415	0.0088293	1.24814	0.0369397	0.197836	1.28431	0.360998
	141.053	NEG		0.00413574	0.00450665	0.00382646	0.00362123	0.0036509	0.00316595	0.00238977	0.00415139	0.00303126	0.00360882	0.00472545	0.00778078	0.00649025	0.00542307	0.00546154	0.00429957	0.00448661	0.0035453	0.0033871	0.00506663	1.52039	0.0163736	0.127063	1.40396	0.489501
	164.035	NEG		0.00542154	0.00788951	0.00829873	0.00595245	0.0024536	0.00773239	0.00683554	0.00774434	0.00798143	0.00670106	0.0115518	0.0118742	0.0103668	0.00970266	0.0100204	0.0059599	0.0106924	0.0105231	0.00852644	0.00991308	1.50779	0.00181572	0.0560365	1.47933	0.564944
	125.072	NEG		0.00163516	0.00147477	0.00149221	0.00089533	0.00137489	0.000948505	0.00211036	0.00125667	0.000895982	0.00134265	0.00240131	0.00363166	0.00110011	0.00221593	0.00221189	0.00175655	0.00244233	0.00208443	0.00166233	0.00216739	1.66262	0.00701446	0.0891618	1.61426	0.690875
	207.03	NEG		0.00147956	0.00198301	0.00160791	0.00100483	0.00143859	0.00025782	0.0018517	0.00214063	0.0017435	0.00150084	0.00267758	0.00365205	0.00275331	0.00221728	0.00186632	0.00147432	0.00263665	0.00214498	0.00154275	0.00232947	1.2539	0.0133193	0.115944	1.55211	0.634235
	251.077	NEG		0.00261415	0.00492838	0.00526155	0.00170238	0.00217304	0.0030897	0.00465522	0.0064846	0.00323389	0.00379366	0.010157	0.00954913	0.0044337	0.00773697	0.00720861	0.00282807	0.00654485	0.00827767	0.00178435	0.00650226	1.14861	0.0265228	0.164938	1.71398	0.777352
	561.226	NEG		0.0013061	0.000510041	0.000697911	0.00377137	0.00363471	0.00493092	0.00123434	0.00050191	0.00120944	0.00197741	0.00357852	0.00163549	0.00147329	0.0124446	0.00870989	0.0100829	0.00544685	0.00178761	0.00486562	0.0055583	1.49382	0.0314461	0.180528	2.81089	1.49103
	153.056	NEG		0.00397208	0.00355426	0.00366905	0.00368848	0.00218743	0.00370377	0.00369551	0.00333091	0.00472202	0.00361372	0.00579824	0.006146	0.00550152	0.00322492	0.00325681	0.00345151	0.00657337	0.00680049	0.00483006	0.00506477	1.4352	0.0184336	0.134434	1.40154	0.48701
	154.996	NEG		0.00145898	0.00245662	0.00134021	0.00432008	0.00394808	0.00384328	0.00461022	0.000769257	0.00500765	0.00308382	0.0077239	0.00224226	0.00253792	0.00559166	0.00413404	0.00481648	0.00650562	0.00789143	0.00538482	0.00520313	1.29516	0.025065	0.159156	1.68723	0.75466
	164.072	NEG		0.00435396	0.00408895	0.00427585	0.00416297	0.00386527	0.00474712	0.00390558	0.00313972	0.00430603	0.00409394	0.00807507	0.00717791	0.00701818	0.00584925	0.00429291	0.00513765	0.0055664	0.00602991	0.00470007	0.00598304	1.9804	0.00154191	0.0520548	1.46144	0.547389
	176.093	NEG		0.00875981	0.0135454	0.0107494	0.00573741	0.0120343	0.0107528	0.00853094	0.0091926	0.00873449	0.00978189	0.0171687	0.0203668	0.0172302	0.0105937	0.0117339	0.0123132	0.0110546	0.0119212	0.012034	0.013824	1.57047	0.0101784	0.102029	1.41323	0.498992
	188.101	NEG		0.00229464	0.0024872	0.00279212	0.00184133	0.00302803	0.00187071	0.0028941	0.00311422	0.00370087	0.00266925	0.00353395	0.00561986	0.00396169	0.00192567	0.00243682	0.00297581	0.0040607	0.00493625	0.00379765	0.00369427	1.27851	0.0317894	0.181397	1.38401	0.468856
	267.109	NEG		0.00226617	0.00928704	0.00508871	0.00453801	0.00302786	0.0067632	0.00645344	0.00605808	0.00403743	0.00527999	0.0103532	0.0111116	0.00946014	0.00901427	0.00698095	0.00773961	0.00814869	0.00808273	0.006855	0.00863847	1.6942	0.00130235	0.0468935	1.63608	0.71024
	207.066	NEG		0.00248068	0.00599027	0.00186743	0.0261195	0.00277043	0.00181525	0.00488469	0.00405833	0.00309062	0.00589747	0.0534421	0.0494519	0.0498965	0.00233237	0.00194777	0.00160261	0.0400157	0.0468071	0.00236305	0.0275399	1.08405	0.030574	0.178137	4.66978	2.22336
	88.1549	POS		0.0447288	0.00865588	0.0409414	0.00822583	0.0475661	0.00731353	0.0446738	0.00514211	0.0138756	0.0245692	0.0361698	0.0526766	0.0063377	0.0491765	0.0582759	0.0585536	0.0438367	0.0488253	0.047558	0.0446011	1.25888	0.0279822	0.169591	1.81532	0.860227
	227.129	NEG		0.00554548	0.00554096	0.00789108	0.00558967	0.00433608	0.00626692	0.00777059	0.00707205	0.00736	0.00637476	0.0103109	0.0111775	0.00824163	0.00782512	0.00818042	0.0111145	0.00958527	0.0075364	0.0073868	0.00903983	1.84688	0.000846151	0.0371555	1.41807	0.503925
	277.083	NEG		0.00906006	0.0106935	0.00880168	0.00588396	0.00533928	0.00592414	0.00793816	0.0105023	0.00440014	0.00761592	0.00534121	0.0031345	0.00444577	0.00365788	0.00195198	0.00252835	0.00234546	0.00337321	0.00331666	0.00334389	2.12451	0.000357097	0.0237721	0.439066	-1.18749
	172.106	NEG		0.00734342	0.00555932	0.00611873	0.00757934	0.00787002	0.00959543	0.00618182	0.00448673	0.00558468	0.00670217	0.00654134	0.0120583	0.0089992	0.00971565	0.00900503	0.00599875	0.0097836	0.00902844	0.00781933	0.00877219	1.46396	0.0191294	0.137241	1.30886	0.388309
	171.029	NEG		0.00242523	0.00583659	0.00288547	0.00123425	0.00132366	0.00467253	0.00133942	0.00135696	0.00172962	0.00253375	0.00413045	0.00658071	0.00767492	0.00634565	0.0106251	0.0107881	0.00652727	0.00503341	0.00523478	0.00699339	2.04014	0.000266788	0.0207535	2.7601	1.46472
	159.103	NEG		0.0117327	0.0121074	0.00585958	0.00428925	0.00266582	0.00932927	0.00304561	0.00473478	0.00414336	0.00643419	0.0151384	0.0165724	0.0144435	0.0119855	0.0067207	0.0117258	0.00598729	0.0135769	0.0119151	0.0120073	1.62549	0.00493956	0.0845736	1.86617	0.900081
	174.888	NEG		0.0144728	0.016451	0.0139245	0.0125834	0.0171393	0.0143593	0.0105891	0.0117114	0.0104994	0.0135256	0.0207384	0.0305338	0.0395738	0.0184765	0.0153737	0.0158508	0.0147432	0.016728	0.0142075	0.0206918	1.49793	0.0401455	0.20656	1.52983	0.613368
	209.067	NEG		0.00468156	0.00821426	0.00724731	0.00664177	0.00712828	0.00658369	0.00535207	0.00517676	0.0048235	0.00620547	0.0104215	0.0101215	0.010208	0.00865842	0.00745954	0.00848015	0.00664391	0.00754051	0.00435835	0.00821021	1.30204	0.020096	0.14134	1.32306	0.40388
	215.129	NEG		0.00497099	0.00448657	0.0059145	0.00276639	0.00522445	0.00295042	0.00292144	0.00423348	0.00412734	0.00417729	0.00981147	0.00550178	0.00626027	0.00630843	0.00571332	0.00677605	0.00597382	0.00684913	0.00495742	0.0064613	1.87085	0.00143696	0.0502453	1.54677	0.629258
	225.113	NEG		0.00687754	0.00543345	0.00721855	0.00635324	0.00680812	0.00725552	0.00678762	0.00678445	0.00596493	0.00660927	0.0104057	0.0113063	0.00959849	0.0086294	0.0106101	0.010097	0.00588097	0.00933143	0.00405094	0.00887893	1.22786	0.0220689	0.149082	1.34341	0.425895
	213.077	NEG		0.00460801	0.0062631	0.00761738	0.00733209	0.00805339	0.00427685	0.00623465	0.00663482	0.00719669	0.00646855	0.0103338	0.0107774	0.0104986	0.00936369	0.0103071	0.00961021	0.00929236	0.00988116	0.00668614	0.00963896	1.96954	6.71582e-05	0.00850534	1.49013	0.575433
	264.208	NEG		0.00829119	0.00939047	0.00762682	0.00735373	0.0076832	0.00681096	0.00868237	0.00764403	0.00682913	0.00781243	0.0120652	0.011881	0.0115319	0.00824305	0.00783098	0.00795666	0.0114213	0.0111062	0.010657	0.0102992	1.82754	0.0015496	0.0521641	1.31831	0.398694
	170.939	NEG		0.000373269	0.000464217	2.81605e-05	0.000238119	0.000203031	0.000470898	0.00104043	0.000444376	0.000664589	0.000436343	0.000375329	0.000995842	0.000654649	0.000390144	0.000877979	0.000325681	0.00145221	0.00122007	0.00155857	0.000872276	1.21645	0.0311855	0.179773	1.99906	0.999321
	520.268	NEG		0.0102943	0.0133293	0.00914427	0.00993939	0.0154097	0.0169046	0.00785038	0.00711862	0.00714448	0.0107928	0.00783681	0.00937579	0.011463	0.00873715	0.00585623	0.0055067	0.00282903	0.00208487	0.00349905	0.0063543	1.52084	0.0141455	0.119578	0.588755	-0.764261
	143.071	NEG		0.0128115	0.0135468	0.0125432	0.0134998	0.014133	0.0141791	0.0116692	0.0115364	0.0126559	0.0129528	0.0192574	0.0205682	0.0192784	0.0103171	0.0174787	0.0166706	0.0187957	0.0173311	0.0157529	0.0172722	1.83955	0.00229826	0.0622367	1.33348	0.415196
	186.113	NEG		0.00933455	0.0127403	0.00921486	0.00784781	0.00860443	0.00884011	0.00931145	0.00837859	0.00943413	0.00930069	0.0138086	0.0178663	0.0158658	0.0136847	0.00824345	0.0106198	0.0126566	0.0111267	0.0108544	0.0127474	1.64737	0.00835057	0.0942731	1.37058	0.45479
	172.89	NEG		0.0191492	0.0227175	0.0209595	0.0210379	0.0202488	0.0193096	0.0172858	0.0194587	0.0140819	0.019361	0.0252102	0.0351168	0.0364955	0.0237168	0.0184723	0.0233673	0.0224905	0.0227692	0.0223884	0.0255586	1.5692	0.0170529	0.129189	1.32011	0.400656
	175.889	NEG		0.0242244	0.0260575	0.0211719	0.0193201	0.0226501	0.0264222	0.0194117	0.022837	0.0168433	0.0221042	0.0285622	0.0373483	0.0368227	0.0275794	0.0263681	0.02356	0.0242291	0.0250161	0.0237525	0.0281376	1.5738	0.0105022	0.103482	1.27295	0.348175
	178.888	NEG		0.0352265	0.0442632	0.0347618	0.0363758	0.0391364	0.0366885	0.0309273	0.0343981	0.0266397	0.0353797	0.0536197	0.0663041	0.0602185	0.0424938	0.0436815	0.0399732	0.0414777	0.041871	0.0407253	0.0478183	1.77556	0.00354819	0.0781504	1.35157	0.434641
	436.255	NEG		0.0342594	0.036297	0.0341715	0.0327463	0.0282246	0.0262777	0.00554467	0.00579829	0.00480326	0.0231247	0.0201048	0.0186523	0.0184231	0.0149208	0.0100161	0.00872481	0.0011088	0.00101067	0.0021459	0.0105675	1.15365	0.0294227	0.174354	0.456977	-1.12981
	213.113	NEG		0.00669763	0.00442211	0.00599544	0.00661251	0.0073874	0.00634642	0.0067756	0.00596229	0.00630263	0.006278	0.00952494	0.00725663	0.00817992	0.00869459	0.00537197	0.00879229	0.00789191	0.00915649	0.00756899	0.00804864	1.67152	0.00262467	0.0676356	1.28204	0.358439
	228.161	NEG		0.00481013	0.00599327	0.00560979	0.00301275	0.00236806	0.00338403	0.00368147	0.00496753	0.00480484	0.00429243	0.00759554	0.0079271	0.00696589	0.00313503	0.00638285	0.00731061	0.00534606	0.00729191	0.00568333	0.00640426	1.52458	0.00487762	0.0845736	1.49199	0.577238
	242.176	NEG		0.0269148	0.0283899	0.0281445	0.0229358	0.0243261	0.0267566	0.0266891	0.027914	0.0254882	0.0263954	0.0379049	0.0404573	0.0376824	0.0356627	0.0297721	0.0290489	0.0381681	0.036995	0.0281019	0.0348659	2.08065	0.000388929	0.0247063	1.32091	0.40153
	431.22	NEG		0.0334274	0.0440717	0.0283623	0.0393406	0.0554902	0.0541392	0.0267314	0.0187508	0.0368942	0.0374675	0.0150085	0.0202214	0.0193046	0.0394563	0.0309331	0.023383	0.0115421	0.00831612	0.0127073	0.0200969	1.71344	0.00464783	0.0845736	0.536383	-0.898664
	126.949	NEG		0.00114484	0.00135568	0.00152872	0.0019819	0.00193362	0.00160494	0.00201916	0.00202898	0.00114988	0.00163863	0.00281318	0.00224952	0.00257537	0.00152077	0.00138376	0.00298467	0.00312016	0.00175598	0.00290082	0.00236714	1.49322	0.0110058	0.105874	1.44458	0.53065
	177.889	NEG		0.012664	0.0152924	0.012932	0.0125564	0.0154527	0.0141303	0.0112477	0.0135567	0.00986291	0.0130772	0.0194263	0.024905	0.0234702	0.0168949	0.0139494	0.0145434	0.0161084	0.0161811	0.0144987	0.0177753	1.71132	0.00814775	0.0935785	1.35925	0.442814
	185.118	NEG		0.0103534	0.00966784	0.0132603	0.00744815	0.0123374	0.00921689	0.0124585	0.0121673	0.00575265	0.0102958	0.0175814	0.0146645	0.0198762	0.0114702	0.0136551	0.0131432	0.0117546	0.0177004	0.0147536	0.0149555	1.72468	0.00217592	0.0611555	1.45258	0.538614
	176.888	NEG		0.0232018	0.0270514	0.0230918	0.0206656	0.0271187	0.029367	0.0207856	0.0227578	0.0170078	0.0234497	0.0328222	0.0426679	0.0394916	0.0308567	0.0263945	0.0241004	0.0269864	0.0280528	0.0246068	0.0306644	1.55959	0.0117386	0.109234	1.30766	0.386993
	193.024	NEG		0.0207145	0.022376	0.0208213	0.0158173	0.0143157	0.0136299	0.00664683	0.00699245	0.00629331	0.0141786	0.0317846	0.0322829	0.0353045	0.0231035	0.0196745	0.0198294	0.0160077	0.0149075	0.0140451	0.0229933	1.43617	0.0212552	0.145652	1.62169	0.6975
	101.061	NEG		0.041383	0.0433391	0.0391033	0.0402815	0.0326696	0.0399858	0.037243	0.0338445	0.0376748	0.0383916	0.0630736	0.0622307	0.0890273	0.047264	0.0505544	0.0490651	0.0505427	0.0529754	0.0532609	0.0575549	2.07719	0.00203552	0.0589647	1.49915	0.584147
	188.913	NEG		0.0092829	0.00446318	0.0052504	0.0169787	0.0196359	0.0165184	0.00182951	0.0012636	0.00235193	0.00861938	0.00736838	0.0141834	0.013636	0.0272571	0.0288209	0.0290472	0.0168617	0.00803567	0.0134603	0.0176301	1.47384	0.0288318	0.172675	2.0454	1.03238
	135.018	NEG		0.0102608	0.00935622	0.00608348	0.00806546	0.0120575	0.00747671	0.00931477	0.00764755	0.00710216	0.00859607	0.00667066	0.0132121	0.0112394	0.0182334	0.0137766	0.0184408	0.0177934	0.0131321	0.0181558	0.0145171	1.81414	0.0019668	0.0577219	1.68881	0.756007
	135.03	NEG		0.019991	0.0131115	0.0102379	0.00631329	0.0173874	0.00572252	0.0187775	0.00659597	0.0172466	0.0128204	0.0203888	0.0327716	0.028818	0.0242771	0.00741735	0.0238594	0.0283871	0.0292838	0.0265454	0.0246387	1.59606	0.0016406	0.0540876	1.92183	0.942484
	180.89	NEG		0.0172784	0.0193753	0.0177403	0.0136505	0.0186561	0.021769	0.0149512	0.0152059	0.0105345	0.0165735	0.0286805	0.037319	0.0374724	0.0231639	0.0191189	0.0239116	0.0197989	0.0187611	0.0190264	0.0252503	1.6921	0.00947328	0.0989241	1.52354	0.607424
	199.17	NEG		0.0202078	0.02182	0.0226459	0.0231416	0.0188964	0.0210256	0.0179925	0.0179394	0.0178435	0.0201681	0.0269573	0.0281059	0.0279777	0.0268847	0.0224882	0.021038	0.0235311	0.0254335	0.0245092	0.025214	1.97537	0.000273925	0.0209942	1.25019	0.322148
	200.997	NEG		0.00762045	0.00745153	0.00662939	0.00638426	0.00674677	0.00770418	0.00639215	0.00735231	0.00585948	0.0069045	0.0104103	0.0120947	0.0123278	0.0150879	0.00862849	0.00558009	0.0096156	0.0116911	0.00928397	0.0105244	1.81614	0.00362171	0.0790082	1.52429	0.608133
	232.94	NEG		0.0137515	0.0120195	0.00861625	0.0114447	0.0153799	0.0139603	0.00939077	0.00830529	0.011058	0.0115473	0.0109244	0.0170087	0.016401	0.0176387	0.0192861	0.0173108	0.0156453	0.0140369	0.0165709	0.0160914	1.7868	0.00118091	0.0446781	1.39352	0.47873
	560.998	NEG		0.00442442	0.00512978	0.00330239	0.00381922	0.00242656	0.00357563	0.00410003	0.00493155	0.00415188	0.00398461	0.00688623	0.0102264	0.00414884	0.00561296	0.00626207	0.00545731	0.00745139	0.00578115	0.00610935	0.0064373	1.89562	0.00128978	0.0465891	1.61554	0.692019
	157.123	NEG		0.0239284	0.0249724	0.0294998	0.0208937	0.0174753	0.0177243	0.020707	0.0203064	0.0194923	0.0216666	0.0336804	0.0343841	0.031246	0.0336088	0.0291683	0.0290282	0.0332993	0.0278352	0.0291851	0.0312706	2.18169	1.1315e-05	0.00258749	1.44326	0.529332
	143.108	NEG		0.0135553	0.0137538	0.0108116	0.010815	0.0100899	0.0100859	0.0121087	0.0124669	0.010395	0.0115647	0.0178357	0.0156598	0.0150817	0.0103942	0.0136214	0.0162498	0.0131315	0.0183473	0.0131025	0.0148249	1.68812	0.00400683	0.0837751	1.28191	0.358294
	221.121	NEG		0.0019631	0.0881643	0.0888463	0.00135057	0.0616045	0.0684743	0.000874483	0.00154205	0.00118475	0.0348894	0.131991	0.133166	0.00457473	0.0880969	0.0764411	0.0790719	0.00148835	0.115178	0.0875237	0.0797258	1.11231	0.0492216	0.230671	2.2851	1.19226
	234.878	NEG		0.000315515	0.000307686	0.000230374	0.00136171	0.000611731	0.00182927	0.000810106	0.000587955	0.000632819	0.000743018	0.000266614	0.0015189	0.001911	0.00489706	0.00211671	0.0057175	0.00433456	0.00317975	0.00429629	0.0031376	1.71817	0.00375058	0.0807674	4.22277	2.07819
	283.203	NEG		0.0058926	0.00663242	0.00663437	0.00378209	0.00369066	0.00163802	0.0054509	0.00650746	0.00423456	0.00494034	0.00904847	0.0103862	0.00709282	0.00352065	0.0133682	0.00930561	0.0100069	0.00866013	0.00823659	0.00884729	1.62627	0.001909	0.057213	1.79083	0.840624
	349.241	NEG		0.000566738	0.00218997	0.00617423	0.00543671	0.00960159	0.00918377	0.00473765	0.00732539	0.00525394	0.00560777	0.0132394	0.00760828	0.0133012	0.004973	0.00861974	0.00787993	0.00945791	0.00798265	0.0121716	0.00947042	1.27718	0.0123935	0.112184	1.6888	0.755999
	233.155	NEG		0.0136881	0.0141567	0.0137686	0.0135259	0.0124305	0.0170833	0.0126718	0.00966076	0.0105794	0.0130628	0.0176712	0.0218825	0.0254117	0.0129526	0.0107635	0.016718	0.0156659	0.016405	0.0156529	0.0170137	1.37455	0.027509	0.168075	1.30246	0.381235
	701.44	NEG		0.0012743	0.00454375	0.000563576	0.00064596	0.00202435	0.000982837	0.0119419	0.00917749	0.013587	0.00497124	4.29057e-05	4.19634e-05	4.03775e-05	0.000357528	3.06859e-05	3.00185e-05	0.000665798	0.00020523	3.67314e-05	0.000161249	2.19073	0.0243042	0.157028	0.0324363	-4.94625
	202.903	NEG		0.020324	0.0218657	0.0179133	0.0169574	0.0278599	0.0181581	0.0145607	0.0153699	0.0203529	0.0192624	0.0263071	0.0271333	0.0429907	0.0220678	0.0216126	0.0299152	0.0196637	0.0296894	0.0229458	0.0269251	1.61424	0.0118208	0.109754	1.3978	0.48316
	432.341	NEG		0.00779553	0.0050591	0.00688625	0.0154526	0.0131909	0.0182947	0.00356927	0.0045304	0.00436593	0.00879385	0.0164709	0.0150193	0.0178302	0.0100715	0.0090365	0.00838316	0.0229303	0.022808	0.0135371	0.0151208	1.54206	0.0257882	0.162064	1.71947	0.781965
	173.165	POS		0.020584	0.0204066	0.018448	0.0220445	0.0254512	0.0257913	0.0199739	0.0248004	0.0229197	0.0222689	0.022493	0.0246539	0.0237336	0.0280677	0.031235	0.0254387	0.0259407	0.0206725	0.0251624	0.0252664	1.25682	0.0410861	0.209464	1.13461	0.182192
	204.904	NEG		0.0267373	0.0322231	0.0250709	0.0241477	0.0415788	0.0315461	0.0248446	0.0185301	0.0209137	0.027288	0.0575015	0.0429696	0.0597308	0.0337536	0.047189	0.0438615	0.0290433	0.0314273	0.0268831	0.0413733	1.62949	0.00776952	0.0922139	1.51617	0.600431
	445.317	NEG		0.00315246	0.00412335	0.00263549	0.00905223	0.0114201	0.00846019	0.0028318	0.00340111	0.00373072	0.00542305	0.00843163	0.0103978	0.0107266	0.0105237	0.0085381	0.00772457	0.0183562	0.0218756	0.0151426	0.012413	1.90609	0.00278028	0.0700807	2.28893	1.19467
	787.935	NEG		0.000988733	0.000799981	0.000313417	0.00105075	0.000968811	0.000974651	0.000695571	0.000624736	0.00118478	0.000844604	4.29057e-05	4.19634e-05	0.000303231	3.05088e-05	3.06859e-05	3.00185e-05	3.97096e-05	4.30254e-05	3.67314e-05	6.65311e-05	2.43921	9.66762e-06	0.00241923	0.0787719	-3.66618
	250.145	NEG		0.00525097	0.00698222	0.00700462	0.00580437	0.0032767	0.00385129	0.00663587	0.00614557	0.00580296	0.0056394	0.0085513	0.0130395	0.0114651	0.0022607	0.023539	0.0160336	0.00604709	0.00714573	0.0075589	0.0106268	1.16824	0.0465617	0.222984	1.88438	0.91409
	329.628	NEG		0.00439833	0.00423813	0.00355939	0.00637093	0.00513794	0.00590795	0.00266979	0.00131076	0.00378489	0.00415312	0.0011587	0.00192312	0.00177605	0.00321708	0.000715695	0.00243428	3.97096e-05	4.30254e-05	0.000212926	0.00128007	1.67839	0.000407833	0.0254802	0.308217	-1.69798
	329.126	NEG		0.0176678	0.0176813	0.0136608	0.023958	0.02734	0.022872	0.0116413	0.0080031	0.011617	0.0171601	0.00879023	0.00811815	0.00899462	0.0157882	0.00952685	0.00962379	0.00210546	0.00241297	0.00285055	0.00757898	1.72971	0.00219743	0.0612166	0.441662	-1.17899
	238.932	NEG		0.0203342	0.023945	0.0253724	0.0270734	0.0280879	0.0242266	0.0198918	0.0196024	0.0181802	0.0229682	0.0353182	0.0360151	0.0442034	0.0250831	0.0329966	0.030936	0.0248477	0.0230934	0.0236392	0.0306814	1.56828	0.0106555	0.104172	1.33582	0.417726
	258.901	NEG		0.0426681	0.0316927	0.0255835	0.0405862	0.052174	0.0341111	0.0243545	0.0199484	0.0201274	0.0323607	0.0472538	0.0510568	0.067931	0.0461543	0.0504462	0.048051	0.0357424	0.0316771	0.0349045	0.045913	1.48787	0.0191593	0.137334	1.41879	0.504663
	161.914	NEG		0.0678139	0.0566919	0.0444666	0.065338	0.0534289	0.0741659	0.0501041	0.0467585	0.0405647	0.0554814	0.0581362	0.105864	0.107621	0.0627706	0.0778526	0.0776925	0.0581386	0.056108	0.0566763	0.0734288	1.33473	0.0368829	0.197699	1.32349	0.404343
	200.859	NEG		0.090161	0.0982113	0.109526	0.0965871	0.0845429	0.0864913	0.0783689	0.0722121	0.077876	0.0882196	0.149095	0.187262	0.196064	0.130955	0.148505	0.142295	0.107223	0.0963426	0.107559	0.140589	1.98509	0.00167049	0.0545536	1.59363	0.672313
	501.183	NEG		0.00355089	0.00328693	0.00260955	0.00327464	0.00326779	0.00279564	0.00215683	0.00127014	0.00292337	0.00279286	0.0050975	0.00252705	0.00429554	0.00402856	0.00431027	0.00434767	0.00321463	0.00424207	0.00445776	0.00405789	1.61617	0.00209745	0.0600387	1.45295	0.538986
	201.034	NEG		0.00711336	0.00638388	0.00750269	0.00829428	0.00742946	0.00900925	0.00509608	0.00328061	0.0029036	0.0063348	0.00908645	0.0134877	0.0113055	0.0081704	0.00857984	0.00849204	0.00794284	0.00895708	0.00372876	0.00886118	1.18962	0.0401404	0.20656	1.39881	0.484199
	201.957	NEG		0.004422	0.00452704	0.00452877	0.00370306	0.00385496	0.00406275	0.0048046	0.00439603	0.00433469	0.00429265	0.00750728	0.014132	0.0087435	0.00683534	0.00373066	0.00503506	0.00485157	0.00590277	0.00548424	0.0069136	1.55501	0.0350222	0.192105	1.61056	0.687566
	213.964	NEG		0.0198505	0.0222014	0.027136	0.0174749	0.0148142	0.0172135	0.0119175	0.0103173	0.0203549	0.01792	0.0273049	0.0257757	0.0258586	0.0319642	0.0254975	0.0215894	0.0221736	0.0289246	0.0124204	0.0246121	1.34371	0.0180126	0.132667	1.37344	0.457796
	203.941	NEG		0.0873854	0.0762088	0.0904667	0.0617417	0.090389	0.0866235	0.0601127	0.0563444	0.0566434	0.0739906	0.0835626	0.139153	0.145312	0.0945139	0.10065	0.0722861	0.0819539	0.0850912	0.080634	0.0981285	1.41124	0.0298973	0.175961	1.32623	0.40733
	198.942	NEG		0.0930684	0.108273	0.0936228	0.0811318	0.142817	0.138853	0.0956348	0.0912071	0.091129	0.103971	0.156012	0.231375	0.228883	0.152368	0.100968	0.155065	0.135996	0.137102	0.128655	0.158492	1.76082	0.00429961	0.0845736	1.52439	0.608229
	206.942	NEG		0.0884324	0.0662846	0.0638001	0.0580052	0.0876094	0.0532805	0.0586547	0.0557218	0.0559679	0.0653063	0.0902741	0.0882026	0.142933	0.0793835	0.0612752	0.0953538	0.0838782	0.0975274	0.07651	0.090593	1.659	0.0105972	0.103984	1.3872	0.472178
	201.941	NEG		0.0957965	0.122338	0.0991066	0.100863	0.150825	0.146341	0.101283	0.100979	0.0996315	0.113018	0.155077	0.240124	0.257114	0.139726	0.12437	0.165718	0.139989	0.166925	0.141431	0.170053	1.79677	0.00657822	0.0878136	1.50465	0.589427
	202.94	NEG		0.154397	0.134771	0.100774	0.100547	0.155932	0.158768	0.103823	0.100035	0.10388	0.123658	0.157262	0.268124	0.245075	0.176007	0.135946	0.176928	0.148522	0.154413	0.143763	0.178449	1.68585	0.0075643	0.0916798	1.44308	0.529152
	204.94	NEG		0.224476	0.181315	0.147705	0.150469	0.223603	0.21545	0.153801	0.145999	0.14369	0.176279	0.228418	0.355326	0.352993	0.243861	0.259819	0.251034	0.211808	0.214006	0.206219	0.258165	1.84544	0.00221042	0.0612166	1.46453	0.550436
	829.646	POS		0.00928265	0.00338174	0.00768942	0.00765883	0.00491988	0.00276764	0.00904228	0.00424429	0.011275	0.00669575	0.000805838	2.41586e-05	0.000688951	0.00311783	0.000356486	0.00566141	0.00416337	0.00763079	0.00780902	0.00336198	1.25716	0.0337957	0.187985	0.502107	-0.993933
	156.981	NEG		0.496509	0.486002	0.414075	0.384137	0.312044	0.50076	0.341839	0.350186	0.396923	0.409164	0.664879	0.651401	0.695114	0.565376	0.64908	0.545434	0.456223	0.414091	0.417465	0.562118	1.68836	0.00302625	0.0724906	1.37382	0.458194
	200.94	NEG		0.0708518	0.0683144	0.0566717	0.0792683	0.0682573	0.0859467	0.0584737	0.0574775	0.0564468	0.0668565	0.122107	0.1397	0.139939	0.094963	0.0752996	0.0950699	0.0843226	0.0846356	0.0826009	0.102071	1.91428	0.00272539	0.069201	1.52672	0.610432
	205.944	NEG		0.00535274	0.0040693	0.00414569	0.00477642	0.00399636	0.00527606	0.00374409	0.00282415	0.00342506	0.00417887	0.0082477	0.0112485	0.0115235	0.00566228	0.0065779	0.00440421	0.00581808	0.006203	0.00327456	0.00699553	1.58034	0.0183177	0.133965	1.67402	0.743318
	845.473	NEG		0.101804	0.259812	0.0786374	0.079337	0.0986344	0.13284	0.189059	0.152305	0.238901	0.147925	0.0293953	0.0166024	0.14992	0.0618728	0.0258911	0.128897	0.00561664	0.0727011	0.00528621	0.0551314	1.73638	0.00526366	0.0855436	0.372698	-1.42392
	846.476	NEG		0.045539	0.0891214	0.0170222	0.0159613	0.0293896	0.0560542	0.0894351	0.0727267	0.117055	0.059145	0.00961865	0.0027326	0.0680863	0.026699	0.00806245	0.0517313	0.00214527	0.00322311	0.00223698	0.0193929	1.74013	0.0138445	0.11809	0.327887	-1.60873
	84.0284	NEG		0.647928	0.42926	0.605574	0.55055	0.570972	0.583302	0.332537	0.311788	0.393058	0.491663	0.94153	0.966283	0.871979	0.659388	0.714879	0.688015	0.457639	0.470685	0.42885	0.688806	1.33466	0.026893	0.166036	1.40097	0.486426
	683.466	NEG		0.0573302	0.0360626	0.00856137	0.00635162	0.0382923	0.0175011	0.0381274	0.0390649	0.0403792	0.0312967	0.105027	0.0481549	0.0548531	0.0914731	0.0767274	0.0800648	0.0352861	0.0601776	0.0259472	0.0641901	1.46102	0.00592934	0.0872745	2.05101	1.03634
	445.369	NEG		0.00414062	0.00582418	0.00115933	0.0100793	0.0127116	0.0122963	0.0220164	0.0239692	0.0210845	0.0125868	0.00640746	0.0131537	0.00979365	0.0245366	0.0280263	0.0291298	0.0714315	0.0569641	0.0482231	0.0319629	1.28475	0.0350266	0.192105	2.53939	1.34448
	684.469	NEG		0.0237336	0.0144877	0.000982682	0.000642668	0.0184273	0.00274387	0.0156432	0.014441	0.0154186	0.0118356	0.046748	0.0162232	0.0284736	0.0195881	0.0334533	0.0210485	0.0147664	0.0254325	0.0138433	0.0243974	1.34404	0.0130281	0.114941	2.06136	1.04359
	446.374	NEG		0.000527293	3.11253e-05	0.000478837	0.00573497	0.00743887	0.00574829	0.0126475	0.0126742	0.0125603	0.00642682	0.00321949	0.00642193	0.00547255	0.0142947	0.0174051	0.0133188	0.0232363	0.0301679	0.0246411	0.0153531	1.22517	0.0244884	0.157615	2.38891	1.25635
	566.417	POS		0.00606935	0.00593359	0.00582115	0.0167796	0.0161642	0.0144054	0.0201337	0.0139328	0.018997	0.0131374	0.00432792	0.00414325	0.00452762	0.0154616	0.0160126	0.0123364	2.67304e-05	0.000148376	0.000396515	0.00637567	1.38973	0.032638	0.18396	0.485306	-1.04303
	567.42	POS		0.00158347	0.00201546	0.00140773	0.00641437	0.00435282	0.00509558	0.00670918	0.0047556	0.00601808	0.00426137	0.00136558	0.000636763	0.00150175	0.00521983	0.00469663	0.00339241	2.67304e-05	0.000282941	0.000170491	0.00192146	1.45412	0.0277178	0.168579	0.450902	-1.14911
	573.452	NEG		0.00237259	0.000884222	0.00233993	0.00371693	0.00408432	0.004332	3.04922e-05	2.97164e-05	3.00472e-05	0.00198003	0.0142784	0.0232334	0.0211397	0.0194188	0.0174796	0.0194638	0.00148149	0.000168839	0.00276564	0.01327	1.43317	0.00605775	0.0874354	6.70191	2.74457
	525.465	POS		0.00111831	0.00111789	0.00053205	0.000387194	0.000841539	0.000688017	0.00205907	0.00133074	0.00106119	0.00101511	0.000853304	0.000162514	0.000789082	0.00039718	0.000508119	0.00105803	0.00034761	0.000182494	0.000726009	0.00055826	1.3735	0.0331792	0.185574	0.549949	-0.86263
	417.241	NEG		0.00151959	0.0035287	0.00132089	0.00449955	0.00533877	0.00407054	0.0066277	0.00738681	0.0078914	0.0046871	0.00118645	0.000569327	0.00413133	0.00158392	0.00201738	0.00138118	0.00158428	0.000369368	0.00219123	0.00166827	1.72486	0.00505882	0.0845736	0.355928	-1.49034
	549.193	NEG		0.000705994	0.000618838	0.000768555	0.00684545	0.00958005	0.0082485	0.00355846	0.00282733	0.00451598	0.00418546	0.000554665	0.000751737	0.00040124	0.00314702	0.0028708	0.00284703	3.97096e-05	4.30254e-05	3.67314e-05	0.001188	1.49109	0.0321457	0.182223	0.283838	-1.81686
	610.433	NEG		0.00138159	0.000291742	0.00241325	0.00084161	0.0012085	0.000397845	3.04922e-05	2.97164e-05	3.00472e-05	0.000736089	0.00256191	0.00439903	0.00386818	0.00400821	0.00427147	0.00353668	0.00014899	0.000363353	0.000172989	0.00259231	1.23199	0.0187485	0.135513	3.52174	1.81629
	533.3	NEG		2.84942e-05	3.11253e-05	2.81605e-05	0.000547855	0.00231274	0.000940867	0.00170381	0.000996077	0.00138018	0.000885478	4.29057e-05	4.19634e-05	4.03775e-05	0.000888444	0.000260343	3.00185e-05	3.97096e-05	4.30254e-05	0.000199931	0.000176302	1.18464	0.0330522	0.185262	0.199104	-2.32841
	392.228	NEG		0.00201684	0.00378079	0.00197691	0.00142965	0.00218319	0.00146505	0.00227503	0.00279413	0.00376592	0.00240972	0.000939146	4.19634e-05	0.000308487	0.0013544	0.00081017	0.00121632	0.000782692	0.000224228	0.000672862	0.000705585	1.84329	8.65933e-05	0.0103962	0.292808	-1.77198
	521.385	NEG		0.000167417	3.11253e-05	0.00149058	0.00181514	0.000944087	0.000385741	0.00231846	0.00356653	0.00259187	0.00147899	0.00480683	0.00249767	0.00211525	0.00429758	0.000808415	0.000939674	0.012571	0.0145929	0.00982394	0.00582814	1.39299	0.0372793	0.19874	3.94061	1.97842
	637.459	NEG		0.00420018	0.001695	0.00563548	0.00570579	0.00667699	0.00672812	0.00275761	0.00280491	0.00322622	0.00438114	0.00638865	0.0146208	0.0119408	0.00469671	0.00652857	0.00613426	0.00578655	0.0052242	0.00454416	0.0073183	1.42053	0.0416818	0.211011	1.67041	0.7402
	553.405	POS		0.00131526	0.000944025	0.00098753	0.0163411	0.0149017	0.0138708	0.0138854	0.00955842	0.0124554	0.00936219	0.000212547	0.000125831	2.4806e-05	0.00684213	0.00611698	0.00406235	0.000332643	0.000195534	0.000265018	0.00201976	1.63894	0.00986684	0.100458	0.215736	-2.21266
	611.409	NEG		0.0408322	0.0457377	0.0428282	0.0465391	0.056911	0.0515954	0.0463571	0.0414417	0.0496976	0.0468822	0.0594915	0.0863994	0.0728436	0.0424662	0.055282	0.0547341	0.0517357	0.0653454	0.0444924	0.0591989	1.41016	0.0317903	0.181397	1.26272	0.33653
	612.412	NEG		0.0155374	0.0146832	0.0156028	0.017162	0.0214094	0.0192467	0.0177107	0.0170668	0.0190699	0.0174988	0.0234963	0.0312895	0.0263789	0.0148576	0.0212481	0.0206416	0.0188037	0.023987	0.0169172	0.0219578	1.36563	0.0323413	0.182783	1.25482	0.327478
	613.406	NEG		0.0146575	0.0156	0.0138877	0.0156638	0.01938	0.0171969	0.0143895	0.0142371	0.0162524	0.0156961	0.0203968	0.0292231	0.0230642	0.0131329	0.0183514	0.0183539	0.0171575	0.0219212	0.0144676	0.0195632	1.29406	0.0478692	0.226583	1.24637	0.317735
	614.409	NEG		0.00498553	0.00565604	0.00478856	0.00578563	0.005838	0.00567327	0.00587744	0.00517309	0.00634147	0.00556878	0.00772715	0.0102851	0.00868373	0.00440626	0.00632014	0.00609347	0.00614998	0.00763352	0.00565242	0.00699464	1.28682	0.0443313	0.217737	1.25604	0.328888
	552.401	POS		0.00510875	0.00442571	0.00435377	0.052206	0.0523976	0.0486826	0.0436217	0.0297971	0.0451678	0.0317512	0.00200931	0.00213354	0.00200253	0.0226102	0.0226092	0.0168115	0.00112306	0.00136539	0.00205564	0.00808004	1.60089	0.0113906	0.10798	0.25448	-1.97438
	391.225	NEG		0.0112389	0.0180117	0.00896418	0.00885228	0.0116511	0.00921159	0.0162114	0.0178186	0.0194537	0.0134904	0.00634429	0.00503757	0.00590699	0.00817792	0.00758033	0.00597821	0.00355653	0.00479895	0.00495213	0.00581477	2.22991	0.000556159	0.0300818	0.43103	-1.21414
	450.271	NEG		0.00428323	0.0065643	0.00395121	0.0680827	0.0827844	0.072043	0.070381	0.0643632	0.0769178	0.0499301	0.0028733	0.00298834	0.00275437	0.0525207	0.0362309	0.0316812	0.00272692	0.00195441	0.00373052	0.0152734	1.3641	0.0176301	0.131089	0.305896	-1.70889
	526.386	POS		0.00788743	0.00510274	0.00514975	0.0363832	0.0365712	0.0364984	0.0295776	0.0197018	0.0288334	0.0228562	0.00464256	0.00431449	0.00490459	0.0256812	0.021737	0.0192316	0.00187344	0.00180197	0.00211145	0.0095887	1.41579	0.0305118	0.178137	0.419523	-1.25318
	539.389	POS		0.00499876	0.00339903	0.00359093	0.00544347	0.00539826	0.00486249	0.0024478	0.00140625	0.00242151	0.00377428	0.000769481	0.000897173	0.000770239	0.0017784	0.00165383	0.00133983	2.67304e-05	2.65141e-05	0.000346469	0.000845408	1.801	0.000204662	0.0173503	0.223992	-2.15848
	527.389	POS		0.00140177	0.000969758	0.000993069	0.00967295	0.010347	0.00829085	0.00788366	0.00591505	0.00821392	0.00596534	0.00102891	0.000970773	0.000960518	0.00663549	0.00480079	0.00516316	0.000649456	0.000228365	0.000551577	0.00233211	1.33052	0.0293733	0.174258	0.390944	-1.35497
	838.56	NEG		0.00115638	3.11253e-05	0.00244113	0.00180232	0.000196037	0.00086095	3.04922e-05	0.000518115	0.000437118	0.000830407	0.00591694	0.00735727	0.00513677	0.00122659	0.000564799	0.000547798	0.00917802	0.00810372	0.010142	0.00535265	1.70103	0.00665077	0.0878136	6.44582	2.68836
	498.248	NEG		0.0150548	0.0196432	0.0138658	0.0106715	0.0142432	0.0152398	0.00280617	0.00306947	0.00157557	0.0106855	0.00635258	0.00861508	0.00741424	0.00398017	0.00367299	0.00634877	0.00101045	0.00172578	0.00167818	0.00453314	1.13431	0.0256774	0.16171	0.424232	-1.23707
	512.37	POS		0.0141878	0.00906114	0.0108701	0.0126518	0.0137743	0.0123663	0.00437851	0.00375925	0.00480073	0.00953888	0.00625754	0.00626158	0.00612556	0.00707459	0.00752302	0.00796801	0.00119687	0.00111236	0.000642469	0.00490689	1.32224	0.0162319	0.126762	0.514409	-0.959011
	538.386	POS		0.0160515	0.0122759	0.0134597	0.0190411	0.0209055	0.020623	0.00913646	0.00773275	0.00907496	0.0142556	0.00498284	0.00477895	0.00419351	0.00713869	0.00792819	0.00627924	0.000737914	0.000850039	0.00100398	0.00421037	1.93082	9.38303e-05	0.0109486	0.295348	-1.75951
	436.255	NEG		0.23179	0.349033	0.187418	0.157934	0.220706	0.187145	0.0507531	0.0510121	0.0448332	0.164514	0.122597	0.102261	0.115379	0.110503	0.0855329	0.0733369	0.0136418	0.014675	0.0177019	0.0728476	1.26817	0.0312758	0.180061	0.442805	-1.17526
	513.373	POS		0.00340674	0.00183349	0.00220097	0.0026482	0.0031578	0.00297359	0.000752574	0.000643722	0.000983122	0.00206669	0.00139361	0.00127806	0.00107041	0.00115895	0.00133853	0.00169278	8.71619e-05	0.00010889	9.36696e-05	0.000913562	1.36223	0.0133689	0.116278	0.442041	-1.17775
	645.377	NEG		0.00322186	0.00144996	0.000343649	0.00361895	0.00513263	0.00383304	0.00385391	0.00323035	0.00288574	0.00306334	0.0130677	0.0013575	0.00121001	0.00539962	0.00452719	0.00535736	0.0103677	0.009831	0.00717775	0.00647732	1.08052	0.0378617	0.200404	2.11446	1.08029
	391.298	NEG		0.00221664	3.11253e-05	0.00158705	0.00569015	0.00613501	0.00603372	0.000458312	0.000959695	3.00472e-05	0.00257131	0.00458065	0.00564799	0.00554724	0.00496792	0.00818264	0.00740537	0.00463418	0.00486463	0.00637068	0.00580015	1.50076	0.00443642	0.0845736	2.25572	1.17359
	510.292	NEG		0.00606859	0.0055575	0.00549714	0.0306192	0.0398286	0.0321935	0.0387189	0.0283433	0.0293655	0.0240214	0.00432093	0.0042331	0.0040616	0.0152032	0.0181015	0.0128648	0.00227974	0.00105517	0.00264474	0.0071961	1.62883	0.00796659	0.0930412	0.299571	-1.73903
	586.407	POS		0.00317579	0.000857051	0.00168043	0.00162743	0.00278401	0.0027047	0.00741148	0.00423944	0.00670046	0.00346453	0.00122931	0.00108528	0.000820838	0.000353968	0.00143314	0.00174148	0.00183574	0.0010558	0.00195614	0.00127908	1.57333	0.0204516	0.14259	0.369192	-1.43756
	574.468	POS		0.000718321	0.00108104	0.00012785	0.000141042	0.000671846	0.000411985	0.00100897	0.000753741	0.000686815	0.000622401	0.000403619	0.000366626	0.000131251	2.75043e-05	0.000579979	0.00045412	0.000448206	5.78332e-05	0.000333045	0.000311354	1.07391	0.0291823	0.17386	0.500246	-0.999289
	572.49	POS		0.00520489	0.0120404	0.00230193	0.00299211	0.0088801	0.00843137	0.0108453	0.0067687	0.00573649	0.00702236	0.00250907	0.00280928	0.00346848	0.00566086	0.00571844	0.00401442	0.00408053	0.00225186	0.00321667	0.00374773	1.44095	0.01978	0.139763	0.533685	-0.905938
	557.47	POS		0.0669558	0.144463	0.038244	0.0469844	0.113458	0.107319	0.123615	0.0817444	0.0697821	0.088063	0.0386776	0.0402677	0.0552607	0.0911784	0.0720467	0.0614724	0.0594159	0.0295465	0.0521718	0.0555597	1.33001	0.0291358	0.173644	0.630909	-0.664496
	559.475	POS		0.00368557	0.00842911	0.00165467	0.00209726	0.00618629	0.00655345	0.00719733	0.00451473	0.00358419	0.00487807	0.00192643	0.00211285	0.00253975	0.00409641	0.00353441	0.00331691	0.00304839	0.00117008	0.0024197	0.00268499	1.35952	0.0249067	0.158977	0.550421	-0.861392
	558.473	POS		0.0246157	0.0528052	0.0144306	0.0158952	0.0405117	0.042955	0.0459944	0.0294251	0.0249851	0.032402	0.0134697	0.0145663	0.0191268	0.0302999	0.0252064	0.0217772	0.0212766	0.0104123	0.0185745	0.0194122	1.40954	0.0246242	0.158048	0.599104	-0.739121
	522.284	NEG		0.00681521	0.0031657	0.00683751	0.00232085	0.00266299	0.00278135	0.000107017	0.000558717	0.000618079	0.00287416	0.00183416	0.00301754	0.00234798	3.05088e-05	0.000229347	3.00185e-05	3.97096e-05	4.30254e-05	3.67314e-05	0.000845446	1.44989	0.0431104	0.214931	0.294155	-1.76535
	421.237	NEG		0.0127447	0.0122815	0.00770842	0.0176814	0.0303164	0.0245509	0.00757651	0.00726472	0.00650865	0.0140704	0.00451851	0.0035787	0.00487522	0.00904897	0.0105345	0.00706028	0.00176973	0.00161472	0.00170673	0.00496748	1.76782	0.0129505	0.114753	0.353046	-1.50207
	354.219	NEG		0.00944945	0.0129963	0.00930598	0.0140288	0.0183321	0.0170103	0.00763154	0.00649068	0.0102187	0.0117182	0.0159912	0.0160802	0.0138957	0.0202139	0.0210831	0.0221554	0.0138514	0.0127297	0.0147311	0.016748	1.53142	0.0130712	0.114941	1.42923	0.515236
	415.225	NEG		0.0123348	0.0154432	0.0111337	0.0108808	0.01468	0.00969614	0.00749976	0.0077393	0.00726251	0.0107411	0.0105458	0.00846917	0.00914753	0.0102085	0.00950001	0.00869739	0.0008017	0.000962236	0.000890587	0.00658033	1.3005	0.0308624	0.178713	0.612629	-0.706914
	583.377	NEG		0.0015529	3.11253e-05	0.00139828	0.0018293	0.00192544	0.00136658	0.000747748	0.000141606	0.000864192	0.00109524	0.00333515	0.00370988	0.00424555	0.0012533	0.00149644	0.00272648	0.001829	0.00203802	0.00165971	0.00247706	1.41933	0.00500667	0.0845736	2.26166	1.17738
	335.169	NEG		0.00365147	0.00316677	0.00475299	0.00467351	0.00574679	0.0054325	0.00135952	0.000374644	0.00174739	0.00343395	0.00522652	0.00418605	0.00514416	0.00509689	0.00541585	0.00954206	0.00779216	0.00413258	0.00244497	0.00544236	1.21893	0.0491892	0.230623	1.58487	0.664362
	581.287	NEG		0.00565338	0.00602798	0.00519216	0.00381823	0.00428072	0.00168633	0.00603565	0.00407135	0.00548374	0.00469439	0.00930432	0.0103375	0.0111971	0.011493	0.0131276	0.00888859	0.0040642	0.00453192	0.00471071	0.00862832	1.46842	0.00840271	0.0943885	1.83801	0.878141
	453.199	NEG		0.00998842	0.0129191	0.00978711	0.0116736	0.0111312	0.0146668	0.00948234	0.0093196	0.00876537	0.0108593	0.0148085	0.0143395	0.0189076	0.0194921	0.0142387	0.0140469	0.011305	0.0163669	0.0116197	0.0150139	1.75884	0.00225918	0.0619856	1.38258	0.467365
	579.284	NEG		0.0889792	0.103004	0.073812	0.0728026	0.0721494	0.0561742	0.0898377	0.0650041	0.0779501	0.077746	0.146645	0.152232	0.189429	0.154157	0.224744	0.148802	0.0565321	0.0676163	0.075966	0.135125	1.39653	0.0170676	0.129189	1.73803	0.797453
	580.288	NEG		0.0272963	0.0299635	0.0224298	0.0210135	0.0197193	0.0153664	0.0265963	0.0188504	0.0223974	0.0226259	0.0441908	0.0467064	0.0544007	0.0455651	0.0692319	0.0417411	0.0159642	0.0208321	0.0222746	0.0401008	1.40807	0.0169395	0.128976	1.77234	0.825656
	696.469	NEG		0.108961	0.119264	0.0727227	0.0827081	0.0781206	0.0455634	0.0720732	0.0955569	0.106627	0.0868441	0.198171	0.16798	0.0997518	0.194156	0.319021	0.0891465	0.10152	0.10604	0.103139	0.153214	1.5082	0.0316704	0.18126	1.76424	0.819047
	103.125	POS		0.0522268	0.0540344	0.983631	0.944635	1.2709	1.06207	0.0462275	0.0622976	0.0457805	0.502422	0.950721	0.988419	1.04782	1.17743	1.12851	1.20215	0.946419	0.807965	0.964447	1.02377	1.62556	0.0205631	0.143177	2.03766	1.02691
	300.263	NEG		0.0103884	0.0047649	0.0122379	0.00837372	0.00723234	0.00848572	0.000253679	0.000645827	0.000253444	0.00584844	0.00956947	0.00904292	0.00902566	0.00765242	0.0109042	0.0165184	0.0195421	0.0109017	0.00633729	0.0110549	1.39122	0.0239396	0.155615	1.89023	0.918562
	836.528	NEG		0.0339421	0.0135022	0.00297754	0.00554345	0.0215561	2.51519e-05	0.0395057	0.0034684	0.0206818	0.0156892	0.0352195	0.0430955	0.0656067	0.0335995	0.0332002	0.00471438	0.025406	0.0377769	0.0870965	0.040635	1.20359	0.0152816	0.123824	2.59001	1.37296
	167.837	NEG		0.00212767	0.00239178	0.00341656	0.00333436	0.00412692	0.00395028	0.00250457	0.00233572	0.0018463	0.00289268	0.00620945	0.00603668	0.0056595	0.00373566	0.00512283	0.00661763	0.00442179	0.00396574	0.0074414	0.00546785	2.09321	9.95755e-05	0.0111193	1.89024	0.918566
	200.94	NEG		0.0440802	0.02649	0.0417091	0.0341029	0.0345001	0.0345637	0.016789	0.0267025	0.024427	0.0314849	0.0635338	0.0704597	0.0680898	0.0277875	0.044363	0.062781	0.0690275	0.0540185	0.0399657	0.0555585	1.88674	0.000750294	0.0347074	1.76461	0.819346
	202.94	NEG		0.0387291	0.0519883	0.0856067	0.0939385	0.0601332	0.0602913	0.067231	0.0503586	0.0412857	0.0610625	0.175783	0.0602365	0.141029	0.0414895	0.118811	0.0817473	0.0757043	0.131023	0.0703282	0.0995725	1.35371	0.0348954	0.191639	1.63067	0.705461
	203.941	NEG		0.0393159	0.0257669	0.0418491	0.0354748	0.0354594	0.0348841	0.0375344	0.0408175	0.0224046	0.0348341	0.0735155	0.0756626	0.0715985	0.0305059	0.0439168	0.0463387	0.0699663	0.0736027	0.0419164	0.0585581	1.83277	0.00340448	0.0769434	1.68106	0.74937
	204.94	NEG		0.0531645	0.0846254	0.10276	0.0885049	0.0882821	0.0911763	0.102257	0.103047	0.0604204	0.0860265	0.180943	0.186473	0.197568	0.0802364	0.166104	0.105932	0.179748	0.187737	0.0921044	0.152983	1.83486	0.00220447	0.0612166	1.77832	0.830516
	169.834	NEG		0.0039028	0.00477003	0.00352777	0.0082021	0.00511159	0.00871929	0.00345378	0.00320415	0.00275698	0.00484983	0.00708575	0.0124712	0.011186	0.00701685	0.0153686	0.0102303	0.0121642	0.00530495	0.00673904	0.00972964	1.86288	0.00214312	0.0607265	2.00618	1.00445
	198.942	NEG		0.0648329	0.0612508	0.0657453	0.0581534	0.054052	0.0538324	0.0663995	0.0451548	0.0371288	0.0562833	0.109816	0.106873	0.123246	0.0486528	0.068905	0.0677045	0.112479	0.121025	0.0601207	0.0909802	1.72202	0.00713744	0.0898452	1.61647	0.692845
	728.587	POS		0.000312823	2.6174e-05	0.000159573	0.000444615	0.000842104	0.00120417	0.000372202	0.00095712	0.000844858	0.000573737	0.000121182	0.000132876	0.000131772	0.00019729	0.00027415	0.000226694	0.000260187	0.000149595	0.000183444	0.000186354	1.08535	0.0200289	0.141017	0.324808	-1.62234
	97.9314	NEG		0.00552366	0.00602344	0.00370385	0.00145885	0.00409612	0.00623582	0.00210137	0.00409968	0.00297427	0.00402412	0.0063822	0.0107185	0.01145	0.00901058	0.00274652	0.00858997	0.00746825	0.00556765	0.00729664	0.00769225	1.59616	0.00300062	0.0722165	1.91154	0.934733
	418.325	NEG		0.08066	0.0434743	0.123424	0.0377319	0.0356333	0.0352744	0.0423993	0.101734	0.102975	0.0670341	0.186106	0.190739	0.167549	0.0207516	0.0449019	0.046752	0.254432	0.286139	0.281804	0.164353	1.18671	0.0243696	0.15724	2.45178	1.29383
	419.293	NEG		0.0113377	0.00531956	0.0154401	0.0077097	0.00541208	0.00654537	0.00241706	0.00242987	0.00178682	0.0064887	0.0246445	0.0263722	0.0237062	0.00454629	0.00460494	0.00450926	0.0368804	0.0402132	0.0407573	0.0229149	1.58636	0.0117885	0.109601	3.53151	1.82029
	390.298	NEG		0.0215396	0.0113926	0.0298221	0.0280053	0.0360074	0.0158023	0.0115221	0.0152722	0.0207924	0.0211285	0.0460764	0.0485581	0.0490813	0.0249314	0.0309479	0.0396897	0.0270012	0.0368078	0.0480777	0.0390191	1.88372	0.00073792	0.0345054	1.84675	0.884991
	417.322	NEG		0.315779	0.172657	0.48357	0.15253	0.148349	0.146838	0.17714	0.413618	0.41655	0.26967	0.750741	0.751333	0.681848	0.096865	0.180107	0.181669	1.0111	1.13399	1.12673	0.657154	1.21659	0.0237453	0.154896	2.43688	1.28504
	391.301	NEG		0.00376675	0.00211022	0.00623906	0.00983541	0.00722494	0.00739792	0.00248922	0.00330515	0.00506501	0.00527041	0.0105972	0.0110283	0.0115886	0.00448422	0.010403	0.00758999	0.00649282	0.00846717	0.012833	0.00927605	1.61748	0.00549243	0.0861476	1.76002	0.815596
	393.244	NEG		0.00567285	0.00375222	0.00987272	0.00174083	0.00089056	2.51519e-05	0.00287529	0.00535342	0.0038775	0.00378451	0.0170973	0.0176883	0.0135862	0.00326444	0.00532497	0.00483877	0.00831999	0.00798361	0.00928152	0.00970944	1.30519	0.00971345	0.100168	2.56558	1.35928
	397.281	NEG		0.0102686	0.0088456	0.014387	0.0092041	0.00747932	0.010657	0.00726628	0.00939453	0.00711951	0.00940244	0.0270686	0.027634	0.0217294	0.0090125	0.0124842	0.0123592	0.0155008	0.014533	0.0147806	0.0172336	1.84502	0.00770349	0.0921461	1.83288	0.874116
	168.006	NEG		0.00541632	0.00466852	0.00446494	0.0055548	0.00646104	0.0047558	0.00393829	0.00272124	0.0032635	0.00458272	0.00855215	0.0154012	0.00736876	0.00856509	0.00771684	0.00836543	0.00933767	0.00624642	0.00590742	0.00860678	2.04503	0.00218727	0.0612166	1.87809	0.90927
	393.277	NEG		1.09843	0.8816	1.52963	1.11421	0.897587	1.05489	0.708989	0.939908	0.836737	1.00689	2.71021	2.84016	2.29067	0.953331	1.26021	1.1983	1.48259	1.4817	1.56594	1.75368	1.75492	0.0116087	0.108922	1.74168	0.800482
	394.281	NEG		0.256266	0.204026	0.357619	0.252685	0.206534	0.242222	0.163269	0.215907	0.197645	0.232908	0.634525	0.671522	0.529009	0.222419	0.283608	0.274572	0.348718	0.34328	0.363746	0.407933	1.74648	0.0125271	0.112978	1.75148	0.808573
	395.274	NEG		0.333674	0.270842	0.474517	0.33829	0.277776	0.316865	0.221175	0.287682	0.257265	0.308676	0.833478	0.881302	0.703128	0.294672	0.397017	0.360464	0.460644	0.458572	0.487247	0.541836	1.77201	0.0108989	0.105682	1.75535	0.811762
	396.278	NEG		0.080975	0.0619525	0.112202	0.0839296	0.069875	0.0818146	0.0505412	0.0664735	0.0596582	0.0741579	0.194909	0.20964	0.169595	0.070969	0.0988525	0.0911238	0.111276	0.110052	0.1174	0.130424	1.80105	0.00858363	0.0953967	1.75874	0.814538
	458.229	NEG		0.00352691	0.00134792	0.00774478	0.00886978	0.0148679	0.0127913	0.00157779	0.00236633	0.000423209	0.00594621	0.0116471	0.0218569	0.0227288	0.00815335	0.0115568	0.0148439	0.00702655	0.00431868	0.00975038	0.0124314	1.45146	0.0321934	0.182415	2.09064	1.06394
	457.226	NEG		0.0106117	0.00518772	0.0260501	0.0272389	0.0439947	0.0430802	0.00551852	0.00788697	0.00376866	0.0192597	0.0395106	0.0724523	0.0728619	0.0277472	0.0491195	0.0440856	0.0232199	0.0136074	0.0286645	0.0412521	1.51258	0.0239306	0.155615	2.14188	1.09888
	860.663	POS		0.000275649	0.000271299	0.000430454	0.000198989	0.000456227	0.000358229	0.000839309	0.00047242	0.000466172	0.00041875	0.000300598	2.41586e-05	2.4806e-05	2.75043e-05	2.72397e-05	0.000155799	2.67304e-05	2.65141e-05	2.65913e-05	7.11045e-05	2.21872	0.000137825	0.0142419	0.169802	-2.55808
	405.205	NEG		0.00758268	0.00968406	0.0101824	0.00368279	0.00296112	0.00353702	0.000637082	0.000451625	0.000146365	0.00431835	0.00152845	0.000557793	0.00114661	0.000564793	3.06859e-05	0.00279324	3.97096e-05	4.30254e-05	0.000303975	0.000778698	1.41853	0.0271755	0.167086	0.180323	-2.47134
	613.541	NEG		0.0492832	0.0311447	0.0978107	0.0353571	0.0323981	0.0400569	0.0155012	0.0423819	0.0441138	0.0431164	0.164317	0.192614	0.166068	0.0246697	0.0668671	0.0608365	0.0885728	0.0856045	0.0926136	0.104685	1.65221	0.0119839	0.110575	2.42796	1.27974
	614.544	NEG		0.0197022	0.0121525	0.0400306	0.0134375	0.0128617	0.0166816	0.00617573	0.0159956	0.0160121	0.0170055	0.0626184	0.0783167	0.070013	0.00813756	0.0262916	0.0234602	0.03493	0.0337586	0.0373252	0.0416501	1.58587	0.0144593	0.120756	2.44922	1.29232
	132.923	NEG		0.107379	0.256458	0.740757	0.185115	0.477348	0.454569	0.0898309	0.154611	0.0182615	0.276036	0.659737	0.836348	0.311713	0.493028	0.253062	0.499324	0.595163	0.505952	0.555909	0.52336	1.46449	0.0219316	0.148571	1.89598	0.922943
	267.144	NEG		0.0419914	0.0625285	0.0888472	0.0760574	0.123343	0.126126	0.0685701	0.0743938	0.0770924	0.0821055	0.131902	0.129248	0.16814	0.0679303	0.0912318	0.127604	0.0997792	0.107646	0.0807079	0.111577	1.26066	0.047627	0.22593	1.35894	0.442485
	397.259	NEG		0.0101254	0.00891706	0.0108802	0.0066502	0.00789436	0.00888223	0.00696311	0.0100336	0.00733239	0.00863094	0.0140246	0.0140002	0.0104419	0.00952697	0.0150437	0.00562918	0.0153299	0.0152939	0.0152595	0.0127278	1.55548	0.00739286	0.090944	1.47467	0.560389
	167.002	NEG		0.0832963	0.241306	0.491719	0.162127	0.446266	0.195383	0.0834995	0.406003	0.0704698	0.24223	0.207702	0.868019	0.605306	0.74577	0.429535	0.461663	0.203978	0.314783	0.32294	0.462189	1.35519	0.0352434	0.192683	1.90806	0.932104
	113.926	NEG		0.288151	0.0381816	0.0802009	0.0643153	0.171285	0.0886186	0.0371971	0.0766183	0.0347255	0.0976992	0.445364	0.46335	0.465119	0.177597	0.090829	0.0762255	0.226425	0.185801	0.205571	0.259587	1.6808	0.0145338	0.120988	2.657	1.4098
	99.9257	NEG		0.0633857	0.237938	0.13649	0.111374	0.106728	0.105682	0.200664	0.0880617	0.0556772	0.122889	0.360931	0.425617	0.167112	0.26539	0.610422	0.154013	0.314079	0.157457	0.302799	0.306425	1.85984	0.00587782	0.0872745	2.49351	1.31818
	255.215	NEG		0.0362678	0.0227028	0.0503775	0.0368513	0.0304537	0.0327879	0.00749129	0.0146268	0.0157529	0.0274791	0.0807827	0.0785094	0.0693224	0.0337368	0.0576828	0.0526394	0.0268475	0.0211161	0.0213496	0.0491096	1.28373	0.0319316	0.181655	1.78716	0.837671
	256.236	NEG		0.929226	0.65101	1.16763	0.990527	0.897473	0.970687	0.236409	0.414408	0.435143	0.743612	2.01535	2.03526	1.84472	0.943221	1.50387	1.29525	0.785729	0.598497	0.623686	1.29395	1.33616	0.0247448	0.158439	1.74009	0.799164
	257.239	NEG		0.0779755	0.057545	0.100811	0.0861537	0.0757965	0.100757	0.0188993	0.0353877	0.038139	0.0657183	0.172463	0.178255	0.158247	0.0817662	0.124303	0.113997	0.0651979	0.0493814	0.0521724	0.110643	1.24225	0.0367841	0.197468	1.68359	0.751539
	365.073	NEG		0.00542194	0.00380596	0.00463297	0.00334147	0.00134374	0.00335043	0.00615822	0.00725056	0.0132233	0.00539207	0.0111022	0.00745687	0.00970785	0.00442547	0.00842407	0.00569355	0.00957207	0.0166394	0.00875405	0.00908617	1.38247	0.0376973	0.199793	1.6851	0.752833
	293.206	NEG		0.0112234	0.00679811	0.00697398	0.00910228	0.0105695	0.0128865	0.00333848	0.0015573	0.00399476	0.00738269	0.0135993	0.015574	0.0195715	0.0162791	0.0233829	0.0158307	0.00508815	0.00689846	0.00544957	0.0135193	1.2494	0.0261547	0.163689	1.83121	0.872801
	285.243	NEG		0.0188896	0.0133771	0.0204866	0.0183812	0.0161657	0.0225917	3.04922e-05	0.00165968	0.00197145	0.0126171	0.0227774	0.0245669	0.0199593	0.0133264	0.026747	0.0222911	0.0350242	0.0143187	0.0125638	0.0212861	1.13809	0.0382704	0.201745	1.68709	0.754537
	597.466	NEG		2.84942e-05	3.11253e-05	2.81605e-05	2.50078e-05	0.000406494	2.51519e-05	3.04922e-05	0.000131843	0.000188778	9.95052e-05	4.29057e-05	0.00687325	0.00337693	3.05088e-05	0.00314136	0.00296317	0.00432753	4.30254e-05	0.00384672	0.00273838	1.63701	0.00932727	0.0983745	27.52	4.78241
	286.247	NEG		0.00197043	0.00172178	0.00246889	0.00145932	0.00253914	0.00315794	3.04922e-05	2.97164e-05	3.00472e-05	0.00148975	0.00322982	0.00235751	0.00230176	0.00178253	0.00413549	0.00356579	0.00484175	0.00202849	0.00173576	0.00288654	1.36512	0.0208453	0.144171	1.9376	0.954274
	266.243	POS		0.0598046	0.0515699	0.147519	0.083199	0.109787	0.0651244	0.103415	0.0694359	0.0352514	0.0805673	0.0485215	0.206217	0.0651476	0.128502	0.175982	0.162628	0.174937	0.0608217	0.187939	0.134522	1.19622	0.0347324	0.1913	1.66968	0.739571
	238.933	NEG		0.010412	0.00921726	0.00977483	0.0059949	0.00993342	0.00827177	0.00758845	0.0115724	0.0075984	0.00892927	0.0266656	0.0244194	0.0242543	0.00521544	0.00777848	0.0101836	0.0212316	0.0233583	0.0294927	0.0191777	1.57616	0.00886405	0.0969054	2.14773	1.10282
	403.306	NEG		0.00882206	0.00764177	0.0094148	0.00750832	0.00896001	0.00729233	0.00839176	0.00929751	0.0109151	0.00869374	0.0203268	0.0175716	0.0190162	0.00625271	0.00811415	0.00858348	0.0225286	0.0126503	0.0151156	0.0144622	1.51365	0.0186373	0.135262	1.66352	0.734236
	242.221	NEG		0.0471517	0.0497953	0.0397996	0.031329	0.0317928	0.0296297	0.0414706	0.0368343	0.0404842	0.0386986	0.065796	0.0584236	0.0625842	0.0500293	0.0594454	0.0694562	0.0619737	0.0455338	0.0568036	0.058894	2.13031	2.16657e-05	0.00394734	1.52186	0.60584
	243.224	NEG		0.00321614	0.00316308	0.00180662	0.000406678	0.00305991	2.51519e-05	0.00237102	0.00205702	0.00300177	0.00212304	0.00547602	0.00448357	0.00490349	0.00376333	0.00440179	0.00526896	0.00468943	0.00343208	0.00306952	0.00438758	1.28153	0.000247369	0.019761	2.06665	1.04729
	683.231	NEG		0.0105495	0.011068	0.0110397	0.00281702	0.0024232	0.00468889	0.00828928	0.00880562	0.00888788	0.00761879	0.000622526	0.00160587	0.0027821	0.0013211	0.00126879	0.00223437	0.00431297	0.003804	0.00502653	0.00255314	1.79265	0.00191793	0.0573172	0.335111	-1.57729
	445.353	NEG		0.000327933	0.000184175	2.81605e-05	0.00287	2.46138e-05	2.51519e-05	0.000563131	0.000695073	0.000265288	0.000553726	0.00234146	0.0156613	0.0105768	0.000476088	0.00883207	0.00127536	0.00375017	0.000256848	0.00307205	0.00513802	1.73279	0.0333709	0.186371	9.279	3.21397
	362.267	NEG		0.0340175	0.0364795	0.0521751	0.0346197	0.0452339	0.0439397	0.0556294	0.0282809	0.0329444	0.0403689	0.0770452	0.0525977	0.0649855	0.038182	0.0402553	0.0483128	0.0533743	0.0525355	0.0834273	0.0567462	1.53995	0.0153666	0.124092	1.40569	0.491279
	416.31	NEG		0.0179535	0.0149056	0.0166138	0.0215692	0.0248074	0.025957	0.0922445	0.104611	0.0973696	0.0462258	0.0114547	0.0119925	0.0153656	0.0136954	0.0179783	0.0170662	0.0174159	0.0158458	0.0156012	0.0151573	1.5911	0.0446783	0.218551	0.327897	-1.60869
	135.895	NEG		0.0242257	0.0240131	0.0492727	0.0192939	0.0148994	0.0174364	0.0195615	0.0212055	0.0435404	0.0259387	0.055338	0.0650222	0.0695581	0.0157938	0.0200719	0.0221783	0.0551478	0.0328764	0.0718648	0.0453168	1.22889	0.0372608	0.19874	1.74707	0.804938
	269.131	NEG		0.00415682	0.00409779	0.00670375	0.010684	0.0165064	0.0165936	0.0082386	0.0100395	0.0071136	0.00934823	0.00489041	0.00228603	0.00396718	0.00418619	0.00524124	0.00463842	0.00490714	0.00391169	0.0046983	0.00430296	1.73445	0.011686	0.108991	0.460296	-1.11937
	391.296	NEG		0.0579979	0.0449575	0.0713291	0.0278006	0.0279765	0.0302906	0.0813175	0.0769159	0.088051	0.056293	0.0957946	0.102503	0.0953658	0.287169	0.423683	0.033319	0.114782	0.130638	0.140779	0.158226	1.57297	0.0358175	0.194746	2.81076	1.49096
	608.294	POS		0.00839749	0.00518508	0.00397296	0.0736837	0.0781943	0.0584689	0.256469	0.246666	0.221316	0.105817	0.0245767	0.0230807	0.0216792	0.432645	0.359741	0.384607	0.570507	0.512806	0.642225	0.330207	1.03622	0.029245	0.173996	3.12055	1.6418
	609.297	POS		0.00130089	0.000881159	0.00068767	0.0164186	0.0164402	0.0134193	0.0523577	0.0541299	0.0476092	0.0225827	0.0049867	0.0042038	0.00453568	0.0911527	0.0769585	0.0823667	0.121892	0.108542	0.135878	0.0700574	1.02226	0.030044	0.176624	3.10225	1.63332
	610.299	POS		2.49868e-05	2.6174e-05	2.45414e-05	0.00151835	0.00247749	0.00173504	0.00818436	0.0077839	0.0070625	0.00320415	0.000474276	0.000575717	0.000301491	0.0132326	0.0123036	0.0123169	0.0192227	0.0161387	0.0205761	0.0105714	1.0422	0.0295475	0.174944	3.29927	1.72215
	557.479	NEG		0.0251776	0.0239962	0.0223375	0.0229069	0.030128	0.0291165	0.0154303	0.0142617	0.0197864	0.0225712	0.0501751	0.0396077	0.0393797	0.0243529	0.0335799	0.0334889	0.0237482	0.0192069	0.0234169	0.031884	1.37307	0.0266427	0.165318	1.4126	0.498348
	558.482	NEG		0.00982066	0.00833982	0.00881121	0.00748822	0.0116145	0.0104216	0.00525266	0.0052177	0.00730498	0.00825238	0.0170155	0.0139921	0.0143025	0.00857194	0.0124472	0.0126222	0.00830084	0.00657323	0.00824338	0.011341	1.25436	0.0407135	0.208397	1.37427	0.458664
	421.001	NEG		0.00216654	0.00123008	0.001721	0.0138821	0.0130358	0.0157847	0.00587405	0.00611344	0.00864398	0.00760575	0.011524	0.0154641	0.0114319	0.0122765	0.0137817	0.0147166	0.0475443	0.0599436	0.0587919	0.027275	1.71226	0.0256601	0.161685	3.5861	1.84241
	197.852	NEG		0.00690034	0.00755904	0.010235	0.003152	0.00666501	0.00408706	0.00587369	0.00889117	0.00624443	0.00662308	0.0215719	0.0108006	0.0143313	0.0054981	0.0058131	0.00677293	0.0124188	0.011173	0.00981129	0.0109101	1.3819	0.0386204	0.202869	1.64729	0.720092
	360.267	NEG		0.00724956	0.00388198	0.00774343	0.0131536	0.0139451	0.0193913	0.000540309	0.00139925	0.00101041	0.00759055	0.00387675	0.00215024	0.00161283	0.00427018	0.00136761	0.00285868	0.000198731	0.000671011	3.67314e-05	0.00189364	1.24121	0.0344296	0.19027	0.249473	-2.00304
	229.208	NEG		0.0104506	0.0127049	0.00884851	0.0121824	0.0149684	0.0152497	0.00538552	0.00529262	0.00615254	0.0101372	0.0167788	0.0138711	0.0156912	0.01738	0.0189859	0.0203059	0.00983041	0.00868632	0.00810905	0.0144043	1.19726	0.0492097	0.230667	1.42093	0.506834
	419.003	NEG		0.00584621	0.00504334	0.00766876	0.0194839	0.00250917	0.00239777	0.0197119	0.0191038	0.0209059	0.0114079	0.0163266	0.0160365	0.0153076	0.0189934	0.0234354	0.0219972	0.0183128	0.0224891	0.0172459	0.0189049	1.3914	0.0265751	0.165079	1.65719	0.728735
	384.312	NEG		0.0068266	0.0050651	0.00681669	0.00563753	0.00696263	0.00488255	0.00100266	0.00159322	0.00183857	0.00451395	0.00270718	0.00236014	0.00247334	0.000342846	0.000553684	0.00056086	0.000263875	0.000892217	0.000491403	0.00118284	1.78544	0.00293433	0.0719861	0.262041	-1.93214
	239.076	NEG		0.0228767	0.0271178	0.0290951	0.0191627	0.0158075	0.0238289	0.0181722	0.0185684	0.0243237	0.0221059	0.0458182	0.0412072	0.0348331	0.0390715	0.043812	0.0171552	0.0278845	0.0488005	0.0245912	0.0359082	1.6827	0.00448684	0.0845736	1.62437	0.69988
	241.208	NEG		0.00204147	0.00268974	0.00186422	0.00442383	0.0060442	0.00635762	0.00141679	0.00225223	0.0028038	0.00332155	0.00353586	0.00344796	0.0030536	0.0148605	0.0155411	0.0123722	0.00527791	0.00561378	0.00380525	0.0075009	1.41513	0.0465097	0.222984	2.25826	1.17521
	258.216	NEG		0.00180119	0.00118329	0.0014367	0.00567237	0.00745255	0.00848523	3.04922e-05	0.000244284	0.000498307	0.00297827	0.00337567	0.00216013	0.00246253	0.0131438	0.0131524	0.0112153	0.00914892	0.00537093	0.00451014	0.00717109	1.4159	0.0390795	0.204197	2.4078	1.26772
	257.212	NEG		0.0119743	0.0120825	0.0113535	0.0486445	0.0536454	0.0494694	0.00579235	0.00546406	0.0106438	0.02323	0.0211829	0.0216817	0.0183308	0.0767238	0.0822742	0.0694529	0.0622548	0.0406116	0.0311454	0.0470731	1.43453	0.0456637	0.220977	2.0264	1.01892
	487.366	NEG		0.000515728	0.000192925	0.00396804	0.00207632	2.46138e-05	2.51519e-05	3.04922e-05	0.00364422	3.00472e-05	0.0011675	0.00434006	0.00345355	0.00217859	0.000552261	0.00443374	0.00525752	0.0145866	0.00894251	0.0102134	0.00599535	1.79784	0.011651	0.108991	5.13519	2.36042
	180.86	NEG		0.0199791	0.0234498	0.0293114	0.0171252	0.014029	0.0402108	0.014197	0.0354663	0.0124004	0.0229077	0.0404439	0.0419235	0.0444787	0.0294456	0.0213507	0.0203547	0.0592194	0.0242571	0.0319013	0.0348195	1.35925	0.0430685	0.214928	1.51999	0.604062
	445.367	POS		2.49868e-05	2.6174e-05	0.000281493	0.00372315	0.00342445	0.00317614	0.00167722	0.0030351	0.00236618	0.00197054	0.000777351	0.000811095	0.0010326	0.00573504	0.00549623	0.00600085	0.00776595	0.00892166	0.010123	0.00518487	1.13579	0.0305706	0.178137	2.63118	1.39571
	296.231	NEG		0.0391642	0.0365653	0.0349713	0.0975581	0.109618	0.110351	0.0124442	0.0105463	0.0156975	0.0518795	0.0729758	0.0631358	0.0509053	0.131053	0.148565	0.139517	0.178962	0.139035	0.0921605	0.112923	1.64468	0.00846553	0.0946844	2.17665	1.12211
	651.25	NEG		0.0103887	0.0113042	0.008567	0.00691671	0.00589006	0.00618508	0.0188093	0.0159463	0.0199636	0.0115523	0.00427121	0.00378437	0.00192727	0.00857194	0.00975768	0.00884757	0.00550729	0.00765135	0.00793402	0.00647252	1.41199	0.0229113	0.152035	0.560279	-0.835783
	645.257	NEG		0.0372825	0.0374772	0.0291267	0.0311607	0.038865	0.0331795	0.0596328	0.0481373	0.0635224	0.0420427	0.017663	0.0204694	0.0184403	0.0376471	0.05049	0.0461198	0.020666	0.0245544	0.0253894	0.0290488	1.45353	0.041338	0.210194	0.690937	-0.533375
	646.26	NEG		0.0112578	0.0103451	0.00997345	0.0116014	0.00865056	0.011754	0.0199175	0.0161724	0.0209254	0.0133997	0.00459316	0.00591086	0.00150195	0.00677083	0.0122748	0.0151217	0.00556363	0.00831566	0.00933011	0.00770918	1.48042	0.012756	0.113912	0.575324	-0.797553
	647.254	NEG		0.0533433	0.0544644	0.0496051	0.0540956	0.0578151	0.054573	0.0974753	0.0775688	0.100395	0.0665928	0.0343059	0.026572	0.0300584	0.0624437	0.0814979	0.0680456	0.0323938	0.0380099	0.0411194	0.0460496	1.45562	0.0426325	0.213728	0.691511	-0.532177
	648.258	NEG		0.018085	0.0188164	0.0159283	0.0182141	0.0195485	0.0184174	0.0311539	0.0277974	0.0353395	0.0225889	0.00889964	0.00643621	0.00778582	0.0160638	0.0280143	0.0232343	0.0102508	0.0131659	0.0137914	0.0141825	1.5551	0.0233745	0.153717	0.62785	-0.671509
	649.251	NEG		0.0320761	0.034019	0.0308718	0.0327311	0.0407552	0.0366519	0.066977	0.0488867	0.065383	0.0431502	0.0199474	0.017655	0.0198373	0.0392992	0.0466666	0.0469785	0.0220086	0.022784	0.0270249	0.0291335	1.47275	0.0370893	0.19836	0.675165	-0.566688
	650.255	NEG		0.011844	0.0103859	0.0107335	0.0072284	0.0100856	0.00877023	0.0206719	0.016771	0.0206276	0.0130131	0.00567662	0.00179858	0.00244486	0.0115416	0.0157683	0.0108093	0.00817385	0.00793883	0.00832106	0.00805255	1.28833	0.0413068	0.210126	0.618802	-0.692451
	679.218	NEG		0.035109	0.0385021	0.0327414	0.0431501	0.0490213	0.0416664	0.0620571	0.0499017	0.0666483	0.046533	0.0179582	0.0119853	0.0139159	0.0397588	0.0511489	0.0475518	0.0155846	0.0183679	0.0190992	0.0261523	1.75151	0.0060397	0.0874203	0.562016	-0.831317
	680.221	NEG		0.0126319	0.0116023	0.00902858	0.0113429	0.0125762	0.0130917	0.0198383	0.0174842	0.0191385	0.0140816	0.0026965	0.0008676	0.00108461	0.0105866	0.013859	0.0141165	0.00432295	0.00645401	0.00681086	0.00675541	1.59074	0.00324853	0.0749661	0.479733	-1.0597
	681.216	NEG		0.0729012	0.0727003	0.0621494	0.0811902	0.0908759	0.087219	0.121262	0.0972631	0.124505	0.0900073	0.0312334	0.027344	0.0286615	0.0806406	0.110831	0.0889397	0.0280307	0.0365766	0.0415606	0.0526465	1.7082	0.0101056	0.101496	0.584914	-0.773704
	682.219	NEG		0.0241254	0.0252842	0.0216139	0.0297446	0.0280799	0.0305702	0.0412918	0.032503	0.0419341	0.0305719	0.0112299	0.0101335	0.0114875	0.0303442	0.0407001	0.0322305	0.010027	0.0120252	0.012783	0.0189957	1.6237	0.0236156	0.15442	0.621343	-0.686537
	683.212	NEG		0.0561256	0.0604041	0.0486327	0.0663202	0.0666443	0.0645067	0.0987964	0.0731911	0.0989984	0.0704022	0.025331	0.0203111	0.023027	0.0600256	0.0870482	0.0725855	0.0253704	0.0272764	0.0310522	0.0413364	1.70139	0.0115513	0.108709	0.587147	-0.768207
	684.216	NEG		0.0201244	0.0208038	0.0169749	0.0234079	0.0277683	0.0235045	0.0335383	0.0263261	0.0307442	0.0247991	0.0065829	0.00820791	0.00178837	0.0210913	0.0294998	0.0258693	0.00887367	0.0098555	0.0110093	0.013642	1.5373	0.00720003	0.0901644	0.5501	-0.862235
	685.209	NEG		0.0237278	0.0241865	0.022296	0.0285113	0.0279802	0.0275796	0.0433311	0.0321936	0.0416463	0.0301614	0.00826947	0.00900953	0.00482314	0.0273404	0.0347694	0.0330605	0.00948504	0.0132386	0.0131075	0.0170115	1.64037	0.0112382	0.107121	0.564016	-0.826191
	686.213	NEG		0.0067036	0.0079132	0.00783299	0.00298589	0.0095795	0.00834625	0.015481	0.0114285	0.0145134	0.00942049	0.0020223	0.00251554	4.03775e-05	0.00711196	0.00515117	0.011647	0.00310185	0.00422107	0.00449406	0.00447837	1.20589	0.0108462	0.105468	0.475386	-1.07283
	687.208	NEG		0.00539882	0.00565072	0.00480412	0.0027857	0.00402854	0.00488061	0.00985445	0.00770655	0.0107389	0.00620537	4.29057e-05	4.19634e-05	4.03775e-05	0.000762977	0.00248402	0.00385158	0.00156825	0.00108623	0.0027239	0.00140024	1.74935	0.000197428	0.0170544	0.22565	-2.14784
	715.176	NEG		0.0149416	0.0137042	0.0122483	0.0200619	0.0224621	0.0188767	0.0268757	0.0201821	0.0271755	0.0196142	4.29057e-05	0.0019246	0.00314388	0.0125158	0.0230229	0.0194088	0.00659476	0.00674083	0.00646713	0.00887351	1.34691	0.00385798	0.0822693	0.452401	-1.14432
	717.173	NEG		0.0137767	0.0130955	0.0114766	0.019662	0.0218145	0.020011	0.0255934	0.0219715	0.0273087	0.0194122	0.00263301	0.00243385	0.000362469	0.0179105	0.0248293	0.020199	0.00422729	0.0053416	0.00718705	0.00945822	1.49682	0.0124046	0.112184	0.48723	-1.03732
	719.172	NEG		0.00576304	0.00558008	0.00500892	0.00533928	0.00647783	0.00806	0.0129143	0.00955709	0.0123783	0.00789765	4.29057e-05	0.00163148	4.03775e-05	0.0061907	0.00985091	0.00599448	0.00173814	0.00334216	0.00365896	0.00361001	1.33721	0.0107875	0.105141	0.4571	-1.12942
	624.288	POS		2.49868e-05	2.6174e-05	2.45414e-05	2.5656e-05	2.67065e-05	2.54861e-05	0.000390131	0.000264617	0.000161257	0.000107728	2.28323e-05	2.41586e-05	2.4806e-05	0.00229626	0.00234696	0.00172619	0.00376675	0.00301434	0.00388527	0.00190084	1.42066	0.00885087	0.0969054	17.6447	4.14117
	158.975	NEG		4.02186	4.46854	3.7375	8.03078	4.8584	5.30384	3.83307	3.88324	3.8903	4.66973	6.14033	7.19422	6.24838	10.3143	10.2313	9.5888	6.11926	5.59271	6.02259	7.49466	1.83508	0.00274981	0.0696506	1.60495	0.682525
	365.164	NEG		0.0334296	0.0393451	0.0337425	0.0668262	0.0789466	0.0535607	0.0326692	0.0330359	0.0292858	0.044538	0.0569526	0.0641659	0.0632168	0.0768237	0.0869103	0.084513	0.0404479	0.092468	0.0434153	0.0676571	1.50416	0.016479	0.127382	1.51909	0.603205
	100.934	NEG		3.19382	3.53855	2.9961	5.73689	6.44445	4.62805	3.35135	2.98409	2.9854	3.9843	5.01443	5.84891	5.68007	3.74716	5.10543	6.99716	4.80077	4.40909	4.72578	5.14764	1.39219	0.0457048	0.220997	1.29198	0.369585
	156.981	NEG		0.154619	0.173666	0.128626	0.202217	0.0761382	0.445981	0.170743	0.157178	0.148004	0.18413	0.224025	0.281798	0.287659	0.493442	0.294373	0.280353	0.228117	0.210462	0.239844	0.28223	1.4603	0.0439479	0.216686	1.53277	0.616145
	385.346	POS		0.000140697	0.000146136	0.00196839	0.00326981	2.67065e-05	0.000598198	0.000679323	0.00148675	2.77036e-05	0.000927079	0.0019976	0.00257019	0.00144448	0.00178885	0.00142638	0.00460258	0.00216891	0.000733102	0.00187877	0.00206787	1.47757	0.0425212	0.213531	2.23053	1.15738
	420.939	NEG		0.00336147	0.00407144	0.00349622	0.00972067	0.00153593	0.00913097	0.0103039	0.00517301	0.0102932	0.00634298	0.0203285	0.0177497	0.0162908	0.0147848	0.011525	0.00129509	0.0120741	0.0158484	0.0143371	0.0138037	1.2076	0.0031113	0.0733074	2.17622	1.12183
	213.186	NEG		0.0500707	0.0763042	0.0474338	0.0416632	0.0427778	0.0453005	0.0508361	0.0427333	0.0526764	0.0499773	0.0866874	0.0690431	0.0808095	0.0470425	0.0493833	0.0561256	0.0674127	0.0850228	0.0706451	0.0680191	1.60503	0.00886245	0.0969054	1.361	0.444666
	214.189	NEG		0.00575639	0.00979551	0.00493493	0.00540946	0.00553404	0.00560731	0.0052517	0.00575724	0.00671088	0.00608416	0.0107754	0.00864444	0.00932056	0.00587379	0.00573823	0.00762325	0.00792388	0.00870962	0.0077581	0.00804081	1.53458	0.0154979	0.124619	1.3216	0.402282
	577.359	NEG		0.01708	0.019452	0.0216919	0.00514621	0.00881898	0.00847284	0.0197671	0.0220767	0.0188284	0.0157038	0.0140048	0.0149554	0.016029	0.00408168	0.00398134	0.00383501	0.00615545	0.00424597	0.00602099	0.00814551	1.47555	0.0145997	0.121246	0.518697	-0.947036
	578.364	NEG		0.00435274	0.00568337	0.00528719	0.000775812	0.00144119	0.00203135	0.00581251	0.00619925	0.00483577	0.00404657	0.00350384	0.00342589	0.00401393	3.05088e-05	3.06859e-05	0.000210514	0.000312725	0.000256113	3.67314e-05	0.00131344	1.64608	0.00816466	0.0935785	0.32458	-1.62335
	258.901	NEG		0.00765795	0.0202968	0.00815582	0.00955233	0.0358882	0.0278665	0.00862459	0.00754634	0.00472655	0.0144795	0.0516379	0.0456468	0.048995	0.0245865	0.0573802	0.0265714	0.015421	0.00626613	0.0159519	0.0324952	1.36646	0.0237118	0.154775	2.24423	1.16622
	250.145	NEG		0.0254038	0.0247636	0.0239383	0.018749	0.0188961	0.0171618	0.0194234	0.0207786	0.022486	0.021289	0.0359907	0.0320262	0.0353524	0.0189816	0.0237194	0.023139	0.0286251	0.0306401	0.0248371	0.0281457	1.63499	0.00642761	0.0878136	1.32208	0.40281
	386.283	NEG		0.0130023	0.0132962	0.0148938	0.0123411	0.0129019	0.0137094	0.00717388	0.00847588	0.0100503	0.0117605	0.0241252	0.0217346	0.021841	0.0176913	0.0142597	0.0141054	0.0120099	0.0139488	0.0104756	0.016688	1.44613	0.0163208	0.126865	1.41898	0.504855
	350.306	NEG		0.0106233	0.0112653	0.0132906	0.010452	0.0099758	0.00959656	0.00688913	0.00905243	0.0105234	0.0101854	0.0204589	0.0195446	0.0199154	0.0111371	0.011138	0.0102465	0.0124506	0.0150236	0.0097561	0.0144079	1.48758	0.0233114	0.153656	1.41456	0.500355
	351.31	NEG		0.00219671	0.00240128	0.00253572	0.0020237	0.00177534	0.00225018	0.00141545	0.00135187	0.00199313	0.00199371	0.00424569	0.00449796	0.0051268	0.00278377	0.00237815	0.00179368	0.0020314	0.00238591	0.00203162	0.00303055	1.35755	0.040128	0.20656	1.52006	0.604127
	410.327	NEG		0.0257877	0.0290468	0.0342214	0.0233325	0.0223985	0.0223638	0.0142254	0.0181423	0.0244636	0.0237758	0.0489753	0.0492446	0.0507727	0.0262366	0.0270872	0.0341957	0.0248068	0.0298356	0.0255838	0.0351931	1.51425	0.0153319	0.124005	1.48021	0.565802
	412.343	NEG		0.0804784	0.083933	0.0882132	0.0784512	0.0809837	0.0751957	0.0545034	0.0616278	0.0765151	0.0755446	0.149791	0.168181	0.150699	0.0812551	0.0887569	0.0809146	0.0990868	0.0980439	0.0903236	0.111895	1.69312	0.0130808	0.114976	1.48117	0.566739
	413.346	NEG		0.0203433	0.0213933	0.022374	0.0207498	0.0235482	0.0228114	0.0154513	0.0166884	0.0178417	0.0201335	0.0399264	0.0411266	0.0367872	0.0214403	0.0258417	0.0215607	0.0275436	0.023771	0.0270616	0.029451	1.79713	0.0068401	0.0886393	1.46279	0.54872
	388.298	NEG		0.0295964	0.0286399	0.0315387	0.0320008	0.0320539	0.0354189	0.0194773	0.0238687	0.028802	0.0290441	0.0514188	0.0606516	0.0581592	0.0333731	0.0343888	0.0329062	0.0328702	0.0367619	0.0351088	0.0417376	1.66593	0.0115892	0.108917	1.43704	0.523105
	414.349	NEG		0.00218274	0.00300125	0.00246574	0.00266595	0.00247779	0.00296464	0.00141096	0.00195467	0.00189144	0.00233502	0.00457111	0.00545958	0.00418916	0.00271562	0.00271606	0.00256103	0.00250068	0.0029256	0.00278105	0.00337999	1.50713	0.0187512	0.135513	1.44752	0.533584
	390.295	NEG		0.0117026	0.0116777	0.0122414	0.0121889	0.0124431	0.0133308	0.00775237	0.0105274	0.00855822	0.0111581	0.0177196	0.0249539	0.0235317	0.01436	0.0137668	0.0134126	0.0134235	0.0129868	0.0146982	0.0165393	1.76566	0.00807527	0.0932777	1.48227	0.567809
	220.179	NEG		0.0069205	0.00793565	0.00706017	0.00701779	0.00589074	0.00608177	0.00747855	0.00635587	0.00681705	0.00683979	0.0117137	0.0116718	0.0144801	0.00762886	0.007432	0.00775283	0.0105746	0.0135006	0.0092946	0.0104499	1.9463	0.00296699	0.0719861	1.52781	0.611464
	404.293	NEG		0.00711362	0.0057656	0.00605905	0.00832113	0.013209	0.00907212	0.0115953	0.0186638	0.0134795	0.0103643	0.0204443	0.0208357	0.0217307	0.00614474	0.00722139	0.011272	0.0211075	0.0161679	0.0183029	0.0159141	1.16145	0.0408576	0.208709	1.53547	0.618681
	339.212	NEG		0.00250687	0.00376149	0.00312326	0.00300285	0.00391577	0.00383264	0.00280009	0.0021646	0.00245505	0.00306251	0.00633577	0.00778132	0.00718265	0.0036699	0.00459809	0.0037501	0.00493729	0.00349267	0.00377576	0.00505817	1.81279	0.00643377	0.0878136	1.65164	0.7239
	361.259	NEG		0.0866997	0.0822633	0.0817845	0.0769027	0.0902617	0.0968058	0.0705588	0.0519006	0.0698665	0.0785604	0.16129	0.166683	0.167783	0.0915712	0.107491	0.0892821	0.0742385	0.0767365	0.0966944	0.114641	1.4597	0.0263389	0.164209	1.45927	0.54525
	362.263	NEG		0.0164878	0.0153015	0.0173638	0.0153227	0.0178597	0.0195944	0.0142591	0.010336	0.0142886	0.015646	0.033036	0.0340097	0.0358402	0.0182111	0.0213088	0.0173011	0.0149541	0.0147651	0.0188519	0.023142	1.41443	0.0329681	0.185067	1.4791	0.564723
	363.265	NEG		0.00215003	0.00172219	0.00241771	0.00143602	0.0018124	0.0020437	0.00192321	0.00125384	0.00146946	0.00180317	0.00386722	0.00450691	0.00430082	0.00191994	0.00287941	0.00193176	0.00180344	0.00214025	0.00207832	0.00282534	1.50552	0.0256979	0.161741	1.56687	0.647886
	338.219	NEG		0.00180884	0.00196999	0.00157322	0.0014857	0.00173782	0.00284759	0.00175878	0.00100618	0.000962161	0.00168336	0.00318409	0.00526865	0.00350014	0.00240525	0.00234539	0.00241871	0.00156176	0.00222157	0.0020593	0.00277387	1.5672	0.0172734	0.129895	1.64782	0.720555
	300.205	NEG		0.000169936	0.00127137	0.000790786	0.000782721	0.000384144	0.000842265	3.04922e-05	0.000311259	0.000559273	0.00057136	4.29057e-05	4.19634e-05	0.000352721	3.05088e-05	0.000420178	0.000593275	3.97096e-05	0.000394889	0.000264334	0.000242276	1.10458	0.0404957	0.207678	0.424034	-1.23775
	481.311	POS		0.00152166	0.00361142	0.00293704	0.0042185	0.00751782	0.00792155	0.00513884	0.00526697	0.00370535	0.00464879	0.000667087	0.00117441	0.00114655	0.00173345	0.00120805	0.00174663	2.67304e-05	0.00023725	2.65913e-05	0.000885193	1.87111	0.000461735	0.0268634	0.190413	-2.39279
	311.259	NEG		0.00173404	0.00335653	0.00171171	0.00788977	0.00789117	0.00862649	0.00632321	0.0026667	0.00103257	0.00458135	0.00858668	0.0190697	0.00216174	0.00555909	0.0130876	0.0133503	0.0155651	0.00181635	0.012377	0.0101749	1.21832	0.0244156	0.157391	2.22093	1.15116
	544.3	NEG		0.00843128	0.013436	0.0169203	0.00873275	0.0118984	0.0148877	0.00597317	0.00935856	0.00568304	0.0105913	0.0168589	0.0184102	0.0174426	0.00894212	0.0130417	0.0120619	0.0149838	0.0144546	0.0116258	0.0142024	1.32393	0.0454822	0.220665	1.34096	0.423262
	531.281	NEG		0.0080852	0.0035702	0.00595814	0.00499737	0.0061083	0.00870114	0.00902705	0.00798231	0.00692154	0.00681681	0.0178825	0.0304831	0.0254262	0.0138611	0.0160321	0.0153464	0.00926399	0.00638848	0.00818039	0.0158738	1.78061	0.00901859	0.0969054	2.32863	1.21948
	454.292	POS		0.0326165	0.0511212	0.0369798	0.029772	0.0514969	0.0528748	0.0387261	0.0384106	0.0305336	0.0402813	0.0250534	0.0382079	0.0364093	0.0298997	0.0295311	0.0339975	0.0129347	0.00985203	0.0130259	0.0254346	1.57468	0.0065895	0.0878136	0.631425	-0.663316
	455.296	POS		0.00673485	0.0121015	0.00878358	0.00588375	0.0110216	0.0110522	0.00820075	0.00860937	0.00741882	0.00886738	0.00560934	0.00869548	0.00811038	0.00605805	0.00657564	0.00738342	0.00215205	0.00136327	0.00216746	0.00534612	1.50835	0.00795619	0.0930412	0.602898	-0.730015
	531.329	NEG		0.0117086	0.00262366	0.00185952	0.00879633	0.000916683	0.00249924	0.00651266	0.00520296	0.00617948	0.00514435	0.0228737	0.0269812	0.00296551	0.0130997	0.0183256	0.0150785	0.00584153	0.00419847	0.00455019	0.0126572	1.27887	0.0384596	0.202473	2.4604	1.29889
	559.318	NEG		0.00244477	0.0030046	0.00139012	0.0038489	0.00670821	0.00983753	0.0082087	0.00932647	0.0086067	0.00593067	0.00259979	0.00258395	0.00246226	0.00326132	0.00457638	0.00323365	0.000287054	4.30254e-05	0.000375036	0.00215805	1.4527	0.00659497	0.0878136	0.36388	-1.45846
	581.365	NEG		0.0238335	0.0285947	0.02494	0.0418153	0.0578162	0.0646099	0.137651	0.140723	0.130298	0.0722535	0.0211201	0.0238748	0.0264774	0.0340472	0.0398976	0.0416026	0.0196448	0.015542	0.0222981	0.0271672	1.62371	0.0272496	0.167234	0.375998	-1.4112
	582.368	NEG		0.00392579	0.0056656	0.00484378	0.00788849	0.0119187	0.0128444	0.0270067	0.031104	0.0268256	0.0146692	0.00248128	0.00482354	0.00409437	0.00529364	0.00666781	0.00756023	0.00265728	0.00178748	0.00224373	0.00417882	1.79054	0.0189968	0.136811	0.28487	-1.81163
	580.362	NEG		0.0738879	0.0959598	0.0839056	0.141362	0.189245	0.20902	0.457937	0.482221	0.438121	0.241295	0.0691312	0.0811534	0.083119	0.116414	0.132145	0.138643	0.0670244	0.0493681	0.067125	0.089347	1.61602	0.0282958	0.170756	0.37028	-1.43331
	583.337	NEG		0.00253319	0.00354465	0.00242203	0.00399092	0.0104214	0.0128155	0.0104436	0.0113397	0.00752281	0.00722598	0.0021986	0.0039141	0.00304269	0.00478077	0.00740441	0.0068678	0.00102369	0.000884306	3.67314e-05	0.00335035	1.22334	0.030869	0.178713	0.463653	-1.10888
	621.27	POS		2.49868e-05	2.6174e-05	2.45414e-05	0.00194848	0.00593983	0.00434681	0.00477063	0.00460796	0.00296754	0.00273966	0.000410839	0.000179174	0.00049881	0.0202249	0.0218833	0.0201884	0.0332739	0.0287524	0.0340479	0.0177177	1.10667	0.0123116	0.111933	6.46712	2.69312
	200.174	NEG		0.0396111	0.0574557	0.0357991	0.0364462	0.0418174	0.0408421	0.0369277	0.0334628	0.0386537	0.0401129	0.0540165	0.0493722	0.0549367	0.0411573	0.0488872	0.053945	0.0502542	0.0473806	0.0493165	0.0499185	1.80438	0.0024348	0.0649175	1.24445	0.315508
	604.373	NEG		0.00123239	0.00262545	0.00235336	0.00176799	0.00389268	0.00420902	0.00611615	0.00572958	0.00400483	0.00354794	0.00176336	0.00203554	0.000745935	0.00190596	0.00238785	0.00288495	3.97096e-05	4.30254e-05	3.67314e-05	0.00131589	1.53325	0.00446044	0.0845736	0.37089	-1.43094
	566.346	NEG		0.00113456	0.000688124	0.0011168	0.00087062	0.00127111	0.00183802	0.00514271	0.00592418	0.00421474	0.00246676	4.29057e-05	4.19634e-05	0.000961057	0.000913883	0.00118306	0.00181846	3.97096e-05	4.30254e-05	3.67314e-05	0.000564533	1.79866	0.0245976	0.157927	0.228856	-2.12749
	623.475	POS		0.000853896	0.000830953	0.00169321	0.0031625	0.00577913	0.00568842	0.00674019	0.00662514	0.00580331	0.00413075	2.28323e-05	0.000254366	0.000767492	0.0026996	0.00300277	0.00391639	2.67304e-05	2.65141e-05	2.65913e-05	0.0011937	1.6903	0.00845727	0.0946844	0.288978	-1.79097
	523.358	POS		0.0277156	0.0440287	0.0314849	0.0613165	0.0990639	0.0905773	0.176194	0.178822	0.149399	0.0954002	0.0176854	0.0235827	0.0207163	0.0442097	0.0528654	0.057172	0.0138507	0.0128213	0.0167547	0.0288509	1.84139	0.0105159	0.103563	0.30242	-1.72538
	524.361	POS		0.00516143	0.00699186	0.00542633	0.00972478	0.0152014	0.0158833	0.0299675	0.0327945	0.0263734	0.0163916	0.00278912	0.00419916	0.00224679	0.00841986	0.00851305	0.0098332	0.0025703	0.000955262	0.00170261	0.00458104	1.82065	0.0112923	0.107325	0.279475	-1.83921
	186.113	NEG		0.0112324	0.0139917	0.0144478	0.011244	0.00961289	0.0150014	0.00961753	0.0102682	0.00936608	0.0116425	0.0170902	0.0184381	0.0235463	0.0133756	0.0147506	0.0176866	0.013202	0.0139176	0.0118868	0.0159882	1.64607	0.00740298	0.090944	1.37327	0.457611
	190.258	NEG		0.0172926	0.0205249	0.0185265	0.0175423	0.0179562	0.01948	0.0150482	0.0141219	0.0169938	0.0174985	0.0318795	0.0318975	0.028201	0.0225697	0.0225801	0.0186634	0.0251416	0.0215465	0.023794	0.0251415	2.04039	0.000835262	0.0369115	1.43678	0.522839
	731.442	NEG		0.0123298	0.0010216	2.81605e-05	0.000258061	0.0139019	0.000177109	0.00992807	0.00342064	0.00505341	0.00512431	0.0301468	0.0267251	0.0290508	0.0158947	0.0185977	0.000368359	0.0248226	0.0109088	0.010863	0.0185975	1.36256	0.00281168	0.0704447	3.62928	1.85968
	115.921	NEG		0.9854	1.4145	1.20099	1.32279	1.54975	1.34763	1.50885	1.31594	1.41131	1.33969	1.8372	1.87647	1.95609	1.67831	1.76986	1.7178	2.02318	2.04907	1.7611	1.85212	2.20544	2.39662e-06	0.00088889	1.3825	0.467282
	438.262	NEG		0.00187447	0.00249548	0.00221288	0.000276718	0.00153849	0.00178003	0.00067891	0.00135604	0.00171861	0.00154796	0.000391674	0.00199787	0.00168582	0.000664025	3.06859e-05	0.000556973	3.97096e-05	4.30254e-05	0.000319427	0.000636579	1.51151	0.0154097	0.124226	0.411238	-1.28195
	863.418	NEG		2.84942e-05	3.11253e-05	2.81605e-05	2.50078e-05	2.46138e-05	2.51519e-05	3.04922e-05	0.000216895	3.00472e-05	4.88876e-05	4.29057e-05	4.19634e-05	4.03775e-05	0.00761135	0.0239403	0.0273919	0.0335488	0.0353782	0.029226	0.0174691	1.86343	0.0090649	0.0971416	357.332	8.48112
	330.3	POS		0.00140847	0.000947807	0.000593053	0.00128919	0.00203138	0.00302773	0.00117508	0.000241604	0.000506752	0.00124678	0.00147387	0.00357013	0.00511429	0.00332968	0.00284273	0.00294751	0.00106921	0.00185791	0.000608834	0.00253491	1.27204	0.0330611	0.185262	2.03315	1.02372
	313.213	NEG		0.00512155	0.00913851	0.00553226	0.00305096	0.0059101	0.004914	0.00659802	0.00469369	0.00517572	0.00557054	0.0105403	0.00573566	0.00668935	0.00422026	0.00698298	0.00970268	0.00972936	0.0144102	0.00625802	0.00825209	1.34498	0.0368842	0.197699	1.48138	0.566943
	526.287	NEG		0.00449049	0.00542062	0.0061518	2.50078e-05	2.46138e-05	0.000248342	0.00440276	0.00353734	0.00383259	0.00312595	0.00104426	0.000714724	0.00101716	3.05088e-05	3.06859e-05	0.000236841	0.000649717	4.30254e-05	0.000338009	0.000456104	1.00208	0.0102067	0.102116	0.145909	-2.77686
	378.241	NEG		0.00256922	0.00261328	0.00290573	0.00142804	0.000836746	0.00203841	0.000840195	0.00126925	0.000797842	0.00169986	0.000291742	0.000332513	0.00120387	0.000368793	0.000289488	3.00185e-05	0.000793072	0.00113592	3.67314e-05	0.000498016	1.68456	0.0016328	0.0539162	0.292975	-1.77115
	953.564	NEG		0.00309832	0.00374036	0.00398487	0.000606118	0.00143607	0.00207201	0.0042807	0.00334908	0.00232984	0.00276637	0.00220359	0.00272632	0.00200242	0.000832944	0.000799251	0.000354255	0.00112879	0.000841137	0.000817597	0.0013007	1.44963	0.0089172	0.0969054	0.470182	-1.08871
	476.323	NEG		0.00273488	0.00325379	0.626333	0.468313	0.542339	0.554695	0.00568264	0.00625775	0.0063506	0.246218	0.62859	0.682156	0.00411153	0.558374	0.475197	0.556811	0.814074	0.721345	0.849041	0.587744	1.32617	0.0164977	0.127382	2.38709	1.25525
	430.354	NEG		0.0117269	0.0122657	0.012946	0.0109733	0.00932015	0.00812678	0.010732	0.0107576	0.0105138	0.010818	0.0191305	0.0202478	0.0203788	0.0101061	0.0106	0.0102994	0.0181167	0.0164478	0.0162239	0.0157279	1.64548	0.0089497	0.0969054	1.45386	0.539888
	523.302	NEG		0.00726501	0.00762881	0.00628331	0.00234375	0.00238982	0.00119323	3.04922e-05	2.97164e-05	0.000468426	0.00307028	0.0132345	0.0111572	0.0121309	0.0086488	0.0150322	0.015411	0.0014913	0.000799931	0.00170172	0.00884527	1.24691	0.0207878	0.144078	2.88093	1.52653
	406.309	NEG		0.00978101	0.0102371	0.0121338	0.0108518	0.0112233	0.00866912	0.00803618	0.00870787	0.00836514	0.00977836	0.0168926	0.015432	0.0178078	0.0123874	0.00867525	0.01138	0.0153077	0.013211	0.0122559	0.0137055	1.79795	0.00219765	0.0612166	1.40162	0.487091
	271.17	NEG		0.00358053	0.00288701	0.00345555	0.0105305	0.0101625	0.00986424	0.0145184	0.01206	0.0141379	0.00902186	0.0147343	0.0163606	0.0184342	0.00754195	0.00665187	0.00685208	0.0231359	0.0174028	0.0238502	0.014996	1.18375	0.04163	0.210994	1.66219	0.733082
	508.346	POS		0.00672225	0.00611507	0.00819694	0.000587893	0.000274493	0.00147322	0.00385922	0.00533772	0.00438723	0.004106	0.00113179	0.00101705	0.000334829	0.00167427	0.000784838	0.00113558	0.000633426	0.000634933	0.00118492	0.000947959	1.46474	0.00973545	0.100168	0.230871	-2.11484
	550.409	POS		2.49868e-05	2.6174e-05	2.45414e-05	2.5656e-05	2.67065e-05	2.54861e-05	2.70379e-05	2.62324e-05	2.77036e-05	2.60583e-05	0.00213758	0.00237428	0.0018044	0.00171927	0.00361231	0.00184657	2.67304e-05	0.000293858	2.65913e-05	0.00153795	1.98448	0.00558999	0.086349	59.0198	5.88313
	414.321	POS		0.000652147	0.00120733	0.0012205	0.00322685	0.00440653	0.00392345	0.00133655	0.000482733	0.00173055	0.00202074	0.000502969	0.000252465	2.4806e-05	2.75043e-05	2.72397e-05	0.000223822	0.000469644	0.000246306	0.000254799	0.000225506	1.98058	0.00588643	0.0872745	0.111596	-3.16364
	343.168	NEG		0.0120288	0.0127059	0.0129233	0.000868918	0.000880554	0.000683695	0.00581302	0.00541524	0.00698515	0.00647828	0.00368977	0.00228836	0.00314446	0.0325536	0.0249341	0.0248353	0.0289809	0.0147869	0.0208113	0.0173361	1.17375	0.0279961	0.1696	2.67603	1.4201
	479.295	POS		0.0462224	0.050811	0.0513908	0.0388209	0.0485782	0.0516792	0.0658335	0.0684656	0.060228	0.0535589	0.0352019	0.03835	0.0381888	0.0454428	0.0396049	0.0448091	0.0409199	0.0351907	0.0499273	0.0408484	1.81454	0.00270965	0.0688855	0.762682	-0.390846
	480.298	POS		0.00800113	0.00843527	0.00832105	0.00568936	0.00762515	0.00826385	0.0101263	0.0103325	0.00874679	0.00839349	0.00529079	0.00563903	0.00625374	0.00668649	0.00621681	0.00692798	0.00760384	0.00517634	0.00824063	0.00644841	1.69176	0.00362797	0.0790082	0.768263	-0.380328
	565.397	POS		0.0159549	0.0170829	0.0199622	0.0130744	0.0171928	0.0168243	0.0200542	0.0201408	0.016627	0.0174348	0.0131413	0.0152432	0.0131149	0.0119226	0.0117498	0.0137306	0.0183197	0.0151252	0.0178017	0.014461	1.42139	0.0160834	0.126338	0.829432	-0.269805
	579.412	POS		0.0260401	0.0281224	0.0322201	0.0209395	0.0299887	0.0289168	0.0301778	0.0331248	0.0276056	0.0285707	0.0221796	0.0256501	0.026991	0.0228144	0.0207034	0.0212499	0.0254291	0.0191543	0.0273284	0.0235	1.61852	0.00487039	0.0845736	0.822522	-0.281873
	995.61	NEG		0.00278413	0.0032765	0.00382029	0.00135273	0.00274313	0.00318174	0.00238698	0.00337585	0.00277263	0.00285489	0.00482568	0.00616504	0.00449353	0.00271819	0.00220988	0.00324487	0.00407631	0.00339113	0.00398869	0.00390148	1.23677	0.0373955	0.199002	1.3666	0.450588
	472.351	NEG		0.000977233	0.00121426	0.00161416	0.00288903	0.00395881	0.00265821	3.04922e-05	2.97164e-05	3.00472e-05	0.00148911	0.00665125	0.00764891	0.0106313	0.0105415	0.0111895	0.0114171	0.000737963	4.30254e-05	0.000397895	0.00658427	1.06822	0.0146271	0.12126	4.42162	2.14458
	186.158	NEG		0.00479615	0.00529217	0.00376917	0.00391151	0.00424472	0.00386239	0.00366144	0.00406474	0.00409725	0.00418884	0.00573442	0.00502635	0.00666375	0.00447107	0.00472444	0.00425112	0.00554195	0.00730346	0.00607275	0.00553215	1.79185	0.00303781	0.0725235	1.32069	0.401289
	509.312	NEG		0.000155472	0.000510558	2.81605e-05	2.50078e-05	0.000397271	0.000527527	3.04922e-05	2.97164e-05	3.00472e-05	0.000192695	4.29057e-05	0.000280521	4.03775e-05	0.163743	0.188904	0.208323	0.0266553	0.0230842	0.0265593	0.070848	1.71693	0.0435225	0.215897	367.67	8.52227
	695.466	NEG		0.283178	0.0603048	0.0160555	0.015919	0.299225	0.0126559	0.256082	0.0207467	0.138489	0.122517	1.15132	0.366858	1.14528	0.457686	0.461507	0.0530665	0.48117	0.268149	0.245438	0.514497	1.67783	0.0159813	0.126201	4.19939	2.07018
	278.221	NEG		0.034242	0.0335574	0.0320251	0.0168931	0.0310995	0.0133748	0.0227957	0.0236114	0.022125	0.0255249	0.0551953	0.0728611	0.0783998	0.0292799	0.0352005	0.0365524	0.0557957	0.0265995	0.0490044	0.0487654	1.79555	0.00544544	0.0858416	1.9105	0.933953
	504.309	NEG		0.0103946	0.00948997	0.0109171	0.00549003	0.00783424	0.00747074	0.013268	0.0152059	0.0150202	0.0105656	0.0152209	0.0176474	0.016087	0.0135211	0.00787471	0.0138398	0.0233976	0.0218894	0.0263015	0.0173088	1.54765	0.00771691	0.0921461	1.63822	0.712127
	679.31	NEG		0.00550387	0.00488955	0.00695947	0.00359753	0.00498603	0.00539441	0.00222615	0.00232105	0.00166844	0.00417183	0.0112098	0.012011	0.0109429	0.00583472	0.00632786	0.00642169	0.00622384	0.00524216	0.00601512	0.00780323	1.73474	0.00420451	0.0845736	1.87046	0.90339
	503.376	POS		0.00226192	0.00238912	0.00225733	0.0056512	0.00528921	0.00622103	0.00353652	0.00380881	0.00351331	0.00388094	0.0019031	0.00156531	0.00028582	0.000540505	0.00152611	0.000330515	0.00140887	0.000315255	0.00104348	0.000990995	2.04493	0.00028242	0.0214083	0.255349	-1.96946
	581.321	NEG		0.0200273	0.0194713	0.026353	0.0127739	0.0156946	0.015914	0.0126552	0.0139032	0.0145826	0.0168195	0.0366976	0.0392499	0.0393383	0.0214006	0.0189699	0.0224793	0.025903	0.0243636	0.025215	0.0281797	1.90498	0.00183466	0.0561207	1.67542	0.744524
	578.346	NEG		0.431798	0.413113	0.440908	0.278654	0.307558	0.295455	0.496637	0.523459	0.532283	0.413318	0.604676	0.629103	0.645972	0.426212	0.377688	0.493113	0.822416	0.748856	0.882797	0.625648	1.62953	0.00559287	0.086349	1.51372	0.598098
	580.352	NEG		0.0274771	0.0254709	0.0254552	0.0152689	0.0193973	0.0185619	0.0299493	0.032617	0.0330078	0.025245	0.0354268	0.0375545	0.0403129	0.0250181	0.0210515	0.028432	0.0483898	0.0465094	0.0539525	0.0374053	1.4858	0.011596	0.108922	1.48169	0.567242
	132.923	NEG		0.144291	0.139776	0.128597	0.206606	0.0916399	0.170926	0.210488	0.120514	0.12203	0.148319	0.194676	0.195913	0.218893	0.211884	0.193123	0.11645	0.190709	0.188289	0.195817	0.189528	1.33475	0.0242542	0.156837	1.27785	0.353713
	554.302	NEG		0.197975	0.21655	0.247755	0.137094	0.156523	0.171723	0.12574	0.144505	0.129192	0.169673	0.330511	0.377853	0.349772	0.252714	0.209482	0.262036	0.291173	0.262736	0.285901	0.291353	2.13199	6.16655e-05	0.00813799	1.71714	0.780012
	556.298	NEG		0.0584432	0.0548466	0.069556	0.040749	0.0490095	0.0483978	0.0336075	0.041702	0.0383695	0.0482979	0.100833	0.103576	0.102885	0.0718702	0.0620276	0.0782581	0.0901116	0.0797875	0.0834375	0.0858653	2.21523	1.51035e-05	0.00313699	1.77783	0.830115
	557.302	NEG		0.0155172	0.0156434	0.01953	0.0126037	0.0139607	0.0139945	0.0102152	0.0104935	0.0101214	0.0135644	0.0295269	0.0299138	0.0306268	0.0200382	0.0181163	0.0210982	0.024988	0.0230065	0.0246585	0.0246637	2.22406	1.75631e-05	0.00340691	1.81827	0.862563
	582.324	NEG		0.00522602	0.00434568	0.00635828	0.00229946	0.00301721	0.00398279	0.00243422	0.00296259	0.00286739	0.00372152	0.00888941	0.00981139	0.010991	0.00374097	0.00348761	0.00541484	0.00561491	0.00623326	0.00678216	0.00677395	1.68833	0.00698077	0.089069	1.82021	0.864108
	678.308	NEG		0.0143562	0.0115901	0.0175013	0.0121067	0.0145131	0.013303	0.0060735	0.00701547	0.00578772	0.0113608	0.028302	0.0290341	0.0331622	0.017593	0.0138633	0.0186291	0.0150743	0.0122848	0.0181287	0.0206746	1.71435	0.00501755	0.0845736	1.81982	0.863798
	555.305	NEG		0.0552134	0.0575287	0.0676181	0.0384807	0.042419	0.0480767	0.0351052	0.0405165	0.0363019	0.0468067	0.0921534	0.0993639	0.0984306	0.0688939	0.0564752	0.0733464	0.079069	0.0711994	0.076335	0.0794741	2.13203	6.30434e-05	0.00813799	1.69792	0.76377
	558.305	NEG		0.00172661	0.00269281	0.00302108	0.000768656	0.000739894	0.00170957	0.000928273	0.0019903	0.000265214	0.00153805	0.00432873	0.00477992	0.00378717	0.00180294	0.000609601	0.00208177	0.00332541	0.00189334	0.00339885	0.00288975	1.24762	0.0262631	0.164154	1.87885	0.909846
	579.35	NEG		0.130387	0.124495	0.137055	0.0831635	0.0958251	0.0929721	0.150672	0.16208	0.162002	0.126517	0.182261	0.192747	0.199644	0.13548	0.114383	0.152009	0.248691	0.220653	0.263974	0.189982	1.64071	0.00494544	0.0845736	1.50164	0.586536
	602.357	NEG		0.00894562	0.00853441	0.00976614	0.00533127	0.0056595	0.00348987	0.00688575	0.0096107	0.00751319	0.00730405	0.0129444	0.0142795	0.0145287	0.00850953	0.00653677	0.00869458	0.0120157	0.0116648	0.0118104	0.0112205	1.59974	0.00387515	0.082466	1.5362	0.619367
	608.321	NEG		0.00606244	0.00254735	0.00652353	0.0102503	0.013116	0.0143323	0.000401155	0.000254162	0.00090314	0.00604337	0.0082613	0.0162216	0.014028	0.0188625	0.0192048	0.0232815	0.0166406	0.00990675	0.0152502	0.0157397	1.65178	0.000936297	0.0388162	2.60446	1.38098
	636.261	NEG		0.013178	0.0118516	0.0164889	0.0099017	0.0140759	0.0142266	0.00472863	0.00606257	0.00632864	0.0107603	0.0249058	0.0282427	0.030898	0.0174088	0.0149993	0.021701	0.017013	0.0142021	0.0172008	0.0207302	1.87005	0.000896318	0.0378878	1.92654	0.946015
	652.346	NEG		0.00105209	0.0014356	0.00140036	2.50078e-05	0.000620008	0.00108437	0.000440866	0.000598942	0.00121173	0.000874332	0.00267451	0.0038641	0.00200417	0.00179533	0.000428418	0.00261225	0.00446552	0.00427616	0.00403789	0.00290648	1.52911	0.001782	0.0556574	3.32423	1.73302
	603.362	NEG		0.00124146	0.00103479	0.00159258	2.50078e-05	0.00124266	0.000807882	0.000314617	0.00115958	0.00029069	0.000856586	0.00333389	0.00317942	0.00302278	0.000867154	0.00176965	0.00240444	0.00215202	0.00191456	0.00176634	0.00226781	1.55249	0.000452677	0.0267105	2.64749	1.40463
	607.443	POS		0.00266246	0.00151569	0.00247495	0.00168265	0.000307217	0.00230311	0.00159364	0.0014185	0.0026718	0.00184778	0.00282635	0.00233072	0.00317395	0.00280315	0.00198661	0.00281215	0.00355815	0.00236643	0.00247032	0.00270309	1.23997	0.0117281	0.109234	1.46289	0.548818
	621.459	POS		0.00631116	0.00452119	0.00710821	0.00474876	0.00525961	0.00603335	0.00381204	0.00443929	0.00413413	0.00515197	0.00624641	0.00844136	0.00723089	0.00662426	0.00514098	0.00815063	0.00629254	0.0054119	0.00600443	0.00661593	1.55186	0.0137646	0.11779	1.28416	0.36082
	639.244	POS		2.49868e-05	2.6174e-05	2.45414e-05	2.5656e-05	2.67065e-05	2.54861e-05	2.70379e-05	2.62324e-05	2.77036e-05	2.60583e-05	0.00144769	0.00179977	0.00105844	0.00519449	0.00587239	0.00595089	2.67304e-05	2.65141e-05	2.65913e-05	0.00237817	1.7624	0.0248215	0.158654	91.2633	6.51196
	671.365	NEG		0.000213702	0.000152982	2.81605e-05	0.000283632	0.000265316	2.51519e-05	0.000684574	2.97164e-05	0.000655023	0.000259807	4.29057e-05	0.000266455	0.000601049	0.0293902	0.0460611	0.0461706	0.0671676	0.0713107	0.0717271	0.0369709	1.79886	0.00715417	0.0900012	142.302	7.15281
	298.274	POS		0.0092293	0.0109033	0.0100048	0.0130274	0.011637	0.0110466	0.00993527	0.0095223	0.00976039	0.0105629	0.0114505	0.0107536	0.011006	0.0147477	0.0169733	0.0182491	0.0108412	0.011122	0.0125279	0.0130746	1.37496	0.0348436	0.191639	1.23778	0.307756
	546.399	POS		0.0160017	0.0184542	0.0160118	0.0356021	0.0416283	0.0370894	0.0244799	0.0221216	0.0276736	0.0265625	0.00941626	0.00849417	0.0089686	0.00852296	0.013927	0.0113865	0.010097	0.00630455	0.00764039	0.0094175	2.26258	0.000568444	0.0301958	0.354541	-1.49598
	547.402	POS		0.00437483	0.00653016	0.00480197	0.0113495	0.0123941	0.0117082	0.00741196	0.00734018	0.00926893	0.00835332	0.0026301	0.00271579	0.0017378	0.00142551	0.00433892	0.00172561	0.00196944	0.00229552	0.00159933	0.00227089	2.30237	0.000199529	0.0170544	0.271855	-1.87909
	334.928	NEG		0.0146307	0.016381	0.015152	0.0129938	0.0129711	0.0128899	0.0119808	0.0115036	0.0115591	0.0133402	0.0211235	0.0208049	0.0209404	0.0181359	0.015738	0.0182797	0.0244444	0.0259498	0.0255447	0.0212179	2.26273	1.75852e-05	0.00340691	1.59052	0.669501
	715.351	NEG		0.04207	0.0372687	0.0464922	0.0165155	0.0177434	0.0173302	0.00638772	0.00899372	0.00733468	0.0222373	0.0539981	0.0561422	0.0589151	0.0501342	0.0639291	0.0584552	0.0271329	0.0210293	0.0240464	0.0459758	1.60233	0.00688036	0.0886508	2.0675	1.04789
	250.145	NEG		0.0667084	0.0901592	0.0667105	0.0588484	0.0580632	0.0570487	0.0788775	0.076883	0.089122	0.0713801	0.102003	0.101261	0.101669	0.0669394	0.0687379	0.062892	0.109993	0.127203	0.116174	0.095208	1.41853	0.0164011	0.1272	1.33382	0.415561
	251.148	NEG		0.00961353	0.0134174	0.0101819	0.00740458	0.00833961	0.008837	0.0110882	0.0100189	0.0109796	0.00998675	0.0139639	0.0150209	0.0147268	0.00927948	0.00941975	0.00887561	0.0156823	0.0168365	0.016402	0.0133564	1.43618	0.014518	0.120954	1.33741	0.419439
	653.354	NEG		2.84942e-05	0.000408744	0.000406382	0.000211852	2.46138e-05	2.51519e-05	0.00734331	0.00696516	0.00651106	0.00243609	0.000369622	4.19634e-05	0.000427421	0.0053178	0.0293306	0.0261233	0.0611912	0.0193726	0.0684577	0.0234036	1.20149	0.0428558	0.214386	9.60704	3.26409
	450.263	NEG		0.013936	0.0135422	0.0156462	0.0036969	0.00325829	0.00309548	0.00834264	0.00931857	0.00831208	0.00879427	0.0062774	0.00736835	0.00824004	3.05088e-05	3.06859e-05	0.000439214	0.00570625	0.00360024	0.00390311	0.00395509	1.19502	0.0231774	0.153164	0.449735	-1.15285
	802.359	NEG		0.000233839	3.11253e-05	2.81605e-05	2.50078e-05	2.46138e-05	2.51519e-05	0.00108575	0.00116696	0.000307735	0.000325371	4.29057e-05	4.19634e-05	4.03775e-05	0.183385	0.226914	0.265869	0.303337	0.268521	0.292037	0.171132	1.61379	0.00486966	0.0845736	525.959	9.03881
	803.361	NEG		0.000217086	3.11253e-05	2.81605e-05	2.50078e-05	0.000596534	0.000570885	0.00246258	0.00207969	0.00211069	0.000902417	4.29057e-05	4.19634e-05	4.03775e-05	0.0488386	0.0678	0.0741773	0.0988339	0.0811011	0.084479	0.050595	1.23608	0.00596618	0.0873509	56.0662	5.80906
	314.173	NEG		0.00727157	0.00813406	0.00648505	0.00949251	0.0116592	0.0105983	0.00498365	0.00679258	0.0059756	0.00793251	0.00613292	0.00351174	0.00517275	0.0205453	0.0258481	0.0332996	0.0445528	0.0483044	0.0504597	0.0264253	1.37732	0.0188423	0.135981	3.33126	1.73607
	482.32	NEG		0.00466606	0.00331131	0.00416334	0.00777298	0.0082098	0.00762754	0.0221132	0.0224395	0.0246173	0.0116579	0.0293624	0.0271732	0.0449686	0.0368791	0.0167197	0.0230532	0.0773072	0.0732531	0.0835171	0.0458037	1.95771	0.00363677	0.079095	3.92899	1.97416
	801.355	NEG		0.00109094	3.11253e-05	2.81605e-05	2.50078e-05	2.46138e-05	0.000439055	0.00054323	0.00174894	0.000761604	0.000521409	4.29057e-05	0.000253674	4.03775e-05	0.423147	0.548702	0.625048	0.723084	0.651234	0.699538	0.407899	1.61817	0.00493644	0.0845736	782.301	9.61158
	590.425	POS		0.0208023	0.0228403	0.020691	0.046276	0.0471234	0.0496929	0.0312843	0.0294568	0.0346285	0.0336439	0.0115524	0.0111271	0.0106331	0.0111276	0.018238	0.0131492	0.0124174	0.00867483	0.00966976	0.0118433	2.29452	0.000397672	0.0251053	0.352018	-1.50628
	591.428	POS		0.00641765	0.00717006	0.00751962	0.0155822	0.0166104	0.0155801	0.00977226	0.00920226	0.0120379	0.0110992	0.00368494	0.00263795	0.00326344	0.002509	0.00514907	0.00351724	0.00377653	0.00278993	0.00245417	0.00330914	2.32705	0.000314277	0.0226814	0.298143	-1.74592
	457.272	NEG		0.00758803	0.0075805	0.00842543	0.0218539	0.00856754	0.0223217	0.0385077	0.0388552	0.0423113	0.021779	0.0530327	0.0496005	0.0720397	0.0859281	0.0392467	0.0334583	0.148437	0.131928	0.144772	0.0842715	1.94675	0.00331553	0.0756742	3.86938	1.9521
	459.269	NEG		0.00173573	0.00229342	0.00235958	0.00858569	0.00398218	0.0065289	0.0108727	0.00993619	0.0126676	0.00655133	0.0151462	0.0153935	0.0203855	0.02563	0.00904317	0.0117244	0.040318	0.0379855	0.0423805	0.024223	1.91396	0.00319246	0.0742796	3.69741	1.88652
	460.273	NEG		2.84942e-05	3.11253e-05	0.000201703	2.50078e-05	0.000235801	0.000519053	0.00277925	0.00319779	0.00353986	0.00117312	0.00415515	0.00439586	0.00442759	0.0045946	0.00244427	0.00209735	0.0111759	0.00964074	0.0118692	0.00608896	1.80672	0.00414351	0.0845736	5.1904	2.37585
	481.317	NEG		0.0151242	0.0137558	0.0127164	0.027261	0.0264066	0.0273221	0.0735637	0.0792569	0.0800316	0.0394931	0.106869	0.106534	0.153354	0.116701	0.0647513	0.0704181	0.264919	0.249233	0.275452	0.15647	1.98616	0.00286813	0.0714282	3.96196	1.98621
	483.323	NEG		0.000267508	0.000508529	0.000511152	0.000494341	0.000345831	0.000356205	0.00303584	0.00368553	0.00391413	0.00145767	0.0045415	0.00391107	0.00805278	0.00411916	0.000489314	0.00109483	0.0128284	0.0122871	0.0140389	0.00681812	1.5908	0.0146725	0.121413	4.67739	2.2257
	820.393	POS		2.49868e-05	2.6174e-05	2.45414e-05	2.5656e-05	2.67065e-05	2.54861e-05	2.70379e-05	2.62324e-05	2.77036e-05	2.60583e-05	2.28323e-05	2.41586e-05	2.4806e-05	0.0533473	0.0679418	0.0703363	0.0619566	0.0647392	0.0650998	0.0426103	1.83839	0.0041912	0.0845736	1635.19	10.6752
	458.276	NEG		0.00108906	0.000912506	0.00156696	0.00609162	0.00437117	0.00438042	0.00982846	0.0105928	0.0105344	0.00548527	0.015653	0.0124007	0.0179499	0.0234321	0.0127963	0.0130646	0.0394098	0.0349714	0.0408034	0.0233868	1.9532	0.00164864	0.0542396	4.26357	2.09206
	611.283	NEG		0.00308275	0.00303652	0.00399367	0.00370237	0.00238429	0.00413362	0.00298079	0.00379797	0.00298391	0.00334399	0.00437353	0.00343482	0.00454454	0.00724423	0.0102985	0.0123333	0.00394841	0.0123291	0.00352028	0.00689186	1.60485	0.0229672	0.15226	2.06097	1.04332
	400.262	NEG		0.00475126	0.00457393	0.0078429	0.00488981	0.0055918	0.00588655	0.00279663	0.00238428	0.0048366	0.00483931	0.0128229	0.00968596	0.0113696	0.00669108	0.00552123	0.00752054	0.00533971	0.00629104	0.00578597	0.00789201	1.59062	0.0110487	0.105996	1.63081	0.705592
	295.192	NEG		0.0124417	0.0133822	0.0143207	0.00651361	0.0142983	0.0119609	0.0100115	0.0116376	0.0115038	0.0117856	0.0125833	0.0469031	0.0112431	0.020249	0.0110912	0.0292156	0.0780683	0.0363709	0.034923	0.031183	1.69808	0.0278106	0.168798	2.64586	1.40374
	295.25	NEG		0.0123185	0.0128725	0.0136749	0.0571572	0.0631151	0.066822	0.00805388	0.00941365	0.0092819	0.0280788	0.0285998	0.0299632	0.0293191	0.149199	0.135465	0.128238	0.612941	0.508743	0.588619	0.245676	1.81493	0.0308724	0.178713	8.74951	3.1292
	634.451	POS		0.0205157	0.0231068	0.0208879	0.0475703	0.047101	0.053172	0.0300222	0.0311699	0.035744	0.0343655	0.0129269	0.0116312	0.0102713	0.0098281	0.0159287	0.0147883	0.0145659	0.011135	0.0112716	0.012483	2.26739	0.000651647	0.0327289	0.363242	-1.461
	821.397	POS		0.000252469	2.6174e-05	2.45414e-05	2.5656e-05	2.67065e-05	2.54861e-05	2.70379e-05	2.62324e-05	2.77036e-05	5.13341e-05	2.28323e-05	2.41586e-05	2.4806e-05	0.0192387	0.0270556	0.0328078	0.0259215	0.0273674	0.0270744	0.0177263	1.76939	0.0047631	0.0845736	345.313	8.43176
	476.295	NEG		0.00545862	0.00602738	0.00745421	0.01406	0.011964	0.00931909	0.00185869	0.00173058	0.00170287	0.00661949	0.0171591	0.0123449	0.0154207	0.0308994	0.023851	0.025336	0.0517927	0.0324772	0.0714343	0.0311906	2.0781	0.00468619	0.0845736	4.71193	2.23632
	635.454	POS		0.00668671	0.00878705	0.00623217	0.015587	0.0180078	0.0172315	0.0104983	0.0102089	0.0123332	0.0117303	0.00417128	0.00413796	0.00281705	0.0031169	0.00542082	0.00373575	0.00341525	0.00237343	0.00267034	0.00353986	2.29932	0.000425415	0.0257606	0.301771	-1.72847
	455.265	NEG		0.00940119	0.00663741	0.00735958	0.0243396	0.0133317	0.0196546	0.00572649	0.00474198	0.0115302	0.0114136	0.0315866	0.0235129	0.0336689	0.0192744	0.0204814	0.0161224	0.0351831	0.0282928	0.0335415	0.0268515	2.00806	0.000228294	0.0187835	2.35259	1.23425
	261.221	POS		0.00722761	0.00624016	0.00737077	0.00974259	0.015426	0.0108872	0.0200776	0.0229955	0.0214956	0.0134959	0.00418672	0.00399191	0.00221819	0.00701673	0.00812564	0.00943112	0.0128774	0.00992122	0.0121078	0.00776407	1.25367	0.0380158	0.200913	0.575291	-0.797635
	361.196	NEG		0.00187713	0.00150815	0.00197382	0.000531515	0.000155699	0.000237396	0.00941389	0.0102244	0.0104185	0.00403783	0.0347962	0.0479391	0.0502377	0.0010206	0.0023246	0.000867722	0.0129423	0.0125063	0.0146269	0.0196957	1.25644	0.0451987	0.219957	4.87779	2.28623
	678.477	POS		0.0166734	0.0201557	0.0169177	0.0389802	0.043837	0.0457448	0.0242517	0.0256921	0.0302843	0.0291708	0.0112783	0.0106192	0.00914815	0.00975057	0.015518	0.0126934	0.0123033	0.0083574	0.00896739	0.0109595	2.20407	0.00114346	0.043895	0.375702	-1.41234
	679.48	POS		0.00572352	0.00665291	0.00500709	0.0141919	0.0169228	0.0157899	0.00980719	0.00865593	0.0118545	0.0105117	0.00397938	0.00373661	0.00347811	0.00334986	0.00540832	0.00401492	0.0039531	0.00222242	0.00337459	0.00372415	2.14751	0.00162396	0.0538813	0.354284	-1.49702
	680.483	POS		0.000607478	0.00163757	0.00112107	0.00230708	0.00296982	0.00368696	0.00187213	0.00143203	0.00185702	0.00194346	0.000186504	0.000197544	2.4806e-05	2.75043e-05	0.000261628	2.75051e-05	2.67304e-05	2.65141e-05	0.000216698	0.000110604	2.32935	0.000362264	0.0238885	0.0569107	-4.13516
	261.088	NEG		0.0264403	0.0242773	0.0287408	0.0281912	0.0307503	0.0337831	0.0276637	0.0201913	0.024906	0.027216	0.00864868	0.00939943	0.0104858	0.014853	0.0188778	0.0150137	0.0113885	0.0101184	0.00962996	0.0120461	2.34994	1.75111e-07	0.000125415	0.442613	-1.17588
	722.503	POS		0.013061	0.0140964	0.0126646	0.029123	0.0298404	0.0340628	0.0206835	0.0196907	0.0236051	0.0218697	0.00815461	0.00903299	0.00743716	0.00631185	0.0135204	0.0100187	0.0101734	0.00560024	0.00820429	0.00871707	2.14184	0.000858752	0.0373144	0.398591	-1.32702
	723.506	POS		0.00486365	0.00537726	0.00480917	0.0120862	0.0120685	0.0138774	0.00740707	0.00847543	0.00975482	0.00874661	0.00308295	0.00275481	0.00259193	0.00165915	0.00418789	0.00351452	0.00431825	0.00256756	0.0023522	0.00300325	2.15941	0.000852044	0.0373144	0.343362	-1.5422
	455.257	NEG		0.00211746	0.00222434	0.00258183	0.00747158	0.00738268	0.00710949	0.00260279	0.00178626	0.00469542	0.00421909	0.0237348	0.0200353	0.0294307	0.0271859	0.0122056	0.0155575	0.0346219	0.0282249	0.0327916	0.0248654	2.35626	1.98503e-05	0.00366435	5.89353	2.55913
	456.261	NEG		0.000440087	0.000540472	0.000720991	0.00210743	0.00120718	0.00111425	0.000340643	0.000473946	0.000520732	0.000829525	0.00563791	0.00478164	0.00707536	0.00601165	0.00215692	0.00287857	0.00768982	0.00761648	0.00804673	0.00576612	2.35745	8.2583e-05	0.0100103	6.9511	2.79724
	480.305	NEG		0.000168605	0.00019445	0.000223726	0.0002405	0.000761749	0.000607645	0.00222165	0.0021902	0.00260621	0.00102386	0.0165487	0.0172266	0.0238513	0.016322	0.00834607	0.00849266	0.023774	0.01827	0.0218919	0.0171915	2.32042	2.37787e-05	0.00422122	16.7908	4.0696
	767.532	POS		0.00347066	0.00299617	0.00236565	0.00765395	0.00790622	0.00840902	0.00521362	0.00487052	0.00585251	0.00541537	0.000864508	0.00106618	0.000809149	0.00152506	0.00278031	0.00136933	0.00285666	0.00112519	0.00152794	0.00154715	2.141	0.000620327	0.0318128	0.285695	-1.80745
	362.247	NEG		0.00287297	0.000922236	0.000792081	0.0075333	0.00761338	0.0103356	0.00134614	0.00129899	0.00178552	0.00383336	0.0162872	0.0189996	0.0212134	0.00751483	0.00894228	0.00528251	0.00348771	0.00607145	0.00261412	0.0100459	1.50576	0.0305723	0.178137	2.62065	1.38993
	526.315	NEG		0.00187828	0.00156349	0.0026164	0.00143287	0.00206246	0.00140468	0.00150913	0.00155945	0.00191379	0.00177117	0.00180258	0.0026857	0.00255534	0.00317391	0.00252318	0.00296931	0.00403058	0.00287326	0.00312714	0.00286011	2.03443	0.00033522	0.0230358	1.61481	0.691365
	670.399	POS		0.00488077	0.00506594	0.00494482	2.5656e-05	0.000508676	0.000309367	0.00269	0.00224763	0.0031901	0.00265144	0.0014895	0.00175987	0.00145079	2.75043e-05	0.00055669	2.75051e-05	2.67304e-05	2.65141e-05	2.65913e-05	0.000599077	1.37092	0.017805	0.131605	0.225944	-2.14596
	305.189	NEG		0.00275428	0.00306008	0.00256038	0.00587751	0.00525662	0.00536707	0.00438187	0.00467075	0.00415004	0.00423096	0.00207909	0.00197534	0.00257073	0.00401951	0.0037812	0.0039609	0.00280105	0.00201398	0.00192707	0.0027921	1.55656	0.0110223	0.105924	0.659921	-0.599635
	888.359	NEG		2.84942e-05	3.11253e-05	2.81605e-05	2.50078e-05	2.46138e-05	2.51519e-05	3.04922e-05	2.97164e-05	3.00472e-05	2.80899e-05	4.29057e-05	4.19634e-05	4.03775e-05	0.0102836	0.0292286	0.010589	0.0643217	0.100129	0.0994397	0.0349019	1.9139	0.0377137	0.199825	1242.5	10.279
	810.555	POS		0.0048771	0.00613592	0.00479089	0.0111652	0.013758	0.0127916	0.00786734	0.00837956	0.0100778	0.00887149	0.00474649	0.00353928	0.00268267	0.00180888	0.00591571	0.00463566	0.00467122	0.00275152	0.00303746	0.00375432	1.96354	0.00136525	0.0487144	0.423189	-1.24062
	833.253	NEG		2.84942e-05	0.000163337	0.000374922	2.50078e-05	0.000332427	2.51519e-05	3.04922e-05	0.000302358	0.00054207	0.000202696	0.00138437	0.00101764	0.00109298	0.00097192	0.00214219	0.00211478	0.00944293	0.0120667	0.00914124	0.00437497	2.14959	0.0233185	0.153656	21.5839	4.43189
	436.308	POS		0.000599767	0.0006256	0.000916917	0.00207874	0.000262788	0.00255353	0.00111181	0.00159399	0.0020176	0.00130675	0.000440708	0.000733907	0.000441377	2.75043e-05	0.00132224	0.000297828	2.67304e-05	0.000632533	0.00034404	0.000474097	1.446	0.0121308	0.111022	0.362806	-1.46273
	323.187	NEG		0.00925627	0.00930563	0.0100486	0.0153728	0.016074	0.0188582	0.0212875	0.0201456	0.0126239	0.0147747	0.0149202	0.0134729	0.0172916	0.0387291	0.0241086	0.0306429	0.0292981	0.0266728	0.0275697	0.0247451	1.58493	0.00614681	0.0878136	1.67483	0.744011
	356.28	NEG		0.0092826	0.00727188	0.00675372	0.0548283	0.00469451	0.00490796	0.00460362	0.0393391	0.00373846	0.0150467	0.0161963	0.0262968	0.0194404	0.0520046	0.158562	0.102689	0.0925682	0.00748868	0.111449	0.0651883	1.66086	0.0234092	0.153724	4.3324	2.11517
	537.253	NEG		0.00021308	0.000637138	0.000594667	0.00104174	0.0010037	0.00162926	0.00179752	0.00168174	0.00166947	0.00114092	0.00242126	0.00201903	0.00214789	0.00673545	0.00805209	0.00677427	0.0128107	0.0126192	0.0150129	0.00762142	2.04603	0.00434348	0.0845736	6.68005	2.73986
	507.334	POS		0.00370769	0.00276496	0.00367614	0.0015057	2.67065e-05	2.54861e-05	0.00291807	0.00299252	0.00270199	0.0022577	0.00149835	0.000492494	0.00055195	2.75043e-05	2.72397e-05	2.75051e-05	0.000641937	0.000521484	0.000302998	0.000454607	1.04401	0.00487454	0.0845736	0.201359	-2.31216
	854.58	POS		0.00336668	0.00314918	0.00196034	0.00504192	0.00662918	0.00759363	0.00512252	0.00439911	0.00477368	0.00467069	0.00237547	0.00184091	0.00266265	0.00128724	0.00295461	0.00101416	0.00242937	0.000527497	0.00158276	0.00185274	1.88721	0.000979536	0.0401885	0.396674	-1.33397
	172.142	NEG		0.0179085	0.0204166	0.0193	0.0156847	0.0174093	0.0162294	0.0173098	0.0190638	0.0193404	0.0180736	0.0245643	0.0247575	0.024809	0.0158333	0.0159981	0.0160903	0.0292895	0.0298017	0.026187	0.0230368	1.37045	0.0305562	0.178137	1.27461	0.350054
	535.268	NEG		0.000991574	3.11253e-05	0.00118306	0.000685418	0.00185212	0.0013496	0.00163267	0.00119844	0.00112995	0.00111711	0.000808036	4.19634e-05	0.000246201	3.05088e-05	0.000352888	0.000261532	0.000520986	0.00024171	3.67314e-05	0.000282284	1.40053	0.000609088	0.0317858	0.252692	-1.98455
	188.246	NEG		0.0168166	0.0165059	0.0172997	0.0140118	0.0158315	0.0149445	0.0150037	0.014135	0.012631	0.0152422	0.0241906	0.0246312	0.0249562	0.0167785	0.0149568	0.0157185	0.0221392	0.0207855	0.021104	0.0205845	1.85681	0.00305841	0.0727641	1.3505	0.433489
	189.252	NEG		0.138697	0.143059	0.139608	0.117256	0.125383	0.12089	0.12151	0.123034	0.122791	0.128025	0.216104	0.207645	0.216048	0.142179	0.141187	0.134716	0.181041	0.187938	0.175388	0.178027	2.01248	0.00146693	0.0508649	1.39056	0.475668
	191.262	NEG		0.0596897	0.0594979	0.0580117	0.0491504	0.0498819	0.0520275	0.0518989	0.056151	0.0507244	0.0541148	0.0930127	0.0872678	0.0934591	0.0575748	0.059247	0.0599592	0.0744314	0.0766322	0.0750612	0.0751828	1.98518	0.00182841	0.0561207	1.38932	0.474379
	278.148	NEG		0.00262597	0.00213875	0.00192575	0.00154041	0.00136749	0.00131052	0.00153298	0.00187267	0.00223555	0.0018389	0.00357721	0.00343565	0.00291055	0.0013413	0.00150573	0.00168585	0.00331137	0.00426514	0.00251044	0.00272703	1.28191	0.0371407	0.19836	1.48297	0.568486
	898.606	POS		0.00148451	0.000805543	0.000374573	0.0023398	0.00274252	0.00250976	0.00128626	0.00233404	0.00100989	0.0016541	0.000362174	2.41586e-05	2.4806e-05	2.75043e-05	0.00192794	0.000498301	2.67304e-05	0.0003276	0.000292955	0.000390241	1.82135	0.00223141	0.0614675	0.235924	-2.08361
	480.334	POS		0.00140402	0.00105599	0.00199362	0.00361808	0.00540625	0.00506955	0.00176934	0.00272908	0.00287926	0.00288058	0.00145941	0.000909254	0.000597554	0.000294788	0.00181051	0.000990347	0.0012162	0.000827531	0.000356243	0.000940205	1.82599	0.00539501	0.0858416	0.326395	-1.61531
	458.321	POS		0.000626961	0.00199126	0.00149058	0.00418313	0.00440739	0.00427272	0.00165103	0.00184679	0.0018339	0.0024782	0.00066217	0.00170804	0.000317119	2.75043e-05	0.000427758	0.000534962	0.000492756	2.65141e-05	0.000744202	0.000549002	1.74053	0.0031781	0.0740842	0.221533	-2.17441
	306.169	POS		0.0048219	0.00526307	0.00660704	0.00520878	0.00635797	0.00530773	0.00387911	0.00379453	0.00430663	0.00506075	0.00643654	0.00653015	0.00679612	0.00524463	0.0058594	0.00605304	0.0060016	0.00593634	0.00504046	0.0059887	1.42907	0.0268999	0.166036	1.18336	0.24289
	313.18	NEG		0.00180851	0.00370259	0.0019655	0.00200492	0.00175745	0.0031638	0.00273823	0.0132043	0.00422494	0.00384114	0.0193036	0.0198906	0.00265551	0.00218463	0.00233422	0.0299341	0.0166215	0.00361849	0.0122068	0.0120833	1.30667	0.042849	0.214386	3.14576	1.65341
	773.336	NEG		0.00242831	0.00132431	0.00387868	0.00302229	0.00370685	0.00375032	0.00321738	0.00603309	0.00494314	0.00358937	0.00289099	0.00281966	0.00201125	3.05088e-05	3.06859e-05	3.00185e-05	0.00110787	0.00115541	0.00202001	0.00134404	1.43795	0.0016933	0.0546683	0.374451	-1.41715
	947.413	NEG		2.84942e-05	3.11253e-05	2.81605e-05	2.50078e-05	2.46138e-05	2.51519e-05	0.0138395	0.0165791	0.0137285	0.00492331	4.29057e-05	4.19634e-05	4.03775e-05	0.0690953	0.0688225	0.0898426	0.288307	0.246824	0.27705	0.115563	1.22556	0.0258396	0.162288	23.4727	4.55291
	752.383	NEG		0.00116907	0.000559242	0.00180856	0.0027035	0.0032815	0.00454855	0.00694306	0.00922226	0.00763303	0.00420764	0.0011118	0.00294331	0.00307783	3.05088e-05	3.06859e-05	3.00185e-05	0.00148979	0.0007582	0.00116105	0.00118147	1.43606	0.0198441	0.140048	0.280791	-1.83243
	88.1031	POS		12.2694	12.3316	12.1392	0.00544382	0.00646749	0.00703068	0.00712048	0.108901	0.0120637	4.09858	11.5287	11.8619	12.2674	14.3313	14.1555	14.0578	13.2342	13.225	13.2548	13.1018	1.84391	0.00212329	0.0605175	3.19668	1.67658
	349.154	NEG		0.00422841	0.00345433	0.00352948	0.00175362	0.00187592	0.00214148	0.00447764	0.00611193	0.00231398	0.00332075	0.00473834	0.00575183	0.00760636	0.00432679	0.0064717	0.00510102	0.00355322	0.00246423	0.00398887	0.00488915	1.25521	0.0424974	0.213515	1.4723	0.558073
	485.209	NEG		0.00787258	0.00701072	0.00760675	0.0116574	0.0132561	0.0120912	0.00392153	0.00403489	0.00439525	0.00798295	0.015949	0.0163056	0.0163355	0.0731156	0.0104594	0.00913977	0.0664903	0.0394369	0.031521	0.0309726	1.87535	0.0213517	0.146024	3.87984	1.956
	1033.51	NEG		0.00321091	0.00463244	2.81605e-05	2.50078e-05	2.46138e-05	2.51519e-05	0.0181347	0.0193894	0.0178317	0.00703356	4.29057e-05	4.19634e-05	4.03775e-05	3.05088e-05	3.06859e-05	3.00185e-05	3.97096e-05	0.000276951	3.67314e-05	6.33169e-05	1.43389	0.0434469	0.215831	0.00900212	-6.79552
	257.176	NEG		0.0145924	0.0186058	0.0140102	0.0148169	0.0161741	0.0122636	0.0181198	0.0134096	0.0149576	0.0152167	0.0206815	0.0225583	0.0220802	0.0161345	0.016372	0.0157644	0.0156561	0.0188038	0.0166491	0.0183	1.44043	0.017623	0.131089	1.20263	0.266191
	523.291	NEG		0.0115327	0.0144709	0.0201549	0.0080231	0.00451249	0.00482179	0.0127378	0.0180977	0.017753	0.012456	0.0163902	0.0115838	0.00948052	0.109783	0.133832	0.132226	0.0529439	0.0466215	0.0300485	0.0603233	1.6345	0.023331	0.15369	4.8429	2.27587
	591.277	NEG		2.84942e-05	3.11253e-05	2.81605e-05	0.00059841	2.46138e-05	0.000238514	0.00274636	0.00259011	0.0035402	0.00109178	0.00028773	0.000608156	0.000733987	0.0178215	0.0189515	0.022062	0.00737757	0.00537329	0.00686768	0.00889815	1.54701	0.0254937	0.161127	8.15016	3.02683
	307.21	NEG		0.00720103	0.00699598	0.00640502	0.0197023	0.0204343	0.0217332	0.0175174	0.0166945	0.0105064	0.0141322	0.0237372	0.0237094	0.0213098	0.0680872	0.0716863	0.0689115	0.0327501	0.0378012	0.0360303	0.0426692	1.9651	0.0032546	0.0749661	3.01928	1.59421
	569.333	NEG		0.0029412	0.00319895	0.00222211	0.00408687	0.00358534	0.00579737	0.00350104	0.00238494	0.00331861	0.00344849	0.0009873	0.00148316	0.0023575	0.0393424	0.0493739	0.0489754	0.0336671	0.00225793	0.0297233	0.0231298	1.10111	0.0238152	0.155206	6.70721	2.74571
	234.158	NEG		0.0456373	0.0491849	0.0463342	0.0384692	0.0371774	0.0377442	0.0467384	0.0463452	0.048923	0.0440615	0.069524	0.0659915	0.0671247	0.0452837	0.0425488	0.0413171	0.0693101	0.0800475	0.0708174	0.0613294	1.69546	0.00662058	0.0878136	1.3919	0.47706
	265.075	NEG		0.0053028	0.0055443	0.00442258	0.002179	0.00275211	0.00335163	0.00328231	0.00347535	0.00265805	0.00366313	0.00656478	0.00639409	0.00536492	0.00329234	0.00402589	0.0030272	0.0073931	0.00851444	0.00726646	0.00576036	1.50786	0.0137976	0.117836	1.57252	0.653082
	428.338	NEG		0.00824965	0.00920406	0.00940034	0.00870864	0.0120569	0.0106977	0.0074885	0.00785939	0.00846187	0.00912523	0.0188269	0.0182593	0.0192909	0.0106943	0.00864471	0.0104311	0.00923676	0.0116905	0.00915827	0.0129147	1.38759	0.0381665	0.201453	1.41528	0.501086
	1109.46	NEG		2.84942e-05	3.11253e-05	2.81605e-05	2.50078e-05	2.46138e-05	2.51519e-05	3.04922e-05	2.97164e-05	3.00472e-05	2.80899e-05	4.29057e-05	4.19634e-05	4.03775e-05	0.0184186	0.0217867	0.011925	0.0249783	0.0209383	0.023403	0.0135084	1.93573	0.00551881	0.0861476	480.896	8.90958
	586.321	POS		2.49868e-05	0.000514016	0.000768641	2.5656e-05	2.67065e-05	0.000612403	2.70379e-05	2.62324e-05	2.77036e-05	0.000228154	2.28323e-05	2.41586e-05	0.000237908	0.0345833	0.0392962	0.0464218	0.00655625	0.00701398	0.00567034	0.0155363	1.55356	0.0409293	0.208898	68.0958	6.08949
	751.428	NEG		0.0110651	0.0115603	0.011193	0.0237159	0.0259381	0.0165694	0.0205882	0.0204984	0.0207957	0.0179916	0.013088	0.0176069	0.012861	0.00292219	0.00373486	0.0015223	0.00825509	0.00801853	0.00668155	0.00829893	1.65089	0.00177842	0.0556292	0.461268	-1.11632
	333.207	NEG		0.00554135	0.00565075	0.00644901	0.00716601	0.00664098	0.0111446	0.00621459	0.00598216	0.00592776	0.00674636	0.0211951	0.0141006	0.0112401	0.00784885	0.00887918	0.00709273	0.0312999	0.0100276	0.00910821	0.0134214	1.72805	0.0369949	0.198037	1.98942	0.99235
	654.358	NEG		2.84942e-05	3.11253e-05	2.81605e-05	2.50078e-05	0.000319381	0.000220841	0.00520851	0.00327238	0.00450603	0.00151555	4.29057e-05	4.19634e-05	4.03775e-05	0.0615351	0.072233	0.103082	0.125868	0.111646	0.123449	0.0664377	1.26163	0.00700228	0.0891507	43.8374	5.45409
	999.553	NEG		0.00427931	0.00816483	0.000423354	2.50078e-05	2.46138e-05	2.51519e-05	0.0266411	0.0256101	0.0303846	0.0106198	4.29057e-05	4.19634e-05	4.03775e-05	3.05088e-05	3.06859e-05	3.00185e-05	3.97096e-05	4.30254e-05	3.67314e-05	3.73251e-05	1.69591	0.04083	0.208668	0.00351468	-8.15239
	873.391	NEG		0.00656947	0.00491068	0.00729746	0.0020997	0.00298812	0.00290131	0.0118126	0.0120712	0.0121217	0.0069747	0.00175661	0.000547997	0.00192225	0.000514437	0.000558351	3.00185e-05	0.00284353	0.00226617	0.00313678	0.00150846	1.70311	0.00389146	0.0827284	0.216276	-2.20905
	897.433	NEG		0.00281995	0.0025395	0.00376361	0.00121429	0.00159009	0.00222074	0.0111604	0.0104893	0.00979442	0.00506581	0.000344872	0.000601465	0.000648235	0.00113666	0.000414123	3.00185e-05	0.00146666	0.00138242	0.00254096	0.000951713	1.73913	0.0176343	0.131089	0.18787	-2.41219
	611.344	NEG		0.00120532	0.000158458	0.000389098	0.00152536	0.00427629	0.00153903	0.00416104	0.00318134	0.00471204	0.00234978	0.0011776	0.000850092	0.00214692	0.209867	0.272805	0.332353	0.412017	0.384612	0.392759	0.223176	1.72348	0.00580249	0.0872745	94.9777	6.56952
	874.393	NEG		0.001827	0.00163316	0.00238655	0.000240962	0.000790771	0.000745163	0.0048094	0.00647763	0.00514879	0.00267327	4.29057e-05	4.19634e-05	0.000278763	3.05088e-05	3.06859e-05	3.00185e-05	3.97096e-05	4.30254e-05	3.67314e-05	6.38124e-05	2.38477	0.00817707	0.0935785	0.0238705	-5.38863
	629.354	NEG		0.000188222	0.000424303	2.81605e-05	2.50078e-05	2.46138e-05	2.51519e-05	0.00148979	0.000225165	0.00133662	0.00041856	4.29057e-05	4.19634e-05	4.03775e-05	0.0818473	0.109261	0.121456	0.165667	0.166261	0.164238	0.0898727	1.51068	0.00630156	0.0878136	214.719	7.7463
	804.364	NEG		2.84942e-05	3.11253e-05	2.81605e-05	0.000272351	2.46138e-05	0.000242915	0.0100964	0.00933226	0.00900991	0.00322958	4.29057e-05	4.19634e-05	4.03775e-05	0.0925044	0.119721	0.138962	0.183614	0.171558	0.172948	0.0977147	1.17999	0.00686479	0.0886393	30.2562	4.91916
	823.337	NEG		0.000199692	3.11253e-05	2.81605e-05	0.00189239	0.00151178	0.00250999	3.04922e-05	2.97164e-05	3.00472e-05	0.000695933	4.29057e-05	4.19634e-05	4.03775e-05	0.0632043	0.0816008	0.0849408	0.108717	0.125119	0.10792	0.0635141	1.48114	0.00598575	0.0873579	91.2648	6.51199
	275.076	NEG		0.000810449	0.00121529	0.00350398	0.00187491	0.00212017	0.00235508	0.00333	0.00212615	0.0023571	0.00218813	0.00270737	0.00112106	0.00220017	0.00107324	3.06859e-05	3.00185e-05	0.000790348	0.0012043	0.00108	0.00113747	1.22154	0.0213931	0.146259	0.519836	-0.943872
	713.376	NEG		2.84942e-05	3.11253e-05	2.81605e-05	2.50078e-05	2.46138e-05	2.51519e-05	0.0106285	0.0123533	0.0109053	0.0037833	4.29057e-05	4.19634e-05	0.000807277	0.192211	0.247917	0.277174	0.368847	0.380837	0.392016	0.206655	1.45925	0.00673837	0.0880169	54.6229	5.77143
	714.379	NEG		2.84942e-05	3.11253e-05	2.81605e-05	2.50078e-05	2.46138e-05	2.51519e-05	0.00236315	0.00316624	0.0021768	0.000874305	4.29057e-05	4.19634e-05	4.03775e-05	0.0674974	0.10273	0.108951	0.154786	0.150777	0.156507	0.0823748	1.46514	0.00707681	0.089516	94.2174	6.55792
	856.451	POS		0.00237912	0.00117274	0.00219574	0.000923427	0.000697481	0.000325246	0.00842817	0.00951521	0.00911079	0.00386088	2.28323e-05	2.41586e-05	2.4806e-05	2.75043e-05	2.72397e-05	2.75051e-05	2.67304e-05	0.000764133	0.000411802	0.000150746	2.19193	0.0221587	0.14924	0.0390444	-4.67874
	360.18	POS		0.0369346	0.0341832	0.0363942	0.0365348	0.0360194	0.035143	0.0345299	0.0323993	0.0358976	0.0353373	0.0350048	0.0371324	0.0372175	0.0380289	0.0382334	0.0364378	0.0359266	0.0396697	0.0368151	0.0371629	1.48845	0.0140086	0.118711	1.05166	0.0726703
	671.365	NEG		0.0006169	3.11253e-05	2.81605e-05	0.00211537	0.00242619	0.00221087	0.00186886	0.00122027	0.00264834	0.0014629	4.29057e-05	4.19634e-05	4.03775e-05	0.357294	0.492245	0.526122	0.697906	0.703225	0.709677	0.387399	1.21354	0.00600044	0.0873579	264.816	8.04885
	800.344	NEG		2.84942e-05	3.11253e-05	2.81605e-05	2.50078e-05	2.46138e-05	2.51519e-05	0.00028472	2.97164e-05	3.00472e-05	5.63375e-05	0.000287898	4.19634e-05	4.03775e-05	0.0120236	0.0242542	0.021167	0.0202197	0.0193783	0.0181156	0.0128365	1.97142	0.0051687	0.0849998	227.85	7.83194
	314.173	NEG		0.0376749	0.0389487	0.0362427	0.0562814	0.0596538	0.0536829	0.0160637	0.0162087	0.0157106	0.0367186	0.0368386	0.031417	0.0297236	0.157253	0.19249	0.228359	0.308225	0.281724	0.294706	0.173415	1.74729	0.00759587	0.091903	4.72281	2.23965
	758.369	NEG		0.000169292	3.11253e-05	2.81605e-05	2.50078e-05	2.46138e-05	2.51519e-05	0.0100191	0.00917427	0.00930776	0.0032005	4.29057e-05	4.19634e-05	4.03775e-05	0.0870264	0.120313	0.136529	0.183428	0.176091	0.188885	0.0991553	1.25478	0.00746793	0.0912405	30.9812	4.95332
	803.361	NEG		0.000217839	3.11253e-05	2.81605e-05	2.50078e-05	2.46138e-05	2.51519e-05	0.018695	0.0205362	0.0180945	0.00640863	4.29057e-05	4.19634e-05	4.03775e-05	0.427528	0.563374	0.645398	0.773438	0.777623	0.776482	0.440441	1.28603	0.00581166	0.0872745	68.7262	6.10279
	612.347	NEG		2.84942e-05	0.000405244	2.81605e-05	0.000225578	0.000404238	0.000216054	0.000427755	0.00117334	0.00111108	0.00044666	4.29057e-05	4.19634e-05	4.03775e-05	0.0749018	0.0931547	0.109618	0.145366	0.13455	0.137985	0.0773002	1.37578	0.00590723	0.0872745	173.063	7.43515
	820.394	POS		0.000327151	2.6174e-05	2.45414e-05	2.5656e-05	2.67065e-05	2.54861e-05	0.000281426	2.62324e-05	0.000668389	0.000159085	2.28323e-05	2.41586e-05	2.4806e-05	0.44953	0.544392	0.63673	0.639861	0.675648	0.704215	0.405605	1.66525	0.00465623	0.0845736	2549.62	11.3161
	821.397	POS		2.49868e-05	2.6174e-05	2.45414e-05	2.5656e-05	2.67065e-05	2.54861e-05	2.70379e-05	2.62324e-05	2.77036e-05	2.60583e-05	2.28323e-05	2.41586e-05	2.4806e-05	0.183484	0.233116	0.260428	0.272541	0.288783	0.290385	0.169868	1.84162	0.00469092	0.0845736	6518.75	12.6704
	355.268	NEG		0.0154491	0.00276684	0.0500556	0.0716858	0.000639359	0.0001705	0.00366576	0.039649	0.00666712	0.0211944	0.00171178	0.00248363	0.0664372	0.0468117	0.194961	0.121529	0.0652041	0.134905	0.117417	0.0834956	1.19629	0.0213281	0.14591	3.93952	1.97802
	822.4	POS		2.49868e-05	2.6174e-05	2.45414e-05	2.5656e-05	2.67065e-05	2.54861e-05	2.70379e-05	2.62324e-05	2.77036e-05	2.60583e-05	2.28323e-05	2.41586e-05	2.4806e-05	0.0541236	0.0676755	0.0791027	0.0777276	0.0873517	0.0863772	0.05027	1.83945	0.0047625	0.0845736	1929.14	10.9137
	395.199	NEG		0.0435526	0.0332901	0.0317219	0.00537257	0.00496	0.00465737	0.00449813	0.00571848	0.00367839	0.0152722	0.0224104	0.0209702	0.0206318	0.0453141	0.0702496	0.0594922	0.0915114	0.101264	0.0902874	0.0580145	1.90082	0.00266752	0.0683162	3.79871	1.92551
	551.286	NEG		0.000645647	0.000699273	0.00147736	0.00312651	0.00296408	0.00187639	0.00429499	0.00382027	0.00427022	0.00257497	0.00146237	0.000963214	0.00101979	0.00930816	0.015785	0.0162763	0.038653	0.0398748	0.0407355	0.0182309	1.3455	0.0256437	0.161685	7.08004	2.82376
	630.358	NEG		2.84942e-05	3.11253e-05	2.81605e-05	0.000675716	0.00167053	0.00125266	0.0015021	0.00239976	0.00175541	0.00103822	4.29057e-05	4.19634e-05	4.03775e-05	0.024368	0.0386441	0.0401334	0.059158	0.0603755	0.0568304	0.0310705	1.06676	0.00840068	0.0943885	29.9268	4.90337
	815.335	NEG		2.84942e-05	3.11253e-05	2.81605e-05	2.50078e-05	2.46138e-05	2.51519e-05	0.000339312	2.97164e-05	3.00472e-05	6.24032e-05	4.29057e-05	4.19634e-05	4.03775e-05	0.0582904	0.0782543	0.0862464	0.0886031	0.0809416	0.0827324	0.0527993	1.85061	0.00449866	0.0845736	846.099	9.72468
	159.127	NEG		0.00605161	0.00725371	0.00644274	0.00534035	0.00479886	0.00578558	0.0069632	0.00654092	0.00563145	0.00608983	0.00973017	0.0105932	0.0108942	0.00502429	0.00774459	0.00501256	0.0065191	0.00947011	0.00648707	0.0079417	1.20759	0.0462315	0.222378	1.30409	0.383046
	337.187	NEG		0.00409886	0.00432807	0.00387627	0.0079635	0.00845808	0.00755425	0.00583722	0.00574361	0.00652853	0.00604315	0.00872023	0.00861979	0.0081464	0.0136912	0.011939	0.0179974	0.00550912	0.00584081	0.0050207	0.0094983	1.24963	0.0481614	0.227396	1.57175	0.652368
	158.127	NEG		0.0212167	0.0280074	0.0213306	0.0189152	0.0197293	0.0210704	0.026518	0.0264783	0.0284389	0.0235227	0.030409	0.033637	0.0302008	0.0206719	0.0203468	0.0219169	0.0361223	0.0409901	0.0368344	0.0301255	1.26917	0.033139	0.185475	1.28069	0.356927
	261.088	NEG		0.0715299	0.0764638	0.0778049	0.0728258	0.113045	0.0876942	0.145191	0.115328	0.128967	0.0987611	0.0222591	0.0235717	0.0219392	0.0361147	0.0376062	0.0322923	0.0264148	0.0265336	0.0298539	0.0285095	2.4692	4.31227e-05	0.00639756	0.288671	-1.7925
	137.097	NEG		0.00283986	0.00308118	0.000929143	0.00270338	0.00293445	0.0022644	0.00365828	0.00202129	0.00352493	0.00266188	0.00372464	0.0041524	0.00424889	0.0104095	0.00985975	0.0087222	0.00190595	0.00328604	0.00372183	0.00555902	1.4065	0.0265779	0.165079	2.08838	1.06239
	857.418	NEG		2.84942e-05	3.11253e-05	2.81605e-05	2.50078e-05	2.46138e-05	0.00023909	0.00115855	2.97164e-05	0.00147821	0.000338108	0.000309648	0.000387043	0.000901894	0.11954	0.130204	0.12596	0.03511	0.0262969	0.0230743	0.0513093	1.99153	0.0275455	0.168075	151.754	7.24559
	134.895	NEG		0.202682	0.181786	0.18631	0.117378	0.131164	0.139023	0.180244	0.169561	0.176293	0.164938	0.181131	0.217335	0.327914	0.170482	0.150193	0.186929	0.266306	0.294778	0.228142	0.224801	1.47921	0.0162771	0.126762	1.36294	0.446726
	492.27	NEG		0.00305806	0.00275796	0.000756278	0.0071949	0.00153106	0.00568758	0.00280889	0.00281107	0.00268973	0.00325506	0.00830081	0.00750244	0.00717681	0.0209727	0.0233985	0.0164095	0.00357178	0.00461651	0.00127653	0.0103584	1.39371	0.0284574	0.171223	3.18225	1.67005
	799.34	NEG		2.84942e-05	3.11253e-05	2.81605e-05	2.50078e-05	2.46138e-05	2.51519e-05	3.04922e-05	2.97164e-05	3.00472e-05	2.80899e-05	4.29057e-05	4.19634e-05	0.000262125	0.0433653	0.0760555	0.0642932	0.055862	0.0422239	0.0510826	0.0370255	2.01854	0.00554961	0.0861476	1318.11	10.3643
	358.367	POS		0.176491	0.160134	0.189617	0.202212	0.235527	0.252596	0.22633	0.27004	0.264552	0.219722	0.159565	0.147105	0.190923	0.183785	0.206182	0.186269	0.0958977	0.0655935	0.153825	0.154349	1.56106	0.00544334	0.0858416	0.702476	-0.50948
	252.073	NEG		0.00150942	0.00188843	0.00119259	0.00206518	0.00332874	0.00349128	0.00265192	0.00126562	0.00199881	0.00215467	0.00224933	0.00117077	0.00138998	3.05088e-05	3.06859e-05	3.00185e-05	0.00109478	0.000824091	0.000359869	0.000797781	1.50781	0.00245608	0.0649911	0.370257	-1.4334
	453.249	NEG		0.0034113	0.00654178	0.00429578	0.00718424	0.00688379	0.00503443	0.00448999	0.00541409	0.00573625	0.00544352	0.00782639	0.00737682	0.00735414	0.00948287	0.0144714	0.00508149	0.0111305	0.0119881	0.0119154	0.00962523	1.85856	0.00263609	0.067846	1.7682	0.822282
	858.42	NEG		2.84942e-05	3.11253e-05	2.81605e-05	2.50078e-05	2.46138e-05	2.51519e-05	3.04922e-05	2.97164e-05	3.00472e-05	2.80899e-05	4.29057e-05	4.19634e-05	4.03775e-05	0.0494455	0.057635	0.0575119	0.0106055	0.0111203	0.00759388	0.0215597	1.89732	0.034854	0.191639	767.524	9.58407
	429.184	NEG		0.00188705	0.00191911	0.00185137	0.00747846	0.00839442	0.00871776	0.00926996	0.00872971	0.00907715	0.00636944	0.00409399	0.00475237	0.00468329	0.0970578	0.123729	0.127783	0.0480503	0.0460286	0.0438448	0.0555581	1.59207	0.01775	0.131433	8.72261	3.12476
	360.374	POS		0.00426945	0.00307307	0.0038979	0.00656223	0.00662131	0.00693755	0.00559587	0.00689317	0.00775717	0.00573419	0.00380687	0.003367	0.00497183	0.00413919	0.00472384	0.0043194	0.00202237	0.00146026	0.00293702	0.00352753	1.60102	0.00466223	0.0845736	0.615175	-0.700931
	321.207	NEG		0.00263222	0.00378952	0.00210303	0.005861	0.00653982	0.00908952	0.0089237	0.0103541	0.00728768	0.00628673	0.00291525	0.00344238	0.00665523	0.00208478	0.00245406	0.0020796	0.00406077	0.00397998	0.00169329	0.00326281	1.44261	0.0148662	0.122188	0.519001	-0.946192
	311.199	NEG		0.0142477	0.0095139	0.00941872	0.050952	0.0535866	0.0542234	0.00900782	0.00497241	0.00865955	0.0238425	0.0278665	0.0306636	0.0289841	0.225123	0.231649	0.201258	0.738046	0.618372	0.724338	0.314033	1.92393	0.0193326	0.138175	13.1712	3.71931
	402.393	POS		0.00331164	0.0042365	0.00425538	0.00450322	0.00712899	0.00655791	0.00410099	0.00851781	0.00711491	0.00552526	0.00261116	0.00221269	0.00364837	0.00276326	0.00367268	0.00350384	0.0019126	0.000823026	0.00221797	0.00259618	1.91832	0.000549047	0.029931	0.469874	-1.08965
	193.091	NEG		0.00479167	0.0143581	0.00519125	0.00404313	0.00381244	0.00607121	0.00464186	0.00501174	0.0109482	0.00654107	0.00521648	0.00612552	0.0130594	0.00349379	0.0309281	0.0268709	0.0208854	0.0273532	0.0208752	0.0172009	1.44364	0.0166732	0.128014	2.62967	1.39488
	311.26	NEG		0.00748104	0.00715816	0.0104581	0.0140748	0.0155888	0.0131769	0.00616438	0.00756851	0.00476879	0.00960439	0.0146027	0.0353841	0.00300202	0.0398196	0.0823234	0.0323964	0.0387917	0.0142245	0.0329735	0.0326131	1.57258	0.0159472	0.126201	3.39565	1.76369
	429.686	NEG		2.84942e-05	3.11253e-05	2.81605e-05	2.50078e-05	2.46138e-05	2.51519e-05	0.000344985	0.000211983	0.000220592	0.000104457	4.29057e-05	4.19634e-05	4.03775e-05	0.0431476	0.0582684	0.0574927	0.0268875	0.0248608	0.0231213	0.0259893	1.71057	0.0104346	0.103211	248.804	7.95886
	430.187	NEG		2.84942e-05	0.000200529	2.81605e-05	2.50078e-05	2.46138e-05	0.000220077	0.000437382	0.000704361	0.000428782	0.000233045	4.29057e-05	4.19634e-05	4.03775e-05	0.00955546	0.0153335	0.0156894	0.00588506	0.00542602	0.0065127	0.00650305	1.36553	0.0151261	0.123107	27.9047	4.80243
	451.179	NEG		0.00150101	0.00171326	0.00149348	0.00291594	0.000991317	0.00209496	0.00350125	0.00423136	0.00334379	0.00242071	0.00228307	0.00362057	0.0054166	0.00999885	0.0123437	0.0115894	0.00378982	0.00521268	0.00396849	0.00646925	1.68888	0.0126552	0.113533	2.67246	1.41817
	409.2	NEG		0.00590951	0.00463413	0.00982177	0.0283743	0.0410222	0.0226314	0.0100472	0.025014	0.011537	0.0176657	0.0207223	0.016673	0.0107721	0.100629	0.10411	0.0889815	0.0257451	0.0416891	0.0290071	0.0487032	1.39112	0.0431323	0.214937	2.75693	1.46306
	351.087	NEG		0.0232768	0.0214877	0.0104849	0.0713146	0.0893382	0.0214057	0.113045	0.0997377	0.105	0.0616767	0.216153	0.242749	0.247537	0.175683	0.236741	0.151576	0.194894	0.186252	0.181919	0.203723	1.98174	6.39741e-07	0.000329814	3.30307	1.72381
	882.456	POS		2.49868e-05	2.6174e-05	2.45414e-05	2.5656e-05	2.67065e-05	2.54861e-05	2.70379e-05	2.62324e-05	0.000328482	5.94781e-05	2.28323e-05	2.41586e-05	2.4806e-05	0.020892	0.0269994	0.0324893	0.0757729	0.0733542	0.079799	0.0343754	1.75278	0.0156682	0.125309	577.95	9.1748
	610.15	NEG		0.202667	0.0352587	0.0203731	0.0912944	0.0615205	0.0623708	0.176772	0.241893	0.225201	0.12415	0.0117498	0.0147009	0.0172218	0.0207044	0.0216165	0.0196841	0.0285957	0.0336151	0.0324475	0.0222595	1.98437	0.00786819	0.0925169	0.179296	-2.47959
	611.159	POS		0.0116713	0.0155196	0.0131243	0.0324618	0.0366293	0.0361439	0.0646122	0.0760988	0.067699	0.0393289	0.00276412	0.00383021	0.00495976	0.00148612	0.000658277	0.000752557	0.00808973	0.009603	0.0095723	0.00463512	2.10159	0.00284604	0.0711339	0.117855	-3.08491
	880.45	POS		2.49868e-05	0.000355044	2.45414e-05	0.00027133	2.67065e-05	2.54861e-05	0.000974753	0.000357445	2.77036e-05	0.000232	2.28323e-05	2.41586e-05	2.4806e-05	0.160858	0.214699	0.227205	0.579319	0.49712	0.565746	0.249447	1.56912	0.0147445	0.121878	1075.2	10.0704
	739.428	NEG		0.00294407	0.00320756	0.00221658	0.0130588	0.015169	0.0141263	0.0205817	0.0191376	0.0216362	0.0124531	0.00205539	0.00204154	0.000642165	3.05088e-05	0.00522513	0.00294676	0.00152715	0.00353776	0.0038856	0.00243245	1.56116	0.00466605	0.0845736	0.195329	-2.35602
	881.454	POS		2.49868e-05	2.6174e-05	2.45414e-05	2.5656e-05	2.67065e-05	2.54861e-05	2.70379e-05	0.000320909	0.000338247	9.33049e-05	0.000215044	2.41586e-05	2.4806e-05	0.0765019	0.0959777	0.103064	0.275324	0.226314	0.265122	0.115841	1.81893	0.0153051	0.123885	1241.53	10.2779
	553.248	NEG		2.84942e-05	0.000224663	2.81605e-05	2.50078e-05	2.46138e-05	2.51519e-05	0.000374966	2.97164e-05	3.00472e-05	8.7869e-05	0.0223269	0.0199739	0.0237293	0.0878627	0.0853411	0.0862741	0.219871	0.214114	0.215471	0.108329	2.51911	0.00535536	0.0857293	1232.85	10.2678
	299.257	POS		0.00336268	0.00322592	0.00412037	0.00227929	0.0012899	0.00167607	0.00897545	0.00931903	0.00895488	0.0048004	0.00345452	0.00296788	0.00311893	0.00234755	0.00232209	0.00384648	2.67304e-05	2.65141e-05	2.65913e-05	0.00201525	1.33652	0.0433892	0.215789	0.41981	-1.25219
	235.17	NEG		0.0238947	0.0261274	0.0219034	0.017015	0.0192047	0.0197477	0.023171	0.0231495	0.0226877	0.0218779	0.0368955	0.0369934	0.036324	0.0218711	0.02068	0.0191235	0.0300158	0.0307225	0.0261868	0.028757	1.43107	0.0220067	0.14894	1.31443	0.394437
	301.202	NEG		0.00395159	0.00554776	0.00389124	0.00687506	0.0189554	0.00607945	0.0191568	0.0057003	0.00482397	0.00833128	0.00287483	0.00321408	0.00333748	0.00297981	0.00449625	0.00350365	0.0028043	0.00185253	0.00139126	0.00293936	1.82524	0.030541	0.178137	0.35281	-1.50304
	554.251	NEG		2.84942e-05	3.11253e-05	2.81605e-05	0.00255464	0.00362656	0.00246728	0.00292406	0.00192083	0.00311056	0.00185464	0.00624931	0.00511884	0.00635913	0.0213375	0.0248266	0.0249283	0.0679533	0.0633166	0.0654798	0.0317299	1.89094	0.00974553	0.100168	17.1084	4.09664
	379.249	NEG		0.00800484	0.00898002	0.00665959	0.01147	0.0286922	0.0137732	0.0344972	0.0355492	0.0383108	0.0206597	0.0628215	0.0538208	0.0615974	0.0166668	0.00713834	0.00950699	0.0696303	0.0579732	0.0588732	0.0442254	1.08647	0.0250377	0.159145	2.14066	1.09806
	386.177	NEG		0.00768941	0.0111213	0.00423302	0.00330946	0.00718932	0.00352441	0.0026189	0.00636091	0.00260497	0.00540575	0.0149849	0.0104756	0.00805041	0.0417399	0.044501	0.0405322	0.00615289	0.0125052	0.0137875	0.0214144	1.84459	0.0165865	0.12779	3.96141	1.98601
	716.358	NEG		2.84942e-05	3.11253e-05	2.81605e-05	2.50078e-05	2.46138e-05	2.51519e-05	0.00670158	0.00650999	0.00364912	0.00189147	4.29057e-05	4.19634e-05	4.03775e-05	0.146948	0.201716	0.196222	0.254505	0.244835	0.244134	0.143165	1.40032	0.00539446	0.0858416	75.6898	6.24203
	645.124	NEG		0.00692215	0.00837519	0.00631899	0.117721	0.118775	0.0163731	0.0374189	0.0532503	0.0482965	0.045939	0.000341685	0.0022969	0.00146678	0.000566596	3.06859e-05	3.00185e-05	0.00439378	0.00333807	0.00476003	0.00191384	1.97753	0.0182483	0.133787	0.0416604	-4.58518
	429.25	NEG		0.00199235	0.00268859	0.0019128	0.00541557	0.00677535	0.00694783	0.00714124	0.00757104	0.00741566	0.00531783	0.00444197	0.00404219	0.00427887	0.084221	0.0823927	0.100501	0.0740703	0.066814	0.0610929	0.0535395	1.7138	0.00562391	0.0865249	10.0679	3.33169
	715.354	NEG		2.84942e-05	3.11253e-05	2.81605e-05	2.50078e-05	2.46138e-05	0.000227423	0.0108099	0.0111942	0.0109443	0.00370147	0.000316667	0.000295522	0.000258567	0.376374	0.523925	0.49418	0.647351	0.621298	0.62387	0.365319	1.61747	0.00526771	0.0855436	98.6955	6.62491
	721.838	NEG		2.84942e-05	3.11253e-05	2.81605e-05	0.000536044	2.46138e-05	2.51519e-05	3.04922e-05	2.97164e-05	3.00472e-05	8.48717e-05	0.000343923	0.00045566	4.03775e-05	0.0173595	0.0203261	0.0221831	0.0141846	0.0146206	0.0170572	0.0118412	2.10035	0.00447894	0.0845736	139.519	7.12432
	365.211	NEG		0.017953	0.0209836	0.0207706	0.0815101	0.122092	0.0461418	0.0414269	0.040093	0.0437556	0.048303	0.0286792	0.0346773	0.0365546	0.120999	0.118082	0.1153	0.114426	0.123561	0.102366	0.0882938	1.2444	0.0399453	0.206435	1.82792	0.870201
	913.479	NEG		0.00173908	3.11253e-05	0.00127243	0.0011667	0.00200851	0.000290004	0.0182372	0.0178566	0.0181218	0.00674704	4.29057e-05	4.19634e-05	4.03775e-05	3.05088e-05	3.06859e-05	3.00185e-05	3.97096e-05	4.30254e-05	3.67314e-05	3.73251e-05	2.12368	0.0457081	0.220997	0.00553207	-7.49796
	734.394	POS		2.49868e-05	2.6174e-05	2.45414e-05	2.5656e-05	2.67065e-05	2.54861e-05	0.00306377	0.00519837	0.00356656	0.00133136	2.28323e-05	2.41586e-05	2.4806e-05	0.0497706	0.0547289	0.0644826	0.0620982	0.0553606	0.0591156	0.0384031	1.24817	0.00504831	0.0845736	28.845	4.85025
	721.337	NEG		2.84942e-05	3.11253e-05	0.0004015	0.000898698	0.000714542	0.000480058	0.00064435	0.000953498	0.000740435	0.000543633	4.29057e-05	4.19634e-05	0.00149519	0.0247786	0.0307414	0.0330159	0.0200289	0.0223219	0.0223062	0.017197	1.36384	0.00527254	0.0855456	31.6335	4.98338
	374.218	NEG		0.00334608	0.00183577	0.00297585	0.0126612	0.0147392	0.0128846	0.00743989	0.00752054	0.0068344	0.00780416	0.00578548	0.00500536	0.0033503	0.0711184	0.0830364	0.0763888	0.0700443	0.0839839	0.073422	0.0524594	1.55251	0.00589231	0.0872745	6.72199	2.74889
	552.235	NEG		0.00051367	0.000194343	0.000195881	0.0018778	0.00261209	0.00260037	3.04922e-05	2.97164e-05	0.000196913	0.000916809	0.0238283	0.0226012	0.022466	0.0261146	0.0238696	0.0200237	0.111688	0.150823	0.113251	0.0571851	2.33831	0.0120587	0.110823	62.3741	5.96288
	338.112	NEG		0.0279894	0.0259946	0.0290479	0.0759763	0.0910894	0.0281972	0.00434114	0.0049739	0.00482045	0.0324923	0.0234708	0.0192766	0.0194437	0.000637966	0.000740562	3.00185e-05	0.00242727	0.00341263	0.00317442	0.00806822	1.36076	0.0493594	0.230733	0.248312	-2.00977
	677.347	NEG		2.84942e-05	3.11253e-05	0.000193576	2.50078e-05	2.46138e-05	2.51519e-05	0.000312005	2.97164e-05	3.00472e-05	7.77486e-05	4.29057e-05	4.19634e-05	4.03775e-05	0.0114578	0.0168076	0.0177266	0.0150924	0.0145767	0.0129074	0.00985487	1.78386	0.00477611	0.0845736	126.753	6.98587
	352.112	NEG		0.00440391	0.00513525	0.0017077	0.0194009	0.0219952	0.0146199	0.0234949	0.0211439	0.0216981	0.0148444	0.0459223	0.0446901	0.0460385	0.171005	0.173955	0.162746	0.0406781	0.038671	0.0448932	0.0853999	1.9294	0.00986633	0.100458	5.75299	2.52431
	677.849	NEG		2.84942e-05	3.11253e-05	2.81605e-05	2.50078e-05	2.46138e-05	2.51519e-05	3.04922e-05	2.97164e-05	3.00472e-05	2.80899e-05	4.29057e-05	4.19634e-05	0.000356553	0.00622112	0.0113576	0.0106966	0.00899803	0.0071619	0.00846621	0.00592699	2.07784	0.00495591	0.0845736	211.001	7.7211
	794.866	NEG		2.84942e-05	3.11253e-05	2.81605e-05	2.50078e-05	2.46138e-05	2.51519e-05	3.04922e-05	2.97164e-05	3.00472e-05	2.80899e-05	4.29057e-05	4.19634e-05	4.03775e-05	0.02829	0.0302942	0.0313425	0.00187635	0.00443228	0.004798	0.0112398	1.87083	0.0451569	0.219857	400.138	8.64435
	451.034	NEG		0.00044502	3.11253e-05	2.81605e-05	0.00179274	0.0024819	0.00230079	0.00403596	0.0033277	0.00258283	0.0018918	0.00696379	0.00763113	0.00667087	0.0138299	0.0105238	0.0115483	0.00724228	0.00741569	0.00872204	0.00894976	1.71863	1.56568e-06	0.000650384	4.73081	2.24209
	802.358	NEG		0.0166362	0.00175077	0.00108202	0.000801349	0.00316217	0.00269645	0.00894261	0.00741642	0.0149916	0.00638662	0.00235874	0.00459705	0.00486398	7.50566	10.2438	10.9334	14.8773	14.0379	14.9303	8.06001	1.80731	0.00587041	0.0872745	1262.02	10.3015
	351.108	NEG		0.0258652	0.0236651	0.012626	0.00155999	0.117165	0.085508	0.129127	0.113484	0.124712	0.0704124	0.25884	0.247628	0.25309	0.929503	0.937808	0.86157	0.0457871	0.0336958	0.0532055	0.402347	1.33932	0.0348693	0.191639	5.71416	2.51454
	365.673	NEG		2.84942e-05	3.11253e-05	2.81605e-05	2.50078e-05	2.46138e-05	2.51519e-05	3.04922e-05	2.97164e-05	3.00472e-05	2.80899e-05	4.29057e-05	4.19634e-05	4.03775e-05	0.0270327	0.0472302	0.0540814	0.0273604	0.0207711	0.020273	0.0218749	1.92435	0.010987	0.105874	778.745	9.60501
	801.355	NEG		0.0410279	0.00436183	0.00402977	0.00216145	0.00797584	0.0103226	0.0264463	0.0215088	0.0314256	0.0165845	0.00813217	0.0140575	0.01221	17.8139	23.9562	26.0278	35.3685	32.9599	35.2603	19.0468	1.82238	0.00587149	0.0872745	1148.47	10.1655
	370.149	POS		2.49868e-05	2.6174e-05	2.45414e-05	0.00131626	0.00303139	2.54861e-05	0.000263889	2.62324e-05	2.77036e-05	0.000529629	0.00914438	0.00941359	0.00612299	0.022771	0.0207037	0.0189059	2.67304e-05	2.65141e-05	0.000252447	0.00970747	1.44523	0.0166406	0.127915	18.3288	4.19604
	713.34	NEG		0.000530947	3.11253e-05	0.000186013	2.50078e-05	0.000268619	0.000219165	3.04922e-05	0.00135273	0.00113289	0.000419666	4.29057e-05	4.19634e-05	4.03775e-05	0.121532	0.0799287	0.186944	0.0766339	0.0601345	0.104722	0.0700023	1.45088	0.0112354	0.107121	166.805	7.38202
	600.298	NEG		0.00405382	0.00575408	0.00368407	0.0070729	0.0077693	0.00796938	0.00795998	0.00751887	0.00704525	0.00653641	0.0048572	0.0106604	0.0086548	0.0140262	0.00369379	0.017511	0.0179539	0.0217627	0.0199885	0.0132343	1.38344	0.016123	0.126338	2.0247	1.01771
	759.373	NEG		2.84942e-05	3.11253e-05	2.81605e-05	2.50078e-05	2.46138e-05	2.51519e-05	0.00916522	0.0224744	0.0218826	0.00596498	4.29057e-05	4.19634e-05	4.03775e-05	0.0742739	0.102584	0.111804	0.167691	0.162697	0.168455	0.0875144	1.19366	0.00997272	0.101041	14.6714	3.87493
	315.196	NEG		0.00329933	0.00575629	0.00283875	0.00725412	0.00781873	0.00800589	0.0102475	0.0111428	0.00864381	0.00722302	0.0043556	0.00325052	0.0045146	0.0340754	0.0499117	0.044374	0.0479669	0.0606993	0.0441746	0.0325914	1.4003	0.00954025	0.0993239	4.51216	2.17382
	467.301	NEG		0.00179877	0.000960486	0.00212735	0.00229736	0.00138749	0.00380652	0.00205431	0.00313423	0.00123972	0.00208958	0.00571466	0.00254104	0.00617829	0.135612	0.180068	0.199153	0.227348	0.216575	0.228174	0.133485	2.07201	0.00441057	0.0845736	63.8812	5.99732
	227.063	POS		0.00449657	0.00483538	0.0058129	0.00441159	0.00418763	0.00429625	0.00587457	0.00541705	0.00664053	0.00510805	0.000901296	0.000842455	0.000469666	0.000501955	0.00111725	0.00222366	0.00395144	0.0027105	0.00249817	0.00169071	2.00575	3.53514e-06	0.0011468	0.330989	-1.59514
	289.252	POS		0.000577974	0.00149089	0.000926602	0.00142334	0.00212848	0.00125788	0.000913935	0.000485164	0.0011149	0.00114657	0.00103627	0.00258978	0.00312643	0.03656	0.022809	0.0274693	0.0505169	0.0137817	0.0148774	0.0191963	2.03037	0.0124121	0.112184	16.7423	4.06543
	89.1516	NEG		2.84942e-05	3.11253e-05	2.81605e-05	2.50078e-05	2.46138e-05	0.000180052	3.04922e-05	2.97164e-05	3.00472e-05	4.5301e-05	4.29057e-05	4.19634e-05	4.03775e-05	0.335248	0.462636	0.50148	0.696775	0.651846	0.699026	0.371904	1.87326	0.0061509	0.0878136	8209.61	13.0031
	510.239	NEG		0.00376675	0.00350896	0.00401327	0.0160017	0.0170089	0.0156921	0.00258082	0.00303496	0.00344293	0.00767227	0.0139308	0.060055	0.0142998	2.62371	2.40258	2.40231	0.280874	0.266102	0.296686	0.92895	2.05232	0.0454229	0.220532	121.079	6.9198
	801.278	NEG		2.84942e-05	3.11253e-05	2.81605e-05	2.50078e-05	0.000231928	2.51519e-05	0.00192106	0.0032282	0.00160593	0.000791673	4.29057e-05	4.19634e-05	4.03775e-05	0.0967266	0.106495	0.0877274	0.0347412	0.0184414	0.0260339	0.0411434	1.34994	0.0246553	0.158101	51.9702	5.69961
	314.675	NEG		2.84942e-05	3.11253e-05	2.81605e-05	2.50078e-05	2.46138e-05	2.51519e-05	3.04922e-05	2.97164e-05	3.00472e-05	2.80899e-05	4.29057e-05	4.19634e-05	4.03775e-05	0.176873	0.218523	0.264395	0.370535	0.359049	0.364619	0.194902	1.91382	0.00657661	0.0878136	6938.51	12.7604
	839.313	NEG		2.84942e-05	3.11253e-05	2.81605e-05	2.50078e-05	2.46138e-05	2.51519e-05	3.04922e-05	0.000300616	3.00472e-05	5.81899e-05	4.29057e-05	4.19634e-05	4.03775e-05	0.00885431	0.00943232	0.0060638	0.00667513	0.00510786	0.00352789	0.00442073	1.83149	0.0079821	0.0930412	75.9708	6.24737
	901.28	NEG		2.84942e-05	3.11253e-05	2.81605e-05	2.50078e-05	2.46138e-05	2.51519e-05	3.04922e-05	2.97164e-05	3.00472e-05	2.80899e-05	4.29057e-05	4.19634e-05	4.03775e-05	0.204279	0.272226	0.292815	0.49416	0.47441	0.515386	0.250378	1.91242	0.00829883	0.0940446	8913.44	13.1218
	397.168	NEG		0.010972	0.0118134	0.0146554	0.00690175	0.0074332	0.00681917	0.00569789	0.00570027	0.00634407	0.00848192	0.0252706	0.0196849	0.0207121	0.0133332	0.0113267	0.00720437	0.0161232	0.0166969	0.0159285	0.0162534	1.84562	0.00176067	0.0554103	1.91624	0.938278
	395.701	NEG		0.000558206	0.000951248	0.000739652	2.50078e-05	2.46138e-05	2.51519e-05	3.04922e-05	2.97164e-05	3.00472e-05	0.000268237	0.00281825	0.00197241	0.00171814	0.0453254	0.0396211	0.059684	0.0543311	0.0601795	0.0751822	0.0378702	2.27918	0.00422598	0.0845736	141.182	7.14141
	631.359	NEG		2.84942e-05	3.11253e-05	2.81605e-05	0.000682818	0.000718515	0.000303322	3.04922e-05	0.000319032	0.000283511	0.000269497	4.29057e-05	4.19634e-05	4.03775e-05	0.00280279	0.00527886	0.00676962	0.00919509	0.00834819	0.00457597	0.00412175	1.29533	0.0124509	0.112486	15.2943	3.93492
	242.284	POS		0.00588483	0.0037624	0.00527851	0.00723897	0.00810137	0.00796569	0.0209454	0.0177614	0.0171303	0.0104521	0.00332389	0.00239081	0.00310108	0.00528868	0.00339423	0.00373493	0.00571715	0.00520562	0.00579223	0.00421651	1.73778	0.0186844	0.135406	0.403413	-1.30967
	72.5955	NEG		2.84942e-05	3.11253e-05	2.81605e-05	0.00019773	2.46138e-05	2.51519e-05	3.04922e-05	0.000191282	3.00472e-05	6.52331e-05	4.29057e-05	0.00023006	4.03775e-05	0.0906298	0.123143	0.13408	0.198499	0.182484	0.198782	0.103103	1.91307	0.00665093	0.0878136	1580.54	10.6262
	655.361	NEG		2.84942e-05	3.11253e-05	2.81605e-05	0.0105405	0.0111705	0.00843122	0.00119447	0.00147613	0.00133626	0.0038041	4.29057e-05	4.19634e-05	4.03775e-05	0.185981	0.242983	0.261707	0.359015	0.350109	0.376175	0.197344	1.06864	0.00667383	0.0878136	51.8766	5.69701
	902.284	NEG		2.84942e-05	3.11253e-05	2.81605e-05	2.50078e-05	2.46138e-05	2.51519e-05	3.04922e-05	2.97164e-05	3.00472e-05	2.80899e-05	4.29057e-05	4.19634e-05	4.03775e-05	0.10738	0.146741	0.159273	0.269063	0.253746	0.269665	0.133999	1.91647	0.00824453	0.0938285	4770.36	12.2199
	294.179	NEG		0.00697033	0.00931682	0.00751575	0.0050593	0.00874613	0.00550306	0.00620739	0.00615042	0.00872088	0.00713223	0.0173661	0.0115419	0.0142703	0.013158	0.0133038	0.0102222	0.00575472	0.0100776	0.00412124	0.0110907	1.22829	0.0226364	0.151077	1.555	0.636919
	823.337	NEG		0.00207104	3.11253e-05	2.81605e-05	0.00104055	0.00191339	0.00229411	3.04922e-05	2.97164e-05	3.00472e-05	0.000829848	0.000618837	4.19634e-05	0.000371339	0.240606	0.183295	0.181225	0.268246	0.282101	0.244551	0.155673	1.74463	0.00500396	0.0845736	187.592	7.55146
	331.149	NEG		0.000350596	0.000606608	0.000402799	0.000836075	0.00121255	0.000297893	0.00170493	0.00236317	0.000646049	0.00093563	0.00418821	0.00343912	0.00247257	0.00154116	0.00196025	0.00182235	0.00247394	0.00176378	0.000659905	0.00225792	1.66349	0.00628915	0.0878136	2.41326	1.27099
	356.171	NEG		2.84942e-05	3.11253e-05	2.81605e-05	0.00023178	0.000224792	0.000453587	0.000246917	2.97164e-05	3.00472e-05	0.000144958	0.000239053	4.19634e-05	0.000617481	0.032582	0.0555353	0.0451352	0.0439037	0.0507481	0.0444341	0.0303597	1.9365	0.00467187	0.0845736	209.438	7.71038
	900.335	NEG		2.84942e-05	3.11253e-05	2.81605e-05	2.50078e-05	2.46138e-05	2.51519e-05	3.04922e-05	2.97164e-05	3.00472e-05	2.80899e-05	4.29057e-05	4.19634e-05	4.03775e-05	0.029343	0.0304667	0.0390351	0.0263521	0.030951	0.0238954	0.0200187	1.92875	0.00479865	0.0845736	712.666	9.47708
	653.354	NEG		0.00352754	3.11253e-05	2.81605e-05	0.00818855	0.00736021	0.00799793	0.00261595	0.00336439	0.0035927	0.00407851	0.000334698	4.19634e-05	4.03775e-05	1.98675	2.70357	2.89253	4.13528	3.81861	4.15183	2.18766	1.24886	0.00629767	0.0878136	536.389	9.06713
	899.332	NEG		2.84942e-05	3.11253e-05	2.81605e-05	2.50078e-05	2.46138e-05	2.51519e-05	3.04922e-05	2.97164e-05	3.00472e-05	2.80899e-05	4.29057e-05	4.19634e-05	4.03775e-05	0.0723052	0.0795387	0.0819785	0.0694744	0.0658735	0.0600576	0.0477059	1.92129	0.00432069	0.0845736	1698.33	10.7299
	172.169	POS		0.0117934	0.0124846	0.0145586	0.0137679	0.0124929	0.0126121	0.0145586	0.018008	0.0195743	0.0144278	0.0112475	0.0110028	0.0113038	0.00913464	0.00836373	0.00925178	0.00994679	0.0102581	0.00897143	0.00994228	2.11036	0.000785898	0.035875	0.689105	-0.537205
	713.375	NEG		0.00213427	3.11253e-05	2.81605e-05	0.000239587	2.46138e-05	0.000264455	0.0442439	0.0205086	0.0211181	0.00984366	4.29057e-05	4.19634e-05	4.03775e-05	1.27488	1.73578	1.96432	2.59206	2.53643	2.65463	1.41758	1.20254	0.00633492	0.0878136	144.01	7.17002
	773.397	NEG		2.84942e-05	3.11253e-05	2.81605e-05	2.50078e-05	2.46138e-05	2.51519e-05	0.0207722	0.0221258	0.0224583	0.00727987	4.29057e-05	4.19634e-05	4.03775e-05	0.0996975	0.127933	0.161273	0.190366	0.199959	0.201549	0.108989	1.1779	0.00852073	0.095012	14.9713	3.90413
	802.457	NEG		2.84942e-05	3.11253e-05	2.81605e-05	2.50078e-05	2.46138e-05	0.00026955	0.000353321	2.97164e-05	3.00472e-05	9.11151e-05	4.29057e-05	4.19634e-05	4.03775e-05	0.0166965	0.0375033	0.0364817	0.0557377	0.0749477	0.037838	0.0288145	1.77708	0.0120854	0.110951	316.242	8.30489
	860.438	NEG		2.84942e-05	3.11253e-05	2.81605e-05	2.50078e-05	2.46138e-05	2.51519e-05	0.000840335	0.000282542	0.00126428	0.000283301	4.29057e-05	4.19634e-05	4.03775e-05	0.0126562	0.0180764	0.0152443	0.0721399	0.0841281	0.0642216	0.0296213	1.56772	0.0320474	0.181964	104.558	6.70816
	904.487	POS		2.49868e-05	2.6174e-05	2.45414e-05	2.5656e-05	2.67065e-05	2.54861e-05	0.00115742	0.00186297	0.000633528	0.000423052	2.28323e-05	2.41586e-05	2.4806e-05	0.0429886	0.052049	0.0545006	0.0643049	0.0771241	0.0581306	0.0387966	1.4355	0.00543095	0.0858416	91.7065	6.51895
	820.393	POS		0.0103847	2.6174e-05	2.45414e-05	2.5656e-05	0.000857068	2.54861e-05	0.00149906	0.00101538	0.00472495	0.00206478	0.00053494	0.000531517	0.000769671	2.02767	2.4761	2.80516	3.09953	2.5419	2.91923	1.76349	1.81525	0.00456641	0.0845736	854.084	9.73823
	824.405	POS		2.49868e-05	2.6174e-05	2.45414e-05	2.5656e-05	2.67065e-05	2.54861e-05	2.70379e-05	2.62324e-05	2.77036e-05	2.60583e-05	2.28323e-05	2.41586e-05	2.4806e-05	0.00674668	0.00963449	0.00920913	0.0147777	0.0081998	0.0137	0.00692662	1.83513	0.00699001	0.089069	265.812	8.05426
	890.471	POS		2.49868e-05	2.6174e-05	2.45414e-05	2.5656e-05	2.67065e-05	2.54861e-05	0.00166565	0.00195381	0.0018436	0.000624068	2.28323e-05	2.41586e-05	2.4806e-05	0.0354484	0.0402861	0.0533843	0.0553612	0.0414419	0.0480592	0.0304503	1.34326	0.00536012	0.0857293	48.7933	5.60861
	731.386	NEG		0.00753869	0.000429864	2.81605e-05	0.000231956	0.000721023	0.000684141	0.0273913	0.0198887	0.0268985	0.00931248	0.014697	0.0104901	0.0101368	0.118572	0.151875	0.171736	0.234951	0.272008	0.241647	0.136235	1.82028	0.00653895	0.0878136	14.6293	3.87079
	613.35	NEG		2.84942e-05	3.11253e-05	2.81605e-05	0.00192329	0.001869	0.0005705	0.000393899	2.97164e-05	0.000968946	0.000649236	0.00128358	0.000689898	0.00108098	0.0756438	0.0982374	0.110911	0.157974	0.137985	0.145484	0.0810322	1.98922	0.00592875	0.0872745	124.812	6.96361
	803.361	NEG		0.0043392	3.11253e-05	0.000219404	2.50078e-05	2.46138e-05	2.51519e-05	0.044827	0.0475804	0.044625	0.0157441	4.29057e-05	4.19634e-05	4.03775e-05	2.14186	2.92888	3.12456	4.37093	4.03698	4.3726	2.33066	1.21128	0.00626012	0.0878136	148.034	7.20978
	833.417	NEG		2.84942e-05	3.11253e-05	2.81605e-05	2.50078e-05	2.46138e-05	2.51519e-05	3.04922e-05	0.000306715	0.000707602	0.000134151	4.29057e-05	4.19634e-05	4.03775e-05	0.032555	0.0449283	0.00580508	0.0228711	0.033899	0.0256768	0.0184289	1.70388	0.0130483	0.114941	137.374	7.10197
	891.474	POS		2.49868e-05	2.6174e-05	2.45414e-05	2.5656e-05	2.67065e-05	2.54861e-05	0.00164253	0.000676876	0.00057877	0.000339081	2.28323e-05	2.41586e-05	2.4806e-05	0.0153641	0.0250551	0.0202934	0.0248171	0.0181332	0.023527	0.0141402	1.3921	0.00559808	0.086349	41.7015	5.38203
	271.241	POS		0.000664425	0.00112626	0.000876995	0.00330554	0.0029781	0.00342164	0.00226751	0.000693609	0.00155117	0.00187614	0.00207619	0.00235789	0.00177448	0.141293	0.170089	0.188982	0.215761	0.220535	0.235971	0.130982	1.89677	0.00489641	0.0845736	69.8148	6.12546
	801.432	NEG		0.0339899	0.00440864	0.00405008	0.00175707	0.00538363	0.00532223	0.0186652	0.0142084	0.0325224	0.0133675	0.00736149	0.00923874	0.00820152	0.106223	0.145288	0.157272	0.217638	0.190267	0.206502	0.116444	1.63544	0.00769016	0.0921461	8.71094	3.12283
	802.26	NEG		2.84942e-05	3.11253e-05	2.81605e-05	2.50078e-05	2.46138e-05	2.51519e-05	3.04922e-05	0.000354772	0.000368837	0.000101851	4.29057e-05	4.19634e-05	4.03775e-05	0.0327387	0.0451526	0.0458626	0.077206	0.069546	0.0823806	0.0392235	1.76625	0.00797783	0.0930412	385.109	8.58912
	827.354	POS		2.49868e-05	2.6174e-05	2.45414e-05	2.5656e-05	0.000336589	2.54861e-05	2.70379e-05	2.62324e-05	2.77036e-05	6.04896e-05	2.28323e-05	2.41586e-05	2.4806e-05	0.00234152	0.00295453	0.00495269	0.00598617	0.00331729	0.00477575	0.00271108	1.70353	0.00855123	0.0951817	44.819	5.48604
	905.49	POS		2.49868e-05	2.6174e-05	2.45414e-05	2.5656e-05	2.67065e-05	2.54861e-05	0.000338481	2.62324e-05	2.77036e-05	6.06631e-05	2.28323e-05	0.000414417	2.4806e-05	0.0194558	0.0250513	0.0259471	0.0305322	0.0225033	0.0270238	0.0167751	1.90556	0.00448151	0.0845736	276.528	8.11128
	74.5967	NEG		0.000671392	0.000318951	2.81605e-05	2.50078e-05	0.000177589	0.000183681	0.000173065	0.000211899	3.00472e-05	0.000202199	4.29057e-05	4.19634e-05	4.03775e-05	0.0321003	0.0449244	0.0635406	0.0664752	0.0646692	0.151709	0.0470604	1.57051	0.0198275	0.139979	232.743	7.86259
	611.343	NEG		0.00260433	0.000216758	0.000245936	0.000272347	0.00109834	0.000566553	0.00577868	0.0042846	0.00607787	0.00234949	0.00312354	0.000642792	0.00172258	0.926528	1.25399	1.36544	1.93689	1.79272	1.93323	1.02381	1.82464	0.00627034	0.0878136	435.758	8.76738
	714.379	NEG		0.000555694	3.11253e-05	2.81605e-05	2.50078e-05	0.000324304	2.51519e-05	0.00829658	0.00701793	0.00939357	0.00285528	4.29057e-05	4.19634e-05	4.03775e-05	0.505781	0.675448	0.768631	1.03963	1.0189	1.0514	0.562213	1.33948	0.00640902	0.0878136	196.903	7.62134
	774.4	NEG		2.84942e-05	3.11253e-05	2.81605e-05	2.50078e-05	0.000344631	2.51519e-05	0.0071799	0.00683761	0.0065993	0.00234438	4.29057e-05	4.19634e-05	4.03775e-05	0.0385365	0.0568451	0.0666553	0.0743847	0.0783147	0.0826405	0.0441669	1.19406	0.00767543	0.0921461	18.8395	4.23569
	821.397	POS		0.00319666	2.6174e-05	2.45414e-05	2.5656e-05	2.67065e-05	2.54861e-05	0.00028693	2.62324e-05	0.000477684	0.000457342	2.28323e-05	2.41586e-05	0.00066343	0.857765	1.01693	1.15843	1.30215	1.05632	1.21886	0.734574	1.75752	0.00455135	0.0845736	1606.18	10.6494
	673.371	NEG		2.84942e-05	0.000161957	2.81605e-05	2.50078e-05	2.46138e-05	2.51519e-05	0.00870417	0.00770482	0.00962884	0.00292569	4.29057e-05	4.19634e-05	4.03775e-05	0.117857	0.140478	0.159879	0.146596	0.145	0.350781	0.117857	1.27229	0.014932	0.122633	40.2836	5.33212
	816.338	NEG		0.000182737	3.11253e-05	0.000216742	2.50078e-05	2.46138e-05	2.51519e-05	3.04922e-05	0.000272461	3.00472e-05	9.31531e-05	0.000353327	4.19634e-05	4.03775e-05	0.101859	0.141805	0.140631	0.17525	0.158354	0.180857	0.0999103	1.89084	0.00502254	0.0845736	1072.54	10.0668
	1110.47	NEG		2.84942e-05	3.11253e-05	2.81605e-05	2.50078e-05	2.46138e-05	0.000719638	3.04922e-05	2.97164e-05	3.00472e-05	0.000105255	4.29057e-05	0.000853859	0.0014266	0.371938	0.273631	0.291477	0.166365	0.121153	0.146292	0.152576	2.10989	0.0106367	0.104111	1449.58	10.5014
	826.352	POS		2.49868e-05	2.6174e-05	2.45414e-05	2.5656e-05	2.67065e-05	2.54861e-05	2.70379e-05	2.62324e-05	0.000345691	6.13902e-05	2.28323e-05	2.41586e-05	2.4806e-05	0.018336	0.0183106	0.0193017	0.0256792	0.0206927	0.023021	0.0139348	1.73664	0.00458419	0.0845736	226.987	7.82647
	178.095	NEG		0.00624573	0.00847174	0.00679567	0.00389531	0.0056476	0.00535357	0.00684916	0.00566199	0.00660535	0.00616957	0.013498	0.00930646	0.00967923	0.00875977	0.00804718	0.006191	0.0246377	0.016085	0.0238015	0.013334	1.85065	0.0137611	0.11779	2.16125	1.11187
	313.112	NEG		0.00287142	0.00473963	0.00351896	0.0276156	0.0360357	0.0102989	0.00341827	0.00277463	0.00437751	0.0106278	0.0202734	0.0187989	0.0184987	0.0149967	0.0215553	0.0181098	0.0284959	0.0563275	0.0331007	0.025573	1.79521	0.0231679	0.15315	2.40622	1.26677
	387.202	NEG		0.00549339	0.00753402	0.003697	0.00719415	0.00783358	0.00901592	0.0221369	0.0278574	0.0206589	0.0123801	0.0103514	0.00676796	0.00629024	0.0332509	0.0347683	0.0376419	0.152219	0.156543	0.154348	0.0657977	1.39726	0.0453885	0.220519	5.31478	2.41001
	870.914	POS		2.49868e-05	0.00386709	0.000298091	0.00038416	2.67065e-05	2.54861e-05	2.70379e-05	2.62324e-05	0.000380057	0.000562206	2.28323e-05	2.41586e-05	2.4806e-05	0.0141407	0.0220207	0.0243792	0.0047092	0.00361884	0.00464653	0.00817633	1.18344	0.044673	0.218551	14.5433	3.86228
	386.214	NEG		0.0215417	0.0381037	0.0156831	0.00827506	0.011809	0.0110079	0.0125791	0.0116111	0.0154519	0.0162292	0.0560918	0.0305711	0.0247017	0.0285604	0.0244345	0.0293306	0.020182	0.0265297	0.0216089	0.0291123	1.72665	0.0138941	0.118181	1.79382	0.843039
	537.305	POS		2.49868e-05	0.000224202	2.45414e-05	0.000993831	0.000349742	0.000298049	0.00274215	0.00527672	0.00419878	0.00157033	0.000230831	0.000198286	2.4806e-05	0.0443444	0.0610473	0.0711337	0.0599363	0.0538513	0.0557043	0.0384968	1.21837	0.0056643	0.0866619	24.515	4.6156
	387.217	NEG		0.00373484	0.00715414	0.00278609	0.003197	0.00213867	0.00162081	0.00948225	0.00268917	0.00322211	0.00400279	0.00944758	0.00559384	0.00445593	0.0164175	0.0151479	0.0197295	0.0678186	0.0769217	0.0578086	0.0303713	1.93395	0.0248332	0.158654	7.58753	2.92363
	839.883	NEG		2.84942e-05	3.11253e-05	2.81605e-05	2.50078e-05	2.46138e-05	2.51519e-05	3.04922e-05	2.97164e-05	3.00472e-05	2.80899e-05	4.29057e-05	4.19634e-05	4.03775e-05	0.0213007	0.0281144	0.0281387	0.0066667	0.00872746	0.00365857	0.010748	1.90786	0.0268393	0.166009	382.627	8.5798
	72.707	NEG		2.84942e-05	3.11253e-05	2.81605e-05	2.50078e-05	0.000182471	0.000205638	3.04922e-05	2.97164e-05	3.00472e-05	6.56836e-05	4.29057e-05	0.000199515	4.03775e-05	0.028826	0.0409203	0.0442919	0.0648272	0.0621742	0.068469	0.0344213	1.91498	0.00698994	0.089069	524.047	9.03355
	79.2645	NEG		0.000124876	3.11253e-05	0.000155775	2.50078e-05	2.46138e-05	0.000180817	3.04922e-05	0.000208082	3.00472e-05	9.0093e-05	4.29057e-05	0.000221811	0.000183604	0.0513059	0.0728348	0.0848801	0.116823	0.113851	0.12115	0.0623659	1.94007	0.00687876	0.0886508	692.239	9.43513
	79.376	NEG		2.84942e-05	3.11253e-05	2.81605e-05	2.50078e-05	2.46138e-05	2.51519e-05	0.000184447	2.97164e-05	3.00472e-05	4.5196e-05	0.000374386	4.19634e-05	4.03775e-05	0.016846	0.0262273	0.0290064	0.0431598	0.0393002	0.04273	0.0219696	1.99866	0.00720186	0.0901644	486.096	8.9251
	84.1523	NEG		2.84942e-05	3.11253e-05	2.81605e-05	0.000192297	2.46138e-05	2.51519e-05	3.04922e-05	2.97164e-05	3.00472e-05	4.66777e-05	4.29057e-05	0.000224685	4.03775e-05	0.0216955	0.0318918	0.0374113	0.0588112	0.0579436	0.0621416	0.0300225	1.96893	0.00876631	0.0963366	643.189	9.3291
	84.2638	NEG		2.84942e-05	3.11253e-05	2.81605e-05	2.50078e-05	2.46138e-05	2.51519e-05	3.04922e-05	2.97164e-05	0.000203471	4.73592e-05	4.29057e-05	4.19634e-05	4.03775e-05	0.00710471	0.00878568	0.0125929	0.0228418	0.0210557	0.0219531	0.0104955	1.86424	0.0116159	0.108922	221.614	7.7919
	89.0401	NEG		0.649994	0.782336	0.738296	0.407663	0.335423	0.350932	0.443674	0.502382	0.483129	0.521537	1.21482	0.939634	0.979392	0.789766	1.06472	1.168	1.61298	1.49559	1.60403	1.20766	2.24195	1.84684e-05	0.00348718	2.31558	1.21137
	89.263	NEG		2.84942e-05	3.11253e-05	2.81605e-05	2.50078e-05	2.46138e-05	0.000191881	3.04922e-05	2.97164e-05	3.00472e-05	4.66154e-05	4.29057e-05	4.19634e-05	4.03775e-05	0.0780425	0.111552	0.12165	0.187342	0.168403	0.187944	0.0950066	1.87295	0.00726929	0.0903009	2038.09	10.993
	89.3744	NEG		2.84942e-05	0.000131244	2.81605e-05	0.000166102	2.46138e-05	2.51519e-05	3.04922e-05	2.97164e-05	3.00472e-05	5.48914e-05	4.29057e-05	4.19634e-05	4.03775e-05	0.0107947	0.0181112	0.0193007	0.0304808	0.0282476	0.0307929	0.015317	1.83376	0.00825704	0.0938428	279.042	8.12434
	200.341	NEG		2.84942e-05	3.11253e-05	2.81605e-05	2.50078e-05	2.46138e-05	2.51519e-05	3.04922e-05	2.97164e-05	3.00472e-05	2.80899e-05	4.29057e-05	4.19634e-05	4.03775e-05	0.0230749	0.0322447	0.0365386	0.0519543	0.0478658	0.051448	0.027028	1.9296	0.00662624	0.0878136	962.193	9.91018
	200.592	NEG		2.84942e-05	3.11253e-05	0.000163911	2.50078e-05	2.46138e-05	2.51519e-05	3.04922e-05	2.97164e-05	3.00472e-05	4.31733e-05	4.29057e-05	4.19634e-05	4.03775e-05	0.0102337	0.0136982	0.0151315	0.0212175	0.0208558	0.0205044	0.0113074	1.88566	0.00625863	0.0878136	261.907	8.03291
	314.173	NEG		0.00600143	0.00725816	0.00699632	0.0611185	0.0645521	0.0650346	0.00507044	0.00562327	0.00592829	0.025287	0.010545	0.0108181	0.0131923	0.512843	0.676421	0.760892	1.06515	0.999582	1.07226	0.569078	1.69006	0.00725379	0.0902462	22.5048	4.49216
	331.192	NEG		0.0341394	0.0367886	0.0333589	0.0277338	0.0314491	0.0388255	0.0458368	0.060267	0.0673172	0.0417463	0.0278519	0.0323587	0.0207544	0.00877452	0.0326676	0.0049847	0.0136961	0.00820768	0.00652998	0.017314	1.86582	0.000758568	0.0349345	0.414742	-1.26971
	356.184	NEG		0.000176543	3.11253e-05	0.000155368	0.000574759	0.00156791	0.00102292	0.00100489	0.00168275	0.000847816	0.000784897	0.00104018	0.000905289	0.00185088	0.0474436	0.066896	0.0671036	0.10168	0.0921696	0.102454	0.0535048	1.95152	0.0062441	0.0878136	68.168	6.09102
	356.685	NEG		2.84942e-05	3.11253e-05	2.81605e-05	2.50078e-05	2.46138e-05	2.51519e-05	3.04922e-05	2.97164e-05	3.00472e-05	2.80899e-05	4.29057e-05	4.19634e-05	4.03775e-05	0.0141153	0.0228011	0.0251532	0.0313395	0.0322893	0.0328027	0.0176252	1.93378	0.00632437	0.0878136	627.454	9.29337
	386.194	NEG		0.0218207	0.0387096	0.0157776	0.00915908	0.0130142	0.0117322	0.0137284	0.0128721	0.0163013	0.0170128	0.0562186	0.0313297	0.024828	0.0198012	0.0240493	0.0260891	0.0309926	0.0315189	0.0322175	0.0307828	1.80772	0.00823355	0.0938285	1.80939	0.855503
	593.332	NEG		0.00457867	0.00474657	0.00315692	0.00683447	0.0061166	0.00817697	0.00357516	0.00148134	0.00073726	0.00437822	0.00101821	0.00387175	0.00290476	0.0283615	0.0435734	0.045454	0.0639419	0.0507283	0.0588547	0.0331898	1.48889	0.00858432	0.0953967	7.58067	2.92233
	612.347	NEG		2.84942e-05	0.000195772	2.81605e-05	0.000242604	2.46138e-05	0.000236684	0.00168124	0.00310418	0.00226501	0.000867418	4.29057e-05	4.19634e-05	4.03775e-05	0.326699	0.425624	0.470444	0.665457	0.614142	0.682026	0.353835	1.43323	0.00634908	0.0878136	407.918	8.67214
	654.358	NEG		0.000645911	3.11253e-05	2.81605e-05	0.000685102	0.00173795	0.000656342	0.000618669	0.000590202	0.000634709	0.000625353	4.29057e-05	4.19634e-05	4.03775e-05	0.746908	1.00983	1.07069	1.51844	1.41071	1.54657	0.811475	1.45056	0.00617046	0.0878136	1297.63	10.3417
	715.383	NEG		2.84942e-05	3.11253e-05	2.81605e-05	2.50078e-05	2.46138e-05	0.000228085	0.0110052	0.00862568	0.00807492	0.00311903	4.29057e-05	4.19634e-05	4.03775e-05	0.0606323	0.0823497	0.0904488	0.139836	0.109031	0.133814	0.0684708	1.20554	0.00862993	0.0955966	21.9526	4.45632
	757.365	NEG		0.000815516	3.11253e-05	0.000196486	0.00348754	0.003276	0.00227681	0.0206967	0.0199425	0.0233645	0.00823191	4.29057e-05	4.19634e-05	0.000308769	0.679263	0.90536	0.999495	1.48204	1.43563	1.50464	0.778537	1.03298	0.0072603	0.0902462	94.5755	6.56339
	758.369	NEG		2.84942e-05	3.11253e-05	2.81605e-05	2.50078e-05	2.46138e-05	2.51519e-05	0.00737485	0.00822916	0.0093532	0.00279108	4.29057e-05	4.19634e-05	4.03775e-05	0.284339	0.372766	0.396514	0.60367	0.585341	0.591548	0.314922	1.39899	0.00698624	0.089069	112.832	6.81803
	801.257	NEG		2.84942e-05	3.11253e-05	2.81605e-05	2.50078e-05	0.000840044	2.51519e-05	0.00327022	0.00392756	0.00160251	0.00108648	4.29057e-05	4.19634e-05	0.000326484	0.116623	0.168173	0.183277	0.249455	0.233079	0.259635	0.134517	1.50966	0.00655865	0.0878136	123.811	6.95199
	801.453	NEG		0.0002009	0.000385043	2.81605e-05	0.00206305	0.00134104	0.00173913	0.00233564	0.00182797	0.00173116	0.00129468	4.29057e-05	4.19634e-05	4.03775e-05	0.113003	0.166338	0.178424	0.239346	0.2063	0.230742	0.126031	1.08146	0.0061561	0.0878136	97.3453	6.60504
	804.364	NEG		0.00113546	3.11253e-05	2.81605e-05	2.50078e-05	2.46138e-05	2.51519e-05	0.0195404	0.019698	0.0198448	0.00670586	4.29057e-05	4.19634e-05	4.03775e-05	0.458726	0.622089	0.677036	0.927971	0.86733	0.918583	0.496873	1.253	0.00639355	0.0878136	74.0954	6.21131
	903.287	NEG		0.000209203	3.11253e-05	2.81605e-05	2.50078e-05	2.46138e-05	2.51519e-05	3.04922e-05	2.97164e-05	3.00472e-05	4.81687e-05	4.29057e-05	4.19634e-05	4.03775e-05	0.0367373	0.0480803	0.0545085	0.0913263	0.0904082	0.0992325	0.0467131	1.87831	0.00900225	0.0969054	969.783	9.92152
	904.285	NEG		2.84942e-05	3.11253e-05	2.81605e-05	2.50078e-05	2.46138e-05	2.51519e-05	3.04922e-05	2.97164e-05	3.00472e-05	2.80899e-05	4.29057e-05	4.19634e-05	4.03775e-05	0.00711869	0.0108986	0.00762337	0.0264327	0.0212216	0.0261239	0.0110605	1.93677	0.0164496	0.127382	393.751	8.62114
	91.1559	POS		2.49868e-05	0.000262397	2.45414e-05	2.5656e-05	0.000318267	0.000283545	2.70379e-05	2.62324e-05	2.77036e-05	0.000113374	2.28323e-05	2.41586e-05	2.4806e-05	0.0573093	0.0743443	0.0844339	0.0994132	0.0764125	0.0914701	0.0537172	1.64623	0.00497516	0.0845736	473.805	8.88815
	91.2674	POS		2.49868e-05	2.6174e-05	2.45414e-05	2.5656e-05	2.67065e-05	2.54861e-05	2.70379e-05	2.62324e-05	2.77036e-05	2.60583e-05	2.28323e-05	2.41586e-05	2.4806e-05	0.0177934	0.0226934	0.0258113	0.00163922	0.0215464	0.0272095	0.0129739	1.78636	0.0129084	0.114603	497.88	8.95965
	538.308	POS		2.49868e-05	2.6174e-05	0.00028351	0.00359184	0.00680023	0.00519073	0.000271405	2.62324e-05	2.77036e-05	0.00180476	0.000211773	0.000210963	0.000270825	0.0130131	0.015904	0.0170111	0.0185346	0.0142469	0.0171671	0.01073	1.42589	0.0104541	0.103249	5.94541	2.57178
	395.199	NEG		0.00777752	0.00956522	0.00922378	0.0134044	0.0169281	0.00916354	0.0145297	0.0149743	0.0148548	0.012269	0.0145658	0.015448	0.0155166	0.0717786	0.234859	0.150509	0.160109	0.168165	0.171782	0.111415	1.93322	0.00722701	0.0902439	9.08097	3.18285
	614.353	NEG		2.84942e-05	3.11253e-05	2.81605e-05	2.50078e-05	2.46138e-05	2.51519e-05	3.04922e-05	2.97164e-05	3.00472e-05	2.80899e-05	4.29057e-05	4.19634e-05	4.03775e-05	0.0103085	0.0110493	0.0125103	0.0256463	0.0186601	0.0218659	0.0111295	1.93971	0.00895161	0.0969054	396.21	8.63012
	629.354	NEG		0.00023303	3.11253e-05	2.81605e-05	2.50078e-05	2.46138e-05	2.51519e-05	3.04922e-05	0.000917404	0.00028919	0.000178242	0.00141803	0.00109363	0.00173124	0.190863	0.257876	0.272458	0.284706	0.351127	0.312734	0.186001	2.22857	0.00489522	0.0845736	1043.53	10.0273
	671.365	NEG		0.00196525	3.11253e-05	2.81605e-05	2.50078e-05	0.000757533	0.00064989	0.00566581	0.00630347	0.00797189	0.00259979	4.29057e-05	0.000374611	0.000311919	0.815275	1.41866	1.58423	1.5524	1.54609	1.52347	0.937872	1.49166	0.00533566	0.0857293	360.749	8.49485
	672.368	NEG		2.84942e-05	3.11253e-05	2.81605e-05	2.50078e-05	0.000376632	2.51519e-05	0.029555	0.0268352	0.0324831	0.00993199	4.29057e-05	4.19634e-05	4.03775e-05	0.291578	0.526108	0.545712	0.594526	0.566208	0.57926	0.344835	1.19342	0.0062789	0.0878136	34.7196	5.11768
	918.435	NEG		2.84942e-05	3.11253e-05	2.81605e-05	2.50078e-05	0.000331864	0.000346271	3.04922e-05	2.97164e-05	3.00472e-05	9.79088e-05	4.29057e-05	4.19634e-05	4.03775e-05	0.0312687	0.0379578	0.0384661	0.0340287	0.0225137	0.0187185	0.0203421	1.77007	0.00629681	0.0878136	207.766	7.69881
	859.437	NEG		2.84942e-05	3.11253e-05	2.81605e-05	2.50078e-05	2.46138e-05	2.51519e-05	0.00577606	0.00452317	0.00821497	0.0020752	4.29057e-05	4.19634e-05	4.03775e-05	0.0739852	0.0899698	0.0867497	0.161633	0.167474	0.171064	0.0834445	1.33993	0.00971201	0.100168	40.2104	5.3295
	562.244	NEG		0.00319034	0.000225	0.00361507	0.0155382	0.01304	0.0143118	3.04922e-05	0.00215561	0.000364416	0.0058301	0.0166972	0.0219125	0.0187514	0.0356347	0.201205	0.20014	0.0838797	0.102376	0.0950339	0.0861812	1.97888	0.0107934	0.10515	14.7821	3.88578
	1023.46	NEG		0.000504855	0.000511928	0.00111186	2.50078e-05	2.46138e-05	0.000388661	3.04922e-05	0.000271666	3.00472e-05	0.000322125	0.00164465	0.0022971	0.00330582	1.69353	1.8651	1.89846	0.826343	0.953131	0.944914	0.909858	2.1718	0.00860763	0.0954514	2824.55	11.4638
	479.102	POS		2.49868e-05	2.6174e-05	2.45414e-05	2.5656e-05	2.67065e-05	2.54861e-05	2.70379e-05	2.62324e-05	2.77036e-05	2.60583e-05	2.28323e-05	2.41586e-05	2.4806e-05	0.00891184	0.0129451	0.0161067	0.0142721	0.0120695	0.0114247	0.00842242	1.83488	0.00509105	0.0845736	323.214	8.33635
	458.215	NEG		0.000372584	3.11253e-05	2.81605e-05	0.00321696	0.00239899	0.00391413	0.00446494	0.00534967	0.00493754	0.00274601	0.00475658	0.00749109	0.00550439	0.417078	0.481783	0.46854	0.139073	0.168413	0.137519	0.203351	1.91113	0.0168565	0.128622	74.0532	6.21049
	408.709	NEG		2.84942e-05	3.11253e-05	2.81605e-05	0.000262558	0.000284403	0.000934268	3.04922e-05	2.97164e-05	3.00472e-05	0.000184363	4.29057e-05	4.19634e-05	4.03775e-05	0.0050125	0.0142789	0.0101572	0.0650901	0.0667026	0.0751958	0.0262847	1.63679	0.0426023	0.213629	142.571	7.15553
	630.357	NEG		2.84942e-05	3.11253e-05	2.81605e-05	0.000262423	0.000321701	2.51519e-05	0.00147192	0.00289779	0.00204906	0.000790647	0.000604603	4.19634e-05	4.03775e-05	0.0638261	0.0894139	0.0915353	0.103891	0.111824	0.10785	0.0632252	1.51731	0.00520792	0.0852704	79.9664	6.32132
	815.334	NEG		2.84942e-05	3.11253e-05	2.81605e-05	2.50078e-05	2.46138e-05	2.51519e-05	0.000293707	0.000246312	0.000587216	0.00014331	4.29057e-05	4.19634e-05	4.03775e-05	0.250598	0.349664	0.348589	0.433031	0.403109	0.42861	0.245969	1.73501	0.00498001	0.0845736	1716.35	10.7451
	904.428	NEG		2.84942e-05	3.11253e-05	0.000196785	2.50078e-05	2.46138e-05	2.51519e-05	3.04922e-05	2.97164e-05	3.00472e-05	4.6826e-05	4.29057e-05	4.19634e-05	4.03775e-05	0.0116199	0.011195	0.0109934	0.0817529	0.0866029	0.0809727	0.0314736	1.85943	0.042266	0.212867	672.139	9.39262
	1109.47	NEG		2.84942e-05	3.11253e-05	2.81605e-05	2.50078e-05	0.000303786	2.51519e-05	3.04922e-05	2.97164e-05	3.00472e-05	5.91091e-05	0.00142007	0.00373513	0.0058715	0.538717	0.520554	0.528677	0.30372	0.269192	0.258492	0.270042	2.38323	0.0074875	0.0913611	4568.54	12.1575
	516.294	POS		0.00251828	0.00207918	0.00317906	0.00396727	0.00349347	0.0339709	0.00314432	0.00903212	0.00247479	0.00709549	0.0442391	0.00275098	0.00282639	0.0703828	0.0785439	0.0671874	0.00822123	0.00543293	0.0828518	0.0402707	1.41437	0.0233795	0.153717	5.67554	2.50476
	530.274	POS		0.00166493	0.00263509	0.00146824	0.00367402	0.00494978	0.00508472	0.00645538	0.01245	0.00370333	0.00467616	0.00177763	0.00142067	0.0017527	0.0017659	0.00219552	0.00120649	0.00224844	0.00349205	0.00143431	0.00192152	1.58606	0.0393952	0.205021	0.410919	-1.28307
	74.7081	NEG		2.84942e-05	0.000152181	2.81605e-05	2.50078e-05	2.46138e-05	2.51519e-05	3.04922e-05	0.000193835	3.00472e-05	5.97759e-05	4.29057e-05	0.000244285	4.03775e-05	0.0077978	0.0115649	0.0186188	0.0398476	0.0191652	0.022215	0.0132819	1.92869	0.0171737	0.129475	222.194	7.79568
	518.31	POS		0.00360784	0.00163519	0.00283594	0.00388866	0.0041065	0.00231265	0.00399904	0.00889699	0.00333383	0.00384629	0.00232452	0.00391452	0.00333037	0.00810495	0.00709755	0.00652559	0.0149745	0.012988	0.0061186	0.00726429	1.31298	0.0461819	0.222191	1.88865	0.917353
	963.404	NEG		0.000203539	3.11253e-05	2.81605e-05	2.50078e-05	2.46138e-05	2.51519e-05	0.00179828	0.00254899	0.00237372	0.000784288	0.00411354	0.00261541	0.00215262	0.338298	0.402239	0.429953	0.15086	0.167525	0.136803	0.181618	2.11181	0.0131279	0.114989	231.57	7.85531
	200.012	NEG		0.00176998	0.00516265	0.00228569	0.00188826	0.001702	0.00205014	0.00252517	0.00194593	0.00401578	0.00259395	0.0023231	0.00369072	0.00313723	0.000724232	0.000533979	0.000705038	3.97096e-05	4.30254e-05	3.67314e-05	0.0012482	1.51087	0.0449481	0.219303	0.481194	-1.05531
	336.226	NEG		0.0147138	0.0171357	0.0159813	0.0220873	0.0167014	0.0260972	0.0228167	0.0208486	0.0256825	0.0202294	0.0915595	0.0965957	0.0640585	0.0317956	0.0195747	0.0223132	0.117037	0.0608277	0.0494629	0.0614694	1.92615	0.00710739	0.08963	3.03862	1.60342
	437.193	POS		0.0103874	0.00793526	0.0143926	0.0112492	0.00786068	0.00642766	0.00708075	0.0175578	0.00632635	0.00991307	0.0092115	0.0111954	0.011436	0.0019168	0.000993193	0.000399657	0.00638865	0.00657508	0.0021967	0.00559034	1.28807	0.0418951	0.211565	0.563936	-0.826397
	105.269	NEG		2.84942e-05	0.000134763	2.81605e-05	2.50078e-05	2.46138e-05	0.000203864	0.000183057	2.97164e-05	3.00472e-05	7.64138e-05	4.29057e-05	4.19634e-05	4.03775e-05	0.0123994	0.0181333	0.0201367	0.142459	0.143204	0.154092	0.0545056	1.75967	0.0468421	0.223555	713.296	9.47836
	950.422	NEG		2.84942e-05	3.11253e-05	2.81605e-05	2.50078e-05	2.46138e-05	2.51519e-05	0.000362065	0.000327248	0.000516601	0.000152052	0.000292703	4.19634e-05	4.03775e-05	0.0507686	0.0750076	0.0638382	0.160807	0.149231	0.164127	0.0737949	1.8011	0.0127733	0.113912	485.327	8.92281
	344.184	NEG		0.00129469	0.00150898	0.0011666	0.00483984	0.00484787	0.00436663	0.0050821	0.00440046	0.00596803	0.00371947	0.00185388	0.00165361	0.00206877	0.0819537	0.0987967	0.100876	0.0290756	0.0350638	0.02595	0.0419214	1.44884	0.0239324	0.155615	11.2708	3.49452
	966.451	POS		2.49868e-05	2.6174e-05	2.45414e-05	0.000747426	0.000267962	2.54861e-05	0.00240655	0.00424718	0.000797681	0.000951999	2.28323e-05	2.41586e-05	2.4806e-05	0.0651769	0.077218	0.0790066	0.261541	0.205792	0.258199	0.105223	1.2681	0.0204392	0.14259	110.528	6.78827
	229.181	NEG		0.00539099	0.0135619	0.00669173	0.00404668	0.00431459	0.00349219	0.0120907	0.0112843	0.00981173	0.00785387	0.012746	0.00703494	0.00758988	0.00136013	0.000894539	3.00185e-05	3.97096e-05	0.00101879	0.00115406	0.00354089	1.47367	0.0443754	0.217839	0.450846	-1.14929
	167.144	NEG		0.00414441	0.00529772	0.00482581	0.0137664	0.0163299	0.0124417	0.00621363	0.00636614	0.00699765	0.00848704	0.0201905	0.0168472	0.0148982	0.0935466	0.0507656	0.0908797	0.067152	0.0453199	0.0717571	0.052373	2.1641	0.00255609	0.0665492	6.17093	2.62549
	580.327	NEG		0.0132519	0.0101182	0.0114786	0.014448	0.0126977	0.0143989	0.0256726	0.0252022	0.0242854	0.0168393	0.00239959	0.00679364	0.00638221	0.00254611	3.06859e-05	0.000588763	3.97096e-05	0.000919516	0.00132963	0.00233665	1.97034	6.2164e-05	0.00813799	0.138762	-2.84932
	799.412	NEG		2.84942e-05	3.11253e-05	2.81605e-05	2.50078e-05	0.00027129	0.00026174	0.00743593	0.00655161	0.00932527	0.00266207	0.00612222	0.00458677	0.00217963	0.20992	0.26186	0.277178	1.57747	1.6133	1.60929	0.61799	1.98901	0.0381265	0.201293	232.146	7.85889
	800.416	NEG		2.84942e-05	3.11253e-05	0.000190633	2.50078e-05	2.46138e-05	2.51519e-05	0.00273598	0.00177134	0.00188794	0.000746699	0.00134812	4.19634e-05	0.000416664	0.0920368	0.117394	0.116499	0.688185	0.699856	0.726819	0.2714	1.78169	0.0387168	0.203016	363.466	8.50568
	947.413	NEG		0.000670507	3.11253e-05	2.81605e-05	2.50078e-05	0.00028876	2.51519e-05	0.00126404	0.0024718	0.000264764	0.000563258	4.29057e-05	4.19634e-05	4.03775e-05	0.622529	0.817286	0.820642	3.92564	3.97276	4.13671	1.58841	1.58651	0.0327502	0.184262	2820.04	11.4615
	948.416	NEG		2.84942e-05	3.11253e-05	2.81605e-05	2.50078e-05	2.46138e-05	2.51519e-05	0.000349669	2.97164e-05	0.000638808	0.000131194	4.29057e-05	0.000305404	4.03775e-05	0.304883	0.392125	0.415309	1.91626	1.92132	1.97058	0.768985	1.86509	0.0321032	0.182131	5861.43	12.517
	967.454	POS		2.49868e-05	2.6174e-05	2.45414e-05	2.5656e-05	2.67065e-05	2.54861e-05	0.000393483	0.000301943	2.77036e-05	9.7409e-05	2.28323e-05	2.41586e-05	2.4806e-05	0.0302774	0.0327353	0.0328437	0.123722	0.0984202	0.112861	0.0478812	1.67556	0.0213049	0.145896	491.548	8.94119
	430.717	NEG		2.84942e-05	3.11253e-05	2.81605e-05	2.50078e-05	2.46138e-05	2.51519e-05	3.04922e-05	2.97164e-05	3.00472e-05	2.80899e-05	4.29057e-05	4.19634e-05	4.03775e-05	0.00417946	0.00508213	0.00587789	0.0403604	0.0318192	0.0426427	0.0144541	1.91636	0.0449245	0.219239	514.566	9.00721
	357.264	NEG		0.00516755	0.00923298	0.00838259	0.0108079	0.0322209	0.0106508	0.0305985	0.0233306	0.0217625	0.016906	0.00186279	0.00236038	0.00129438	0.0118852	0.0145426	0.00767262	0.00063824	0.000563669	3.67314e-05	0.00453963	1.69358	0.00548796	0.0861476	0.268521	-1.89689
	1049.41	NEG		2.84942e-05	3.11253e-05	2.81605e-05	2.50078e-05	2.46138e-05	2.51519e-05	3.04922e-05	2.97164e-05	3.00472e-05	2.80899e-05	0.000669688	0.00216771	0.00221034	0.309887	0.363712	0.37456	0.0655806	0.0713259	0.0706147	0.140081	2.35857	0.0308491	0.178713	4986.87	12.2839
	864.422	NEG		0.000220851	3.11253e-05	2.81605e-05	0.00798012	0.00925637	0.00716991	0.00107156	0.00198558	0.00235009	0.00334375	4.29057e-05	4.19634e-05	4.03775e-05	0.166115	0.212048	0.218695	0.830526	0.801567	0.798858	0.336437	1.06623	0.0258603	0.162369	100.617	6.65272
	429.714	NEG		2.84942e-05	3.11253e-05	2.81605e-05	2.50078e-05	2.46138e-05	2.51519e-05	3.04922e-05	2.97164e-05	3.00472e-05	2.80899e-05	4.29057e-05	4.19634e-05	4.03775e-05	0.105884	0.122358	0.130194	0.557512	0.619604	0.562032	0.233079	1.90976	0.0301187	0.176733	8297.59	13.0185
	430.216	NEG		2.84942e-05	3.11253e-05	2.81605e-05	0.00129515	0.00120397	0.00152535	0.00290186	0.00255506	0.00249709	0.0013407	4.29057e-05	0.000373987	0.000223795	0.0265261	0.0395412	0.0360325	0.167242	0.189934	0.172447	0.0702626	1.3185	0.0345896	0.190695	52.4075	5.7117
	451.709	NEG		2.84942e-05	0.000398875	0.000456497	2.50078e-05	2.46138e-05	0.000215512	3.04922e-05	2.97164e-05	3.00472e-05	0.000137695	4.29057e-05	4.19634e-05	4.03775e-05	0.00663719	0.014028	0.010991	0.0694464	0.0700805	0.065329	0.026293	1.67019	0.0393421	0.204898	190.951	7.57706
	473.704	NEG		2.84942e-05	3.11253e-05	2.81605e-05	2.50078e-05	2.46138e-05	2.51519e-05	3.04922e-05	2.97164e-05	3.00472e-05	2.80899e-05	4.29057e-05	4.19634e-05	4.03775e-05	0.0079251	0.0107783	0.0132811	0.0910313	0.0979358	0.0931702	0.0349163	1.90907	0.0470734	0.224298	1243.02	10.2796
	949.419	NEG		2.84942e-05	3.11253e-05	2.81605e-05	2.50078e-05	2.46138e-05	2.51519e-05	0.00373886	0.00410628	0.00249426	0.00116688	4.29057e-05	4.19634e-05	4.03775e-05	0.151344	0.191568	0.202508	0.637497	0.624038	0.648607	0.272854	1.49069	0.020962	0.144693	233.832	7.86933
	961.339	NEG		2.84942e-05	3.11253e-05	2.81605e-05	2.50078e-05	2.46138e-05	2.51519e-05	3.04922e-05	2.97164e-05	3.00472e-05	2.80899e-05	4.29057e-05	4.19634e-05	4.03775e-05	0.0664872	0.0872036	0.0894968	0.256154	0.326996	0.33724	0.1293	1.91389	0.0239748	0.155709	4603.08	12.1684
	1042.5	POS		2.49868e-05	2.6174e-05	2.45414e-05	2.5656e-05	2.67065e-05	2.54861e-05	2.70379e-05	2.62324e-05	2.77036e-05	2.60583e-05	0.000299715	2.41586e-05	2.4806e-05	0.108508	0.119491	0.11993	0.0442266	0.0349659	0.0354359	0.051434	1.9596	0.0169212	0.128974	1973.8	10.9468
	95.7132	NEG		2.84942e-05	3.11253e-05	2.81605e-05	2.50078e-05	0.000166966	2.51519e-05	3.04922e-05	0.000254013	3.00472e-05	6.88287e-05	4.29057e-05	4.19634e-05	0.000187009	0.217856	0.289478	0.308507	1.20097	1.14982	1.13962	0.478502	1.89565	0.0262809	0.164209	6952.08	12.7632
	95.8247	NEG		2.84942e-05	3.11253e-05	2.81605e-05	2.50078e-05	2.46138e-05	2.51519e-05	3.04922e-05	2.97164e-05	3.00472e-05	2.80899e-05	4.29057e-05	4.19634e-05	4.03775e-05	0.0818457	0.112115	0.125095	0.557272	0.526493	0.531052	0.214889	1.91016	0.0312788	0.180061	7650.03	12.9012
	404.205	NEG		0.000165127	3.11253e-05	2.81605e-05	0.0022203	0.00249369	0.000880839	0.000221069	0.000839077	3.00472e-05	0.000767714	4.29057e-05	0.000576667	4.03775e-05	0.0108789	0.0170802	0.014034	0.00592788	0.0563012	0.0302136	0.0150106	1.31265	0.0484589	0.228386	19.5524	4.28927
	1025.47	NEG		0.000654235	0.000287281	0.000333475	0.000738646	0.00101332	0.00031395	3.04922e-05	2.97164e-05	3.00472e-05	0.000381241	0.00217216	4.19634e-05	4.03775e-05	0.312607	0.328922	0.335653	0.0866966	0.164317	0.0809327	0.145709	1.70343	0.0169805	0.129094	382.197	8.57817
	421.236	NEG		0.00725032	0.0124047	0.0106101	0.042516	0.04456	0.0397889	0.00895738	0.00763467	0.00727481	0.0201108	0.0205501	0.0171432	0.0109271	0.0741828	0.0557415	0.0707455	0.0363847	0.0448973	0.0390617	0.0410704	1.37644	0.0407162	0.208397	2.04221	1.03013
	807.418	NEG		2.84942e-05	3.11253e-05	0.000227931	0.046725	0.0731328	0.0224282	0.0669584	0.067136	0.0677947	0.0382736	4.29057e-05	4.19634e-05	0.000302207	3.05088e-05	3.06859e-05	0.000941892	3.97096e-05	4.30254e-05	3.67314e-05	0.000167737	1.77207	0.00784507	0.0923769	0.00438256	-7.83401
	88.8243	NEG		2.84942e-05	3.11253e-05	2.81605e-05	2.50078e-05	0.000166471	2.51519e-05	3.04922e-05	2.97164e-05	3.00472e-05	4.38519e-05	4.29057e-05	4.19634e-05	4.03775e-05	0.00897909	0.0129873	0.0157031	0.0571595	0.0568027	0.0584506	0.0233564	1.87386	0.0284423	0.171181	532.62	9.05696
	458.717	NEG		2.84942e-05	3.11253e-05	2.81605e-05	2.50078e-05	2.46138e-05	2.51519e-05	3.04922e-05	2.97164e-05	3.00472e-05	2.80899e-05	0.00171903	0.00148881	0.00130979	0.212412	0.23777	0.23214	0.0335654	0.0312713	0.0258442	0.0863912	2.37944	0.0413796	0.210341	3075.52	11.5866
	857.418	NEG		2.84942e-05	3.11253e-05	2.81605e-05	2.50078e-05	2.46138e-05	2.51519e-05	0.00101851	0.000629458	0.00105131	0.000317981	0.00353427	0.00517214	0.0051521	0.427926	0.511183	0.509783	0.0820886	0.197064	0.0846032	0.202945	2.25468	0.024452	0.157527	638.23	9.31793
	1050.41	NEG		2.84942e-05	3.11253e-05	2.81605e-05	2.50078e-05	2.46138e-05	2.51519e-05	3.04922e-05	2.97164e-05	3.00472e-05	2.80899e-05	4.29057e-05	4.19634e-05	4.03775e-05	0.170021	0.192849	0.194441	0.0328966	0.0322812	0.0526398	0.0750283	1.89604	0.0297423	0.175546	2671	11.3832
	983.563	POS		2.49868e-05	2.6174e-05	2.45414e-05	2.5656e-05	2.67065e-05	2.54861e-05	2.70379e-05	2.62324e-05	2.77036e-05	2.60583e-05	0.00916697	0.00758689	0.007014	0.00295557	0.00298304	0.0065392	0.000330614	2.65141e-05	2.65913e-05	0.00406993	1.97778	0.00944495	0.0988127	156.186	7.28712
	1024.47	NEG		0.00117099	0.000478814	0.000978878	2.50078e-05	2.46138e-05	2.51519e-05	3.04922e-05	2.97164e-05	3.00472e-05	0.000310413	0.000370797	4.19634e-05	4.03775e-05	0.858162	0.989908	1.03078	0.552571	0.509978	0.497972	0.493313	1.79254	0.0076987	0.0921461	1589.22	10.6341
	651.338	NEG		0.000202159	0.000211986	0.000221706	0.000285978	2.46138e-05	0.000828166	0.00079985	2.97164e-05	0.000300308	0.00032272	0.00175279	0.00218417	0.00161015	0.0392186	0.04601	0.0500232	0.0409486	0.0438645	0.0479718	0.0303982	2.21776	0.00314079	0.0737448	94.1937	6.55756
	652.341	NEG		2.84942e-05	3.11253e-05	0.000194288	2.50078e-05	0.000504568	0.000245232	3.04922e-05	2.97164e-05	3.00472e-05	0.00012433	0.000653794	4.19634e-05	0.00111771	0.012037	0.0130547	0.0169787	0.011027	0.0113419	0.0143624	0.00895723	2.07941	0.00359733	0.078815	72.044	6.17081
	800.345	NEG		2.84942e-05	3.11253e-05	2.81605e-05	2.50078e-05	2.46138e-05	0.000238426	3.04922e-05	0.000273602	3.00472e-05	7.88855e-05	0.000324923	4.19634e-05	0.000286173	0.153229	0.196522	0.218676	0.207192	0.206738	0.214208	0.133024	2.0074	0.00433057	0.0845736	1686.29	10.7196
	962.342	NEG		2.84942e-05	3.11253e-05	2.81605e-05	2.50078e-05	2.46138e-05	2.51519e-05	3.04922e-05	2.97164e-05	3.00472e-05	2.80899e-05	4.29057e-05	4.19634e-05	4.03775e-05	0.0381958	0.0448469	0.0489253	0.190269	0.17427	0.192339	0.0765524	1.91715	0.0259573	0.162733	2725.26	11.4122
	858.421	NEG		2.84942e-05	3.11253e-05	2.81605e-05	2.50078e-05	2.46138e-05	2.51519e-05	0.000250991	2.97164e-05	3.00472e-05	5.25898e-05	0.00203054	0.00174985	0.00149903	0.199881	0.233669	0.229948	0.0335861	0.0576895	0.0340108	0.0882293	2.35843	0.0317569	0.181397	1677.69	10.7123
	272.221	POS		0.00184667	0.00304513	0.00213767	0.000378251	2.67065e-05	0.000737113	0.0013234	0.00172529	0.00214654	0.0014852	0.00115607	0.00164096	0.00175798	0.00835559	0.0109034	0.0115964	0.0150964	0.0137797	0.0168101	0.00901073	1.58991	0.00604832	0.0874203	6.06702	2.60099
	448.728	NEG		2.84942e-05	3.11253e-05	2.81605e-05	2.50078e-05	2.46138e-05	2.51519e-05	3.04922e-05	2.97164e-05	3.00472e-05	2.80899e-05	4.29057e-05	4.19634e-05	4.03775e-05	0.00135294	0.00124141	0.00165083	0.00112278	0.00662721	0.00235605	0.00160849	1.9477	0.0492828	0.230697	57.2623	5.83951
	461.998	NEG		0.000942992	0.000715919	2.81605e-05	0.00151754	0.00128404	0.00173359	0.00705636	0.00650463	0.00583403	0.00284636	4.29057e-05	4.19634e-05	4.03775e-05	3.05088e-05	3.06859e-05	3.00185e-05	0.000945779	4.30254e-05	3.67314e-05	0.000138	2.00767	0.0190677	0.137069	0.0484828	-4.36638
	885.405	POS		2.49868e-05	2.6174e-05	2.45414e-05	2.5656e-05	2.67065e-05	2.54861e-05	2.70379e-05	2.62324e-05	2.77036e-05	2.60583e-05	2.28323e-05	2.41586e-05	2.4806e-05	0.0117845	0.0140666	0.0149577	0.0374352	0.0304431	0.0348964	0.0159617	1.83622	0.0130897	0.114989	612.538	9.25866
	882.456	POS		2.49868e-05	2.6174e-05	2.45414e-05	2.5656e-05	0.000498927	2.54861e-05	0.000435725	2.62324e-05	2.77036e-05	0.000123937	2.28323e-05	2.41586e-05	2.4806e-05	0.0761489	0.0950857	0.106852	0.28137	0.221039	0.235883	0.112939	1.69247	0.0145842	0.121232	911.261	9.83172
	458.002	NEG		0.00333495	0.00316654	0.00403866	0.00551227	0.00720866	0.00666507	0.0244472	0.0230391	0.0248805	0.0113659	0.000608826	0.000717075	4.03775e-05	0.000906605	3.06859e-05	0.00108778	0.00962253	0.00696981	0.00818649	0.00313002	1.5135	0.0382701	0.201745	0.275387	-1.86047
	531.747	NEG		2.84942e-05	3.11253e-05	2.81605e-05	2.50078e-05	0.000194879	2.51519e-05	3.04922e-05	2.97164e-05	3.00472e-05	4.70082e-05	0.00333757	0.00438249	0.00250165	0.141974	0.142088	0.168415	0.0625964	0.0390797	0.0656796	0.070006	2.45327	0.0125989	0.113428	1489.23	10.5404
	459.219	NEG		0.00165551	0.00194997	0.00209084	0.00263642	0.00329368	0.00422999	0.0107642	0.0139686	0.00963779	0.00558077	0.00572854	0.00315234	0.0031268	0.068199	0.0732225	0.0719982	0.0328978	0.0363858	0.0298015	0.0360569	1.57418	0.0140822	0.119188	6.46093	2.69174
	525.736	NEG		2.84942e-05	3.11253e-05	2.81605e-05	2.50078e-05	0.000905331	2.51519e-05	3.04922e-05	2.97164e-05	3.00472e-05	0.000125947	4.29057e-05	4.19634e-05	4.03775e-05	0.0536239	0.068196	0.0634096	0.0128173	0.0133851	0.0121872	0.0248605	1.77857	0.0312314	0.179988	197.388	7.62489
	813.332	NEG		2.84942e-05	3.11253e-05	2.81605e-05	2.50078e-05	2.46138e-05	2.51519e-05	3.04922e-05	2.97164e-05	3.00472e-05	2.80899e-05	0.000409495	4.19634e-05	0.000839412	0.0167326	0.0158043	0.0150054	0.00654819	0.00382248	0.00164853	0.00676137	2.22117	0.021793	0.147921	240.705	7.91112
	447.223	NEG		0.00570635	0.00321139	0.00597317	0.00278469	0.0154002	0.0136161	0.0348039	0.0318409	0.0341049	0.0163824	0.0125254	0.0101337	0.00969435	0.113522	0.137004	0.144875	0.51621	0.536187	0.518084	0.222026	1.63218	0.0290302	0.173214	13.5527	3.76051
	575.234	NEG		0.000198852	3.11253e-05	2.81605e-05	0.000268891	0.000338014	0.000503289	0.00792552	0.00800068	0.00757096	0.00276283	0.000289608	0.000333867	0.000647226	0.049543	0.0494957	0.0823441	0.013495	0.0255534	0.0148796	0.0262868	1.32634	0.0389616	0.203786	9.51445	3.25012
	669.222	NEG		2.84942e-05	3.11253e-05	2.81605e-05	2.50078e-05	2.46138e-05	2.51519e-05	3.04922e-05	0.000294508	0.000967824	0.000161709	4.29057e-05	4.19634e-05	4.03775e-05	0.0220012	0.0317199	0.0252148	0.0990265	0.0967193	0.1074	0.0424675	1.72218	0.0236675	0.154534	262.617	8.03682
	283.203	NEG		0.0399007	0.043109	0.0391733	0.035527	0.0358114	0.0358814	0.0378293	0.0367963	0.0356937	0.0377469	0.0585413	0.0558496	0.0608906	0.0454778	0.035454	0.0357272	0.0420282	0.0570872	0.0375118	0.0476186	1.46056	0.0228603	0.151841	1.26152	0.335168
	569.297	NEG		0.105819	0.0989283	0.102166	0.137253	0.152998	0.144563	0.0228688	0.0217884	0.0223115	0.0898553	0.0558754	0.0644565	0.0691743	0.385406	0.578884	0.410789	1.21462	1.89533	1.89905	0.730399	1.60798	0.0341575	0.189333	8.12862	3.02301
	773.314	NEG		2.84942e-05	3.11253e-05	2.81605e-05	2.50078e-05	0.000626461	0.000263269	3.04922e-05	2.97164e-05	0.000320299	0.00015367	0.00601928	0.00627025	0.00431914	0.00690553	0.00652656	0.00431368	0.00765395	0.00103189	0.00332053	0.0051512	2.37101	8.90359e-05	0.0105673	33.5213	5.06701
	588.337	POS		0.000272361	2.6174e-05	0.000235526	2.5656e-05	0.00239969	0.000786617	0.0124506	0.0144703	0.00985546	0.00450248	0.00123744	0.00123453	0.000259904	0.127997	0.144096	0.160895	0.379018	0.345984	0.378671	0.171044	1.53351	0.0144459	0.120741	37.9887	5.2475
	531.245	NEG		0.0132756	0.00405608	0.0107297	0.0545601	0.0580617	0.0504483	0.0105756	0.0104376	0.00242928	0.0238415	0.015007	0.0265568	0.0284187	0.263954	0.255606	0.233112	0.0948446	0.0941547	0.0975789	0.123248	1.6944	0.0186524	0.135269	5.16946	2.37001
	587.308	NEG		0.0285884	0.00745283	0.0309386	0.0356147	0.0140964	0.0118462	0.0809184	0.0628522	0.0623654	0.0371859	0.0147329	0.0130791	0.013027	0.235431	0.209819	0.194246	0.0937662	0.117639	0.105199	0.110771	1.01066	0.0373121	0.19874	2.97884	1.57475
	816.284	NEG		0.000182276	3.11253e-05	2.81605e-05	2.50078e-05	2.46138e-05	2.51519e-05	3.04922e-05	2.97164e-05	3.00472e-05	4.51769e-05	4.29057e-05	4.19634e-05	4.03775e-05	0.0345495	0.0408012	0.0456931	0.144351	0.0417091	0.0435931	0.0389803	1.88322	0.0300553	0.176641	862.837	9.75294
	269.226	POS		0.00197009	0.000776819	0.000895583	0.00183105	0.00245821	0.00278218	0.00435011	0.00520394	0.00565033	0.00287981	0.0597653	0.006125	0.0106607	0.020078	0.0624542	0.0654791	0.045246	0.0433245	0.0518732	0.0405562	2.26377	0.00106496	0.0419718	14.0829	3.81588
	209.072	NEG		0.00103607	0.00121895	0.00133757	0.00629674	0.00504419	0.00155434	0.00244559	0.00185601	0.00297907	0.00264095	0.00868438	0.0093757	0.00829075	0.0040434	0.0066416	0.00470038	0.00441783	0.00592647	0.00734318	0.00660263	1.94891	0.000441619	0.0263575	2.5001	1.32198
	606.231	NEG		2.84942e-05	3.11253e-05	0.000236082	0.000945962	0.000311349	0.000263678	0.000399334	0.00033655	0.000733772	0.000365149	0.001471	0.00278177	0.000438949	0.0126495	0.01243	0.0066664	0.0422188	0.0475749	0.0475831	0.0193127	2.08035	0.0235817	0.154362	52.8899	5.72492
	312.3	POS		0.00369721	0.00319883	0.00416215	0.00467142	0.00297184	0.00301043	0.00450681	0.00344903	0.00417503	0.0037603	0.00426986	0.00351318	0.00380576	0.00517621	0.00487753	0.00551021	0.00496012	0.00405821	0.00487657	0.00456085	1.39201	0.0203955	0.142583	1.21289	0.278453
	735.397	POS		2.49868e-05	2.6174e-05	2.45414e-05	2.5656e-05	2.67065e-05	2.54861e-05	0.00202701	0.00334452	0.00291953	0.00093829	2.28323e-05	2.41586e-05	2.4806e-05	0.15485	0.194847	0.18462	0.161842	0.136232	0.143974	0.108493	1.38646	0.0047306	0.0845736	115.629	6.85335
	213.056	NEG		0.0112349	0.0110468	0.011133	0.0101071	0.0103691	0.0113212	0.00885018	0.0076873	0.00746531	0.00991276	0.00333679	0.00342343	0.00364446	0.00453906	0.00574865	0.00590166	0.0082313	0.00999481	0.0101316	0.00610575	1.6762	0.00214707	0.0607557	0.615948	-0.699119
	437.712	NEG		2.84942e-05	3.11253e-05	2.81605e-05	2.50078e-05	2.46138e-05	2.51519e-05	3.04922e-05	2.97164e-05	3.00472e-05	2.80899e-05	0.00210795	0.00313162	0.001342	0.142311	0.179934	0.15345	0.0427127	0.0535179	0.0297085	0.0675796	2.43055	0.0217245	0.14765	2405.83	11.2323
	719.367	NEG		2.84942e-05	0.000211083	0.000199362	2.50078e-05	2.46138e-05	2.51519e-05	3.04922e-05	2.97164e-05	3.00472e-05	6.71076e-05	4.29057e-05	4.19634e-05	4.03775e-05	0.00781954	0.0135482	0.0125265	0.0133605	0.0159713	0.0183809	0.00908136	1.80262	0.00617321	0.0878136	135.325	7.08029
	716.358	NEG		0.000505654	3.11253e-05	2.81605e-05	2.50078e-05	2.46138e-05	2.51519e-05	0.00813683	0.00724874	0.00394558	0.00221898	0.000415924	4.19634e-05	4.03775e-05	1.2267	1.56784	1.62213	1.63194	1.61977	1.62997	1.0332	1.55232	0.00429652	0.0845736	465.62	8.86301
	81.6002	POS		2.49868e-05	0.00026037	2.45414e-05	2.5656e-05	2.67065e-05	2.54861e-05	2.70379e-05	2.62324e-05	2.77036e-05	5.20801e-05	2.28323e-05	0.000234933	2.4806e-05	0.00774786	0.0114386	0.0111486	0.0101439	0.00656651	0.00745128	0.00608659	1.88525	0.00537408	0.0857294	116.87	6.86876
	736.4	POS		2.49868e-05	2.6174e-05	2.45414e-05	2.5656e-05	2.67065e-05	2.54861e-05	2.70379e-05	2.62324e-05	2.77036e-05	2.60583e-05	2.28323e-05	2.41586e-05	2.4806e-05	0.0372576	0.049827	0.0469076	0.043265	0.0363307	0.0379452	0.0279561	1.83718	0.00446445	0.0845736	1072.83	10.0672
	734.394	POS		0.000326647	2.6174e-05	2.45414e-05	0.000438824	2.67065e-05	2.54861e-05	0.00684052	0.00694761	0.00492548	0.00217578	2.28323e-05	2.41586e-05	2.4806e-05	0.397219	0.494556	0.484288	0.428175	0.360866	0.380142	0.282813	1.2398	0.00462119	0.0845736	129.983	7.02217
	553.24	NEG		0.000357552	3.11253e-05	0.000219948	0.00101447	0.00130024	0.00125404	0.00127501	0.00148476	0.00248162	0.00104653	0.000578794	0.00148426	0.00097133	0.105812	0.118377	0.111332	0.0159515	0.0127771	0.103315	0.0522889	1.72172	0.0231531	0.153101	49.9641	5.64282
	605.728	NEG		2.84942e-05	3.11253e-05	2.81605e-05	2.50078e-05	2.46138e-05	2.51519e-05	3.04922e-05	2.97164e-05	3.00472e-05	2.80899e-05	0.00784088	0.00853216	0.00627152	0.0350312	0.0272871	0.0212071	3.97096e-05	4.30254e-05	3.67314e-05	0.0118099	1.84809	0.0257986	0.16208	420.433	8.71573
	775.338	NEG		0.000248881	0.000198582	2.81605e-05	2.50078e-05	0.000306555	2.51519e-05	3.04922e-05	2.97164e-05	3.00472e-05	0.00010251	0.00870003	0.0115045	0.0110065	0.00159437	0.00054824	0.00136886	0.0847343	0.0947061	0.0892534	0.0337129	2.2972	0.043747	0.216138	328.873	8.36139
	739.349	POS		0.000562716	2.6174e-05	0.000602398	0.000782322	0.000888254	2.54861e-05	0.000732698	0.000690743	0.000392825	0.000522624	0.00131694	0.000765766	0.000890826	0.008679	0.0108159	0.0097711	0.00695282	0.0057877	0.00732237	0.00581138	1.9066	0.00362137	0.0790082	11.1196	3.47504
	838.403	POS		2.49868e-05	2.6174e-05	2.45414e-05	2.5656e-05	2.67065e-05	2.54861e-05	0.00030513	0.000785673	0.000842405	0.000231862	0.00271363	0.00203607	0.00235788	0.370814	0.424166	0.429662	0.140197	0.751547	0.121496	0.249443	2.22804	0.0206944	0.143705	1075.83	10.0712
	79.4845	NEG		2.84942e-05	3.11253e-05	2.81605e-05	2.50078e-05	2.46138e-05	2.51519e-05	3.04922e-05	2.97164e-05	3.00472e-05	2.80899e-05	4.29057e-05	0.000209747	4.03775e-05	0.145868	0.187543	0.192392	0.201017	0.199166	0.200175	0.125162	1.99165	0.00429519	0.0845736	4455.74	12.1215
	79.596	NEG		2.84942e-05	3.11253e-05	2.81605e-05	2.50078e-05	2.46138e-05	2.51519e-05	3.04922e-05	2.97164e-05	3.00472e-05	2.80899e-05	4.29057e-05	4.19634e-05	4.03775e-05	0.0500992	0.0671227	0.0704553	0.0721391	0.0692088	0.0717802	0.0445478	1.92384	0.00438992	0.0845736	1585.9	10.6311
	79.7074	NEG		0.000152483	3.11253e-05	2.81605e-05	2.50078e-05	0.000194406	2.51519e-05	3.04922e-05	2.97164e-05	3.00472e-05	6.07323e-05	4.29057e-05	4.19634e-05	4.03775e-05	0.00911476	0.012195	0.0132155	0.0113452	0.0123173	0.0130363	0.00792772	1.82731	0.00446862	0.0845736	130.535	7.0283
	163.076	NEG		0.00747589	0.00924996	0.0061664	0.00634536	0.00984331	0.0070459	0.0660675	0.00884033	0.0104539	0.0146098	0.0117907	0.0110776	0.0130182	0.00436443	0.0575612	0.0657047	0.0847696	0.0934728	0.0708513	0.0458456	1.34907	0.0342017	0.189333	3.138	1.64984
	505.317	NEG		0.0050208	0.00438085	0.00482981	0.01792	0.0205835	0.0187008	0.0273337	0.0264664	0.0264675	0.0168559	0.00779833	0.00654061	0.00688008	0.00931448	0.00993559	0.00733567	0.00509849	0.0066073	0.0155668	0.00834193	1.13826	0.0318778	0.181642	0.494896	-1.0148
	717.361	NEG		2.84942e-05	3.11253e-05	2.81605e-05	0.00028671	2.46138e-05	2.51519e-05	0.00194487	0.0028247	0.004025	0.00102431	4.29057e-05	4.19634e-05	4.03775e-05	0.322843	0.413753	0.428898	0.468617	0.501279	0.461512	0.288559	1.47567	0.00462423	0.0845736	281.709	8.13806
	718.365	NEG		2.84942e-05	3.11253e-05	2.81605e-05	2.50078e-05	0.000514203	2.51519e-05	3.04922e-05	0.000328359	0.000472612	0.000164845	4.29057e-05	4.19634e-05	4.03775e-05	0.0656583	0.0782206	0.084044	0.131669	0.118589	0.123438	0.0668605	1.69458	0.00639251	0.0878136	405.596	8.6639
	815.28	NEG		2.84942e-05	3.11253e-05	2.81605e-05	2.50078e-05	2.46138e-05	2.51519e-05	3.04922e-05	0.000247183	3.00472e-05	5.22529e-05	4.29057e-05	4.19634e-05	0.000712943	0.0720538	0.0919876	0.0935586	0.0987284	0.0837118	0.0928045	0.0592936	1.99419	0.00419117	0.0845736	1134.74	10.1482
	715.437	NEG		0.00284137	3.11253e-05	0.000476556	2.50078e-05	0.000705386	0.000695522	0.00913654	0.00875203	0.00989691	0.00361783	0.00281429	0.00292488	0.00200444	0.0202063	0.0249577	0.0268345	0.0204874	0.0211199	0.0147541	0.0151226	1.51222	0.00896548	0.0969054	4.18003	2.06351
	279.16	NEG		0.345288	0.00958554	0.00727918	0.00351867	0.157864	0.0067004	0.0339558	0.0331267	0.0328105	0.0700143	0.0103122	0.00570638	0.00896748	0.270112	0.655097	0.686963	0.994611	0.378044	0.958412	0.440914	1.18929	0.0245326	0.157753	6.29748	2.65477
	553.741	NEG		2.84942e-05	3.11253e-05	2.81605e-05	2.50078e-05	2.46138e-05	2.51519e-05	3.04922e-05	2.97164e-05	3.00472e-05	2.80899e-05	0.000260547	4.19634e-05	4.03775e-05	0.0593917	0.0591406	0.0545051	0.0107152	0.0116056	0.0105457	0.0229163	2.00376	0.0321971	0.182415	815.819	9.67211
	605.227	NEG		2.84942e-05	3.11253e-05	2.81605e-05	0.00692465	0.00706959	0.00729987	0.00662396	0.00574292	0.00659835	0.00448301	0.0142576	0.0138875	0.0116936	0.0586522	0.0550123	0.0467445	0.142333	0.172144	0.156336	0.0745623	1.8026	0.0116968	0.108991	16.6322	4.05591
	476.183	NEG		0.0150004	0.0132097	0.0153615	0.00273148	0.00397093	0.00357355	0.0156397	0.0146304	0.0176593	0.0113086	0.028043	0.0258975	0.0304796	0.0113115	0.00815778	0.0100795	0.0281609	0.035838	0.027747	0.0228572	1.38147	0.00980752	0.100323	2.02123	1.01523
	305.247	POS		0.00117027	0.000463211	0.000450153	0.00137418	0.000663656	0.000819853	0.00687745	0.00862153	0.00658497	0.00300281	0.00775688	0.00663648	0.00655843	0.0114593	0.00919325	0.0116328	0.0183715	0.0148559	0.0178096	0.011586	1.92633	0.000316356	0.022692	3.85839	1.948
	109.066	NEG		2.84942e-05	0.00020713	0.000472637	0.000186472	2.46138e-05	0.000239691	0.000256579	0.000448251	0.000238622	0.00023361	0.00180075	0.00150784	0.00129812	0.0121327	0.0112784	0.0111167	3.97096e-05	0.000483965	3.67314e-05	0.00441055	1.238	0.0477905	0.226365	18.88	4.23879
	497.312	NEG		0.00215665	0.00230388	0.00242066	0.0019249	0.00248675	0.00257061	0.00966976	0.00739592	0.00959897	0.00450312	0.0116391	0.00900937	0.0113302	0.0205781	0.00874476	0.00945556	0.0318085	0.0329068	0.0308871	0.0184844	2.01606	0.00405051	0.0838846	4.10479	2.03731
	524.294	NEG		0.00190329	0.00071503	0.000199697	0.00535984	0.00633691	0.00461607	0.0104449	0.00480178	0.00618997	0.0045075	0.000837367	0.00292859	0.00292403	0.0441183	0.0278224	0.023057	0.0620174	0.136727	0.0630032	0.0403817	1.36456	0.0383923	0.202234	8.95878	3.1633
	261.088	NEG		0.0712208	0.0901866	0.0889406	0.0859465	0.0990624	0.100902	0.144214	0.0878442	0.0941024	0.0958244	0.0214237	0.0241727	0.0252196	0.0479137	0.0301829	0.045007	0.0772494	0.0488875	0.0740711	0.043792	2.02907	6.07511e-05	0.00808847	0.457002	-1.12973
	233.138	NEG		0.0220302	0.0252138	0.0220911	0.00651506	0.00777725	0.00920098	0.0243717	0.0250735	0.0240202	0.0184771	0.0336899	0.0332528	0.0325964	0.0166192	0.0188523	0.0195566	0.0288203	0.0319577	0.0258937	0.0268043	1.23431	0.0313716	0.180346	1.45068	0.536728
	357.219	NEG		0.00205793	0.00111276	0.00231145	0.00767401	0.00337812	0.00561827	0.0220131	0.0209482	0.0194007	0.00939051	0.0492505	0.045662	0.0448869	0.00532668	0.0147384	0.00921335	0.0223185	0.0198552	0.0220289	0.02592	1.4938	0.0175442	0.131089	2.76024	1.46479
	291.144	POS		0.0291956	0.0359123	0.0302531	0.0583671	0.0695818	0.0616066	0.107458	0.0774039	0.109923	0.0644112	0.00402807	0.0114765	0.014407	0.0609922	0.0424957	0.0451512	0.0332118	0.00884622	0.0196277	0.0266929	1.65434	0.00646414	0.0878136	0.414414	-1.27086
	529.301	POS		0.0316815	0.0363248	0.0235241	0.0406374	0.0631364	0.0537987	0.0953328	0.0988983	0.0818722	0.0583562	0.0190833	0.0328617	0.0236966	0.0469302	0.0427531	0.044154	0.0310926	0.0211748	0.0299381	0.0324094	1.47697	0.026343	0.164209	0.555371	-0.848476
	199.153	NEG		0.0115602	0.011835	0.0109495	0.0130979	0.0139976	0.0148494	0.0131692	0.0123366	0.0123053	0.0126779	0.0168729	0.0171034	0.0150443	0.0476964	0.0508878	0.0493821	0.0122579	0.0154665	0.0118695	0.0262868	1.38102	0.0469299	0.223802	2.07344	1.05203
	246.097	NEG		0.0327296	0.034272	0.0349302	0.0965408	0.102186	0.102377	0.0452897	0.0401156	0.0772239	0.0628517	0.0110637	0.0113386	0.0119457	0.0430569	0.0441349	0.0479459	0.00619443	0.00291135	0.00880473	0.0208218	1.8337	0.00308531	0.0732365	0.331285	-1.59386
	483.26	NEG		0.000575742	0.00109122	0.00066935	0.000328387	0.000594	2.51519e-05	0.00810062	0.00788337	0.00396958	0.00258194	0.00608344	0.00474442	0.00498647	0.0167157	0.0185738	0.0168598	0.035199	0.0360857	0.0375076	0.0196396	1.85976	0.00522277	0.0854149	7.60653	2.92724
	491.265	NEG		0.0232309	0.00238385	0.00245118	0.020336	0.0188668	0.0215307	0.0172369	0.002842	0.0173399	0.0140242	0.0180792	0.0180256	0.0170656	0.0842846	0.088142	0.079098	0.0222735	0.0217371	0.0262468	0.0416614	1.50368	0.0327425	0.184262	2.97067	1.57079
	609.146	NEG		0.082677	0.0960447	0.0785238	0.301291	0.276998	0.306007	0.870973	0.736003	0.732916	0.386826	0.0288441	0.0377366	0.0414427	0.0431208	0.049502	0.0412535	0.112764	0.106529	0.113457	0.06385	1.92305	0.0143276	0.120057	0.165061	-2.59893
	314.161	NEG		0.00216258	0.0014055	0.00226143	0.0054211	0.00601888	0.00589988	0.00707673	0.0069264	0.00700969	0.00490913	0.00699479	0.00813303	0.00664444	0.00778551	0.0100955	0.0080508	0.00699126	0.00547918	0.00689691	0.00745238	1.36634	0.0106147	0.103994	1.51807	0.602234
	372.156	NEG		0.000660359	0.00102938	0.0012158	0.00863805	0.00615467	0.00794606	0.00663498	0.00745264	0.00888047	0.00540138	0.00447246	0.0029524	0.0045495	0.0210881	0.0213217	0.0210604	0.101484	0.103768	0.114495	0.0439102	1.52681	0.041887	0.211565	8.12944	3.02316
	863.419	NEG		0.00933076	0.000209819	2.81605e-05	0.0679852	0.0890224	0.0259417	0.00219674	0.000465111	0.00871088	0.0226545	4.29057e-05	0.000485738	4.03775e-05	5.82112	6.95213	7.6126	3.71133	18.5627	3.52003	5.13116	1.10425	0.030701	0.178616	226.496	7.82334
	821.372	NEG		2.84942e-05	3.11253e-05	0.000217837	2.50078e-05	2.46138e-05	2.51519e-05	0.012693	0.0114764	0.00417364	0.00318836	0.0016029	0.00246814	0.00193057	0.769137	0.90588	0.959673	0.300874	1.166	0.296902	0.489385	1.90597	0.0136102	0.117151	153.491	7.26201
	819.365	NEG		0.0046227	3.11253e-05	0.000453659	0.00382279	0.00300399	0.00181972	0.0473516	0.0424358	0.049631	0.0170192	0.0272958	0.025459	0.027386	6.32364	7.62466	8.03484	2.50952	2.35716	2.48911	3.26878	1.9427	0.0170614	0.129189	192.065	7.58545
	111.116	POS		0.0160062	0.0179236	0.0164202	0.0183667	0.0152434	0.0190353	0.0202221	0.023051	0.016047	0.0180351	0.021708	0.022081	0.0193032	0.0213755	0.0226281	0.0262637	0.0205447	0.0222643	0.0264389	0.0225119	1.81176	0.00130272	0.0468935	1.24823	0.319886
	247.098	NEG		0.0116445	0.0100222	0.00898214	0.0385008	0.0426213	0.0393429	0.0808735	0.0782469	0.0830454	0.0436977	0.0299644	0.0241009	0.0214539	0.0227848	0.0154071	0.0210142	0.00436857	0.0040374	0.00583377	0.0165517	1.3315	0.0307669	0.1787	0.378777	-1.40058
	713.34	NEG		0.00140246	0.000771159	0.00123902	0.00533601	0.00556033	0.00259483	0.00644074	0.00514822	0.00464381	0.00368184	0.00400043	0.00235725	0.00303038	0.0748393	0.0910484	0.083415	0.0738862	0.0866193	0.0839506	0.0559052	1.76295	0.00438624	0.0845736	15.184	3.92448
	207.07	NEG		0.021807	0.0222264	0.023963	0.0183954	0.0152791	0.0157931	0.00322931	0.00428098	0.00301276	0.0142208	0.0355927	0.0312972	0.0320365	0.0186205	0.0176953	0.0182324	0.194444	0.211575	0.205409	0.0849892	1.72522	0.0452357	0.220034	5.97641	2.57928
	288.134	POS		0.0173395	0.00375061	0.0117201	0.0292455	0.0295171	0.0610527	0.000232089	2.62324e-05	0.000510221	0.0170438	0.0254319	0.0288679	0.044058	0.154867	0.107027	0.18545	0.0522289	0.0146761	0.0404842	0.0725657	1.56149	0.0287419	0.172435	4.2576	2.09004
	415.32	POS		0.00686606	0.00592939	0.00581234	0.00451881	0.00384547	0.00483046	0.00023593	2.62324e-05	2.77036e-05	0.00356582	0.0142291	0.0136437	0.0129753	0.00262049	0.00388731	0.00671614	0.00518672	0.00429792	0.00547895	0.00767063	1.29279	0.0355317	0.193699	2.15115	1.10511
	599.3	NEG		0.108581	0.0913786	0.0927778	0.132448	0.144704	0.122753	0.0751028	0.0751906	0.0816188	0.102728	0.0530263	0.0453822	0.0570596	0.0748507	0.0742762	0.0523068	0.0633784	0.0774877	0.0854891	0.0648063	1.84306	0.00125957	0.0458971	0.630851	-0.664628
	570.293	NEG		0.0422173	0.0385823	0.0438373	0.0596375	0.0227793	0.0568554	0.0324005	0.0335993	0.0319888	0.0402109	0.0277533	0.0252542	0.0261183	0.995893	1.25298	1.08813	0.475367	0.520544	0.51818	0.547803	1.62889	0.0126266	0.113533	13.6233	3.768
	524.242	NEG		0.00258134	0.00401881	0.00493929	0.00715381	0.00343125	0.00684661	0.000590936	0.000371033	0.000783678	0.00341297	0.016759	0.014829	0.0132061	0.00479003	0.00387051	0.00821553	0.00567679	0.00364936	0.00714805	0.0086827	1.56245	0.012407	0.112184	2.54403	1.34711
	820.369	NEG		0.00175037	3.11253e-05	2.81605e-05	0.00040856	0.000860295	2.51519e-05	0.019995	0.0154069	0.00927332	0.00530876	0.00996606	0.0107336	0.0108327	2.6591	3.18136	3.32816	1.02287	3.85583	1.0034	1.67581	2.0025	0.013069	0.114941	315.668	8.30226
	151.076	NEG		0.0073102	0.00663186	0.00497672	0.0217695	0.00186688	0.0214323	0.00584745	0.00392712	0.00624126	0.00888926	0.0042254	0.0371912	0.0304771	0.00541169	0.0187777	0.00530447	0.0292398	0.0317236	0.025589	0.0208822	1.25576	0.0277704	0.168683	2.34915	1.23214
	499.255	NEG		0.00210035	0.00329565	0.0018386	0.0188115	0.0254283	0.0255713	0.0266056	0.0283363	0.0280188	0.0177785	0.0519512	0.0391654	0.0253699	0.0871068	0.0840512	0.0680238	0.0876875	0.0898933	0.0914157	0.0694072	1.82585	3.74753e-05	0.00572325	3.904	1.96495
	815.407	NEG		2.84942e-05	3.11253e-05	2.81605e-05	0.0007743	0.00323671	0.00271991	0.00239153	0.00486072	0.00536826	0.00215991	0.00674484	0.00433986	0.0069406	0.364263	0.414073	0.461003	0.152192	0.295547	0.0814095	0.198501	1.96374	0.013548	0.116809	91.9026	6.52203
	841.348	NEG		2.84942e-05	3.11253e-05	2.81605e-05	2.50078e-05	2.46138e-05	2.51519e-05	3.04922e-05	0.000329201	3.00472e-05	6.1366e-05	0.000393277	0.000367174	4.03775e-05	0.0203233	0.0127975	0.00925598	0.0153168	0.0192746	0.012046	0.00997945	2.12018	0.0060525	0.0874203	162.622	7.34538
	569.289	NEG		0.174021	0.162703	0.193172	0.240554	0.286519	0.284691	0.110164	0.10547	0.100628	0.184214	0.120375	0.116812	0.156255	3.25222	3.91514	3.4501	1.52076	1.55104	1.55477	1.7375	1.64003	0.0141895	0.119667	9.43197	3.23756
	920.376	NEG		2.84942e-05	3.11253e-05	2.81605e-05	2.50078e-05	2.46138e-05	2.51519e-05	3.04922e-05	2.97164e-05	3.00472e-05	2.80899e-05	0.000373194	4.19634e-05	4.03775e-05	0.0152161	0.0198181	0.0154234	0.00863289	0.01849	0.0128811	0.0101019	2.06391	0.00581817	0.0872745	359.627	8.49036
	350.247	NEG		0.120611	0.10269	0.129876	0.167692	0.170599	0.169489	0.066013	0.0627029	0.0629051	0.116953	0.100885	0.0930245	0.0891479	0.0876489	0.075352	0.0657279	0.0285647	0.0343113	0.0220246	0.0662985	1.41371	0.0142412	0.119753	0.566881	-0.818882
	352.243	NEG		0.0373121	0.0314775	0.0394985	0.0514258	0.0513003	0.053242	0.0189789	0.0185946	0.0164605	0.0353656	0.0308385	0.0264925	0.0274043	0.0240668	0.0222717	0.0182238	0.00793385	0.010067	0.00839743	0.0195218	1.41584	0.0142472	0.119755	0.551999	-0.857262
	964.41	NEG		2.84942e-05	3.11253e-05	2.81605e-05	2.50078e-05	2.46138e-05	2.51519e-05	3.04922e-05	0.000295459	0.000345141	9.26273e-05	0.00219966	0.00302088	0.00335943	0.445102	0.493223	0.539089	0.156143	0.859278	0.147148	0.294285	2.32408	0.0196547	0.139089	3177.08	11.6335
	587.278	NEG		0.041284	0.0408497	0.0486111	0.0530069	0.0400507	0.0515466	0.0822537	0.0789897	0.083253	0.0577606	0.0355693	0.0283798	0.0295159	0.162993	0.187372	0.166688	0.203997	0.305393	0.200642	0.146728	1.16248	0.0242387	0.156834	2.54027	1.34498
	919.374	NEG		0.000594588	3.11253e-05	2.81605e-05	2.50078e-05	2.46138e-05	2.51519e-05	0.00111903	0.000517511	0.000376142	0.000304592	4.29057e-05	4.19634e-05	4.03775e-05	0.0577241	0.0703263	0.0683858	0.052113	0.0325761	0.0450432	0.0362549	1.53003	0.00636136	0.0878136	119.028	6.89515
	839.407	POS		2.49868e-05	2.6174e-05	2.45414e-05	2.5656e-05	2.67065e-05	2.54861e-05	2.70379e-05	2.62324e-05	2.77036e-05	2.60583e-05	0.000308468	0.00123871	2.4806e-05	0.154634	0.16857	0.179122	0.148258	0.132146	0.144835	0.103237	2.14025	0.00417759	0.0845736	3961.79	11.9519
	344.685	NEG		2.84942e-05	3.11253e-05	2.81605e-05	2.50078e-05	2.46138e-05	2.51519e-05	0.000369334	2.97164e-05	3.00472e-05	6.57391e-05	0.000301181	4.19634e-05	4.03775e-05	0.159297	0.194686	0.194438	0.049064	0.252043	0.049697	0.0999565	1.9306	0.0169448	0.128976	1520.5	10.5703
	862.415	NEG		0.0323473	0.00288435	0.0014104	2.50078e-05	0.00229085	0.00505335	0.0150307	0.0219218	0.036018	0.012998	0.00224659	0.00350969	0.00389968	19.1006	22.6819	24.8713	12.1829	59.9807	11.5923	16.7132	1.67364	0.0293588	0.174258	1285.83	10.3285
	963.407	NEG		2.84942e-05	3.11253e-05	2.81605e-05	2.50078e-05	2.46138e-05	2.51519e-05	0.000392229	2.97164e-05	0.000806345	0.000154538	0.0086014	0.00989877	0.00841183	0.893503	1.07061	1.14969	0.312963	0.61537	0.561502	0.514506	2.38016	0.00976848	0.100168	3329.32	11.701
	965.411	NEG		2.84942e-05	0.000209421	2.81605e-05	0.000409439	0.000342916	2.51519e-05	0.000970923	0.00048753	0.000753797	0.000361759	0.0012814	0.00128049	0.00073698	0.157087	0.181026	0.18984	0.0996503	0.121255	0.0876761	0.0933148	2.05827	0.00677065	0.0882459	257.947	8.01093
	768.426	NEG		0.00346939	0.00222629	0.00286758	0.00931559	0.0102663	0.00961921	0.0052761	0.00304221	0.00436694	0.00560551	0.00244195	0.00276504	0.00240491	3.05088e-05	3.06859e-05	3.00185e-05	3.97096e-05	4.30254e-05	0.00109731	0.000987017	1.8809	0.00233755	0.0630531	0.17608	-2.5057
	323.68	NEG		2.84942e-05	3.11253e-05	2.81605e-05	2.50078e-05	2.46138e-05	2.51519e-05	3.04922e-05	2.97164e-05	3.00472e-05	2.80899e-05	4.29057e-05	4.19634e-05	4.03775e-05	0.0362048	0.0495529	0.0462533	0.0759271	0.0561225	0.0497241	0.0348789	1.92763	0.00593266	0.0872745	1241.69	10.2781
	901.943	POS		2.49868e-05	2.6174e-05	2.45414e-05	0.00043715	0.000355262	2.54861e-05	0.000333513	2.62324e-05	2.77036e-05	0.000142339	0.000271031	2.41586e-05	2.4806e-05	0.0233908	0.0350646	0.0287837	0.00597038	0.000522586	0.00780404	0.0113173	1.58447	0.0425751	0.21359	79.5098	6.31306
	861.412	NEG		0.0719135	0.00617664	0.00415507	0.00200991	0.00690674	0.0107701	0.0422433	0.043098	0.0643476	0.0279579	0.008099	0.0109007	0.0109611	41.7759	49.9263	54.2743	26.654	131.351	25.2943	36.5895	1.72608	0.0293981	0.174258	1308.74	10.354
	91.1528	NEG		2.84942e-05	3.11253e-05	2.81605e-05	2.50078e-05	2.46138e-05	2.51519e-05	3.04922e-05	0.000204339	0.000351328	8.31903e-05	4.29057e-05	4.19634e-05	4.03775e-05	0.110586	0.132614	0.143059	0.15937	0.161549	0.160033	0.0963706	1.80053	0.00452063	0.0845736	1158.43	10.178
	205.123	NEG		0.00529196	0.00629055	0.00583249	0.00506937	0.0104935	0.00930511	0.0250461	0.0257941	0.0263574	0.0132756	0.00952838	0.00802736	0.00768474	0.00602063	0.00183146	0.00496922	0.00494113	0.00491428	0.00176329	0.00552006	1.44231	0.0423237	0.212962	0.415804	-1.26603
	365.189	NEG		0.189415	0.214593	0.215396	0.297856	0.295983	0.292733	0.443543	0.434783	0.444225	0.314281	0.179479	0.171377	0.168145	0.117731	0.201331	0.328629	0.0867764	0.0782347	0.0885046	0.157801	1.86179	0.0022725	0.0621145	0.502101	-0.993949
	817.423	NEG		0.00464283	3.11253e-05	2.81605e-05	0.00298263	0.00154904	0.00208857	0.00729166	0.00937769	0.00441264	0.00360048	0.0134239	0.0139515	0.0213683	3.44591	4.19002	4.6747	13.096	12.5362	12.0703	5.56243	2.06907	0.0170666	0.129189	1544.91	10.5933
	944.415	NEG		2.84942e-05	3.11253e-05	2.81605e-05	2.50078e-05	2.46138e-05	2.51519e-05	3.04922e-05	2.97164e-05	3.00472e-05	2.80899e-05	4.29057e-05	4.19634e-05	4.03775e-05	0.00629518	0.0051663	0.0101218	0.0235093	0.027221	0.0223437	0.0105314	1.93305	0.0207897	0.144078	374.917	8.55043
	840.41	POS		2.49868e-05	2.6174e-05	2.45414e-05	2.5656e-05	2.67065e-05	2.54861e-05	0.000321606	2.62324e-05	2.77036e-05	5.87881e-05	2.28323e-05	2.41586e-05	2.4806e-05	0.0508072	0.053015	0.0535262	0.0454482	0.0402649	0.044175	0.0319231	1.75508	0.00433181	0.0845736	543.021	9.08486
	627.299	NEG		0.0032814	0.00527468	0.00501169	0.00925091	0.00789899	0.00882772	0.0247038	0.0193034	0.0234931	0.011894	0.00640525	0.00489138	0.00413798	0.0380936	0.0652762	0.0474589	0.0536193	0.0681872	0.0491331	0.037467	1.15547	0.0186631	0.135299	3.15008	1.65539
	344.183	NEG		0.00284805	0.00504511	0.00336288	0.0115055	0.0130724	0.0129211	0.0132243	0.0132663	0.013113	0.00981763	0.00324315	0.00334571	0.00353881	0.436047	0.520315	0.556677	0.137625	0.65757	0.140009	0.273152	1.42242	0.0181727	0.133376	27.8226	4.79819
	671.365	NEG		0.000235724	3.11253e-05	2.81605e-05	0.000500426	0.00104037	0.00170165	0.00605234	0.00851153	0.00808113	0.00290916	0.00143373	0.00310972	0.0043358	0.754791	0.913875	0.967291	1.26368	1.18318	1.10815	0.688872	1.88249	0.00492865	0.0845736	236.794	7.88749
	816.409	NEG		2.84942e-05	3.11253e-05	2.81605e-05	2.50078e-05	2.46138e-05	0.000348235	3.04922e-05	0.000343381	3.00472e-05	9.88396e-05	0.000938248	0.00224629	4.03775e-05	0.151191	0.1781	0.208879	0.143573	0.159266	0.0617935	0.10067	2.11835	0.00718206	0.0901306	1018.52	9.99225
	920.291	NEG		2.84942e-05	3.11253e-05	2.81605e-05	2.50078e-05	2.46138e-05	2.51519e-05	3.04922e-05	2.97164e-05	3.00472e-05	2.80899e-05	4.29057e-05	4.19634e-05	4.03775e-05	0.0274356	0.0321513	0.0293838	0.00500303	0.033281	0.0288095	0.0173544	1.90822	0.00976892	0.100168	617.815	9.27103
	657.306	NEG		0.0145792	0.00900693	0.0117373	0.0221008	0.0247636	0.0195012	0.0141961	0.0133865	0.0131725	0.0158271	0.00735064	0.00794482	0.0067545	0.00540231	0.0116619	0.00876764	0.00600788	0.00549866	0.00436875	0.00708412	2.08986	0.000709814	0.0336134	0.447594	-1.15974
	767.474	POS		2.49868e-05	0.00921967	2.45414e-05	0.00508782	0.00312404	0.00484135	0.000330161	2.62324e-05	2.77036e-05	0.00252294	0.0534023	0.0442766	0.0398256	0.0249378	0.106926	0.039909	2.67304e-05	0.00135625	0.000405798	0.0345629	1.28945	0.0225502	0.1506	13.6994	3.77604
	901.443	POS		2.49868e-05	2.6174e-05	2.45414e-05	2.5656e-05	2.67065e-05	2.54861e-05	2.70379e-05	0.000382379	2.77036e-05	6.56301e-05	2.28323e-05	2.41586e-05	2.4806e-05	0.0359886	0.0470056	0.0424045	0.0143034	0.00392512	0.00374598	0.0163828	1.68032	0.0382175	0.20162	249.623	7.96361
	695.355	POS		2.49868e-05	2.6174e-05	2.45414e-05	2.5656e-05	2.67065e-05	2.54861e-05	2.70379e-05	0.000256429	0.000345529	8.69497e-05	2.28323e-05	2.41586e-05	2.4806e-05	0.0357466	0.0371165	0.0498944	0.0547755	0.0337792	0.0515039	0.0292098	1.67759	0.00534131	0.0857293	335.939	8.39206
	881.453	POS		0.00851798	2.6174e-05	2.45414e-05	2.5656e-05	2.67065e-05	2.54861e-05	0.000794216	2.62324e-05	0.0030957	0.00139586	2.28323e-05	2.41586e-05	2.4806e-05	1.55319	1.79982	1.92632	3.81548	3.11596	3.3583	1.7299	1.54527	0.00857459	0.0953906	1239.32	10.2753
	74.5967	NEG		2.84942e-05	3.11253e-05	2.81605e-05	2.50078e-05	0.000253712	2.51519e-05	0.000194063	2.97164e-05	3.00472e-05	7.17198e-05	4.29057e-05	4.19634e-05	4.03775e-05	0.0308019	0.0381661	0.0406463	0.0505071	0.0457429	0.00908781	0.0238975	1.7996	0.0100921	0.101496	333.206	8.38027
	673.37	NEG		2.84942e-05	3.11253e-05	2.81605e-05	2.50078e-05	2.46138e-05	2.51519e-05	0.00117382	0.000931517	0.000510603	0.000308721	4.29057e-05	4.19634e-05	4.03775e-05	0.0703974	0.0783981	0.0817076	0.120154	0.0971814	0.032071	0.0533372	1.58922	0.00879056	0.0965521	172.768	7.43269
	555.315	POS		0.0036428	0.000465345	0.00108281	0.00814484	0.0089809	0.00864795	0.00651301	0.00619584	0.00570538	0.00548654	0.0028394	0.00440306	0.00415385	0.0885446	0.106077	0.107892	0.133104	0.113784	0.135053	0.0773168	1.67254	0.00530587	0.0856278	14.0921	3.81681
	695.856	POS		2.49868e-05	0.000458439	2.45414e-05	2.5656e-05	2.67065e-05	2.54861e-05	2.70379e-05	2.62324e-05	2.77036e-05	7.40877e-05	2.28323e-05	2.41586e-05	2.4806e-05	0.026185	0.0247335	0.0368599	0.0271219	0.0249425	0.0347189	0.0194037	1.7291	0.00499303	0.0845736	261.902	8.03288
	900.94	POS		2.49868e-05	0.00408522	2.45414e-05	2.5656e-05	2.67065e-05	2.54861e-05	2.70379e-05	2.62324e-05	2.77036e-05	0.000477064	2.28323e-05	2.41586e-05	2.4806e-05	0.0291023	0.0492915	0.0463819	0.0121051	0.000401918	0.0101815	0.0163929	1.46854	0.0456791	0.220997	34.3621	5.10275
	696.361	POS		2.49868e-05	2.6174e-05	2.45414e-05	0.000399038	2.67065e-05	2.54861e-05	0.000630866	2.62324e-05	2.77036e-05	0.000134637	0.000846033	0.000556469	2.4806e-05	0.0249447	0.0306465	0.0389356	0.052538	0.0238192	0.0459069	0.0242465	2.02518	0.00693981	0.089069	180.087	7.49255
	880.45	POS		0.0150131	2.6174e-05	2.45414e-05	0.000403912	2.67065e-05	0.000850909	0.00323456	0.00132414	0.00787417	0.00319758	0.000287543	2.41586e-05	2.4806e-05	3.44435	3.98127	4.30244	8.39402	6.92146	7.35331	3.82191	1.42151	0.00844306	0.0946276	1195.25	10.2231
	879.454	NEG		2.84942e-05	3.11253e-05	2.81605e-05	2.50078e-05	0.000476009	2.51519e-05	3.04922e-05	2.97164e-05	3.00472e-05	7.82449e-05	4.29057e-05	4.19634e-05	4.03775e-05	0.0205149	0.0331018	0.0353712	0.203558	0.208279	0.196533	0.0774981	1.83511	0.0402121	0.20658	990.455	9.95195
	776.379	NEG		2.84942e-05	3.11253e-05	2.81605e-05	2.50078e-05	2.46138e-05	2.51519e-05	0.0181144	0.00737163	0.0137657	0.00437937	4.29057e-05	4.19634e-05	4.03775e-05	0.090471	0.105482	0.110848	0.100895	0.130601	0.13143	0.074428	1.22354	0.00625444	0.0878136	16.9951	4.08705
	291.097	POS		0.0176982	0.0209051	0.0447382	0.0974487	0.0399244	0.0670402	0.0202145	0.0300685	0.0268297	0.0405408	0.00262882	0.00639852	0.00789216	0.0345281	0.0339509	0.0365548	0.0143669	0.00390425	0.0109394	0.016796	1.55016	0.0301305	0.176733	0.414298	-1.27126
	97.6019	NEG		0.000172533	3.11253e-05	0.000130962	2.50078e-05	2.46138e-05	2.51519e-05	3.04922e-05	2.97164e-05	0.000324839	8.82712e-05	0.000290118	0.000246959	0.000240335	0.214369	0.233482	0.254751	0.0306114	0.0450203	0.0391743	0.0909094	2.05527	0.0372917	0.19874	1029.89	10.0083
	97.829	POS		2.49868e-05	2.6174e-05	2.45414e-05	2.5656e-05	2.67065e-05	2.54861e-05	2.70379e-05	2.62324e-05	2.77036e-05	2.60583e-05	2.28323e-05	2.41586e-05	2.4806e-05	0.108383	0.133254	0.143283	0.305008	0.245864	0.259981	0.132872	1.84227	0.00985666	0.100453	5099.02	12.316
	90.9369	NEG		0.000196167	3.11253e-05	2.81605e-05	2.50078e-05	2.46138e-05	2.51519e-05	3.04922e-05	2.97164e-05	3.00472e-05	4.67202e-05	4.29057e-05	4.19634e-05	4.03775e-05	0.0700989	0.072036	0.0939787	0.244202	0.232949	0.22637	0.104418	1.87806	0.0165394	0.127656	2234.96	11.126
	91.2642	NEG		2.84942e-05	3.11253e-05	2.81605e-05	2.50078e-05	2.46138e-05	2.51519e-05	3.04922e-05	0.000285605	0.000195679	7.49255e-05	4.29057e-05	0.000239679	4.03775e-05	0.0252625	0.0287318	0.031639	0.033499	0.0361493	0.0340829	0.0210764	1.89755	0.00436446	0.0845736	281.298	8.13596
	95.9361	NEG		2.84942e-05	3.11253e-05	2.81605e-05	2.50078e-05	0.000267488	2.51519e-05	0.000205328	2.97164e-05	0.000180401	9.1208e-05	4.29057e-05	4.19634e-05	0.000429056	0.24925	0.306131	0.337398	0.888559	0.869903	0.851782	0.389282	1.88897	0.015986	0.126201	4268.07	12.0594
	391.151	NEG		0.00162687	0.00228119	0.00150664	0.00572405	0.00434283	0.00465111	0.00788444	0.00801963	0.0106219	0.00518429	0.0111719	0.0123967	0.0138667	0.0120841	0.0151085	0.013724	0.0258802	0.0206158	0.0229042	0.0164169	2.02457	5.54584e-05	0.00767913	3.16666	1.66296
	438.218	NEG		2.84942e-05	0.000531144	0.00194279	0.0113807	0.011634	0.0127191	0.053978	0.0613659	0.0574269	0.0234452	0.00593729	0.00414395	0.00394411	0.0639407	0.0726122	0.0746149	0.145699	0.119219	0.126689	0.0685334	1.02164	0.0474168	0.225469	2.92313	1.54751
	672.367	NEG		2.84942e-05	3.11253e-05	2.81605e-05	2.50078e-05	2.46138e-05	0.000357378	3.04922e-05	0.00040165	0.00047035	0.000155252	4.29057e-05	4.19634e-05	4.03775e-05	0.280371	0.330802	0.372954	0.474174	0.43672	0.433635	0.258754	1.72538	0.00501463	0.0845736	1666.66	10.7027
	731.386	NEG		0.000994068	0.00145415	0.00099302	0.000569693	0.00137122	0.00236156	0.0856623	0.079242	0.0835546	0.028467	0.0118127	0.00864096	0.0190567	0.388353	0.4715	0.515889	0.579825	0.628701	0.589635	0.357046	1.70779	0.00605038	0.0874203	12.5425	3.64875
	732.39	NEG		0.00056158	0.000180936	2.81605e-05	2.50078e-05	0.000269293	0.00123634	0.0341202	0.0283176	0.0333789	0.010902	0.00908372	0.0105656	0.00857054	0.161087	0.191311	0.206303	0.235533	0.26687	0.223093	0.145824	1.79901	0.00508871	0.0845736	13.3759	3.74156
	819.469	NEG		2.84942e-05	3.11253e-05	2.81605e-05	2.50078e-05	2.46138e-05	2.51519e-05	3.04922e-05	2.97164e-05	3.00472e-05	2.80899e-05	0.00130987	0.000315466	0.000850752	0.0366538	0.0403989	0.0468223	0.0417208	0.0478146	0.0285978	0.0271649	2.37054	0.00415177	0.0845736	967.07	9.91748
	861.303	NEG		2.84942e-05	3.11253e-05	2.81605e-05	2.50078e-05	2.46138e-05	2.51519e-05	3.04922e-05	2.97164e-05	0.000495401	7.97959e-05	0.00197072	0.000903981	0.00226735	0.301989	0.348441	0.373983	0.941261	0.927102	1.00211	0.433336	2.29081	0.014808	0.122097	5430.56	12.4069
	919.287	NEG		2.84942e-05	3.11253e-05	2.81605e-05	2.50078e-05	2.46138e-05	2.51519e-05	3.04922e-05	2.97164e-05	3.00472e-05	2.80899e-05	0.000346827	4.19634e-05	4.03775e-05	0.0611354	0.0724884	0.072458	0.0814669	0.0789323	0.0820528	0.0498848	2.03013	0.00421071	0.0845736	1775.89	10.7943
	959.389	NEG		0.000240567	3.11253e-05	0.000239328	2.50078e-05	2.46138e-05	2.51519e-05	3.04922e-05	2.97164e-05	3.00472e-05	7.51166e-05	0.0105577	0.0130048	0.0121883	0.0802305	0.0998649	0.10632	0.111097	0.0956293	0.0824944	0.0679318	2.5289	0.00150894	0.0515824	904.352	9.82074
	1093.56	NEG		0.0210104	0.0161532	0.0205344	0.0163652	0.0188111	0.0158892	3.04922e-05	2.97164e-05	3.00472e-05	0.0120948	0.00535917	0.0051586	0.00546718	3.05088e-05	3.06859e-05	3.00185e-05	3.97096e-05	4.30254e-05	3.67314e-05	0.00179951	1.02097	0.0101053	0.101496	0.148784	-2.74871
	460.176	POS		2.49868e-05	2.6174e-05	2.45414e-05	2.5656e-05	0.00147008	0.000381516	2.70379e-05	0.000296614	2.77036e-05	0.000256034	2.28323e-05	0.000439331	0.000536484	0.0192687	0.021939	0.0203665	0.0313381	0.0246342	0.0294045	0.0164388	1.87518	0.00505202	0.0845736	64.2056	6.00463
	96.0475	NEG		0.0131377	0.0141939	0.0136823	0.0119522	0.0115572	0.0104175	0.0141313	0.00111387	0.0125179	0.0114115	0.0167713	0.0174343	0.0168879	0.0446964	0.0547469	0.0620166	0.165635	0.161406	0.162127	0.077969	1.88501	0.0163409	0.126926	6.83247	2.77241
	215.356	NEG		2.84942e-05	3.11253e-05	2.81605e-05	2.50078e-05	2.46138e-05	2.51519e-05	3.04922e-05	2.97164e-05	3.00472e-05	2.80899e-05	4.29057e-05	4.19634e-05	4.03775e-05	0.0600678	0.0723765	0.0813145	0.201714	0.203381	0.193758	0.0903042	1.91846	0.0150055	0.122844	3214.82	11.6505
	468.73	NEG		0.00438142	3.11253e-05	0.00452934	0.0367566	0.0378478	0.0325435	3.04922e-05	0.000334416	0.000432321	0.0129875	0.0026263	0.0272859	0.0133793	0.100179	0.12646	0.132976	0.351605	0.364273	0.35276	0.163505	1.74314	0.0178608	0.131784	12.5894	3.65414
	861.522	NEG		2.84942e-05	0.00217178	2.81605e-05	2.50078e-05	2.46138e-05	2.51519e-05	0.000426161	2.97164e-05	0.000801724	0.000395646	4.29057e-05	4.19634e-05	4.03775e-05	0.279998	0.333906	0.370253	0.866981	0.87379	0.83524	0.395588	1.65297	0.0135444	0.116809	999.855	9.96557
	862.275	NEG		2.84942e-05	3.11253e-05	2.81605e-05	2.50078e-05	2.46138e-05	2.51519e-05	3.04922e-05	2.97164e-05	3.00472e-05	2.80899e-05	0.000391966	4.19634e-05	0.000953036	0.11428	0.0263361	0.143529	0.147676	0.136103	0.141881	0.0790212	2.16209	0.00921183	0.0978168	2813.15	11.458
	862.307	NEG		2.84942e-05	3.11253e-05	2.81605e-05	2.50078e-05	0.000347894	2.51519e-05	3.04922e-05	2.97164e-05	3.00472e-05	6.401e-05	0.000393923	4.19634e-05	0.00231466	0.120091	0.146394	0.156843	0.544248	0.447168	0.452442	0.207771	2.12511	0.0203075	0.142351	3245.91	11.6644
	862.525	NEG		2.84942e-05	3.11253e-05	2.81605e-05	2.50078e-05	2.46138e-05	2.51519e-05	3.04922e-05	2.97164e-05	0.000323254	6.06684e-05	4.29057e-05	4.19634e-05	4.03775e-05	0.129255	0.157596	0.174433	0.3976	0.393304	0.383338	0.181739	1.85323	0.012921	0.114639	2995.61	11.5486
	877.445	NEG		0.000633706	3.11253e-05	2.81605e-05	2.50078e-05	2.46138e-05	2.51519e-05	0.0131509	0.00530269	0.0141773	0.00371096	0.0289298	0.0287625	0.0344991	0.236082	0.266731	0.355666	1.50198	1.70258	1.41947	0.619411	2.15769	0.0305982	0.17819	166.914	7.38296
	878.449	NEG		2.84942e-05	3.11253e-05	2.81605e-05	2.50078e-05	0.00044587	2.51519e-05	0.00487327	0.00377455	0.000933827	0.0011295	0.00974047	0.0107653	0.0126438	0.102173	0.105606	0.149679	0.735401	0.723174	0.662874	0.279117	2.21601	0.0334432	0.186574	247.117	7.94905
	696.864	POS		2.49868e-05	2.6174e-05	2.45414e-05	2.5656e-05	0.00053225	2.54861e-05	2.70379e-05	2.62324e-05	2.77036e-05	8.22298e-05	2.28323e-05	2.41586e-05	2.4806e-05	0.0144948	0.0176604	0.0202814	0.0306892	0.0121769	0.0176753	0.0125611	1.72738	0.00809048	0.0932777	152.756	7.25508
	887.411	POS		2.49868e-05	2.6174e-05	0.000311138	2.5656e-05	2.67065e-05	2.54861e-05	2.70379e-05	2.62324e-05	2.77036e-05	5.79024e-05	2.28323e-05	2.41586e-05	0.000387534	0.00289497	0.00251828	0.00360168	0.0201154	0.0116588	0.0173214	0.006505	1.87905	0.0382677	0.201745	112.344	6.81178
	629.353	NEG		2.84942e-05	3.11253e-05	2.81605e-05	2.50078e-05	2.46138e-05	2.51519e-05	0.00292109	0.00251406	0.00206832	0.00085178	0.000416973	4.19634e-05	4.03775e-05	0.133843	0.157788	0.166853	0.400938	0.461816	0.396184	0.19088	1.62616	0.0150714	0.122962	224.095	7.80797
	950.53	POS		2.49868e-05	2.6174e-05	2.45414e-05	2.5656e-05	0.000372878	2.54861e-05	0.0100688	0.00656142	0.005973	0.00256699	2.28323e-05	2.41586e-05	2.4806e-05	0.0292836	0.0358402	0.0415567	0.0937957	0.0614609	0.0775979	0.0377341	1.06355	0.0161253	0.126338	14.6997	3.87772
	215.607	NEG		2.84942e-05	3.11253e-05	2.81605e-05	2.50078e-05	2.46138e-05	2.51519e-05	3.04922e-05	2.97164e-05	3.00472e-05	2.80899e-05	4.29057e-05	4.19634e-05	4.03775e-05	0.0288885	0.0318295	0.0364485	0.104164	0.0932424	0.0901846	0.0427648	1.92404	0.0164957	0.127382	1522.42	10.5722
	690.378	NEG		2.84942e-05	0.000268595	2.81605e-05	2.50078e-05	2.46138e-05	2.51519e-05	0.00396777	0.0108043	0.0105241	0.00285512	0.000396356	4.19634e-05	4.03775e-05	0.103241	0.110317	0.116011	0.238202	0.346083	0.193347	0.123076	1.39252	0.0164786	0.127382	43.1069	5.42985
	833.416	NEG		2.84942e-05	3.11253e-05	2.81605e-05	2.50078e-05	2.46138e-05	2.51519e-05	0.019856	0.0229428	0.0191455	0.00690076	0.000298017	0.00255007	0.00248692	0.304476	0.356084	0.360437	0.245648	0.105586	0.355604	0.192574	1.7018	0.00922237	0.0978787	27.9063	4.80252
	645.124	NEG		0.00931711	0.0070708	0.0110408	0.0248657	0.0248555	0.0277522	0.0557834	0.0530539	0.0600287	0.0304187	0.000783831	0.000519317	0.00165606	0.00130904	0.000596419	0.000656383	0.00515467	0.00265044	0.000676054	0.0015558	2.33597	0.00314369	0.0737448	0.0511462	-4.28923
	861.242	NEG		2.84942e-05	3.11253e-05	2.81605e-05	2.50078e-05	2.46138e-05	2.51519e-05	3.04922e-05	2.97164e-05	3.00472e-05	2.80899e-05	4.29057e-05	4.19634e-05	4.03775e-05	0.0222184	0.0388927	0.0484764	0.193076	0.189459	0.180589	0.0747596	1.9148	0.0320024	0.181766	2661.44	11.378
	959.341	NEG		2.84942e-05	3.11253e-05	2.81605e-05	2.50078e-05	2.46138e-05	2.51519e-05	3.04922e-05	2.97164e-05	3.00472e-05	2.80899e-05	4.29057e-05	4.19634e-05	4.03775e-05	0.0192526	0.0247426	0.0221191	0.0427957	0.0296337	0.0571286	0.0217553	1.93068	0.0114186	0.108073	774.487	9.5971
	460.678	POS		2.49868e-05	0.00616193	2.45414e-05	0.000693446	0.000692703	0.000329248	0.000255551	2.62324e-05	2.77036e-05	0.000915149	2.28323e-05	2.41586e-05	0.000635662	0.00952143	0.00649836	0.00652932	0.0128937	0.0086851	0.013686	0.00649962	1.23879	0.0139937	0.118632	7.10225	2.82828
	697.368	POS		2.49868e-05	2.6174e-05	2.45414e-05	2.5656e-05	2.67065e-05	0.000828168	2.70379e-05	0.00122913	2.77036e-05	0.0002489	2.28323e-05	2.41586e-05	2.4806e-05	0.00553594	0.00632644	0.00600534	0.00844467	0.00347349	0.0081409	0.00422206	1.42609	0.00873788	0.09633	16.9629	4.08431
	775.464	POS		0.00726644	0.00558323	0.00680458	0.0516999	0.05323	0.0527843	0.0307512	0.0317209	0.0261011	0.0295491	0.0118608	0.0101205	0.00990949	2.75043e-05	0.00303429	0.00488653	2.67304e-05	0.00194017	0.000354395	0.00468449	1.66491	0.00558757	0.086349	0.158533	-2.65715
	886.407	POS		2.49868e-05	2.6174e-05	2.45414e-05	2.5656e-05	0.000398279	2.54861e-05	2.70379e-05	2.62324e-05	2.77036e-05	6.73442e-05	2.28323e-05	2.41586e-05	2.4806e-05	0.0189032	0.021735	0.0242328	0.0549625	0.0461368	0.0488391	0.0238757	1.75453	0.0113889	0.10798	354.532	8.46977
	891.384	POS		2.49868e-05	2.6174e-05	2.45414e-05	2.5656e-05	2.67065e-05	2.54861e-05	2.70379e-05	2.62324e-05	2.77036e-05	2.60583e-05	2.28323e-05	2.41586e-05	2.4806e-05	0.00398639	0.00538978	0.00487944	0.0163633	0.010143	0.0124758	0.00592327	1.83129	0.0172193	0.129675	227.308	7.82851
	630.35	NEG		0.00800239	0.00657597	0.00963057	0.0169189	0.017923	0.0192127	0.00380547	0.00377055	0.00575743	0.0101774	0.0638349	0.062635	0.0654936	0.0465113	0.0599797	0.0579244	0.0801648	0.127602	0.0719431	0.0706765	2.41312	3.28816e-05	0.00525347	6.94443	2.79586
	435.31	POS		0.000830391	0.0346649	0.00187303	2.5656e-05	2.67065e-05	2.54861e-05	0.00109551	0.00165393	0.00400337	0.004911	0.000907441	0.00156076	0.00338432	0.0328081	0.0452362	0.0465645	0.093605	0.0875917	0.0957122	0.0452633	1.63499	0.0156889	0.125427	9.21673	3.20426
	774.461	POS		0.0181616	0.0169679	0.0163466	0.125175	0.128338	0.124274	0.0732498	0.0749851	0.0671477	0.0716273	0.0310204	0.0265883	0.0260985	0.00359882	0.00909266	0.0140538	2.67304e-05	0.00116744	0.00301899	0.0127406	1.64626	0.00544724	0.0858416	0.177874	-2.49107
	95.7132	NEG		0.000405451	3.11253e-05	2.81605e-05	2.50078e-05	2.46138e-05	2.51519e-05	3.04922e-05	0.000394796	3.00472e-05	0.000110538	4.29057e-05	4.19634e-05	4.03775e-05	1.89007	2.25871	2.4614	6.17261	5.99634	5.86808	2.73859	1.81528	0.0143846	0.120327	24775	14.5966
	95.8247	NEG		2.84942e-05	0.000184053	2.81605e-05	2.50078e-05	2.46138e-05	2.51519e-05	3.04922e-05	2.97164e-05	0.000225159	6.6761e-05	4.29057e-05	0.000248706	0.000220336	0.885191	1.0521	1.15617	2.87406	2.79768	2.74387	1.27884	1.97145	0.0143096	0.120036	19155.5	14.2255
	97.4905	NEG		2.84942e-05	3.11253e-05	2.81605e-05	2.50078e-05	0.000226249	2.51519e-05	3.04922e-05	2.97164e-05	3.00472e-05	5.04938e-05	0.00023421	4.19634e-05	4.03775e-05	0.553108	0.586251	0.629099	0.0975926	0.106165	0.10764	0.23113	1.92821	0.0348322	0.191639	4577.4	12.1603
	106.816	NEG		2.84942e-05	0.000163084	2.81605e-05	2.50078e-05	0.00019947	2.51519e-05	3.04922e-05	2.97164e-05	3.00472e-05	6.21805e-05	4.29057e-05	4.19634e-05	4.03775e-05	0.0190436	0.0235565	0.0289885	0.0644998	0.0641151	0.0588193	0.0287942	1.82567	0.0137953	0.117836	463.075	8.8551
	237.15	NEG		0.0114632	0.0135015	0.033761	0.0420452	0.0440241	0.0419244	0.164964	0.157985	0.159955	0.0744026	0.0202339	0.0175763	0.00886328	0.0207366	0.0171267	0.0181135	0.0251824	0.0417971	0.038025	0.0230728	1.32622	0.0486506	0.228964	0.310107	-1.68916
	861.272	NEG		2.84942e-05	3.11253e-05	2.81605e-05	0.00362971	2.46138e-05	2.51519e-05	3.04922e-05	2.97164e-05	0.000493292	0.000480084	0.0013755	0.000905015	0.00144478	0.108951	0.131208	0.145992	0.404196	0.407844	0.402589	0.178278	2.17537	0.0175756	0.131089	371.348	8.53663
	861.553	NEG		0.000236609	3.11253e-05	2.81605e-05	2.50078e-05	2.46138e-05	2.51519e-05	3.04922e-05	2.97164e-05	3.00472e-05	5.12138e-05	4.29057e-05	4.19634e-05	4.03775e-05	0.0956543	0.115664	0.13402	0.293501	0.288449	0.264729	0.13246	1.874	0.012302	0.111924	2586.42	11.3367
	864.421	NEG		0.00110095	3.11253e-05	2.81605e-05	0.0279761	0.0386652	0.0100579	0.00176504	0.00141392	0.000736256	0.00908608	4.29057e-05	4.19634e-05	4.03775e-05	1.29419	1.58602	1.74149	4.30336	4.19672	4.13403	1.91733	1.1391	0.0147636	0.121893	211.018	7.72122
	961.338	NEG		0.000258049	3.11253e-05	2.81605e-05	2.50078e-05	2.46138e-05	2.51519e-05	3.04922e-05	2.97164e-05	3.00472e-05	5.3596e-05	4.29057e-05	4.19634e-05	4.03775e-05	0.637936	0.78349	0.863569	2.09165	1.75853	1.74612	0.875712	1.87146	0.0125541	0.113172	16339.1	13.996
	962.341	NEG		2.84942e-05	3.11253e-05	2.81605e-05	2.50078e-05	2.46138e-05	2.51519e-05	3.04922e-05	2.97164e-05	3.00472e-05	2.80899e-05	4.29057e-05	4.19634e-05	4.03775e-05	0.354578	0.428439	0.503719	1.04248	0.995718	0.991752	0.479646	1.90889	0.0114523	0.108114	17075.4	14.0596
	964.346	NEG		2.84942e-05	3.11253e-05	2.81605e-05	0.000294257	2.46138e-05	2.51519e-05	3.04922e-05	2.97164e-05	3.00472e-05	5.80065e-05	0.00264074	0.00155191	0.00205591	0.0337702	0.0440102	0.0474472	0.109185	0.101892	0.0941959	0.0485277	2.42373	0.0105026	0.103482	836.591	9.70838
	98.0519	POS		0.00379216	0.00266186	0.00381221	0.00314995	0.00332931	0.00212747	0.0040628	0.00241156	0.00355135	0.00321096	0.00478206	0.00210137	0.00244855	0.00831001	0.0102016	0.0116356	0.0275475	0.0200751	0.0208159	0.0119909	1.67393	0.0187728	0.135621	3.73435	1.90086
	818.426	NEG		0.00155104	3.11253e-05	2.81605e-05	2.50078e-05	0.00152688	0.000419441	0.0051304	0.00611117	0.00622184	0.00233834	0.0108575	0.0116151	0.0123629	1.5538	1.85433	2.05006	5.72666	5.56213	5.28642	2.45203	2.10875	0.0167594	0.128305	1048.62	10.0343
	819.428	NEG		0.00296226	3.11253e-05	0.000451118	0.00284468	0.00347074	0.000707762	0.0092597	0.0115679	0.0103289	0.00462491	0.0190834	0.012969	0.0132942	0.367871	0.457482	0.517058	1.48394	1.46211	1.34548	0.631032	2.05194	0.017571	0.131089	136.442	7.09214
	862.502	NEG		2.84942e-05	3.11253e-05	2.81605e-05	2.50078e-05	2.46138e-05	2.51519e-05	3.04922e-05	2.97164e-05	0.000323254	6.06684e-05	4.29057e-05	4.19634e-05	4.03775e-05	0.0967703	0.105373	0.128284	0.243772	0.299072	0.18657	0.117774	1.85227	0.0120993	0.110951	1941.28	10.9228
	891.884	POS		2.49868e-05	0.000967324	2.45414e-05	2.5656e-05	2.67065e-05	2.54861e-05	2.70379e-05	2.62324e-05	2.77036e-05	0.000130631	2.28323e-05	2.41586e-05	2.4806e-05	0.00325449	0.00487482	0.00870501	0.0114903	0.00969243	0.0110533	0.00546024	1.63551	0.0111533	0.106728	41.7991	5.3854
	97.9405	POS		2.49868e-05	2.6174e-05	2.45414e-05	0.000302625	2.67065e-05	2.54861e-05	2.70379e-05	2.62324e-05	2.77036e-05	5.68326e-05	2.28323e-05	2.41586e-05	2.4806e-05	0.0377983	0.0476877	0.0513755	0.127454	0.0945033	0.101885	0.0511973	1.77209	0.0124785	0.112637	900.844	9.81513
	220.116	POS		0.000626958	2.6174e-05	2.45414e-05	2.5656e-05	2.67065e-05	2.54861e-05	0.000291196	2.62324e-05	2.77036e-05	0.000122295	2.28323e-05	2.41586e-05	2.4806e-05	0.00212264	0.00367594	0.0035157	0.00791203	0.00737874	0.00719224	0.00354101	1.54663	0.0141674	0.119665	28.9547	4.85572
	649.398	POS		0.000255257	0.0125916	2.45414e-05	2.5656e-05	0.000449489	0.000493557	2.70379e-05	0.000302984	0.000783412	0.0016615	2.28323e-05	0.000282534	0.000585666	0.00626439	0.00902143	0.00781438	0.0438575	0.0393692	0.0416836	0.0165446	1.36701	0.0493052	0.230733	9.95762	3.3158
	882.456	POS		0.000720634	0.00072726	2.45414e-05	0.000862575	0.000604629	2.54861e-05	2.70379e-05	2.62324e-05	2.77036e-05	0.000338455	2.28323e-05	2.41586e-05	2.4806e-05	0.466125	0.543897	0.579352	1.14494	0.937249	0.994135	0.518418	1.56589	0.0084773	0.0947141	1531.72	10.5809
	884.462	POS		2.49868e-05	2.6174e-05	2.45414e-05	2.5656e-05	2.67065e-05	2.54861e-05	2.70379e-05	2.62324e-05	2.77036e-05	2.60583e-05	2.28323e-05	2.41586e-05	2.4806e-05	0.0185599	0.0224583	0.0249926	0.0479031	0.0383359	0.0405851	0.0214341	1.83873	0.00851925	0.095012	822.543	9.68395
	885.405	POS		0.000244493	2.6174e-05	2.45414e-05	2.5656e-05	2.67065e-05	2.54861e-05	2.70379e-05	2.62324e-05	2.77036e-05	5.04479e-05	2.28323e-05	2.41586e-05	2.4806e-05	0.0520996	0.0594344	0.0635961	0.119198	0.0993277	0.108261	0.0557765	1.78688	0.00789234	0.0925601	1105.63	10.1106
	964.546	POS		2.49868e-05	2.6174e-05	2.45414e-05	2.5656e-05	2.67065e-05	2.54861e-05	2.70379e-05	2.62324e-05	2.77036e-05	2.60583e-05	2.28323e-05	2.41586e-05	2.4806e-05	0.03649	0.045144	0.05448	0.121098	0.0766305	0.103913	0.0486476	1.84021	0.0121618	0.111229	1866.87	10.8664
	965.55	POS		2.49868e-05	2.6174e-05	2.45414e-05	2.5656e-05	0.000389089	2.54861e-05	0.000319589	2.62324e-05	2.77036e-05	9.88287e-05	2.28323e-05	2.41586e-05	0.000314285	0.0170741	0.0256203	0.0281977	0.0649147	0.0416171	0.0550795	0.0258738	1.81246	0.0127845	0.113963	261.805	8.03235
	665.331	NEG		0.00311501	0.00340501	0.00212468	0.00513649	0.00587572	0.00725768	0.00178717	0.000625952	0.0024125	0.00352669	0.00899528	0.00781833	0.00937643	0.0616723	0.0722028	0.0590734	0.368086	0.483751	0.365306	0.159587	2.07866	0.038467	0.202473	45.2511	5.49988
	556.318	POS		2.49868e-05	2.6174e-05	2.45414e-05	0.00262001	0.00213888	0.00217498	0.000251808	0.00063579	0.000758773	0.000961772	0.000899426	0.000286596	0.000984976	0.0288655	0.0316116	0.03175	0.0402128	0.0350451	0.0419715	0.0235142	1.73538	0.0048725	0.0845736	24.4488	4.61169
	597.362	POS		0.00168142	0.0702107	0.0029478	0.0288817	0.0294618	0.0301806	0.00247809	0.00150902	0.00719003	0.0193934	0.000513435	0.00526299	0.0076377	0.106233	0.125582	0.13435	0.341394	0.289648	0.330479	0.149011	1.12428	0.023616	0.15442	7.68358	2.94178
	951.531	POS		2.49868e-05	2.6174e-05	2.45414e-05	2.5656e-05	0.000417869	2.54861e-05	0.00326101	0.00189085	0.00204015	0.000859636	2.28323e-05	2.41586e-05	2.4806e-05	0.0130528	0.016116	0.0221475	0.0471507	0.0304125	0.0393956	0.0187052	1.15672	0.0159216	0.126201	21.7594	4.44357
	240.195	POS		0.0135379	0.0168579	0.0146613	0.010026	0.0112216	0.00857466	0.0116854	0.0128923	0.0138731	0.0125922	0.0169376	0.0157275	0.0153558	0.00857168	0.0225257	0.0232985	0.0125291	0.0141064	0.0207731	0.0166473	1.18211	0.0402369	0.206657	1.32203	0.40275
	289.252	POS		0.000178046	2.6174e-05	2.45414e-05	2.5656e-05	2.67065e-05	2.54861e-05	0.000604725	0.000446139	0.00157998	0.000326384	0.000333898	2.41586e-05	0.000571207	0.085054	0.0998076	0.106815	0.188484	0.165254	0.186315	0.0925176	1.81049	0.00773552	0.0922139	283.463	8.14702
	395.118	POS		2.49868e-05	2.6174e-05	2.45414e-05	2.5656e-05	2.67065e-05	2.54861e-05	2.70379e-05	2.62324e-05	2.77036e-05	2.60583e-05	2.28323e-05	2.41586e-05	2.4806e-05	0.0299757	0.0342518	0.0393963	0.0752458	0.0617805	0.0725783	0.0348111	1.83944	0.00913536	0.0974849	1335.89	10.3836
	451.305	POS		0.000231839	0.00449442	0.000195788	0.000475305	0.000417527	0.000633998	0.000231108	0.000246063	2.77036e-05	0.000772639	2.28323e-05	2.41586e-05	2.4806e-05	0.0216003	0.0243018	0.0252959	0.09046	0.0643856	0.0814112	0.0341696	1.08897	0.0227281	0.151399	44.2245	5.46677
	537.305	POS		2.49868e-05	2.6174e-05	2.45414e-05	0.00230661	0.000814593	0.00154866	0.00057237	0.000514504	0.000665747	0.000722021	0.00100161	0.000507011	2.4806e-05	0.0537312	0.0575394	0.0586788	0.0759545	0.0682793	0.0752712	0.0434431	1.59348	0.00470832	0.0845736	60.1688	5.91094
	538.308	POS		0.000636833	2.6174e-05	0.000539869	0.0079746	0.0082213	0.00617151	0.00146322	0.00243831	0.000663886	0.00312619	0.000367878	0.000819398	0.00131196	0.0131354	0.0176126	0.0171662	0.0205772	0.0194748	0.0216754	0.0124601	1.16724	0.0155671	0.124936	3.98571	1.99484
	614.388	POS		0.000537553	0.0167094	0.000607397	0.00075326	2.67065e-05	0.0012967	2.70379e-05	2.62324e-05	0.00269723	0.00252016	0.000177412	0.00110933	0.000954344	0.0307729	0.0386606	0.0457277	0.16968	0.142656	0.164954	0.0660768	1.62437	0.0295674	0.174962	26.2193	4.71256
	743.419	POS		2.49868e-05	2.6174e-05	2.45414e-05	2.5656e-05	2.67065e-05	2.54861e-05	2.70379e-05	2.62324e-05	2.77036e-05	2.60583e-05	2.28323e-05	2.41586e-05	2.4806e-05	0.00638473	0.00710778	0.00946439	0.0430082	0.030581	0.040494	0.0152346	1.82602	0.0330031	0.185163	584.637	9.1914
	880.337	POS		2.49868e-05	2.6174e-05	2.45414e-05	2.5656e-05	2.67065e-05	2.54861e-05	0.000350976	2.62324e-05	0.000528512	0.000117697	2.28323e-05	2.41586e-05	2.4806e-05	0.0120604	0.016313	0.0170061	0.0446457	0.03845	0.0407338	0.018809	1.62301	0.0150643	0.122962	159.809	7.3202
	908.48	POS		2.49868e-05	2.6174e-05	2.45414e-05	2.5656e-05	2.67065e-05	2.54861e-05	2.70379e-05	2.62324e-05	0.000385937	6.5862e-05	2.28323e-05	2.41586e-05	2.4806e-05	0.00654537	0.00656007	0.0112782	0.0221516	0.0181597	0.0177169	0.00916486	1.71536	0.0131032	0.114989	139.152	7.12052
	666.335	NEG		2.84942e-05	0.000317196	0.00028623	0.000300196	0.000882243	0.000803293	3.04922e-05	2.97164e-05	0.00046545	0.000349257	0.000421312	0.000478753	0.000886414	0.0280937	0.0242341	0.0245457	0.128313	0.177355	0.129455	0.057087	1.96426	0.0374139	0.199008	163.453	7.35273
	863.308	NEG		2.84942e-05	3.11253e-05	2.81605e-05	2.50078e-05	2.46138e-05	2.51519e-05	3.04922e-05	2.97164e-05	3.00472e-05	2.80899e-05	4.29057e-05	4.19634e-05	4.03775e-05	0.0125863	0.0177026	0.024362	0.123184	0.116581	0.121841	0.0462647	1.91373	0.0392506	0.204679	1647.02	10.6856
	201.163	POS		0.0112798	0.010661	0.01547	0.00317207	0.00305717	0.0012611	0.00476003	0.00614067	0.00485205	0.00673931	0.0246408	0.0362684	0.0232486	0.0542698	0.0577508	0.0575587	0.0293772	0.0242842	0.033322	0.0378578	2.22022	0.000142536	0.0145121	5.61747	2.48992
	381.278	POS		2.49868e-05	2.6174e-05	0.000218936	2.5656e-05	2.67065e-05	2.54861e-05	2.70379e-05	2.62324e-05	2.77036e-05	4.76577e-05	2.28323e-05	2.41586e-05	2.4806e-05	0.00665286	0.00751228	0.00839522	0.0226133	0.0195444	0.02163	0.00960221	1.75624	0.0156135	0.125113	201.483	7.65451
	427.233	NEG		0.0186162	0.0133016	0.0194139	0.0124868	0.0098505	0.00952516	0.0397816	0.0372315	0.0406976	0.0223228	0.0436394	0.0364731	0.0330451	0.0258223	0.0226006	0.0190503	0.0875547	0.0833733	0.0530936	0.0449614	1.46948	0.0298657	0.175884	2.01415	1.01017
	307.263	POS		2.49868e-05	2.6174e-05	2.45414e-05	2.5656e-05	2.67065e-05	2.54861e-05	0.00122519	0.00194692	0.00161817	0.000549315	0.000197428	2.41586e-05	2.4806e-05	0.00923881	0.0111202	0.0120436	0.02784	0.0134602	0.0230233	0.0107747	1.39869	0.0151998	0.123465	19.6148	4.29387
	399.289	POS		0.00039106	0.00271512	2.45414e-05	2.5656e-05	2.67065e-05	2.54861e-05	0.000765605	0.000675023	0.000773407	0.000602512	2.28323e-05	0.000246857	0.000508834	0.0191189	0.0271775	0.0229423	0.0690655	0.0526748	0.0654167	0.0285749	1.54459	0.0161243	0.126338	47.4263	5.56762
	93.1571	POS		2.49868e-05	2.6174e-05	2.45414e-05	2.5656e-05	2.67065e-05	2.54861e-05	2.70379e-05	2.62324e-05	2.77036e-05	2.60583e-05	2.28323e-05	2.41586e-05	2.4806e-05	0.00693456	0.00889566	0.00866954	0.00806171	0.00566721	0.0065335	0.00498155	1.8313	0.00482757	0.0845736	191.169	7.57871
	219.174	POS		0.0114732	0.00609783	0.0115183	0.0158376	0.0157347	0.0133989	0.0100894	0.00974357	0.00891351	0.011423	0.0201751	0.0169961	0.0178994	0.0263078	0.0205236	0.0472738	0.019379	0.0183788	0.0195223	0.0229395	1.99638	0.00647745	0.0878136	2.00819	1.00589
	430.155	POS		0.000414195	2.6174e-05	2.45414e-05	0.000651209	2.67065e-05	0.000907229	0.000529013	0.000527131	0.000466613	0.000396979	0.000229579	2.41586e-05	2.4806e-05	0.00490418	0.00581164	0.00827829	0.0294466	0.0249788	0.0277031	0.0112668	1.23643	0.0308161	0.178713	28.3813	4.82687
	845.412	POS		2.49868e-05	2.6174e-05	2.45414e-05	2.5656e-05	2.67065e-05	2.54861e-05	2.70379e-05	2.62324e-05	2.77036e-05	2.60583e-05	2.28323e-05	2.41586e-05	2.4806e-05	0.0124052	0.0135867	0.0170253	0.0291999	0.0211751	0.0284258	0.0135433	1.83706	0.00832552	0.0942349	519.731	9.02162
	271.241	POS		0.00739412	0.00681894	0.00922769	0.0399578	0.0417551	0.0423736	0.0107379	0.011805	0.0120899	0.02024	0.0108834	0.0121474	0.0131429	0.334809	0.372361	0.743161	0.699025	0.500839	0.572838	0.362134	1.68457	0.00818027	0.0935785	17.892	4.16124
	272.245	POS		0.00183644	0.000735393	0.00111003	0.0096053	0.00769288	0.00786246	0.000249319	0.000593113	0.000779823	0.00338497	0.00137587	0.00285807	0.00170985	0.0684633	0.0612048	0.0549674	0.142059	0.108914	0.12472	0.0629191	1.73445	0.0108452	0.105468	18.5878	4.21628
	433.294	POS		0.000303288	0.0115604	0.00044976	2.5656e-05	2.67065e-05	0.000296518	0.000553444	0.000250302	0.000891831	0.00159532	2.28323e-05	0.000210966	0.00074688	0.0328057	0.0178104	0.0132706	0.0303115	0.0532155	0.0582634	0.022962	1.34807	0.0207205	0.14379	14.3934	3.84733
	436.313	POS		0.0013065	0.00225322	0.0012306	2.5656e-05	0.000746147	0.000482132	0.000569011	0.000204225	0.000284655	0.000789128	0.00130729	0.00077815	0.000827958	0.00743701	0.0073814	0.0101303	0.0235833	0.0206085	0.0374151	0.0121632	1.82976	0.0265215	0.164938	15.4135	3.94612
	91.0413	NEG		0.00428271	0.00435955	0.00462057	0.00372285	0.00403243	0.00472104	0.00411618	0.0041041	0.0044777	0.00427079	0.00671197	0.00696754	0.00640901	0.288525	0.347513	0.371581	0.0895005	0.425083	0.089625	0.181324	1.95137	0.0158852	0.12617	42.4568	5.40792
	329.316	POS		0.000177641	2.6174e-05	0.000765576	0.000566336	2.67065e-05	0.000685759	0.000240215	0.000481749	0.00111915	0.000454368	0.000538985	0.00125409	0.000575045	0.00184078	0.00211608	0.00262748	0.00257181	0.00159206	0.00134586	0.00160691	1.66674	0.000894311	0.0378878	3.53659	1.82236
	315.3	POS		0.000878434	2.6174e-05	0.00114713	2.5656e-05	2.67065e-05	0.000799153	0.00101216	2.62324e-05	0.00130809	0.000583305	0.00135661	0.00140597	0.000798867	0.00292676	0.00300112	0.00139972	0.00212884	0.00313066	0.000922985	0.00189684	1.63488	0.00204284	0.0590943	3.25188	1.70127
	317.142	NEG		0.00220257	0.00175822	0.000800191	0.00658811	0.00725356	0.00111668	0.013628	0.0129502	0.0125358	0.00653704	0.0429008	0.0417703	0.0461811	0.0396611	0.0449547	0.0384505	0.0426487	0.0392058	0.0398376	0.0417345	2.16047	7.03607e-12	4.8713e-08	6.38431	2.67453
	167.108	NEG		0.0110508	0.0116958	0.00958333	0.0300641	0.03172	0.0328382	0.0356376	0.032827	0.0335098	0.0254363	0.0464142	0.0349515	0.0364438	0.038187	0.0367363	0.0320956	0.128999	0.217015	0.144761	0.0795116	1.63976	0.0433397	0.215695	3.12591	1.64428
	525.234	NEG		0.00725869	0.00348929	0.00485862	0.0199584	0.0115999	0.0128576	0.0469031	0.0428866	0.0491152	0.022103	0.00893334	0.00696378	0.00595915	0.114558	0.125297	0.112668	0.166136	0.172767	0.165934	0.0976907	1.19929	0.0131433	0.114989	4.41978	2.14398
	774.365	NEG		2.84942e-05	3.11253e-05	2.81605e-05	2.50078e-05	2.46138e-05	2.51519e-05	0.00179369	0.00399749	0.00275053	0.000967141	4.29057e-05	0.000463952	4.03775e-05	0.118766	0.239012	0.156078	0.0728087	0.179596	0.312072	0.119876	1.58777	0.0131629	0.114989	123.948	6.9536
	875.39	NEG		2.84942e-05	3.11253e-05	0.000249343	2.50078e-05	2.46138e-05	2.51519e-05	0.00157407	0.00293016	0.00318025	0.000896468	0.002025	0.000853153	0.00365547	0.296839	0.766835	0.373681	0.216697	0.399896	0.230848	0.254592	2.03891	0.015416	0.124226	283.995	8.14972
	241.221	POS		0.0462762	0.0407226	0.0617994	0.0601075	0.0439657	0.0538145	0.0810198	0.0760037	0.0595304	0.0581377	0.120566	0.0635669	0.0978098	0.0838275	0.0702726	0.0785358	0.0867914	0.0727343	0.0850613	0.0843517	1.76465	0.00241414	0.0644495	1.45089	0.536943
	250.177	POS		0.001761	0.00343051	0.00347492	0.00106906	0.000563904	0.00120504	0.00125131	0.00112544	0.00284626	0.0018586	0.00144761	0.00255473	0.00237902	0.00030406	2.72397e-05	2.75051e-05	2.67304e-05	2.65141e-05	2.65913e-05	0.000757778	1.66506	0.0473794	0.225342	0.407713	-1.29437
	906.466	POS		2.49868e-05	2.6174e-05	2.45414e-05	2.5656e-05	2.67065e-05	2.54861e-05	2.70379e-05	2.62324e-05	2.77036e-05	2.60583e-05	2.28323e-05	2.41586e-05	2.4806e-05	0.00815541	0.0135843	0.0129758	0.0202718	0.0124558	0.025993	0.0103897	1.83499	0.0100998	0.101496	398.712	8.6392
	861.325	NEG		2.84942e-05	3.11253e-05	2.81605e-05	2.50078e-05	2.46138e-05	2.51519e-05	3.04922e-05	2.97164e-05	0.000496916	7.99642e-05	0.00197168	0.000904149	0.00181382	0.0716065	0.357839	0.105115	0.479959	0.349939	0.636229	0.22282	2.30461	0.0231288	0.152989	2786.49	11.4442
	713.262	NEG		0.00262826	0.00130113	0.00218766	0.00329237	0.00333545	0.00342426	0.00232758	0.00468002	0.00544379	0.00318006	0.00757612	0.00552262	0.00668034	0.00817163	0.00839177	0.00414561	0.0339983	0.0221724	0.0480793	0.016082	1.92046	0.0370818	0.19836	5.05714	2.33832
	81.4856	NEG		2.84942e-05	3.11253e-05	2.81605e-05	0.000221001	2.46138e-05	2.51519e-05	3.04922e-05	2.97164e-05	0.000255018	7.48637e-05	4.29057e-05	4.19634e-05	4.03775e-05	0.045148	0.0491571	0.0490851	0.0722126	0.0826364	0.0673544	0.0406354	1.80335	0.0059143	0.0872745	542.792	9.08426
	515.087	NEG		0.0140346	0.0121752	0.0108921	0.00646136	0.00898288	0.00661601	0.0246436	0.0569863	0.00271279	0.015945	0.028018	0.0127542	0.0230083	0.0162441	0.0150705	0.0537158	0.0422325	0.0536393	0.0539188	0.0331779	1.47821	0.0491581	0.230581	2.08078	1.05712
	670.225	NEG		2.84942e-05	3.11253e-05	2.81605e-05	2.50078e-05	2.46138e-05	2.51519e-05	0.00288436	0.00333232	3.00472e-05	0.000712142	4.29057e-05	4.19634e-05	4.03775e-05	0.124326	0.149567	0.139963	0.034588	0.0352616	0.0369151	0.0578607	1.5515	0.0250526	0.159145	81.2489	6.34428
	731.422	NEG		0.00122552	0.0010688	0.00128538	0.00152923	0.00252019	0.0027675	0.101524	0.0899995	0.106052	0.0342192	0.00945919	0.00788545	0.0151638	0.275446	0.274252	0.408208	0.269679	0.612523	0.255071	0.23641	1.55174	0.0174049	0.130543	6.90869	2.78841
	734.369	NEG		2.84942e-05	0.000230208	2.81605e-05	2.50078e-05	2.46138e-05	2.51519e-05	0.00108188	0.00151837	0.00510679	0.000896519	0.000815927	0.000425992	4.03775e-05	0.442985	0.536389	0.473399	0.700307	0.753222	0.716341	0.402658	1.78076	0.00550306	0.0861476	449.135	8.81101
	518.236	NEG		0.00185013	0.0029886	0.00324777	0.0162224	0.0150452	0.0176351	0.00128838	0.0035593	0.00371517	0.00728355	0.038874	0.0360768	0.051387	0.281154	0.294465	0.31671	0.145855	0.130793	0.131917	0.158581	2.29657	0.00371611	0.0804834	21.7725	4.44444
	554.731	NEG		0.000429191	3.11253e-05	2.81605e-05	2.50078e-05	2.46138e-05	2.51519e-05	3.04922e-05	2.97164e-05	3.00472e-05	7.26118e-05	0.00643585	0.00366975	0.00506816	0.366732	0.428039	0.377723	0.21001	0.261265	0.221282	0.208914	2.43167	0.00601502	0.0873579	2877.14	11.4904
	876.392	NEG		2.84942e-05	3.11253e-05	2.81605e-05	2.50078e-05	2.46138e-05	2.51519e-05	3.04922e-05	2.97164e-05	3.00472e-05	2.80899e-05	4.29057e-05	4.19634e-05	4.03775e-05	0.293932	0.178057	0.157782	0.156781	0.153793	0.169885	0.123373	1.91157	0.00667887	0.0878136	4392.07	12.1007
	291.272	POS		0.0215339	0.018897	0.0226819	0.0224385	0.023325	0.024584	0.0214399	0.0209998	0.0236196	0.0221689	0.0169803	0.0170034	0.0176554	0.018633	0.0169628	0.0199084	0.0211761	0.016647	0.0156756	0.0178491	2.05966	6.55279e-05	0.00837547	0.805143	-0.312684
	429.158	NEG		0.013144	0.0144895	0.0129006	0.0312845	0.036373	0.0299036	0.0298772	0.032281	0.0293766	0.0255144	0.0170152	0.0178524	0.0180348	0.120404	0.119335	0.101713	0.0913725	0.0889073	0.11135	0.0762204	1.44768	0.00981895	0.100323	2.98734	1.57886
	348.275	NEG		0.0222411	0.0236305	0.0218244	0.0180199	0.0174069	0.0179191	0.0153399	0.0150503	0.0164361	0.018652	0.0236298	0.0231103	0.0240223	0.002287	3.06859e-05	0.00154218	3.97096e-05	4.30254e-05	3.67314e-05	0.00830464	1.64879	0.0280081	0.1696	0.445241	-1.16734
	571.303	NEG		0.00349996	0.00216276	0.00122335	0.00804138	0.0093326	0.0103513	0.0091441	0.0130708	0.00341162	0.00669309	0.00118996	0.00159558	0.00246237	0.229759	0.264218	0.253779	0.00906561	0.0978068	0.0857097	0.105065	1.1199	0.0326248	0.18396	15.6975	3.97247
	290.268	POS		0.129134	0.124191	0.133452	0.139848	0.15426	0.13871	0.14192	0.12922	0.138552	0.136587	0.106632	0.10432	0.104886	0.121993	0.12832	0.127405	0.135339	0.117265	0.115438	0.117955	1.78337	0.00126324	0.0459499	0.863587	-0.211586
	415.284	POS		0.00315517	0.0027461	0.00177924	0.00456898	0.00622655	0.00434091	0.000231986	0.000374488	0.0013238	0.00274969	0.00782974	0.00471648	0.00614267	0.0297467	0.0354671	0.0424252	0.045132	0.0443521	0.051827	0.0297377	2.06956	0.00245675	0.0649911	10.8149	3.43495
	735.373	NEG		2.84942e-05	0.000303141	2.81605e-05	0.000705823	2.46138e-05	2.51519e-05	0.00512133	0.00718436	0.00589349	0.00214606	4.29057e-05	4.19634e-05	4.03775e-05	0.13037	0.133448	0.131188	0.190869	0.214056	0.211982	0.112449	1.223	0.006397	0.0878136	52.3977	5.71143
	1003.57	NEG		0.000328403	0.000673649	0.000568576	0.00147877	0.00145896	0.000812273	3.04922e-05	2.97164e-05	3.00472e-05	0.00060121	0.0499886	0.0523247	0.0511553	0.0242302	0.0196255	0.0137943	3.97096e-05	4.30254e-05	3.67314e-05	0.0234709	1.1513	0.015912	0.126201	39.0394	5.28686
	434.201	POS		0.0012246	0.00121774	0.0014514	0.0213148	0.0255115	0.022192	0.0146075	0.0143021	0.014815	0.0129596	0.0158275	0.0253529	0.0268583	0.0309736	0.0167498	0.0250724	0.0590544	0.0558417	0.0582707	0.034889	1.54262	0.00491521	0.0845736	2.69214	1.42875
	913.531	POS		0.00113723	2.6174e-05	0.00111949	0.00106861	0.0021387	0.00179791	2.70379e-05	2.62324e-05	2.77036e-05	0.000818788	0.0470493	0.0456818	0.0482026	0.0466762	0.0499443	0.0497181	2.67304e-05	2.65141e-05	2.65913e-05	0.031928	1.12414	0.00457445	0.0845736	38.9942	5.28519
	644.762	NEG		2.84942e-05	3.11253e-05	2.81605e-05	0.000310072	2.46138e-05	0.0011665	3.04922e-05	2.97164e-05	3.00472e-05	0.000186581	0.00981107	0.00911527	0.0101648	0.0285086	0.0229101	0.0248258	3.97096e-05	0.0138504	3.67314e-05	0.0132514	1.85335	0.00517921	0.0851016	71.0223	6.1502
	353.23	POS		0.00758517	0.00704896	0.00724558	0.00825479	0.0100601	0.008177	0.0119509	0.00973949	0.0099967	0.00889541	0.0051011	0.0042049	0.00401891	0.0100477	0.00911476	0.00847066	0.000237069	0.000693596	0.000380459	0.00469657	1.4771	0.0118701	0.109965	0.527977	-0.921454
	81.5971	NEG		2.84942e-05	3.11253e-05	2.81605e-05	2.50078e-05	2.46138e-05	2.51519e-05	3.04922e-05	2.97164e-05	0.000382022	6.71982e-05	4.29057e-05	4.19634e-05	4.03775e-05	0.011482	0.0146486	0.0105206	0.0154805	0.02165	0.0186009	0.0102786	1.83077	0.00640474	0.0878136	152.96	7.25701
	100.934	NEG		11.7652	10.8897	1.07884	10.4862	11.6001	10.3462	1.30302	7.02505	6.42581	7.88002	17.0591	15.1672	16.1118	15.989	15.3583	14.7312	10.5896	10.2377	10.0887	13.9258	1.39813	0.00252281	0.0660765	1.76723	0.821494
	371.171	NEG		0.00875058	0.0104471	0.00892494	0.0540157	0.0564966	0.0573703	0.0542156	0.0407791	0.00229446	0.0325883	0.0368748	0.0336713	0.0374083	0.0932744	0.135825	0.130052	0.275882	0.277602	0.275089	0.143964	1.68985	0.0137268	0.117763	4.41767	2.14329
	302.205	NEG		0.0268578	0.028771	0.0304947	0.019997	0.0192124	0.0213813	0.0157434	0.0149347	0.0152381	0.0214034	0.00176775	0.000777466	0.000774956	0.0152285	0.0180604	0.0166828	3.97096e-05	4.30254e-05	3.67314e-05	0.0059346	1.78979	0.000287116	0.0216851	0.277274	-1.85062
	510.239	NEG		0.0117118	0.000947304	0.00265271	0.0212908	0.0201936	0.0179659	0.00999702	0.00879251	0.00532009	0.0109858	0.375671	0.3655	0.380387	18.9562	22.8439	21.7905	11.8683	13.1168	11.6664	11.2626	2.38435	0.00599417	0.0873579	1025.2	10.0017
	644.261	NEG		0.000976146	0.000563926	0.000248464	0.00144258	0.00233576	0.000325717	0.00196004	0.00189111	0.00197345	0.00130191	0.0314754	0.0354206	0.0305389	0.0520374	0.0428463	0.0422106	3.97096e-05	0.0130978	3.67314e-05	0.0275226	1.04707	0.00314745	0.0737448	21.1402	4.40191
	783.418	NEG		0.0208609	0.0225943	0.0242195	0.0517328	0.0563492	0.0546294	0.0278504	0.032229	0.0241359	0.0349557	0.0425891	0.0343894	0.035925	0.0139567	0.018394	0.0117833	0.00292646	0.00265667	0.00152332	0.0182382	1.42503	0.0341483	0.189333	0.521752	-0.938564
	875.389	NEG		2.84942e-05	3.11253e-05	2.81605e-05	2.50078e-05	2.46138e-05	2.51519e-05	0.00850053	0.00963075	0.00549688	0.00264341	0.00486798	0.00331473	0.00607291	0.590131	0.46963	0.698079	0.393408	0.393571	0.395412	0.328276	2.03293	0.00588788	0.0872745	124.187	6.95637
	904.35	NEG		2.84942e-05	3.11253e-05	0.000237961	0.000333471	2.46138e-05	2.51519e-05	0.000548458	0.00363927	0.000527723	0.000599585	4.29057e-05	4.19634e-05	4.03775e-05	0.0499646	0.0552562	0.0330194	0.0926191	0.0941693	0.097393	0.0469496	1.42743	0.00998662	0.101083	78.3035	6.29101
	1026.54	NEG		0.0176989	0.0161417	0.0167154	0.00881052	0.0100796	0.00897344	3.04922e-05	2.97164e-05	3.00472e-05	0.00872331	0.0119525	0.0117615	0.0117497	0.122384	0.217654	0.134778	0.0062144	0.082518	0.0125798	0.0679547	1.48501	0.0481274	0.22739	7.79001	2.96162
	314.115	NEG		2.84942e-05	0.000447527	0.000190786	0.000931654	0.00031647	0.000364843	0.000371335	2.97164e-05	3.00472e-05	0.000301208	0.0173439	0.0171291	0.0157103	0.0384776	0.0414486	0.0367733	0.0424519	0.0780082	0.0737595	0.0401225	2.45045	0.000827581	0.036886	133.205	7.05751
	510.741	NEG		0.0070745	0.000198721	0.000479615	0.00507251	0.00484991	0.00100966	3.04922e-05	2.97164e-05	0.00136952	0.00223496	0.201035	0.194101	0.202029	10.1323	12.2449	11.5366	6.21211	6.97137	6.34058	6.00389	2.39241	0.00598721	0.0873579	2686.35	11.3914
	518.214	NEG		0.000230193	0.000528476	0.00125498	0.00455368	0.00300143	0.00621019	0.000622485	0.0017927	0.00118403	0.00215313	0.014657	0.0113016	0.008956	0.0934743	0.114659	0.104583	0.070925	0.051692	0.0407919	0.0567821	2.25754	0.00407272	0.0840144	26.3719	4.72093
	736.376	NEG		0.000257994	3.11253e-05	2.81605e-05	2.50078e-05	0.000757521	2.51519e-05	0.00117725	2.97164e-05	0.000579247	0.000323464	4.29057e-05	4.19634e-05	4.03775e-05	0.0126595	0.00696587	0.0201691	0.019353	0.0292799	0.0206755	0.0121365	1.4471	0.0116377	0.108991	37.5202	5.2296
	1109.47	NEG		2.84942e-05	3.11253e-05	2.81605e-05	2.50078e-05	2.46138e-05	2.51519e-05	0.00208374	0.00191445	0.00079296	0.000550412	0.0232821	0.0238136	0.0233799	4.85858	5.91306	5.72148	3.14106	3.3704	3.24028	2.92393	2.31986	0.00645793	0.0878136	5312.26	12.3751
	269.226	POS		0.00366204	0.000482182	0.00232644	0.0119038	0.0134792	0.0126028	0.0253866	0.027477	0.0290515	0.0140413	0.0141342	0.0148012	0.0141939	0.536002	0.427659	0.640183	0.122772	0.127231	0.133505	0.225609	1.71324	0.0309579	0.178908	16.0675	4.00608
	752.404	POS		2.49868e-05	2.6174e-05	2.45414e-05	0.000371238	2.67065e-05	2.54861e-05	2.70379e-05	0.000265769	2.77036e-05	9.10715e-05	2.28323e-05	2.41586e-05	2.4806e-05	0.0450066	0.0472457	0.042793	0.0764956	0.0753803	0.0666375	0.0392923	1.69048	0.00621525	0.0878136	431.445	8.75303
	562.245	NEG		0.00127903	3.11253e-05	0.000211659	0.00825429	0.00576773	0.00838652	3.04922e-05	0.00183309	0.0005062	0.00292224	0.0280976	0.0268251	0.0251105	1.97046	2.2366	2.42918	1.29027	1.35717	1.13045	1.16602	2.21405	0.00655388	0.0878136	399.015	8.6403
	562.747	NEG		0.000243242	3.11253e-05	2.81605e-05	2.50078e-05	2.46138e-05	2.51519e-05	3.04922e-05	2.97164e-05	3.00472e-05	5.19508e-05	0.0149518	0.0146179	0.0154894	1.12829	1.28372	1.39186	0.709916	0.722583	0.640634	0.658007	2.47841	0.00693428	0.089069	12666	13.6287
	878.436	POS		2.49868e-05	2.6174e-05	2.45414e-05	2.5656e-05	2.67065e-05	2.54861e-05	2.70379e-05	2.62324e-05	2.77036e-05	2.60583e-05	2.28323e-05	2.41586e-05	2.4806e-05	0.0659844	0.0804616	0.0784758	0.019764	0.0788518	0.0766181	0.0444697	1.8257	0.00818192	0.0935785	1706.55	10.7369
	95.4893	NEG		2.84942e-05	3.11253e-05	2.81605e-05	2.50078e-05	2.46138e-05	2.51519e-05	3.04922e-05	2.97164e-05	3.00472e-05	2.80899e-05	4.29057e-05	4.19634e-05	4.03775e-05	0.0232182	0.026243	0.0307124	0.0308699	0.0328976	0.0256767	0.0188603	1.93213	0.00443584	0.0845736	671.427	9.39109
	382.268	NEG		0.00610892	0.00398916	0.0054164	0.015025	0.0141063	0.0149182	0.0488367	0.0505829	0.0479131	0.0229885	0.00995811	0.011161	0.012286	3.05088e-05	3.06859e-05	3.00185e-05	0.000988438	4.30254e-05	3.67314e-05	0.00384051	1.79782	0.0215329	0.146924	0.167062	-2.58155
	511.242	NEG		0.00736883	0.00714682	0.00820823	0.00697426	0.00785841	0.00614252	0.00766518	0.0100478	0.00775173	0.00768487	0.0688718	0.0674476	0.0707258	3.55498	4.26118	4.01949	2.19439	2.40274	2.12637	2.08513	2.29676	0.00621958	0.0878136	271.33	8.0839
	527.242	NEG		0.00158299	0.000223074	0.000755733	0.010352	0.00984095	0.00853241	0.022448	0.0237362	0.0222727	0.0110827	0.0837438	0.0861417	0.0757603	0.11147	0.128131	0.126372	0.0451809	0.0226399	0.034211	0.0792945	1.87948	0.000648307	0.0326828	7.15481	2.83891
	555.232	NEG		0.00251989	0.00206684	0.0022845	0.0147771	0.0158034	0.0155889	0.0313474	0.0338085	0.0329039	0.0167889	0.0162588	0.0194496	0.0186027	0.146694	0.16062	0.162887	0.0659535	0.0757696	0.0755409	0.0824195	1.65202	0.0117963	0.109624	4.90915	2.29547
	563.248	NEG		0.00141547	0.000456179	0.000214904	0.00593803	0.00728699	0.0057837	0.0189946	0.0209194	0.0200558	0.00900723	0.0042098	0.00385064	0.00661307	0.441697	0.464369	0.516707	0.255156	0.295485	0.231802	0.246654	1.64279	0.00835159	0.0942731	27.384	4.77526
	1066.48	NEG		0.00166727	0.00181285	0.000358258	2.50078e-05	0.000382099	0.00157133	3.04922e-05	2.97164e-05	3.00472e-05	0.000656341	4.29057e-05	4.19634e-05	0.000466624	0.211647	0.235693	0.257613	0.131364	0.131517	0.108903	0.119699	1.5816	0.00829966	0.0940446	182.373	7.51074
	370.149	POS		2.49868e-05	2.6174e-05	2.45414e-05	2.5656e-05	0.000590477	2.54861e-05	2.70379e-05	2.62324e-05	2.77036e-05	8.86995e-05	0.0129537	0.0113105	0.0121288	0.00292185	0.00153581	0.000891511	2.67304e-05	2.65141e-05	2.65913e-05	0.0046469	1.58392	0.0433467	0.215695	52.3892	5.7112
	180.111	NEG		0.00140941	0.00100227	0.00129073	0.00906919	0.0019133	0.00666572	0.00503896	0.0133331	0.00365617	0.00481987	0.043166	0.032597	0.0371068	0.0150082	0.00715075	0.00758341	0.00498536	0.0136541	0.00520011	0.0184946	1.6191	0.0265089	0.164938	3.83716	1.94004
	511.744	NEG		0.000256591	3.11253e-05	2.81605e-05	0.000305479	0.000701398	2.51519e-05	3.04922e-05	0.000668601	0.000529966	0.000286329	0.0157647	0.0147045	0.0189024	0.920371	1.08109	1.04349	0.61995	0.657306	0.552789	0.547151	2.38677	0.00564316	0.0866286	1910.91	10.9
	527.313	NEG		0.0435972	0.0439846	0.0292456	0.0744929	0.00203725	0.0781134	0.0101826	0.00951663	0.0108648	0.0335595	0.0362535	0.0527095	0.041597	0.196578	0.225634	0.217949	0.0420358	0.052461	0.0467299	0.101327	1.43786	0.0464145	0.222691	3.01934	1.59423
	527.744	NEG		2.84942e-05	3.11253e-05	2.81605e-05	2.50078e-05	2.46138e-05	2.51519e-05	3.04922e-05	2.97164e-05	3.00472e-05	2.80899e-05	0.0452228	0.0181785	0.038652	0.0396509	0.0657888	0.0567216	3.97096e-05	4.30254e-05	3.67314e-05	0.0293704	1.85225	0.00876049	0.0963366	1045.59	10.0301
	860.401	NEG		2.84942e-05	3.11253e-05	2.81605e-05	2.50078e-05	2.46138e-05	2.51519e-05	0.0362732	0.036364	0.0309719	0.0115302	0.000975217	0.000969728	0.000906496	0.371823	0.423164	0.457285	0.477558	0.519425	0.507953	0.306673	1.64175	0.00525919	0.0855436	26.5974	4.73322
	961.464	NEG		0.000600669	0.000735397	0.000949535	0.000387714	0.000947773	0.000793995	0.000935903	0.0010261	3.00472e-05	0.000711904	0.00253056	0.00270063	0.00458799	0.175472	0.197305	0.199785	0.100891	0.114637	0.10661	0.100502	2.15782	0.00637746	0.0878136	141.174	7.14133
	1110.47	NEG		2.84942e-05	3.11253e-05	2.81605e-05	2.50078e-05	2.46138e-05	2.51519e-05	3.04922e-05	0.0014062	3.00472e-05	0.000181032	0.0114119	0.0118494	0.013064	2.62278	3.26688	3.13176	1.75048	1.86421	1.75075	1.60258	2.39132	0.00646166	0.0878136	8852.44	13.1119
	1111.47	NEG		0.00132982	0.00167543	0.00119152	0.000760214	2.46138e-05	0.00147875	3.04922e-05	2.97164e-05	3.00472e-05	0.000727846	0.00269241	0.00346196	0.00430279	0.995111	1.20807	1.18252	0.647578	0.682435	0.665578	0.599083	2.13652	0.00659302	0.0878136	823.091	9.68491
	753.406	POS		0.00645161	0.00560439	0.00659366	0.0141393	0.0170666	0.0117044	0.0018887	0.001134	0.000424689	0.00722303	0.0092949	0.00597471	0.00586757	0.0171823	0.0221535	0.0178383	0.0237169	0.0250121	0.024795	0.0168706	1.49519	0.00987306	0.100472	2.33567	1.22383
	1128.5	POS		0.000748615	0.00207637	0.000852298	0.000446048	2.67065e-05	2.54861e-05	0.0020985	0.00133545	0.00117347	0.000975883	0.00496279	0.00383926	0.00428507	0.267144	0.3246	0.280584	0.123122	0.0994427	0.0977807	0.133974	2.08297	0.0136575	0.117412	137.284	7.10102
	609.146	NEG		0.1899	0.178338	0.179356	2.58214	0.678068	0.638663	1.95457	1.56073	1.72551	1.07636	0.0607254	0.06874	0.0744622	0.0655729	0.0787307	0.0499131	0.0959013	0.166363	0.110454	0.0856513	2.1366	0.0106579	0.104172	0.0795746	-3.65155
	607.271	NEG		0.00169066	0.00170399	0.00124407	0.0129755	0.0132105	0.0146433	0.00571696	0.00685682	0.00779059	0.0073147	0.00865732	0.00981234	0.01078	0.0369506	0.0311588	0.0396974	0.175991	0.287734	0.163968	0.0849722	1.81087	0.0481085	0.227352	11.6166	3.53812
	610.15	NEG		0.0554406	0.050896	0.0494112	0.15822	0.811355	0.184988	0.429109	0.482873	0.463078	0.298374	0.0144773	0.0192721	0.0197604	0.0645844	0.0992608	0.0596765	0.0188719	0.042565	0.0208932	0.0399291	1.90954	0.0187159	0.135513	0.133822	-2.90161
	962.467	NEG		2.84942e-05	3.11253e-05	2.81605e-05	0.000488239	0.000438094	2.51519e-05	3.04922e-05	2.97164e-05	3.00472e-05	0.000125502	0.000740852	4.19634e-05	4.03775e-05	0.0579363	0.104319	0.107717	0.0440417	0.0500638	0.0443108	0.0454679	1.90934	0.0109632	0.105874	362.288	8.50099
	1065.48	NEG		0.00258336	0.00388553	0.00347189	0.00669274	0.00498307	0.00582746	3.04922e-05	2.97164e-05	3.00472e-05	0.00305937	4.29057e-05	0.00129535	0.00323032	0.384403	0.417463	0.490442	0.247541	0.279011	0.243049	0.229609	1.51022	0.00705617	0.0893868	75.051	6.2298
	1022.49	NEG		2.84942e-05	0.000329736	0.000560562	2.50078e-05	0.000786676	2.51519e-05	3.04922e-05	2.97164e-05	3.00472e-05	0.000205098	0.00080628	4.19634e-05	0.00181863	0.391489	0.436948	0.476138	0.241671	0.257938	0.219417	0.225141	2.01947	0.00742356	0.0911273	1097.72	10.1003
	572.217	NEG		0.000234692	3.11253e-05	0.000230747	0.00317506	0.00142539	0.00213089	3.04922e-05	2.97164e-05	3.00472e-05	0.000813129	0.0045978	0.0080894	0.00600777	0.243038	0.255728	0.249437	0.125803	0.139445	0.119865	0.128001	2.24653	0.006803	0.0883918	157.418	7.29846
	540.752	NEG		0.000287451	0.000242598	2.81605e-05	0.000337345	2.46138e-05	2.51519e-05	3.04922e-05	2.97164e-05	3.00472e-05	0.000115064	0.00156567	0.00229588	0.00297714	0.290696	0.34257	0.373908	0.182116	0.174242	0.185778	0.172905	2.31448	0.00751867	0.0914195	1502.69	10.5533
	550.724	NEG		2.84942e-05	3.11253e-05	0.000209726	2.50078e-05	2.46138e-05	2.51519e-05	3.04922e-05	2.97164e-05	3.00472e-05	4.82639e-05	4.29057e-05	4.19634e-05	4.03775e-05	0.0268418	0.0120307	0.0154997	3.97096e-05	0.0122703	0.012457	0.00880717	1.60625	0.0238086	0.155206	182.479	7.51159
	573.719	NEG		2.84942e-05	3.11253e-05	2.81605e-05	2.50078e-05	2.46138e-05	2.51519e-05	3.04922e-05	2.97164e-05	3.00472e-05	2.80899e-05	0.000344446	0.000454555	0.000387323	0.0468096	0.0605018	0.0514811	0.0189847	0.0250867	0.0231093	0.0252399	2.29404	0.0114384	0.108073	898.54	9.81144
	1129.51	POS		2.49868e-05	2.6174e-05	0.000634662	0.000909431	2.67065e-05	0.000561557	0.0045901	0.00158769	0.00155907	0.00110226	0.00211205	0.00155894	0.00153015	0.147724	0.178563	0.15748	0.0679852	0.05626	0.053296	0.0740566	1.91354	0.0145863	0.121232	67.1859	6.07009
	1130.51	POS		2.49868e-05	2.6174e-05	2.45414e-05	2.5656e-05	2.67065e-05	2.54861e-05	0.000520622	2.62324e-05	2.77036e-05	8.0901e-05	2.28323e-05	2.41586e-05	2.4806e-05	0.0534271	0.065762	0.05777	0.0237219	0.021391	0.0193599	0.0268337	1.71628	0.0151103	0.123075	331.686	8.37367
	123.275	NEG		0.000312292	3.11253e-05	2.81605e-05	2.50078e-05	2.46138e-05	2.51519e-05	3.04922e-05	2.97164e-05	3.00472e-05	5.9623e-05	4.29057e-05	4.19634e-05	4.03775e-05	0.142556	0.176608	0.179465	0.0891533	0.0958731	0.0951123	0.0865438	1.85975	0.00740372	0.090944	1451.52	10.5033
	123.386	NEG		2.84942e-05	3.11253e-05	2.81605e-05	2.50078e-05	2.46138e-05	2.51519e-05	3.04922e-05	2.97164e-05	3.00472e-05	2.80899e-05	4.29057e-05	4.19634e-05	4.03775e-05	0.0713828	0.0886386	0.0899627	0.0439936	0.0435701	0.0435473	0.0423578	1.91741	0.00827035	0.0938876	1507.94	10.5584
	351.108	NEG		0.0267396	0.0213128	0.0131302	0.101648	0.1207	0.1182	0.166345	0.153861	0.173102	0.0994487	0.26848	0.2521	0.248504	0.268734	0.262427	0.241971	0.158371	0.19725	0.176423	0.230473	1.64046	9.66768e-05	0.0110938	2.31751	1.21258
	532.234	NEG		0.000650893	0.000246485	0.000817719	0.0158315	0.0179377	0.0160582	0.00335147	0.00197138	0.00289846	0.00664042	0.0270012	0.0258708	0.0240298	1.24802	1.42556	1.52479	0.751187	0.822654	0.783276	0.736932	2.14986	0.00650173	0.0878136	110.977	6.79411
	532.736	NEG		0.0030988	0.000796409	0.00376784	2.50078e-05	2.46138e-05	2.51519e-05	3.04922e-05	2.97164e-05	3.00472e-05	0.000869787	0.0144294	0.010892	0.0149052	0.752147	0.870174	0.820142	0.404726	0.462512	0.40843	0.417595	2.31175	0.0071037	0.08963	480.112	8.90723
	572.72	NEG		0.00023877	3.11253e-05	2.81605e-05	2.50078e-05	2.46138e-05	2.51519e-05	3.04922e-05	2.97164e-05	3.00472e-05	5.14539e-05	0.00223967	0.00359903	0.00285827	0.13023	0.137436	0.147336	0.0514773	0.0719008	0.0559228	0.067	2.43983	0.00954021	0.0993239	1302.14	10.3467
	573.217	NEG		2.84942e-05	0.000199389	2.81605e-05	0.00116999	0.00141054	0.00118257	0.000580655	0.000566116	3.00472e-05	0.000577329	0.00278127	0.00463785	0.00267014	0.128294	0.157925	0.151365	0.0815817	0.0653542	0.0561307	0.0723043	2.16586	0.008874	0.0969054	125.239	6.96855
	577.759	NEG		0.0163011	0.000351342	0.0157439	0.0075438	0.00728427	0.0112325	3.04922e-05	2.97164e-05	3.00472e-05	0.00650524	0.000641111	4.19634e-05	0.000547809	0.284406	0.309032	0.278623	0.113313	0.121988	0.11656	0.136128	1.21267	0.0153986	0.124226	20.9259	4.38722
	578.261	NEG		0.0027491	3.11253e-05	2.81605e-05	0.0074534	0.00507728	0.0061911	0.0502958	0.0471687	0.0477388	0.0185259	0.0337809	0.127955	0.0214563	0.12084	0.130058	0.12438	0.0356101	0.0368816	0.0229603	0.072658	1.45729	0.0137858	0.117832	3.92196	1.97157
	919.455	NEG		2.84942e-05	0.000303664	0.000219708	0.0016648	0.00205948	2.51519e-05	0.000675153	2.97164e-05	0.000688993	0.000632795	0.000670916	4.19634e-05	4.03775e-05	0.00627058	0.00762634	0.00976933	0.0256987	0.0261688	0.020916	0.0108003	1.33216	0.0220076	0.14894	17.0677	4.09319
	1021.49	NEG		0.00148349	0.000882764	0.00153897	0.0008516	2.46138e-05	0.00106243	3.04922e-05	2.97164e-05	3.00472e-05	0.000659348	0.00243697	0.00312729	0.00222637	0.738994	0.806429	0.908733	0.458881	0.518403	0.441362	0.431177	2.11976	0.00686667	0.0886393	653.945	9.35303
	1067.48	NEG		2.84942e-05	3.11253e-05	2.81605e-05	0.000467715	2.46138e-05	2.51519e-05	3.04922e-05	2.97164e-05	0.000498038	0.000129279	4.29057e-05	4.19634e-05	0.000548478	0.0584503	0.076207	0.0836291	0.0355749	0.0372219	0.0300958	0.0357569	1.86945	0.0104659	0.103313	276.588	8.1116
	393.102	POS		2.49868e-05	2.6174e-05	2.45414e-05	2.5656e-05	2.67065e-05	2.54861e-05	2.70379e-05	2.62324e-05	2.77036e-05	2.60583e-05	0.000177828	2.41586e-05	2.4806e-05	0.0199844	0.0189716	0.0205929	0.0136481	0.0127872	0.0195556	0.0117518	1.96188	0.00497317	0.0845736	450.983	8.81693
	595.345	POS		2.49868e-05	2.6174e-05	2.45414e-05	0.00288981	0.00151591	2.54861e-05	0.00119563	0.00179747	0.00145692	0.000995214	0.00272172	0.00188519	0.000708825	0.179006	0.198119	0.175234	0.191233	0.173249	0.204873	0.125226	1.94875	0.00394737	0.0835473	125.828	6.97531
	602.316	POS		0.000297039	2.6174e-05	2.45414e-05	0.00349024	0.00457375	0.00535461	0.0197906	0.0194966	0.0203977	0.00816125	0.00102246	0.00169354	2.4806e-05	0.129198	0.159382	0.163707	0.127005	0.14446	0.125139	0.0946257	1.0229	0.00666606	0.0878136	11.5945	3.53537
	859.397	NEG		2.84942e-05	3.11253e-05	2.81605e-05	2.50078e-05	2.46138e-05	2.51519e-05	0.0772583	0.0773908	0.077605	0.0258241	0.00688867	0.00769961	0.00737084	0.800983	0.949407	0.982623	1.0916	1.12479	1.11791	0.676585	1.80242	0.00509858	0.0845736	26.1998	4.71148
	440.237	NEG		0.000486846	0.00139187	0.000702485	0.0829245	0.093025	0.0255458	0.0416905	0.0476792	0.0565148	0.0388845	0.0299146	0.0266056	0.0234324	0.0826011	0.155614	0.0742705	0.181308	0.095214	0.155685	0.0916272	1.24719	0.0378882	0.200494	2.35639	1.23658
	127.561	NEG		2.84942e-05	3.11253e-05	2.81605e-05	2.50078e-05	2.46138e-05	2.51519e-05	3.04922e-05	2.97164e-05	3.00472e-05	2.80899e-05	4.29057e-05	4.19634e-05	4.03775e-05	0.0225518	0.0253918	0.025843	0.00896223	0.0128818	0.0107103	0.0118296	1.92405	0.0109138	0.105777	421.133	8.71813
	512.245	NEG		0.0020698	0.00195894	0.00115421	0.0383681	0.0433907	0.0207699	0.00562444	0.00574705	0.00239387	0.0134974	0.00231998	0.0034523	0.00153915	0.190913	0.211165	0.21151	0.109348	0.120046	0.103533	0.105981	1.25166	0.0134469	0.116518	7.85192	2.97304
	879.413	NEG		2.84942e-05	3.11253e-05	2.81605e-05	0.119952	0.119976	0.0311877	0.00650258	0.010543	0.00683209	0.0327868	0.0231263	0.0250578	0.0272117	1.7711	1.95426	2.00729	2.04637	2.08671	1.14634	1.23194	1.77132	0.00525013	0.0855436	37.5743	5.23167
	1112.48	NEG		0.0011914	0.00051576	0.00106378	0.000893054	2.46138e-05	2.51519e-05	3.04922e-05	2.97164e-05	3.00472e-05	0.000422669	0.000454774	4.19634e-05	4.03775e-05	0.274364	0.329801	0.31456	0.167704	0.162476	0.162248	0.156854	1.69461	0.00787581	0.0925169	371.105	8.53568
	1113.48	NEG		0.000279595	0.000329187	2.81605e-05	2.50078e-05	2.46138e-05	2.51519e-05	3.04922e-05	2.97164e-05	3.00472e-05	8.9108e-05	4.29057e-05	4.19634e-05	4.03775e-05	0.0671117	0.0789298	0.0650671	0.0325572	0.0315431	0.0356588	0.0345548	1.78382	0.00984057	0.100387	387.785	8.59911
	505.283	POS		0.00780026	0.0980795	0.00708836	0.0812084	0.0832806	0.0700154	0.0656585	0.0658481	0.068582	0.0608401	0.00300616	0.0136446	0.0146589	0.0222054	0.0196284	0.0178986	0.016321	0.0202424	0.0184191	0.016225	1.55949	0.00295045	0.0719861	0.266682	-1.90681
	289.084	NEG		0.0240232	0.0184849	0.0130259	0.0334349	0.0288422	0.0273931	0.0543049	0.0610865	0.0531812	0.0348641	0.0202508	0.0135204	0.0139058	0.0207672	0.0186136	0.0168145	0.0267113	0.0144899	0.0380126	0.0203429	1.32629	0.0410223	0.209191	0.583492	-0.777216
	217.158	POS		0.010435	0.00712751	0.00893756	0.00733324	0.00764544	0.00867465	0.0118115	0.0115689	0.00853347	0.00911857	0.0365942	0.0277044	0.0282842	0.0140342	0.0139148	0.0156028	0.0131271	0.0109245	0.0129922	0.019242	1.88986	0.0104403	0.103211	2.1102	1.07738
	570.754	NEG		0.00436279	0.00169769	0.00101148	0.00247284	0.00362939	0.00343113	3.04922e-05	2.97164e-05	3.00472e-05	0.00185506	0.0020974	4.19634e-05	0.00184541	0.0480156	0.0686172	0.0607923	0.0165279	0.023926	0.0102475	0.0257901	1.39273	0.0273436	0.167657	13.9026	3.79728
	584.278	NEG		0.0144354	0.0133329	0.0148564	0.00156825	0.0284188	0.00267595	0.0282615	0.0220057	0.0248351	0.01671	0.103519	0.107442	0.125166	0.309051	0.350281	0.36426	0.157275	0.150174	0.126033	0.199244	2.23443	0.000986206	0.0403219	11.9237	3.57576
	942.439	NEG		0.000591729	0.000575583	0.00127892	2.50078e-05	2.46138e-05	2.51519e-05	0.096887	0.00731312	0.00251207	0.012137	0.00301102	0.00222652	0.00126621	0.291065	0.416449	0.382644	0.58953	0.782172	0.61508	0.342605	1.7451	0.00951311	0.0991905	28.2281	4.81906
	942.941	NEG		0.00146072	0.000795019	0.000913461	2.50078e-05	0.000367297	0.000315428	3.04922e-05	2.97164e-05	0.000570944	0.000500898	0.00195599	0.00173225	0.0017423	0.302306	0.412206	0.404774	0.584945	0.791858	0.597415	0.344326	2.11206	0.00776577	0.0922139	687.417	9.42504
	944.444	NEG		2.84942e-05	3.11253e-05	2.81605e-05	2.50078e-05	2.46138e-05	2.51519e-05	3.04922e-05	2.97164e-05	0.000489334	7.91218e-05	0.000407319	0.000763189	0.000628373	0.0267243	0.0358733	0.0272534	0.0407003	0.0556346	0.0431685	0.0256837	2.27242	0.00592799	0.0872745	324.61	8.34256
	1053.45	NEG		2.84942e-05	3.11253e-05	2.81605e-05	2.50078e-05	0.000468596	2.51519e-05	3.04922e-05	2.97164e-05	3.00472e-05	7.74212e-05	4.29057e-05	4.19634e-05	4.03775e-05	0.0162937	0.0164509	0.03838	0.0164239	0.0262801	3.67314e-05	0.0126656	1.60194	0.0256656	0.161685	163.594	7.35397
	533.737	NEG		0.000732927	0.000457894	0.000511441	2.50078e-05	2.46138e-05	2.51519e-05	3.04922e-05	2.97164e-05	3.00472e-05	0.000207477	0.00181325	0.00341847	0.00487133	0.0836261	0.0896169	0.0784291	0.0552325	0.0377246	0.0258468	0.0422866	2.33689	0.00779393	0.0922918	203.813	7.67111
	685.344	NEG		0.000590268	0.00112461	0.00022056	0.00328744	0.00309852	0.004569	0.168874	0.168295	0.16537	0.05727	0.0383637	0.035726	0.042035	0.266903	0.244827	0.303805	0.262877	0.261134	0.257452	0.190347	1.60527	0.0122892	0.111924	3.32368	1.73278
	575.291	NEG		0.0107189	0.00866541	0.0109462	0.0101943	0.0105309	0.0107434	0.0203311	0.022375	0.0177479	0.0135837	0.0061588	0.00557557	0.00467345	0.00277048	0.00383065	0.00269704	3.97096e-05	0.00518135	3.67314e-05	0.00344042	1.63876	0.000199028	0.0170544	0.253276	-1.98122
	777.419	NEG		2.84942e-05	3.11253e-05	2.81605e-05	0.00435166	0.00540762	0.0048075	0.0292026	0.0318519	0.0187802	0.0104988	0.00825889	0.00703727	0.0076434	0.0515622	0.0676199	0.064423	0.261361	0.250448	0.209687	0.103115	1.55152	0.0314467	0.180528	9.82164	3.29596
	331.122	NEG		0.00058329	0.00109737	0.000459762	0.00593952	0.00350693	0.00769721	0.00528974	0.00925399	0.00693617	0.00452933	0.0794363	0.048354	0.0525366	0.148231	0.0592687	0.0605352	0.072682	0.107943	0.0758623	0.0783165	2.30097	0.000107807	0.0119104	17.291	4.11195
	354.237	NEG		0.00278385	0.00392964	0.00430356	0.0167222	0.0151801	0.0332029	0.0130111	0.0161042	0.0102839	0.0128357	0.00402956	0.00332094	0.00692294	3.05088e-05	3.06859e-05	3.00185e-05	0.00982559	0.0128181	3.67314e-05	0.00411612	1.46453	0.024597	0.157927	0.320677	-1.64081
	261.088	NEG		0.125448	0.241558	0.124977	0.132248	0.121627	0.11844	0.166279	0.172806	0.128011	0.147932	0.0307617	0.0295743	0.0317931	0.0472959	0.0496072	0.0435005	0.0124545	0.0207559	0.0196091	0.0317058	2.4363	1.13366e-05	0.00258749	0.214326	-2.22212
	270.229	POS		0.000751213	2.6174e-05	2.45414e-05	0.0016728	0.00179071	0.00289303	0.00484586	0.00465975	0.00431069	0.00233053	0.00469222	0.00350542	0.00403333	0.116203	0.119754	0.143744	0.0572064	0.06418	0.0283183	0.0601819	1.81997	0.0134219	0.116369	25.8233	4.6906
	526.31	NEG		0.00343689	0.00122065	0.00228912	0.0160221	0.0182963	0.0123434	0.0681253	0.0615929	0.0665142	0.0277601	0.00678925	0.00795498	0.00722486	0.910413	1.13485	1.07755	0.13054	0.141143	0.492421	0.434321	1.33036	0.0353264	0.193087	15.6455	3.96768
	794.451	POS		0.00360794	0.0863821	0.00500164	0.0024814	0.000362839	0.0021281	0.00229503	0.00477095	0.00989454	0.0129916	0.000486809	0.00722347	0.0103437	0.295095	0.33424	0.312359	1.2105	1.12113	1.11572	0.489678	1.59255	0.0236637	0.154534	37.6919	5.23618
	795.454	POS		2.49868e-05	0.0090941	0.000339082	2.5656e-05	2.67065e-05	2.54861e-05	2.70379e-05	2.62324e-05	2.77036e-05	0.00106855	2.28323e-05	0.000600001	0.000353113	0.117366	0.138596	0.131054	0.507361	0.473686	0.465926	0.203885	1.8588	0.0228224	0.151701	190.804	7.57595
	796.457	POS		2.49868e-05	0.00236014	2.45414e-05	2.5656e-05	2.67065e-05	2.54861e-05	2.70379e-05	2.62324e-05	2.77036e-05	0.000285387	2.28323e-05	2.41586e-05	2.4806e-05	0.0347319	0.0362953	0.0391007	0.136279	0.124066	0.126721	0.0552518	1.6699	0.0211618	0.145299	193.603	7.59696
	325.202	NEG		0.136978	0.137413	0.137313	0.746729	0.821055	0.774526	1.03235	1.30158	1.05355	0.682388	0.112637	0.116861	0.0965126	0.630882	0.624315	0.616866	0.168248	0.0783283	0.0870862	0.281304	1.27637	0.0320609	0.181991	0.412235	-1.27846
	90.155	NEG		2.84942e-05	3.11253e-05	2.81605e-05	2.50078e-05	2.46138e-05	2.51519e-05	0.000378005	2.97164e-05	3.00472e-05	6.67024e-05	4.29057e-05	4.19634e-05	4.03775e-05	0.0246291	0.0336586	0.0311921	0.13417	0.137464	0.116781	0.0531134	1.84041	0.0272104	0.167157	796.273	9.63712
	181.054	NEG		0.0369368	0.0425445	0.0393659	0.0180776	0.0202173	0.021639	0.0101148	0.0125043	0.0122101	0.0237345	0.0456011	0.0395655	0.0382899	0.0280005	0.0224046	0.0285468	0.0571956	0.0612073	0.0538396	0.0416279	1.62118	0.0111033	0.106421	1.7539	0.810566
	351.203	NEG		0.00149737	0.0265781	0.0281728	0.0106819	0.0126318	0.0113581	0.0434073	0.0418662	0.045964	0.0246842	0.107176	0.0817202	0.104987	0.0818726	0.0740007	0.0633334	0.00891684	0.0871304	0.0267993	0.0706596	1.34657	0.00186549	0.0567295	2.86255	1.5173
	447.725	NEG		2.84942e-05	3.11253e-05	2.81605e-05	0.0741506	0.0885856	0.0465232	3.04922e-05	2.97164e-05	3.00472e-05	0.0232708	0.000371603	4.19634e-05	4.03775e-05	0.0912995	0.110034	0.114119	0.452728	0.446761	0.404177	0.179952	1.20699	0.044861	0.219084	7.73297	2.95102
	776.415	NEG		2.84942e-05	3.11253e-05	2.81605e-05	0.000319398	0.000434526	2.51519e-05	0.00395558	0.000869748	0.00184858	0.000837863	4.29057e-05	4.19634e-05	4.03775e-05	0.184626	0.232964	0.216405	0.957121	0.947866	0.882115	0.380136	1.46497	0.0273298	0.167643	453.697	8.82558
	811.389	NEG		0.00088764	3.11253e-05	2.81605e-05	2.50078e-05	0.000401452	2.51519e-05	0.0145485	0.0137714	0.0146586	0.00493078	4.29057e-05	4.19634e-05	4.03775e-05	0.78177	0.90598	0.92261	3.18238	3.27124	2.82451	1.32096	1.30983	0.0215803	0.147103	267.9	8.06555
	812.393	NEG		2.84942e-05	3.11253e-05	2.81605e-05	2.50078e-05	2.46138e-05	2.51519e-05	0.00554573	0.00430419	0.00766265	0.0019639	0.000558822	4.19634e-05	4.03775e-05	0.329687	0.378566	0.390231	1.35301	1.36713	1.16586	0.553902	1.58253	0.021506	0.146789	282.042	8.13976
	813.388	NEG		0.000243443	3.11253e-05	2.81605e-05	0.000862447	0.00181181	0.00183793	0.0103656	0.00911486	0.00568095	0.00333071	0.000973297	4.19634e-05	0.000530411	0.316091	0.364581	0.345621	1.27482	1.30742	1.51655	0.569625	1.43303	0.0252912	0.160152	171.022	7.41804
	814.39	NEG		2.84942e-05	0.000220029	2.81605e-05	2.50078e-05	0.000435044	2.51519e-05	3.04922e-05	2.97164e-05	0.0013722	0.000243811	4.29057e-05	4.19634e-05	0.000527564	0.108505	0.133542	0.140867	0.481112	0.503237	0.424075	0.199106	1.81177	0.0223814	0.150149	816.64	9.67356
	835.433	NEG		0.000267837	3.11253e-05	2.81605e-05	2.50078e-05	0.00069899	2.51519e-05	0.018084	0.0198555	0.0217588	0.00675273	4.29057e-05	4.19634e-05	4.03775e-05	0.597466	0.711598	0.70147	2.96251	2.96442	2.65953	1.17746	1.27384	0.0269858	0.166319	174.368	7.44599
	836.437	NEG		2.84942e-05	3.11253e-05	2.81605e-05	2.50078e-05	2.46138e-05	2.51519e-05	0.00621933	0.00310785	0.00838404	0.00198597	4.29057e-05	4.19634e-05	4.03775e-05	0.256152	0.300912	0.296098	1.29405	1.28564	1.16027	0.510361	1.46292	0.0275354	0.168075	256.983	8.00553
	837.439	NEG		0.000252202	3.11253e-05	2.81605e-05	0.000522458	2.46138e-05	2.51519e-05	0.0101406	0.0139479	0.0126876	0.00418443	4.29057e-05	4.19634e-05	0.000571937	0.0817043	0.0861808	0.0894123	0.377932	0.365908	0.354237	0.15067	1.28409	0.0292647	0.174063	36.0074	5.17022
	88.2733	POS		2.49868e-05	2.6174e-05	2.45414e-05	2.5656e-05	2.67065e-05	2.54861e-05	2.70379e-05	2.62324e-05	2.77036e-05	2.60583e-05	2.28323e-05	2.41586e-05	2.4806e-05	0.00332841	0.00618838	0.00559003	0.0363653	0.0302525	0.0315988	0.0125995	1.81732	0.0396047	0.205781	483.511	8.9174
	797.46	POS		2.49868e-05	0.00212042	2.45414e-05	2.5656e-05	2.67065e-05	2.54861e-05	2.70379e-05	2.62324e-05	2.77036e-05	0.000258752	2.28323e-05	2.41586e-05	2.4806e-05	0.00358665	0.00756915	0.00462588	0.0281377	0.0261125	0.0263828	0.0107207	1.59142	0.0350553	0.192178	41.4324	5.37269
	1039.46	NEG		2.84942e-05	3.11253e-05	2.81605e-05	2.50078e-05	0.000461875	2.51519e-05	3.04922e-05	2.97164e-05	3.00472e-05	7.66745e-05	0.0304357	0.0169896	0.0204819	0.293156	0.0685614	0.537001	0.138118	0.152795	0.131996	0.154393	2.52621	0.0248801	0.158878	2013.61	10.9756
	511.29	POS		0.00588897	0.00599955	0.0070811	0.00994883	0.0124181	0.00722537	0.0314139	0.0323607	0.0370968	0.0166037	0.0021325	0.00373084	0.00194686	0.0051225	0.00907537	0.008283	0.00146784	0.00214561	0.00285206	0.00408407	1.89667	0.0205962	0.143344	0.245973	-2.02343
	86.1576	NEG		2.84942e-05	3.11253e-05	2.81605e-05	2.50078e-05	0.000254969	2.51519e-05	3.04922e-05	2.97164e-05	3.00472e-05	5.3685e-05	4.29057e-05	4.19634e-05	4.03775e-05	0.0123431	0.0152156	0.0181057	0.0886731	0.0844887	0.0753194	0.0326968	1.85704	0.0339769	0.188639	609.049	9.25041
	90.2665	NEG		0.000198678	3.11253e-05	2.81605e-05	2.50078e-05	2.46138e-05	2.51519e-05	3.04922e-05	0.000442776	3.00472e-05	9.28948e-05	4.29057e-05	4.19634e-05	4.03775e-05	0.00643194	0.0104108	0.0111519	0.050922	0.0448847	0.0401946	0.0182357	1.76564	0.0315946	0.180976	196.305	7.61695
	935.395	NEG		0.0128161	0.0105317	0.0175251	0.0107698	0.00976211	0.0101398	0.00328136	0.00314824	0.00288	0.00898382	0.0291561	0.0255891	0.0312472	0.0363709	0.0568512	0.060667	0.148626	0.122461	0.153006	0.0737751	2.24577	0.00610998	0.0876103	8.21199	3.03773
	540.289	NEG		0.0021913	0.00245965	0.00221125	0.00562379	0.0308786	0.0356919	0.0045149	0.00476579	0.00714122	0.0106087	0.00549759	0.00150038	0.00207442	0.0919591	0.181338	0.123207	0.077605	0.0685083	0.0883723	0.071118	1.26944	0.0175768	0.131089	6.70374	2.74497
	614.763	NEG		0.00072727	0.000462791	0.000774163	0.00116127	2.46138e-05	0.000355196	3.04922e-05	2.97164e-05	3.00472e-05	0.000399507	0.00109125	0.00162072	0.000649351	0.0599241	0.0717103	0.0759629	0.00262523	0.0119689	0.00961188	0.0261294	1.97591	0.0464319	0.222723	65.4042	6.03131
	92.8266	NEG		0.000183484	3.11253e-05	2.81605e-05	2.50078e-05	2.46138e-05	2.51519e-05	3.04922e-05	2.97164e-05	3.00472e-05	4.5311e-05	0.000311566	4.19634e-05	4.03775e-05	0.018177	0.0190698	0.0235766	0.120237	0.116318	0.107158	0.0449922	1.98221	0.0345743	0.190682	992.964	9.9556
	92.9381	NEG		0.00979932	0.00529139	0.0083792	0.00216708	0.00197328	0.00210653	0.00151839	0.00105349	0.000859767	0.00368316	0.0109346	0.00817678	0.007588	0.00472451	0.0065129	0.00708594	0.0478574	0.0435539	0.0409065	0.0197045	1.88112	0.0318725	0.181642	5.34989	2.41951
[truncated: 2,669 more rows]
