# Supplementary material for: Integrated Multi-Omics Analysis Reveals Glycosylation Involving 2-O-β-D-Glucopyranosyl-L-Ascorbic Acid Biosynthesis in Lycium barbarum
Source: Int J Mol Sci. 2025 Feb 12;26(4):1558. doi: 10.3390/ijms26041558 (PMC11855784; doi:10.3390/ijms26041558)
Supplement: Supplementary file 1 [file ijms-26-01558-s001.zip › Supplementary Materials/Supplementary Tables S1-S13/Table S5. Network analysis of differentially expressed metabolites in ZN01 vs ZN02.xlsx]

## Sheet: Sheet1
KEGG.id	Entry.type	KEGG.name	p.score
ath00052	pathway	Galactose metabolism - Arabidopsis thaliana (...	0.00304488
ath00260	pathway	Glycine, serine and threonine metabolism - Ar...	0.00329438
ath00500	pathway	Starch and sucrose metabolism - Arabidopsis t...	1e-06
ath00942	pathway	Anthocyanin biosynthesis - Arabidopsis thalia...	0.00282745
ath00944	pathway	Flavone and flavonol biosynthesis - Arabidops...	1e-06
M00012	module	Glyoxylate cycle	0.0143712
M00027	module	GABA (gamma-Aminobutyrate) shunt	4.64907e-05
M00171	module	C4-dicarboxylic acid cycle, NAD - malic enzym...	0.000112892
M00172	module	C4-dicarboxylic acid cycle, NADP - malic enzy...	0.00285156
M00854	module	Glycogen biosynthesis, glucose-1P => glycogen...	0.000105697
1.1.1.37	enzyme	malate dehydrogenase	0.0090634
1.1.1.39	enzyme	malate dehydrogenase (decarboxylating)	1e-06
1.1.1.40	enzyme	malate dehydrogenase (oxaloacetate-decarboxyl...	5.08897e-05
1.1.1.82	enzyme	malate dehydrogenase (NADP+)	1e-06
1.14.14.82	enzyme	flavonoid 3'-monooxygenase	1e-06
1.14.20.4	enzyme	anthocyanidin synthase	0.00286975
1.14.20.6	enzyme	flavonol synthase	0.000724163
1.2.1.8	enzyme	betaine-aldehyde dehydrogenase	1e-06
1.3.1.77	enzyme	anthocyanidin reductase [(2R,3R)-flavan-3-ol-...	0.0138465
1.5.3.7	enzyme	L-pipecolate oxidase	1e-06
2.3.3.9	enzyme	malate synthase	1e-06
2.4.1.1	enzyme	glycogen phosphorylase	0.00250377
2.4.1.123	enzyme	inositol 3-alpha-galactosyltransferase	1e-06
2.4.1.13	enzyme	sucrose synthase	6.56867e-06
2.4.1.14	enzyme	sucrose-phosphate synthase	0.000298433
2.4.1.141	enzyme	N-acetylglucosaminyldiphosphodolichol N-acety...	0.00030154
2.4.1.143	enzyme	alpha-1,6-mannosyl-glycoprotein 2-beta-N-acet...	0.000149869
2.4.1.144	enzyme	beta-1,4-mannosyl-glycoprotein 4-beta-N-acety...	0.000149869
2.4.1.15	enzyme	alpha,alpha-trehalose-phosphate synthase (UDP...	1.98445e-06
2.4.1.198	enzyme	phosphatidylinositol N-acetylglucosaminyltran...	0.00112249
2.4.1.21	enzyme	starch synthase (glycosyl-transferring)	0.0128312
2.4.1.228	enzyme	lactosylceramide 4-alpha-galactosyltransferas...	0.00159582
2.4.1.242	enzyme	NDP-glucose---starch glucosyltransferase	0.00508419
2.4.1.25	enzyme	4-alpha-glucanotransferase	0.000126718
2.4.1.298	enzyme	anthocyanidin 3-O-glucoside 5-O-glucosyltrans...	8.23353e-05
2.4.1.46	enzyme	monogalactosyldiacylglycerol synthase	0.00716035
2.4.1.67	enzyme	galactinol---raffinose galactosyltransferase	1e-06
2.4.1.82	enzyme	galactinol---sucrose galactosyltransferase	1e-06
2.4.1.91	enzyme	flavonol 3-O-glucosyltransferase	1e-06
2.4.2.51	enzyme	anthocyanidin 3-O-glucoside 2'''-O-xylosyltra...	0.000240262
2.6.1.2	enzyme	alanine transaminase	0.0112775
2.6.1.4	enzyme	glycine transaminase	2.05393e-05
2.6.1.42	enzyme	branched-chain-amino-acid transaminase	5.61153e-05
2.6.1.44	enzyme	alanine---glyoxylate transaminase	1e-06
2.6.1.45	enzyme	serine---glyoxylate transaminase	0.00443368
2.6.1.96	enzyme	4-aminobutyrate---pyruvate transaminase	1e-06
2.7.7.12	enzyme	UDP-glucose---hexose-1-phosphate uridylyltran...	0.00333664
2.7.7.9	enzyme	UTP---glucose-1-phosphate uridylyltransferase	0.000369348
3.1.3.12	enzyme	trehalose-phosphatase	1e-06
3.1.3.24	enzyme	sucrose-phosphate phosphatase	9.60247e-06
3.2.1.20	enzyme	alpha-glucosidase	0.00119573
3.2.1.22	enzyme	alpha-galactosidase	0.000134169
3.2.1.26	enzyme	beta-fructofuranosidase	9.72538e-06
3.2.1.28	enzyme	alpha,alpha-trehalase	1e-06
4.1.1.35	enzyme	UDP-glucuronate decarboxylase	0.000630352
4.1.3.1	enzyme	isocitrate lyase	0.0113511
4.2.1.2	enzyme	fumarate hydratase	1e-06
5.4.2.2	enzyme	phosphoglucomutase (alpha-D-glucose-1,6-bisph...	0.0075332
6.3.2.2	enzyme	glutamate---cysteine ligase	1e-06
R00010	reaction	alpha,alpha-trehalose glucohydrolase	1e-06
R00028	reaction	maltose glucohydrolase	0.000705259
R00155	reaction	UDP phosphohydrolase	0.000140338
R00156	reaction	ATP:UDP phosphotransferase	1.16125e-05
R00158	reaction	ATP:UMP phosphotransferase	0.00137283
R00159	reaction	UTP phosphohydrolase	1e-06
R00214	reaction	(S)-malate:NAD+ oxidoreductase (decarboxylati...	1e-06
R00216	reaction	(S)-Malate:NADP+ oxidoreductase(oxaloacetate-...	1e-06
R00261	reaction	L-glutamate 1-carboxy-lyase (4-aminobutanoate...	1e-06
R00286	reaction	UDP-glucose:NAD+ 6-oxidoreductase	0.000492117
R00287	reaction	UDP-glucose glucophosphohydrolase	8.53531e-05
R00289	reaction	UTP:alpha-D-glucose-1-phosphate uridylyltrans...	5.36197e-05
R00291	reaction	UDP-glucose 4-epimerase	1e-06
R00292	reaction	UDP-glucose:glycogen 4-alpha-D-glucosyltransf...	1e-06
R00303	reaction	D-Glucose-6-phosphate phosphohydrolase	0.00114436
R00342	reaction	(S)-malate:NAD+ oxidoreductase	1e-06
R00343	reaction	(S)-malate:NADP+ oxidoreductase	1e-06
R00361	reaction	(S)-malate:quinone oxidoreductase	1e-06
R00364	reaction	Glycine:ferricytochrome-c oxidoreductase (dea...	0.00330789
R00366	reaction	glycine:oxygen oxidoreductase (deaminating)	8.73679e-06
R00369	reaction	L-Alanine:glyoxylate aminotransferase	1e-06
R00372	reaction	Glycine:2-oxoglutarate aminotransferase	1e-06
R00406	reaction	succinyl-CoA:(S)-malate CoA-transferase	0.000370336
R00472	reaction	acetyl-CoA:glyoxylate C-acetyltransferase (th...	1e-06
R00473	reaction	L-malyl-CoA glyoxylate-lyase (acetyl-CoA-form...	0.015608
R00475	reaction	glycolate:oxygen 2-oxidoreductase	0.0114535
R00503	reaction	UDP-alpha-D-galactose:D-glucose 4-beta-D-gala...	0.000535351
R00516	reaction	UTP:cytidine 5'-phosphotransferase	0.00708746
R00588	reaction	L-Serine:glyoxylate aminotransferase	0.0102791
R00760	reaction	ATP:D-fructose 6-phosphotransferase	0.0135821
R00766	reaction	UDP-glucose:D-fructose-6-phosphate 2-alpha-D-...	0.00719422
R00801	reaction	sucrose glucohydrolase	1e-06
R00803	reaction	sucrose:phosphate alpha-D-glucosyltransferase	1e-06
R00805	reaction	sucrose-6F-phosphate phosphohydrolase	0.000394955
R00806	reaction	UDP-glucose:D-fructose 2-alpha-D-glucosyltran...	1e-06
R00811	reaction	protein-Npi-phospho-L-histidine:sugar phospho...	0.00105815
R00837	reaction	alpha,alpha-Trehalose-6-phosphate phosphogluc...	0.0101172
R00878	reaction	alpha-D-Glucose aldose-ketose-isomerase	6.00081e-05
R00947	reaction	alpha-D-glucose-1-phosphate phosphohydrolase	0.00275192
R00955	reaction	UDP-glucose:alpha-D-galactose-1-phosphate uri...	0.00741763
R00967	reaction	UTP:uridine 5'-phosphotransferase	0.0173509
R01082	reaction	(S)-malate hydro-lyase (fumarate-forming)	1e-06
R01101	reaction	melibiose galactohydrolase	0.0149179
R01103	reaction	Raffinose galactohydrolase	1e-06
R01192	reaction	UDP-alpha-D-galactose:myo-inositol 3-alpha-D-...	1.36355e-06
R01194	reaction	3-O-alpha-D-Galactosyl-1D-myo-inositol galact...	0.000725112
R01256	reaction	(S)-malate:CoA ligase (ADP-forming)	0.000308259
R01257	reaction	(S)-Malate:FAD oxidoreductase	1e-06
R01384	reaction	UDP-D-glucuronate carboxy-lyase (UDP-D-xylose...	0.000237148
R01447	reaction	(S)-Lactate:oxaloacetate oxidoreductase	1e-06
R01497	reaction	UDP-glucose:N-acylsphingosine D-glucosyltrans...	0.000699701
R01500	reaction	UDP-alpha-D-galactose:N-acylsphingosine D-gal...	0.000376778
R01557	reaction	Maltose alpha-D-glucosylmutase	1e-06
R01565	reaction	N,N-dimethylglycine,5,6,7,8-tetrahydrofolate:...	1e-06
R01648	reaction	4-aminobutanoate:2-oxoglutarate aminotransfer...	1e-06
R01718	reaction	Isomaltose 6-alpha-D-glucanohydrolase	1e-06
R01788	reaction	alpha-D-Glucose 6-phosphate phosphohydrolase	0.0139873
R01823	reaction	Sucrose:1,4-alpha-D-glucan 4-alpha-D-glucosyl...	1e-06
R01986	reaction	4-Aminobutyraldehyde:NAD+ oxidoreductase	1.06288e-05
R01989	reaction	L-Arginine:4-aminobutanoate amidinotransferas...	0.000598449
R01990	reaction	4-Guanidinobutanoate amidinohydrolase	0.000776545
R02120	reaction	Sucrose:1,6-alpha-D-glucan 6-alpha-D-glucosyl...	1e-06
R02157	reaction	S-Adenosyl-L-methionine:3,5,7,3',4'-pentahydr...	1.59347e-05
R02158	reaction	UDPglucose:flavonol 3-O-D-glucosyltransferase	1e-06
R02159	reaction	3'-Phosphoadenylylsulfate:quercetin 3-sulfotr...	0.00064719
R02160	reaction	dihydroflavonol,2-oxoglutarate:oxygen oxidore...	1e-06
R02201	reaction	L-pipecolate:NAD+ 2-oxidoreductase	1e-06
R02203	reaction	L-pipecolate:NADP+ 2-oxidoreductase	1e-06
R02204	reaction	L-Pipecolate:oxygen 1,6-oxidoreductase	1e-06
R02205	reaction	L-Pipecolate:(acceptor) 1,6-oxidoreductase	1e-06
R02380	reaction	UDPglucose:sinapate D-glucosyltransferase	0.00047104
R02410	reaction	Raffinose fructohydrolase	1e-06
R02411	reaction	1-alpha-D-Galactosyl-myo-inositol:sucrose 6-a...	1e-06
R02549	reaction	4-aminobutanal:NAD+ 1-oxidoreductase	1.31936e-05
R02565	reaction	p-cumic alcohol:NAD+ oxidoreductase	1e-06
R02566	reaction	p-Cumic alcohol:NADP+ oxidoreductase	1e-06
R02689	reaction	UDP-alpha-D-glucose:1,2-diacyl-sn-glycerol 3-...	0.0076727
R02691	reaction	UDP-alpha-D-galactose:1,2-diacyl-sn-glycerol ...	0.00119812
R02727	reaction	alpha,alpha-Trehalose:orthophosphate beta-D-g...	1e-06
R02737	reaction	UDPglucose:D-glucose-6-phosphate 1-alpha-D-gl...	1.22239e-05
R02778	reaction	Trehalose-6-phosphate phosphohydrolase	1e-06
R02780	reaction	alpha,alpha-Trehalose + Protein N(pi)-phospho...	1e-06
R02821	reaction	Trimethylaminoacetate:L-homosysteine S-methyl...	1e-06
R02889	reaction	UDPglucose:1,4-beta-D-glucan 4-beta-D-glucosy...	0.000518179
R02897	reaction	UDPglucose:flavanone 7-O-beta-D-glucosyltrans...	0.01158
R03126	reaction	dihydroflavonol,2-oxoglutarate:oxygen oxidore...	1e-06
R03354	reaction	UDP-alpha-D-galactose:beta-D-glucosyl-(1<->1)...	0.00891182
R03418	reaction	1-alpha-D-Galactosyl-myo-inositol:raffinose g...	1e-06
R03574	reaction	UDPglucose:5,7,3',4'-tetrahydroxyflavone 7-O-...	0.000369198
R03588	reaction	UDPglucose:5,7,3',4'-tetrahydroxyflavone 7-O-...	1e-06
R03634	reaction	Stachyose + H2O <=> Raffinose + D-Galactose	1e-06
R04900	reaction	UDP-L-rhamnose:flavonol-3-O-D-glucoside L-rha...	1e-06
R05037	reaction	leucocyanidin,2-oxoglutarate:oxygen oxidoredu...	1e-06
R05140	reaction	sucrose:2,6-beta-D-fructan 6-beta-D-fructosyl...	0.000980301
R05196	reaction	1,4-alpha-D-Glucan:1,4-alpha-D-glucan 4-alpha...	0.00456866
R05902	reaction	UDP-N-acetyl-D-glucosamine + Galactosylglobos...	0.0125226
R05903	reaction	UDP-D-galactose + G00102 <=> UDP + G00103	0.0125226
R05904	reaction	GDP-L-fucose + G00103 <=> GDP + G00104	0.0125226
R05960	reaction	UDP-D-galactose + Lactosylceramide <=> UDP + ...	0.00159582
R05961	reaction	H2O + Globotriaosylceramide <=> D-Galactose +...	0.00202058
R05962	reaction	UDP-N-acetyl-D-galactosamine + Globotriaosylc...	0.0125226
R05964	reaction	UDP-D-galactose + Globoside <=> UDP + Galacto...	0.0125226
R05965	reaction	UDP-N-acetyl-D-galactosamine + Globoside <=> ...	0.0125226
R05967	reaction	CMP-N-acetylneuraminate + Galactosylgloboside...	0.0125226
R05968	reaction	GDP-L-fucose + Galactosylgloboside <=> GDP + ...	0.0125226
R05970	reaction	UDP-N-acetyl-D-glucosamine + N-Acetyl-D-gluco...	0.00030154
R05980	reaction	Glc2Man9GlcNAc2-[protein] 3-alpha-glucohydrol...	0.000133032
R05981	reaction	GlcMan9GlcNAc2-[protein] 3-alpha-glucohydrola...	0.000133032
R05985	reaction	UDP-N-acetyl-D-glucosamine + G00014 <=> UDP +...	0.000149869
R05986	reaction	UDP-N-acetyl-D-glucosamine + G00015 <=> UDP +...	0.000149869
R06534	reaction	UDP-glucose:anthocyanidin 3-O-D-glucosyltrans...	0.00118401
R06535	reaction	UDP-glucose:anthocyanidin 3-O-D-glucosyltrans...	0.000327865
R06536	reaction	UDP-glucose:anthocyanidin 3-O-D-glucosyltrans...	1e-06
R06538	reaction	kaempferol,[reduced NADPH---hemoprotein reduc...	1e-06
R06543	reaction	flavan-3-ol:NADP+ oxidoreductase	2.91887e-05
R06546	reaction	UDP-alpha-D-glucose:cyanidin-3-O-beta-D-gluco...	7.15595e-05
R06611	reaction	UDPglucose:flavonol 3-O-D-glucosyltransferase	1e-06
R06802	reaction	Pelargonidin 3-O-glucoside + UDP-L-rhamnose <...	3.92777e-05
R06804	reaction	UDP-glucose:flavonol-3-O-glucoside 2''-O-beta...	3.35614e-06
R06805	reaction	UDP-glucose:flavonol-3-O-beta-D-glucosyl-(1->...	0.0165906
R06807	reaction	S-adenosyl-L-methionine:kaempferol 4'-O-methy...	0.00047416
R06808	reaction	UDP-alpha-D-galactose:kaempferol 3-O-beta-D-g...	1e-06
R06811	reaction	UDP-D-xylose:flavonol-3-O-glycoside 2''-O-bet...	1e-06
R06812	reaction	UDP-glucose:flavonol-3-O-glucoside 2''-O-beta...	1e-06
R06813	reaction	UDP-glucose:flavonol-3-O-beta-D-glucosyl-(1->...	1e-06
R06814	reaction	UDP-D-xylose:flavonol-3-O-glycoside 2''-O-bet...	0.00407121
R06818	reaction	Chrysanthemin + UDP-L-rhamnose <=> Cyanidin 3...	1e-06
R06819	reaction	UDP-glucose:cyanidin 3-O-rutinoside 5-O-beta-...	1e-06
R06826	reaction	UDP-L-rhamnose:apigenin 7-O-beta-D-glucoside ...	0.00553297
R06829	reaction	UDP-L-rhamnose:luteolin-7-O-beta-D-glucoside ...	1e-06
R07244	reaction	S-adenosyl-L-methionine:N,N-dimethylglycine N...	1e-06
R07419	reaction	4-(gamma-L-glutamylamino)butanoate amidohydro...	0.00449726
R07874	reaction	UDP-alpha-D-glucose:pelargonidin-3-O-beta-D-g...	0.00019061
R07900	reaction	Cyanidin 3-O-rutinoside <=> Cyanidin-3-(p-cou...	1.72863e-06
R07903	reaction	Delphinidin 3-O-glucoside + UDP-L-rhamnose <=...	0.000773112
R07911	reaction	UDP-alpha-D-glucose:delphinidin-3-O-beta-D-gl...	0.000120343
R08128	reaction	Kaempferol-3-O-galactoside + UDP-glucose <=> ...	1e-06
R08211	reaction	betaine aldehyde:oxygen oxidoreductase	1e-06
R08414	reaction	(S)-2,3,4,5-Tetrahydropyridine-2-carboxylate ...	1e-06
R08415	reaction	L-Pipecolate <=> 1-Indolizidinone	0.00405159
R08615	reaction	UDP-glucuronate glucuronohydrolase	0.000645111
R08705	reaction	UDP-L-rhamnose:NADP+ 4-oxidoreductase	0.0110215
R08822	reaction	UDP-glucose:betanidin 5-O-beta-D-glucosyltran...	0.0143011
R08946	reaction	ADP-glucose: D-glucose 1-alpha-D-glucosyltran...	1e-06
R09802	reaction	UDP-L-rhamnose:kaempferol 3-O-rhamnosyltransf...	1e-06
R09803	reaction	UDP-L-rhamnose:quercetin 3-O-rhamnosyltransfe...	1e-06
R10060	reaction	S-adenosyl-L-methionine:glycine N-methyltrans...	1e-06
R10061	reaction	S-adenosyl-L-methionine:sarcosine N-methyltra...	1e-06
R10102	reaction	4-methylaminobutanoate:oxygen oxidoreductase ...	0.00607816
R10178	reaction	4-aminobutanoate:pyruvate aminotransferase	1e-06
R10258	reaction	quercetin,[reduced NADPH---hemoprotein reduct...	1e-06
R10290	reaction	UDP-alpha-D-xylose:pelargonidin-3-O-beta-D-gl...	0.00336886
R10291	reaction	UDP-alpha-D-xylose:cyanidin-3-O-beta-D-glucos...	0.00194569
R10292	reaction	UDP-alpha-D-xylose:delphinidin-3-O-beta-D-glu...	0.00260084
R10612	reaction	(S)-malyl-CoA hydrolase	0.000250073
R10638	reaction	UDP-D-glucose:(R)-mandelonitrile beta-D-gluco...	0.00894259
R10991	reaction	2-aminobutanoate:2-oxoglutarate aminotransfer...	1e-06
R10992	reaction	L-alanine:2-oxobutanoate aminotransferase	1e-06
R10993	reaction	L-glutamate:2-aminobutanoate gamma-ligase (AD...	1e-06
R11074	reaction	(S)-malate carboxy-lyase	1e-06
R11256	reaction	4-alpha-D-[(1->4)-alpha-D-glucano]trehalose g...	0.00359118
R11306	reaction	UDP-D-glucose:D-glucose 1-alpha-D-glucosyltra...	1e-06
R11309	reaction	Dextran <=> Isomaltose	1e-06
R11320	reaction	UDP-D-galactose + Lactosylceramide <=> UDP + ...	0.0125226
R11321	reaction	UDP-N-acetyl-D-galactosamine + iGb3-Cer <=> U...	0.0125226
R11322	reaction	UDP-N-acetyl-D-galactosamine + iGb4-Cer <=> U...	0.0125226
R11375	reaction	UDP-D-galactose + Paragloboside <=> UDP + IV4...	0.00159582
R11376	reaction	UDP-D-galactose + Globoside <=> UDP + IV4-alp...	0.00159582
R11377	reaction	UDP-D-galactose + NORint <=> UDP + NOR2 antig...	0.00159582
R11379	reaction	UDP-N-acetyl-D-galactosamine + IV4-alpha-Gal-...	0.0125226
R12046	reaction	UDP-L-rhamnose:flavonol-3-O-D-glucoside L-rha...	1e-06
C00015	compound	UDP	1e-06
C00029	compound	UDP-glucose	1e-06
C00031	compound	D-Glucose	6.00574e-06
C00048	compound	Glyoxylate	1e-06
C00052	compound	UDP-alpha-D-galactose	6.12851e-05
C00089	compound	Sucrose	1e-06
C00095	compound	D-Fructose	7.26568e-05
C00137	compound	myo-Inositol	0.00927441
C00149	compound	(S)-Malate	1e-06
C00190	compound	UDP-D-xylose	0.000127198
C00252	compound	Isomaltose	1e-06
C00267	compound	alpha-D-Glucose	0.00413251
C00334	compound	4-Aminobutanoate	1e-06
C00372	compound	Dextran	2.04302e-05
C00389	compound	Quercetin	1e-06
C00408	compound	L-Pipecolate	1e-06
C00492	compound	Raffinose	1e-06
C00719	compound	Betaine	1e-06
C01026	compound	N,N-Dimethylglycine	1e-06
C01083	compound	alpha,alpha-Trehalose	1e-06
C01235	compound	alpha-D-Galactosyl-(1->3)-1D-myo-inositol	0.00881567
C02199	compound	UDP-L-rhamnose	1e-06
C02356	compound	(S)-2-Aminobutanoate	1e-06
C03951	compound	Luteolin 7-O-beta-D-glucoside	8.19265e-06
C05623	compound	Quercetin 3-O-glucoside	1e-06
C05625	compound	Rutin	1e-06
C05903	compound	Kaempferol	1e-06
C05908	compound	Delphinidin	1e-06
C08604	compound	Chrysanthemin	0.00682971
C08620	compound	Cyanidin 3-O-rutinoside	1e-06
C10175	compound	Quercetin 3-(2G-xylosylrutinoside)	0.0153533
C12249	compound	Kaempferol 3-O-glucoside	1e-06
C12626	compound	Kaempferol-3-O-galactoside	1e-06
C12630	compound	Scolymoside	1e-06
C12667	compound	Quercetin 3-O-beta-D-glucosyl-(1->2)-beta-D-g...	1e-06
C12668	compound	Quercetin 3-O-beta-D-glucosyl-(1->2)-beta-D-g...	0.0172674
C16490	compound	Kaempferol 3-O-beta-D-glucosylgalactoside	0.0149067
C21833	compound	Kaempferol-3-O-rutinoside	1e-06
