# Supplementary material for: Integrated Multi-Omics Analysis Reveals Glycosylation Involving 2-O-β-D-Glucopyranosyl-L-Ascorbic Acid Biosynthesis in Lycium barbarum
Source: Int J Mol Sci. 2025 Feb 12;26(4):1558. doi: 10.3390/ijms26041558 (PMC11855784; doi:10.3390/ijms26041558)
Supplement: Supplementary file 1 [file ijms-26-01558-s001.zip › Supplementary Materials/Supplementary Tables S1-S13/Table S6. KEGG enrichment genes of ZN01_R vs ZN01_L.xlsx]

## Sheet: Sheet1
Pathway_ID	KEGG_Level_1	KEGG_Level_2	Pathway_Name	P.value	Q.value	gene_id	fc	log2(fc)	pval	qval	regulation	significant
lbb00196	Metabolism	Energy metabolism	Photosynthesis - antenna proteins	1.32637e-11	1.8304e-09	LOC132630757	9.56093	3.25715	0	0	up	yes
lbb00196	Metabolism	Energy metabolism	Photosynthesis - antenna proteins	1.32637e-11	1.8304e-09	LOC132632930	14.8791	3.89522	0	0	up	yes
lbb00196	Metabolism	Energy metabolism	Photosynthesis - antenna proteins	1.32637e-11	1.8304e-09	LOC132640027	16.5856	4.05186	0	0	up	yes
lbb00196	Metabolism	Energy metabolism	Photosynthesis - antenna proteins	1.32637e-11	1.8304e-09	LOC132598772	8.49137	3.086	0	0	up	yes
lbb00196	Metabolism	Energy metabolism	Photosynthesis - antenna proteins	1.32637e-11	1.8304e-09	LOC132636928	55.7794	5.80166	0	0	up	yes
lbb00196	Metabolism	Energy metabolism	Photosynthesis - antenna proteins	1.32637e-11	1.8304e-09	LOC132635454	6.09397	2.60738	0	0	up	yes
lbb00196	Metabolism	Energy metabolism	Photosynthesis - antenna proteins	1.32637e-11	1.8304e-09	LOC132640025	13.6111	3.76672	0	0	up	yes
lbb00196	Metabolism	Energy metabolism	Photosynthesis - antenna proteins	1.32637e-11	1.8304e-09	LOC132609314	16.9178	4.08047	0	0	up	yes
lbb00196	Metabolism	Energy metabolism	Photosynthesis - antenna proteins	1.32637e-11	1.8304e-09	LOC132635747	14.8953	3.89678	0	0	up	yes
lbb00196	Metabolism	Energy metabolism	Photosynthesis - antenna proteins	1.32637e-11	1.8304e-09	LOC132622083	8.5238	3.0915	0	0	up	yes
lbb00196	Metabolism	Energy metabolism	Photosynthesis - antenna proteins	1.32637e-11	1.8304e-09	LOC132644850	7.56901	2.92011	0	0	up	yes
lbb00196	Metabolism	Energy metabolism	Photosynthesis - antenna proteins	1.32637e-11	1.8304e-09	LOC132636521	4.80123	2.26341	2e-298	1e-296	up	yes
lbb00196	Metabolism	Energy metabolism	Photosynthesis - antenna proteins	1.32637e-11	1.8304e-09	LOC132629504	5.07319	2.34289	2.40486e-283	1.55643e-281	up	yes
lbb00196	Metabolism	Energy metabolism	Photosynthesis - antenna proteins	1.32637e-11	1.8304e-09	LOC132600561	26.993	4.75451	6.3109e-281	4.04484e-279	up	yes
lbb00196	Metabolism	Energy metabolism	Photosynthesis - antenna proteins	1.32637e-11	1.8304e-09	LOC132636547	287.303	8.16643	6.73262e-270	4.05576e-268	up	yes
lbb00196	Metabolism	Energy metabolism	Photosynthesis - antenna proteins	1.32637e-11	1.8304e-09	LOC132636676	16.5045	4.04479	1.00359e-266	5.88488e-265	up	yes
lbb00196	Metabolism	Energy metabolism	Photosynthesis - antenna proteins	1.32637e-11	1.8304e-09	LOC132616956	6.55593	2.7128	2.08403e-235	9.93127e-234	up	yes
lbb00196	Metabolism	Energy metabolism	Photosynthesis - antenna proteins	1.32637e-11	1.8304e-09	LOC132617806	5.17663	2.37201	1.00937e-220	4.4808e-219	up	yes
lbb00196	Metabolism	Energy metabolism	Photosynthesis - antenna proteins	1.32637e-11	1.8304e-09	LOC132622082	13.5075	3.75569	3.77901e-195	1.41861e-193	up	yes
lbb00196	Metabolism	Energy metabolism	Photosynthesis - antenna proteins	1.32637e-11	1.8304e-09	LOC132620448	14.1171	3.81937	4.1539e-194	1.54184e-192	up	yes
lbb00196	Metabolism	Energy metabolism	Photosynthesis - antenna proteins	1.32637e-11	1.8304e-09	LOC132617134	13.7093	3.77708	4.12207e-182	1.40252e-180	up	yes
lbb00196	Metabolism	Energy metabolism	Photosynthesis - antenna proteins	1.32637e-11	1.8304e-09	LOC132618155	11.3957	3.51042	2.20612e-177	7.30338e-176	up	yes
lbb00196	Metabolism	Energy metabolism	Photosynthesis - antenna proteins	1.32637e-11	1.8304e-09	LOC132598773	5.93037	2.56812	1.91266e-173	6.12941e-172	up	yes
lbb00196	Metabolism	Energy metabolism	Photosynthesis - antenna proteins	1.32637e-11	1.8304e-09	LOC132616615	11.4827	3.52139	1.13886e-147	2.92654e-146	up	yes
lbb00196	Metabolism	Energy metabolism	Photosynthesis - antenna proteins	1.32637e-11	1.8304e-09	LOC132616614	16.4006	4.03568	9.34206e-121	1.84344e-119	up	yes
lbb00196	Metabolism	Energy metabolism	Photosynthesis - antenna proteins	1.32637e-11	1.8304e-09	LOC132618267	15.7898	3.98092	1.37966e-93	2.08728e-92	up	yes
lbb00196	Metabolism	Energy metabolism	Photosynthesis - antenna proteins	1.32637e-11	1.8304e-09	LOC132628273	2.2961	1.19918	3.88045e-32	2.29127e-31	up	yes
lbb00196	Metabolism	Energy metabolism	Photosynthesis - antenna proteins	1.32637e-11	1.8304e-09	LOC132617137	577.706	9.17419	1.18519e-10	3.44586e-10	up	yes
lbb00195	Metabolism	Energy metabolism	Photosynthesis	1.43134e-09	9.87621e-08	LOC132609972	8.1571	3.02806	0	0	up	yes
lbb00195	Metabolism	Energy metabolism	Photosynthesis	1.43134e-09	9.87621e-08	LOC132606860	15.2106	3.927	0	0	up	yes
lbb00195	Metabolism	Energy metabolism	Photosynthesis	1.43134e-09	9.87621e-08	LOC132606877	17.3483	4.11672	0	0	up	yes
lbb00195	Metabolism	Energy metabolism	Photosynthesis	1.43134e-09	9.87621e-08	LOC132641392	33.6885	5.07419	0	0	up	yes
lbb00195	Metabolism	Energy metabolism	Photosynthesis	1.43134e-09	9.87621e-08	LOC132618427	17.393	4.12043	0	0	up	yes
lbb00195	Metabolism	Energy metabolism	Photosynthesis	1.43134e-09	9.87621e-08	LOC132622524	11.4991	3.52344	0	0	up	yes
lbb00195	Metabolism	Energy metabolism	Photosynthesis	1.43134e-09	9.87621e-08	LOC132613597	0.0111619	-6.48527	0	0	down	yes
lbb00195	Metabolism	Energy metabolism	Photosynthesis	1.43134e-09	9.87621e-08	LOC132625126	13.4101	3.74525	0	0	up	yes
lbb00195	Metabolism	Energy metabolism	Photosynthesis	1.43134e-09	9.87621e-08	LOC132603919	11.6803	3.54601	0	0	up	yes
lbb00195	Metabolism	Energy metabolism	Photosynthesis	1.43134e-09	9.87621e-08	LOC132624864	22.2399	4.47508	0	0	up	yes
lbb00195	Metabolism	Energy metabolism	Photosynthesis	1.43134e-09	9.87621e-08	LOC132607665	11.856	3.56754	0	0	up	yes
lbb00195	Metabolism	Energy metabolism	Photosynthesis	1.43134e-09	9.87621e-08	LOC132643632	24.5203	4.6159	0	0	up	yes
lbb00195	Metabolism	Energy metabolism	Photosynthesis	1.43134e-09	9.87621e-08	LOC132616936	12.6332	3.65915	0	0	up	yes
lbb00195	Metabolism	Energy metabolism	Photosynthesis	1.43134e-09	9.87621e-08	LOC132646004	48.3004	5.59396	0	0	up	yes
lbb00195	Metabolism	Energy metabolism	Photosynthesis	1.43134e-09	9.87621e-08	LOC132621655	12.7735	3.67509	0	0	up	yes
lbb00195	Metabolism	Energy metabolism	Photosynthesis	1.43134e-09	9.87621e-08	LOC132627030	59.0328	5.88345	0	0	up	yes
lbb00195	Metabolism	Energy metabolism	Photosynthesis	1.43134e-09	9.87621e-08	LOC132642133	7.0106	2.80954	0	0	up	yes
lbb00195	Metabolism	Energy metabolism	Photosynthesis	1.43134e-09	9.87621e-08	LOC132621516	32.5161	5.02308	0	0	up	yes
lbb00195	Metabolism	Energy metabolism	Photosynthesis	1.43134e-09	9.87621e-08	LOC132643626	14.4131	3.84931	0	0	up	yes
lbb00195	Metabolism	Energy metabolism	Photosynthesis	1.43134e-09	9.87621e-08	LOC132642069	132.6	7.05093	0	0	up	yes
lbb00195	Metabolism	Energy metabolism	Photosynthesis	1.43134e-09	9.87621e-08	LOC132610688	11.5367	3.52816	0	0	up	yes
lbb00195	Metabolism	Energy metabolism	Photosynthesis	1.43134e-09	9.87621e-08	LOC132607597	10.2542	3.35815	0	0	up	yes
lbb00195	Metabolism	Energy metabolism	Photosynthesis	1.43134e-09	9.87621e-08	LOC132628160	17.363	4.11794	0	0	up	yes
lbb00195	Metabolism	Energy metabolism	Photosynthesis	1.43134e-09	9.87621e-08	LOC132610698	10.8654	3.44166	0	0	up	yes
lbb00195	Metabolism	Energy metabolism	Photosynthesis	1.43134e-09	9.87621e-08	LOC132604060	11.9887	3.5836	2e-298	1e-296	up	yes
lbb00195	Metabolism	Energy metabolism	Photosynthesis	1.43134e-09	9.87621e-08	LOC132628362	13.1922	3.72161	5.54693e-293	3.74384e-291	up	yes
lbb00195	Metabolism	Energy metabolism	Photosynthesis	1.43134e-09	9.87621e-08	LOC132609380	9.65613	3.27144	3.79059e-279	2.41081e-277	up	yes
lbb00195	Metabolism	Energy metabolism	Photosynthesis	1.43134e-09	9.87621e-08	LOC132623880	8.01196	3.00216	5.51656e-278	3.47512e-276	up	yes
lbb00195	Metabolism	Energy metabolism	Photosynthesis	1.43134e-09	9.87621e-08	LOC132621885	8.67058	3.11613	5.582e-272	3.44418e-270	up	yes
lbb00195	Metabolism	Energy metabolism	Photosynthesis	1.43134e-09	9.87621e-08	LOC132603519	10.3145	3.3666	2.12928e-268	1.26654e-266	up	yes
lbb00195	Metabolism	Energy metabolism	Photosynthesis	1.43134e-09	9.87621e-08	LOC132636266	0.114213	-3.1302	7.40212e-263	4.20624e-261	down	yes
lbb00195	Metabolism	Energy metabolism	Photosynthesis	1.43134e-09	9.87621e-08	LOC132624952	14.5696	3.86489	1.72194e-240	8.46179e-239	up	yes
lbb00195	Metabolism	Energy metabolism	Photosynthesis	1.43134e-09	9.87621e-08	LOC132603688	11.0044	3.46001	2.51028e-222	1.12493e-220	up	yes
lbb00195	Metabolism	Energy metabolism	Photosynthesis	1.43134e-09	9.87621e-08	LOC132617322	5.44609	2.44522	1.59728e-207	6.56215e-206	up	yes
lbb00195	Metabolism	Energy metabolism	Photosynthesis	1.43134e-09	9.87621e-08	LOC132633385	5.07782	2.34421	3.71404e-199	1.43326e-197	up	yes
lbb00195	Metabolism	Energy metabolism	Photosynthesis	1.43134e-09	9.87621e-08	LOC132636616	5.22714	2.38602	6.99832e-195	2.61524e-193	up	yes
lbb00195	Metabolism	Energy metabolism	Photosynthesis	1.43134e-09	9.87621e-08	LOC132598673	0.0104362	-6.58226	1.89444e-188	6.73687e-187	down	yes
lbb00195	Metabolism	Energy metabolism	Photosynthesis	1.43134e-09	9.87621e-08	LOC132604143	0.112062	-3.15764	4.67393e-184	1.60017e-182	down	yes
lbb00195	Metabolism	Energy metabolism	Photosynthesis	1.43134e-09	9.87621e-08	LOC132622203	3.80434	1.92764	2.46252e-178	8.22631e-177	up	yes
lbb00195	Metabolism	Energy metabolism	Photosynthesis	1.43134e-09	9.87621e-08	LOC132627117	4.46535	2.15877	3.66645e-157	1.01726e-155	up	yes
lbb00195	Metabolism	Energy metabolism	Photosynthesis	1.43134e-09	9.87621e-08	LOC132614700	0.0134375	-6.21759	7.12321e-149	1.84478e-147	down	yes
lbb00195	Metabolism	Energy metabolism	Photosynthesis	1.43134e-09	9.87621e-08	LOC132618536	10.6769	3.41643	8.2034e-128	1.74135e-126	up	yes
lbb00195	Metabolism	Energy metabolism	Photosynthesis	1.43134e-09	9.87621e-08	LOC132635274	4.88793	2.28922	3.92114e-121	7.76527e-120	up	yes
lbb00195	Metabolism	Energy metabolism	Photosynthesis	1.43134e-09	9.87621e-08	LOC132616233	6.16354	2.62376	5.26438e-117	1.0058e-115	up	yes
lbb00195	Metabolism	Energy metabolism	Photosynthesis	1.43134e-09	9.87621e-08	LOC132610260	3.08341	1.62452	3.26363e-99	5.26767e-98	up	yes
lbb00195	Metabolism	Energy metabolism	Photosynthesis	1.43134e-09	9.87621e-08	LOC132618196	3.27996	1.71368	5.34076e-82	7.04827e-81	up	yes
lbb00195	Metabolism	Energy metabolism	Photosynthesis	1.43134e-09	9.87621e-08	LOC132640703	2.90778	1.53992	2.25058e-77	2.80873e-76	up	yes
lbb00195	Metabolism	Energy metabolism	Photosynthesis	1.43134e-09	9.87621e-08	LOC132631649	0.358062	-1.48172	1.97594e-75	2.39811e-74	down	yes
lbb00195	Metabolism	Energy metabolism	Photosynthesis	1.43134e-09	9.87621e-08	LOC132605558	2.65577	1.40913	6.19791e-53	5.46024e-52	up	yes
lbb00195	Metabolism	Energy metabolism	Photosynthesis	1.43134e-09	9.87621e-08	LOC132626741	5.28503	2.40191	2.99897e-51	2.57415e-50	up	yes
lbb00195	Metabolism	Energy metabolism	Photosynthesis	1.43134e-09	9.87621e-08	LOC132616934	4.27419	2.09565	6.83893e-50	5.71587e-49	up	yes
lbb00195	Metabolism	Energy metabolism	Photosynthesis	1.43134e-09	9.87621e-08	LOC132640957	0.140368	-2.83271	2.36618e-49	1.95391e-48	down	yes
lbb00195	Metabolism	Energy metabolism	Photosynthesis	1.43134e-09	9.87621e-08	LOC132600589	0.444824	-1.16869	4.42496e-40	3.10705e-39	down	yes
lbb00195	Metabolism	Energy metabolism	Photosynthesis	1.43134e-09	9.87621e-08	LOC132632843	2279.62	11.1546	5.86806e-40	4.10814e-39	up	yes
lbb00195	Metabolism	Energy metabolism	Photosynthesis	1.43134e-09	9.87621e-08	LOC132615504	4.10828	2.03853	6.18591e-37	4.05833e-36	up	yes
lbb00195	Metabolism	Energy metabolism	Photosynthesis	1.43134e-09	9.87621e-08	E2270_pgp050	0.154617	-2.69323	7.36865e-34	4.52378e-33	down	yes
lbb00195	Metabolism	Energy metabolism	Photosynthesis	1.43134e-09	9.87621e-08	LOC132639393	0.216428	-2.20804	3.56152e-28	1.90871e-27	down	yes
lbb00195	Metabolism	Energy metabolism	Photosynthesis	1.43134e-09	9.87621e-08	E2270_pgp053	0.144903	-2.78684	2.13296e-23	1.00272e-22	down	yes
lbb00195	Metabolism	Energy metabolism	Photosynthesis	1.43134e-09	9.87621e-08	LOC132625069	0.222179	-2.17021	2.56147e-23	1.20109e-22	down	yes
lbb00195	Metabolism	Energy metabolism	Photosynthesis	1.43134e-09	9.87621e-08	E2270_pgp052	0.166412	-2.58717	3.26926e-23	1.52929e-22	down	yes
lbb00195	Metabolism	Energy metabolism	Photosynthesis	1.43134e-09	9.87621e-08	E2270_pgp051	0.148706	-2.74946	3.72808e-22	1.68967e-21	down	yes
lbb00195	Metabolism	Energy metabolism	Photosynthesis	1.43134e-09	9.87621e-08	LOC132640110	0.0814824	-3.61737	5.70089e-18	2.23574e-17	down	yes
lbb00195	Metabolism	Energy metabolism	Photosynthesis	1.43134e-09	9.87621e-08	LOC132640935	0.175155	-2.51329	6.28858e-16	2.29858e-15	down	yes
lbb00195	Metabolism	Energy metabolism	Photosynthesis	1.43134e-09	9.87621e-08	E2270_pgp087	0.215427	-2.21473	1.52934e-15	5.50722e-15	down	yes
lbb00195	Metabolism	Energy metabolism	Photosynthesis	1.43134e-09	9.87621e-08	LOC132626551	0.213124	-2.23023	1.01305e-14	3.52226e-14	down	yes
lbb00195	Metabolism	Energy metabolism	Photosynthesis	1.43134e-09	9.87621e-08	LOC132626538	0.223811	-2.15965	1.56264e-14	5.38275e-14	down	yes
lbb00195	Metabolism	Energy metabolism	Photosynthesis	1.43134e-09	9.87621e-08	LOC132626536	0.226558	-2.14205	2.92792e-14	9.96729e-14	down	yes
lbb00195	Metabolism	Energy metabolism	Photosynthesis	1.43134e-09	9.87621e-08	LOC132626549	0.214076	-2.22381	4.13572e-14	1.40082e-13	down	yes
lbb00195	Metabolism	Energy metabolism	Photosynthesis	1.43134e-09	9.87621e-08	LOC132640941	0.215517	-2.21413	5.53749e-14	1.86721e-13	down	yes
lbb00195	Metabolism	Energy metabolism	Photosynthesis	1.43134e-09	9.87621e-08	LOC132637598	0.279859	-1.83723	1.88812e-12	5.94533e-12	down	yes
lbb00195	Metabolism	Energy metabolism	Photosynthesis	1.43134e-09	9.87621e-08	LOC132622785	2.03016	1.0216	5.48528e-12	1.68847e-11	up	yes
lbb00195	Metabolism	Energy metabolism	Photosynthesis	1.43134e-09	9.87621e-08	E2270_pgp067	0.25224	-1.98713	7.74732e-12	2.37108e-11	down	yes
lbb00195	Metabolism	Energy metabolism	Photosynthesis	1.43134e-09	9.87621e-08	LOC132636531	0.208275	-2.26344	1.43644e-11	4.35195e-11	down	yes
lbb00195	Metabolism	Energy metabolism	Photosynthesis	1.43134e-09	9.87621e-08	E2270_pgp082	2.71591	1.44143	2.0504e-10	5.88789e-10	up	yes
lbb00195	Metabolism	Energy metabolism	Photosynthesis	1.43134e-09	9.87621e-08	LOC132624167	29.8285	4.89862	2.06025e-09	5.60472e-09	up	yes
lbb00195	Metabolism	Energy metabolism	Photosynthesis	1.43134e-09	9.87621e-08	LOC132601449	0.412965	-1.27591	5.97781e-09	1.58666e-08	down	yes
lbb00195	Metabolism	Energy metabolism	Photosynthesis	1.43134e-09	9.87621e-08	E2270_pgp081	2.75908	1.46419	1.4907e-08	3.86974e-08	up	yes
lbb00195	Metabolism	Energy metabolism	Photosynthesis	1.43134e-09	9.87621e-08	LOC132626547	2.6784	1.42137	8.31698e-08	2.0661e-07	up	yes
lbb00195	Metabolism	Energy metabolism	Photosynthesis	1.43134e-09	9.87621e-08	LOC132640944	2.43552	1.28423	1.72744e-07	4.2066e-07	up	yes
lbb00195	Metabolism	Energy metabolism	Photosynthesis	1.43134e-09	9.87621e-08	LOC132617292	0.42285	-1.24178	6.76954e-07	1.58928e-06	down	yes
lbb00195	Metabolism	Energy metabolism	Photosynthesis	1.43134e-09	9.87621e-08	E2270_pgp068	0.350542	-1.51234	8.95841e-07	2.08701e-06	down	yes
lbb00195	Metabolism	Energy metabolism	Photosynthesis	1.43134e-09	9.87621e-08	E2270_pgp070	0.455304	-1.1351	8.04758e-06	1.7526e-05	down	yes
lbb00195	Metabolism	Energy metabolism	Photosynthesis	1.43134e-09	9.87621e-08	LOC132644216	2.44319	1.28877	5.19535e-05	0.000106549	up	yes
lbb00195	Metabolism	Energy metabolism	Photosynthesis	1.43134e-09	9.87621e-08	E2270_pgp073	0.318657	-1.64993	7.72386e-05	0.000156034	down	yes
lbb00195	Metabolism	Energy metabolism	Photosynthesis	1.43134e-09	9.87621e-08	E2270_pgp084	2.95228	1.56183	0.000260622	0.000502905	up	yes
lbb00195	Metabolism	Energy metabolism	Photosynthesis	1.43134e-09	9.87621e-08	LOC132626542	3.57772	1.83904	0.000936627	0.00171861	up	yes
lbb00195	Metabolism	Energy metabolism	Photosynthesis	1.43134e-09	9.87621e-08	LOC132616747	0.00218439	-8.83855	0.00261618	0.00458567	down	yes
lbb00195	Metabolism	Energy metabolism	Photosynthesis	1.43134e-09	9.87621e-08	E2270_pgp083	2.80332	1.48714	0.00362724	0.00626587	up	yes
lbb00195	Metabolism	Energy metabolism	Photosynthesis	1.43134e-09	9.87621e-08	LOC132634848	8.34005	3.06006	0.00386409	0.00665497	up	yes
lbb00195	Metabolism	Energy metabolism	Photosynthesis	1.43134e-09	9.87621e-08	E2270_pgp057	0.391908	-1.35141	0.00857115	0.0142045	down	yes
lbb00195	Metabolism	Energy metabolism	Photosynthesis	1.43134e-09	9.87621e-08	LOC132601232	0.0789733	-3.66249	0.0121389	0.0197461	down	yes
lbb00195	Metabolism	Energy metabolism	Photosynthesis	1.43134e-09	9.87621e-08	LOC132610170	1098.01	10.1007	0.0260518	0.0406409	up	yes
lbb00860	Metabolism	Metabolism of cofactors and vitamins	Porphyrin metabolism	2.68059e-09	1.23307e-07	LOC132632936	5.44432	2.44475	0	0	up	yes
lbb00860	Metabolism	Metabolism of cofactors and vitamins	Porphyrin metabolism	2.68059e-09	1.23307e-07	LOC132621568	13.0823	3.70954	0	0	up	yes
lbb00860	Metabolism	Metabolism of cofactors and vitamins	Porphyrin metabolism	2.68059e-09	1.23307e-07	LOC132614258	10.8867	3.4445	0	0	up	yes
lbb00860	Metabolism	Metabolism of cofactors and vitamins	Porphyrin metabolism	2.68059e-09	1.23307e-07	LOC132628742	22.5634	4.49592	0	0	up	yes
lbb00860	Metabolism	Metabolism of cofactors and vitamins	Porphyrin metabolism	2.68059e-09	1.23307e-07	LOC132633159	20.9419	4.38832	0	0	up	yes
lbb00860	Metabolism	Metabolism of cofactors and vitamins	Porphyrin metabolism	2.68059e-09	1.23307e-07	LOC132598535	0.0986426	-3.34164	0	0	down	yes
lbb00860	Metabolism	Metabolism of cofactors and vitamins	Porphyrin metabolism	2.68059e-09	1.23307e-07	LOC132607602	7.20812	2.84962	0	0	up	yes
lbb00860	Metabolism	Metabolism of cofactors and vitamins	Porphyrin metabolism	2.68059e-09	1.23307e-07	LOC132614032	8.24932	3.04428	0	0	up	yes
lbb00860	Metabolism	Metabolism of cofactors and vitamins	Porphyrin metabolism	2.68059e-09	1.23307e-07	LOC132616677	12.2343	3.61286	0	0	up	yes
lbb00860	Metabolism	Metabolism of cofactors and vitamins	Porphyrin metabolism	2.68059e-09	1.23307e-07	LOC132630944	9.15962	3.19529	0	0	up	yes
lbb00860	Metabolism	Metabolism of cofactors and vitamins	Porphyrin metabolism	2.68059e-09	1.23307e-07	LOC132616645	4.58002	2.19535	2.16279e-257	1.19015e-255	up	yes
lbb00860	Metabolism	Metabolism of cofactors and vitamins	Porphyrin metabolism	2.68059e-09	1.23307e-07	LOC132626823	8.76777	3.13221	2.64098e-257	1.44847e-255	up	yes
lbb00860	Metabolism	Metabolism of cofactors and vitamins	Porphyrin metabolism	2.68059e-09	1.23307e-07	LOC132635606	4.41111	2.14114	1.90518e-255	1.02955e-253	up	yes
lbb00860	Metabolism	Metabolism of cofactors and vitamins	Porphyrin metabolism	2.68059e-09	1.23307e-07	LOC132609451	7.75395	2.95493	8.7505e-213	3.71497e-211	up	yes
lbb00860	Metabolism	Metabolism of cofactors and vitamins	Porphyrin metabolism	2.68059e-09	1.23307e-07	LOC132636262	5.74425	2.52212	8.76418e-202	3.46709e-200	up	yes
lbb00860	Metabolism	Metabolism of cofactors and vitamins	Porphyrin metabolism	2.68059e-09	1.23307e-07	LOC132642467	13.7335	3.77963	5.13122e-192	1.86688e-190	up	yes
lbb00860	Metabolism	Metabolism of cofactors and vitamins	Porphyrin metabolism	2.68059e-09	1.23307e-07	LOC132638107	5.3721	2.42549	2.11277e-177	7.00137e-176	up	yes
lbb00860	Metabolism	Metabolism of cofactors and vitamins	Porphyrin metabolism	2.68059e-09	1.23307e-07	LOC132634993	0.254797	-1.97258	7.84985e-167	2.39052e-165	down	yes
lbb00860	Metabolism	Metabolism of cofactors and vitamins	Porphyrin metabolism	2.68059e-09	1.23307e-07	LOC132614578	5.70546	2.51234	8.23625e-158	2.30058e-156	up	yes
lbb00860	Metabolism	Metabolism of cofactors and vitamins	Porphyrin metabolism	2.68059e-09	1.23307e-07	LOC132640946	2.73314	1.45056	1.01902e-153	2.73326e-152	up	yes
lbb00860	Metabolism	Metabolism of cofactors and vitamins	Porphyrin metabolism	2.68059e-09	1.23307e-07	LOC132631911	3.10492	1.63455	9.00317e-147	2.29394e-145	up	yes
lbb00860	Metabolism	Metabolism of cofactors and vitamins	Porphyrin metabolism	2.68059e-09	1.23307e-07	LOC132599379	23.1077	4.5303	6.75674e-144	1.6701e-142	up	yes
lbb00860	Metabolism	Metabolism of cofactors and vitamins	Porphyrin metabolism	2.68059e-09	1.23307e-07	LOC132613885	3.36169	1.74919	2.22677e-139	5.29811e-138	up	yes
lbb00860	Metabolism	Metabolism of cofactors and vitamins	Porphyrin metabolism	2.68059e-09	1.23307e-07	LOC132627192	30.5186	4.93162	3.02585e-119	5.89693e-118	up	yes
lbb00860	Metabolism	Metabolism of cofactors and vitamins	Porphyrin metabolism	2.68059e-09	1.23307e-07	LOC132636485	8.65268	3.11315	1.06401e-118	2.05903e-117	up	yes
lbb00860	Metabolism	Metabolism of cofactors and vitamins	Porphyrin metabolism	2.68059e-09	1.23307e-07	LOC132644882	3.48774	1.80229	5.86531e-112	1.07407e-110	up	yes
lbb00860	Metabolism	Metabolism of cofactors and vitamins	Porphyrin metabolism	2.68059e-09	1.23307e-07	LOC132609007	3.86746	1.95139	3.84885e-88	5.50083e-87	up	yes
lbb00860	Metabolism	Metabolism of cofactors and vitamins	Porphyrin metabolism	2.68059e-09	1.23307e-07	LOC132611215	0.0990178	-3.33617	1.15661e-87	1.63607e-86	down	yes
lbb00860	Metabolism	Metabolism of cofactors and vitamins	Porphyrin metabolism	2.68059e-09	1.23307e-07	LOC132604280	8.52813	3.09223	9.99873e-87	1.40058e-85	up	yes
lbb00860	Metabolism	Metabolism of cofactors and vitamins	Porphyrin metabolism	2.68059e-09	1.23307e-07	LOC132608726	4.8009	2.2633	1.91731e-83	2.56822e-82	up	yes
lbb00860	Metabolism	Metabolism of cofactors and vitamins	Porphyrin metabolism	2.68059e-09	1.23307e-07	LOC132641638	0.223133	-2.16402	2.45544e-78	3.09475e-77	down	yes
lbb00860	Metabolism	Metabolism of cofactors and vitamins	Porphyrin metabolism	2.68059e-09	1.23307e-07	LOC132630833	2.66363	1.41339	2.81527e-74	3.3649e-73	up	yes
lbb00860	Metabolism	Metabolism of cofactors and vitamins	Porphyrin metabolism	2.68059e-09	1.23307e-07	LOC132604293	2.45677	1.29676	8.20382e-64	8.50523e-63	up	yes
lbb00860	Metabolism	Metabolism of cofactors and vitamins	Porphyrin metabolism	2.68059e-09	1.23307e-07	LOC132626409	6.76692	2.7585	3.25634e-63	3.34245e-62	up	yes
lbb00860	Metabolism	Metabolism of cofactors and vitamins	Porphyrin metabolism	2.68059e-09	1.23307e-07	LOC132603465	2.06598	1.04682	1.54398e-54	1.39439e-53	up	yes
lbb00860	Metabolism	Metabolism of cofactors and vitamins	Porphyrin metabolism	2.68059e-09	1.23307e-07	LOC132629085	2.60313	1.38025	8.42204e-50	7.01773e-49	up	yes
lbb00860	Metabolism	Metabolism of cofactors and vitamins	Porphyrin metabolism	2.68059e-09	1.23307e-07	LOC132614428	17.576	4.13554	5.4388e-44	4.10386e-43	up	yes
lbb00860	Metabolism	Metabolism of cofactors and vitamins	Porphyrin metabolism	2.68059e-09	1.23307e-07	LOC132627904	5.46763	2.45091	2.07104e-37	1.37537e-36	up	yes
lbb00860	Metabolism	Metabolism of cofactors and vitamins	Porphyrin metabolism	2.68059e-09	1.23307e-07	LOC132627004	3.39002	1.76129	1.49681e-36	9.74841e-36	up	yes
lbb00860	Metabolism	Metabolism of cofactors and vitamins	Porphyrin metabolism	2.68059e-09	1.23307e-07	LOC132598881	0.352569	-1.50402	1.62014e-28	8.76659e-28	down	yes
lbb00860	Metabolism	Metabolism of cofactors and vitamins	Porphyrin metabolism	2.68059e-09	1.23307e-07	LOC132644478	2.81343	1.49233	1.5656e-24	7.59088e-24	up	yes
lbb00860	Metabolism	Metabolism of cofactors and vitamins	Porphyrin metabolism	2.68059e-09	1.23307e-07	LOC132609011	2.12342	1.08639	8.31485e-24	3.94759e-23	up	yes
lbb00860	Metabolism	Metabolism of cofactors and vitamins	Porphyrin metabolism	2.68059e-09	1.23307e-07	LOC132616855	7.04593	2.81679	8.39329e-24	3.98355e-23	up	yes
lbb00860	Metabolism	Metabolism of cofactors and vitamins	Porphyrin metabolism	2.68059e-09	1.23307e-07	LOC132636421	0.38343	-1.38296	1.17438e-21	5.24354e-21	down	yes
lbb00860	Metabolism	Metabolism of cofactors and vitamins	Porphyrin metabolism	2.68059e-09	1.23307e-07	LOC132637990	2.13313	1.09298	1.34637e-16	5.04329e-16	up	yes
lbb00860	Metabolism	Metabolism of cofactors and vitamins	Porphyrin metabolism	2.68059e-09	1.23307e-07	LOC132644443	0.472795	-1.08071	1.39419e-13	4.62473e-13	down	yes
lbb00860	Metabolism	Metabolism of cofactors and vitamins	Porphyrin metabolism	2.68059e-09	1.23307e-07	LOC132638357	0.419031	-1.25487	1.44225e-10	4.17526e-10	down	yes
lbb00860	Metabolism	Metabolism of cofactors and vitamins	Porphyrin metabolism	2.68059e-09	1.23307e-07	LOC132603860	3.1075	1.63575	7.74657e-08	1.92947e-07	up	yes
lbb00860	Metabolism	Metabolism of cofactors and vitamins	Porphyrin metabolism	2.68059e-09	1.23307e-07	LOC132626757	0.00646453	-7.27324	2.22325e-07	5.38347e-07	down	yes
lbb00860	Metabolism	Metabolism of cofactors and vitamins	Porphyrin metabolism	2.68059e-09	1.23307e-07	LOC132626691	0.351554	-1.50818	1.70963e-06	3.90104e-06	down	yes
lbb00860	Metabolism	Metabolism of cofactors and vitamins	Porphyrin metabolism	2.68059e-09	1.23307e-07	LOC132609766	22.295	4.47865	8.00427e-06	1.7434e-05	up	yes
lbb00860	Metabolism	Metabolism of cofactors and vitamins	Porphyrin metabolism	2.68059e-09	1.23307e-07	LOC132644837	0.497773	-1.00644	1.03824e-05	2.23954e-05	down	yes
lbb00860	Metabolism	Metabolism of cofactors and vitamins	Porphyrin metabolism	2.68059e-09	1.23307e-07	LOC132636469	235.909	7.88209	2.46331e-05	5.16653e-05	up	yes
lbb00630	Metabolism	Carbohydrate metabolism	Glyoxylate and dicarboxylate metabolism	5.1927e-07	1.79148e-05	LOC132621194	13.9111	3.79816	0	0	up	yes
lbb00630	Metabolism	Carbohydrate metabolism	Glyoxylate and dicarboxylate metabolism	5.1927e-07	1.79148e-05	LOC132629359	7.40112	2.88774	0	0	up	yes
lbb00630	Metabolism	Carbohydrate metabolism	Glyoxylate and dicarboxylate metabolism	5.1927e-07	1.79148e-05	LOC132609748	67.1607	6.06955	0	0	up	yes
lbb00630	Metabolism	Carbohydrate metabolism	Glyoxylate and dicarboxylate metabolism	5.1927e-07	1.79148e-05	LOC132618918	55.2679	5.78837	0	0	up	yes
lbb00630	Metabolism	Carbohydrate metabolism	Glyoxylate and dicarboxylate metabolism	5.1927e-07	1.79148e-05	LOC132614008	12.1251	3.59993	0	0	up	yes
lbb00630	Metabolism	Carbohydrate metabolism	Glyoxylate and dicarboxylate metabolism	5.1927e-07	1.79148e-05	LOC132599335	47.4831	5.56934	0	0	up	yes
lbb00630	Metabolism	Carbohydrate metabolism	Glyoxylate and dicarboxylate metabolism	5.1927e-07	1.79148e-05	LOC132640629	17.7794	4.15213	0	0	up	yes
lbb00630	Metabolism	Carbohydrate metabolism	Glyoxylate and dicarboxylate metabolism	5.1927e-07	1.79148e-05	LOC132640331	28.0964	4.81232	0	0	up	yes
lbb00630	Metabolism	Carbohydrate metabolism	Glyoxylate and dicarboxylate metabolism	5.1927e-07	1.79148e-05	LOC132618919	30.224	4.91762	0	0	up	yes
lbb00630	Metabolism	Carbohydrate metabolism	Glyoxylate and dicarboxylate metabolism	5.1927e-07	1.79148e-05	LOC132641124	13.9583	3.80305	0	0	up	yes
lbb00630	Metabolism	Carbohydrate metabolism	Glyoxylate and dicarboxylate metabolism	5.1927e-07	1.79148e-05	LOC132621590	30.2711	4.91987	0	0	up	yes
lbb00630	Metabolism	Carbohydrate metabolism	Glyoxylate and dicarboxylate metabolism	5.1927e-07	1.79148e-05	LOC132645019	58.9465	5.88134	0	0	up	yes
lbb00630	Metabolism	Carbohydrate metabolism	Glyoxylate and dicarboxylate metabolism	5.1927e-07	1.79148e-05	LOC132633363	5.85163	2.54884	0	0	up	yes
lbb00630	Metabolism	Carbohydrate metabolism	Glyoxylate and dicarboxylate metabolism	5.1927e-07	1.79148e-05	LOC132635899	10.5878	3.40433	0	0	up	yes
lbb00630	Metabolism	Carbohydrate metabolism	Glyoxylate and dicarboxylate metabolism	5.1927e-07	1.79148e-05	LOC132598891	21.4233	4.42111	0	0	up	yes
lbb00630	Metabolism	Carbohydrate metabolism	Glyoxylate and dicarboxylate metabolism	5.1927e-07	1.79148e-05	LOC132609192	0.0201879	-5.63037	0	0	down	yes
lbb00630	Metabolism	Carbohydrate metabolism	Glyoxylate and dicarboxylate metabolism	5.1927e-07	1.79148e-05	LOC132640319	21.8723	4.45104	0	0	up	yes
lbb00630	Metabolism	Carbohydrate metabolism	Glyoxylate and dicarboxylate metabolism	5.1927e-07	1.79148e-05	LOC132616726	0.00465827	-7.74599	0	0	down	yes
lbb00630	Metabolism	Carbohydrate metabolism	Glyoxylate and dicarboxylate metabolism	5.1927e-07	1.79148e-05	LOC132622129	11.9735	3.58178	0	0	up	yes
lbb00630	Metabolism	Carbohydrate metabolism	Glyoxylate and dicarboxylate metabolism	5.1927e-07	1.79148e-05	LOC132616744	21.8091	4.44686	0	0	up	yes
lbb00630	Metabolism	Carbohydrate metabolism	Glyoxylate and dicarboxylate metabolism	5.1927e-07	1.79148e-05	LOC132628210	0.112705	-3.14938	0	0	down	yes
lbb00630	Metabolism	Carbohydrate metabolism	Glyoxylate and dicarboxylate metabolism	5.1927e-07	1.79148e-05	LOC132604582	5.97032	2.57781	4.01039e-258	2.21422e-256	up	yes
lbb00630	Metabolism	Carbohydrate metabolism	Glyoxylate and dicarboxylate metabolism	5.1927e-07	1.79148e-05	LOC132615855	0.176002	-2.50634	8.46039e-242	4.19493e-240	down	yes
lbb00630	Metabolism	Carbohydrate metabolism	Glyoxylate and dicarboxylate metabolism	5.1927e-07	1.79148e-05	LOC132621975	22.0705	4.46405	2.65088e-231	1.23653e-229	up	yes
lbb00630	Metabolism	Carbohydrate metabolism	Glyoxylate and dicarboxylate metabolism	5.1927e-07	1.79148e-05	LOC132623341	2349.49	11.1981	2.79698e-224	1.25853e-222	up	yes
lbb00630	Metabolism	Carbohydrate metabolism	Glyoxylate and dicarboxylate metabolism	5.1927e-07	1.79148e-05	LOC132636141	5.97589	2.57915	7.6911e-212	3.23613e-210	up	yes
lbb00630	Metabolism	Carbohydrate metabolism	Glyoxylate and dicarboxylate metabolism	5.1927e-07	1.79148e-05	LOC132621519	0.0916393	-3.44789	2.3364e-192	8.5475e-191	down	yes
lbb00630	Metabolism	Carbohydrate metabolism	Glyoxylate and dicarboxylate metabolism	5.1927e-07	1.79148e-05	LOC132624683	11.0044	3.46001	6.32751e-173	2.00636e-171	up	yes
lbb00630	Metabolism	Carbohydrate metabolism	Glyoxylate and dicarboxylate metabolism	5.1927e-07	1.79148e-05	LOC132645761	140.277	7.13214	2.75718e-121	5.47331e-120	up	yes
lbb00630	Metabolism	Carbohydrate metabolism	Glyoxylate and dicarboxylate metabolism	5.1927e-07	1.79148e-05	LOC132622971	282.662	8.14293	5.2056e-108	9.19165e-107	up	yes
lbb00630	Metabolism	Carbohydrate metabolism	Glyoxylate and dicarboxylate metabolism	5.1927e-07	1.79148e-05	LOC132603368	0.27285	-1.87382	4.12921e-94	6.28157e-93	down	yes
lbb00630	Metabolism	Carbohydrate metabolism	Glyoxylate and dicarboxylate metabolism	5.1927e-07	1.79148e-05	LOC132633512	5.77232	2.52915	7.11045e-91	1.03868e-89	up	yes
lbb00630	Metabolism	Carbohydrate metabolism	Glyoxylate and dicarboxylate metabolism	5.1927e-07	1.79148e-05	LOC132645630	8.60358	3.10494	2.94771e-81	3.84108e-80	up	yes
lbb00630	Metabolism	Carbohydrate metabolism	Glyoxylate and dicarboxylate metabolism	5.1927e-07	1.79148e-05	LOC132633480	44.2908	5.46893	7.62779e-79	9.68764e-78	up	yes
lbb00630	Metabolism	Carbohydrate metabolism	Glyoxylate and dicarboxylate metabolism	5.1927e-07	1.79148e-05	LOC132606362	3.55622	1.83035	1.3957e-77	1.74513e-76	up	yes
lbb00630	Metabolism	Carbohydrate metabolism	Glyoxylate and dicarboxylate metabolism	5.1927e-07	1.79148e-05	LOC132636566	0.473022	-1.08002	6.90792e-74	8.20318e-73	down	yes
lbb00630	Metabolism	Carbohydrate metabolism	Glyoxylate and dicarboxylate metabolism	5.1927e-07	1.79148e-05	LOC132613798	0.306549	-1.70581	4.62185e-72	5.38028e-71	down	yes
lbb00630	Metabolism	Carbohydrate metabolism	Glyoxylate and dicarboxylate metabolism	5.1927e-07	1.79148e-05	LOC132604223	3.44526	1.78461	4.09451e-71	4.71168e-70	up	yes
lbb00630	Metabolism	Carbohydrate metabolism	Glyoxylate and dicarboxylate metabolism	5.1927e-07	1.79148e-05	LOC132640557	0.0405271	-4.62497	7.02513e-69	7.78081e-68	down	yes
lbb00630	Metabolism	Carbohydrate metabolism	Glyoxylate and dicarboxylate metabolism	5.1927e-07	1.79148e-05	LOC132631856	2.84309	1.50746	3.74705e-65	3.96552e-64	up	yes
lbb00630	Metabolism	Carbohydrate metabolism	Glyoxylate and dicarboxylate metabolism	5.1927e-07	1.79148e-05	LOC132635878	2.27465	1.18565	8.30352e-65	8.73177e-64	up	yes
lbb00630	Metabolism	Carbohydrate metabolism	Glyoxylate and dicarboxylate metabolism	5.1927e-07	1.79148e-05	LOC132609046	2.13736	1.09583	3.28709e-62	3.33264e-61	up	yes
lbb00630	Metabolism	Carbohydrate metabolism	Glyoxylate and dicarboxylate metabolism	5.1927e-07	1.79148e-05	LOC132645065	0.420381	-1.25023	4.16784e-62	4.21654e-61	down	yes
lbb00630	Metabolism	Carbohydrate metabolism	Glyoxylate and dicarboxylate metabolism	5.1927e-07	1.79148e-05	LOC132614305	3.32193	1.73202	2.47716e-58	2.36845e-57	up	yes
lbb00630	Metabolism	Carbohydrate metabolism	Glyoxylate and dicarboxylate metabolism	5.1927e-07	1.79148e-05	LOC132641764	0.408585	-1.29129	1.13157e-55	1.03982e-54	down	yes
lbb00630	Metabolism	Carbohydrate metabolism	Glyoxylate and dicarboxylate metabolism	5.1927e-07	1.79148e-05	LOC132623372	1432.45	10.4843	7.50655e-50	6.26594e-49	up	yes
lbb00630	Metabolism	Carbohydrate metabolism	Glyoxylate and dicarboxylate metabolism	5.1927e-07	1.79148e-05	LOC132643519	0.136718	-2.87073	2.94898e-43	2.1961e-42	down	yes
lbb00630	Metabolism	Carbohydrate metabolism	Glyoxylate and dicarboxylate metabolism	5.1927e-07	1.79148e-05	LOC132645922	3.16464	1.66204	3.68488e-43	2.7398e-42	up	yes
lbb00630	Metabolism	Carbohydrate metabolism	Glyoxylate and dicarboxylate metabolism	5.1927e-07	1.79148e-05	LOC132609456	0.243644	-2.03716	3.75204e-41	2.68879e-40	down	yes
lbb00630	Metabolism	Carbohydrate metabolism	Glyoxylate and dicarboxylate metabolism	5.1927e-07	1.79148e-05	LOC132632501	6.36047	2.66913	1.07733e-37	7.19935e-37	up	yes
lbb00630	Metabolism	Carbohydrate metabolism	Glyoxylate and dicarboxylate metabolism	5.1927e-07	1.79148e-05	LOC132624796	2.33878	1.22576	5.24621e-35	3.30733e-34	up	yes
lbb00630	Metabolism	Carbohydrate metabolism	Glyoxylate and dicarboxylate metabolism	5.1927e-07	1.79148e-05	LOC132610033	2.60728	1.38255	1.26326e-34	7.88719e-34	up	yes
lbb00630	Metabolism	Carbohydrate metabolism	Glyoxylate and dicarboxylate metabolism	5.1927e-07	1.79148e-05	LOC132618087	15.7744	3.97951	2.90705e-31	1.67845e-30	up	yes
lbb00630	Metabolism	Carbohydrate metabolism	Glyoxylate and dicarboxylate metabolism	5.1927e-07	1.79148e-05	LOC132623771	425286	18.6981	6.27187e-31	3.59174e-30	up	yes
lbb00630	Metabolism	Carbohydrate metabolism	Glyoxylate and dicarboxylate metabolism	5.1927e-07	1.79148e-05	LOC132605967	5.84837	2.54804	2.27315e-30	1.28509e-29	up	yes
lbb00630	Metabolism	Carbohydrate metabolism	Glyoxylate and dicarboxylate metabolism	5.1927e-07	1.79148e-05	LOC132631902	0.48811	-1.03472	5.82452e-30	3.26102e-29	down	yes
lbb00630	Metabolism	Carbohydrate metabolism	Glyoxylate and dicarboxylate metabolism	5.1927e-07	1.79148e-05	LOC132640953	0.130691	-2.93577	2.24419e-27	1.17418e-26	down	yes
lbb00630	Metabolism	Carbohydrate metabolism	Glyoxylate and dicarboxylate metabolism	5.1927e-07	1.79148e-05	LOC132623505	34133	15.0589	1.056e-26	5.4188e-26	up	yes
lbb00630	Metabolism	Carbohydrate metabolism	Glyoxylate and dicarboxylate metabolism	5.1927e-07	1.79148e-05	LOC132641032	3.79804	1.92526	1.83561e-26	9.36895e-26	up	yes
lbb00630	Metabolism	Carbohydrate metabolism	Glyoxylate and dicarboxylate metabolism	5.1927e-07	1.79148e-05	LOC132609221	0.113555	-3.13854	3.42552e-26	1.73783e-25	down	yes
lbb00630	Metabolism	Carbohydrate metabolism	Glyoxylate and dicarboxylate metabolism	5.1927e-07	1.79148e-05	E2270_pgp059	0.134083	-2.8988	3.57698e-26	1.81272e-25	down	yes
lbb00630	Metabolism	Carbohydrate metabolism	Glyoxylate and dicarboxylate metabolism	5.1927e-07	1.79148e-05	LOC132632504	0.000587272	-10.7337	1.01422e-20	4.41984e-20	down	yes
lbb00630	Metabolism	Carbohydrate metabolism	Glyoxylate and dicarboxylate metabolism	5.1927e-07	1.79148e-05	LOC132603686	34.8312	5.12231	3.48218e-19	1.43205e-18	up	yes
lbb00630	Metabolism	Carbohydrate metabolism	Glyoxylate and dicarboxylate metabolism	5.1927e-07	1.79148e-05	LOC132622821	0.376657	-1.40868	4.69173e-19	1.91964e-18	down	yes
lbb00630	Metabolism	Carbohydrate metabolism	Glyoxylate and dicarboxylate metabolism	5.1927e-07	1.79148e-05	LOC132633388	5.39605	2.4319	6.40653e-18	2.50831e-17	up	yes
lbb00630	Metabolism	Carbohydrate metabolism	Glyoxylate and dicarboxylate metabolism	5.1927e-07	1.79148e-05	LOC132614209	0.35714	-1.48544	7.05637e-16	2.5741e-15	down	yes
lbb00630	Metabolism	Carbohydrate metabolism	Glyoxylate and dicarboxylate metabolism	5.1927e-07	1.79148e-05	LOC132607141	7005.76	12.7743	6.88512e-14	2.31102e-13	up	yes
lbb00630	Metabolism	Carbohydrate metabolism	Glyoxylate and dicarboxylate metabolism	5.1927e-07	1.79148e-05	LOC132620360	0.0753289	-3.73065	5.49832e-12	1.69233e-11	down	yes
lbb00630	Metabolism	Carbohydrate metabolism	Glyoxylate and dicarboxylate metabolism	5.1927e-07	1.79148e-05	LOC132604224	3.06084	1.61393	5.53094e-12	1.70189e-11	up	yes
lbb00630	Metabolism	Carbohydrate metabolism	Glyoxylate and dicarboxylate metabolism	5.1927e-07	1.79148e-05	LOC132639259	0.496862	-1.00908	6.26669e-12	1.92488e-11	down	yes
lbb00630	Metabolism	Carbohydrate metabolism	Glyoxylate and dicarboxylate metabolism	5.1927e-07	1.79148e-05	LOC132625552	0.00417185	-7.9051	1.3526e-11	4.10209e-11	down	yes
lbb00630	Metabolism	Carbohydrate metabolism	Glyoxylate and dicarboxylate metabolism	5.1927e-07	1.79148e-05	LOC132604393	0.485764	-1.04167	1.21473e-10	3.52925e-10	down	yes
lbb00630	Metabolism	Carbohydrate metabolism	Glyoxylate and dicarboxylate metabolism	5.1927e-07	1.79148e-05	LOC132617493	0.00382361	-8.03085	4.01833e-09	1.07528e-08	down	yes
lbb00630	Metabolism	Carbohydrate metabolism	Glyoxylate and dicarboxylate metabolism	5.1927e-07	1.79148e-05	LOC132631999	0.171973	-2.53974	2.01865e-07	4.90023e-07	down	yes
lbb00630	Metabolism	Carbohydrate metabolism	Glyoxylate and dicarboxylate metabolism	5.1927e-07	1.79148e-05	LOC132603378	0.139901	-2.83752	2.26033e-05	4.75441e-05	down	yes
lbb00630	Metabolism	Carbohydrate metabolism	Glyoxylate and dicarboxylate metabolism	5.1927e-07	1.79148e-05	LOC132603375	0.0541091	-4.20799	0.000398909	0.000757202	down	yes
lbb00630	Metabolism	Carbohydrate metabolism	Glyoxylate and dicarboxylate metabolism	5.1927e-07	1.79148e-05	LOC132632000	0.311848	-1.68108	0.000406367	0.000770694	down	yes
lbb00630	Metabolism	Carbohydrate metabolism	Glyoxylate and dicarboxylate metabolism	5.1927e-07	1.79148e-05	LOC132631998	0.350169	-1.51388	0.00405864	0.00697285	down	yes
lbb00630	Metabolism	Carbohydrate metabolism	Glyoxylate and dicarboxylate metabolism	5.1927e-07	1.79148e-05	LOC132623519	0.322675	-1.63184	0.017155	0.0273831	down	yes
lbb00630	Metabolism	Carbohydrate metabolism	Glyoxylate and dicarboxylate metabolism	5.1927e-07	1.79148e-05	LOC132624356	3.06033	1.61369	0.0195158	0.0309335	up	yes
lbb00051	Metabolism	Carbohydrate metabolism	Fructose and mannose metabolism	5.42116e-06	0.000149624	LOC132623810	8.78175	3.13451	0	0	up	yes
lbb00051	Metabolism	Carbohydrate metabolism	Fructose and mannose metabolism	5.42116e-06	0.000149624	LOC132630619	42.3758	5.40517	0	0	up	yes
lbb00051	Metabolism	Carbohydrate metabolism	Fructose and mannose metabolism	5.42116e-06	0.000149624	LOC132616658	70.603	6.14166	0	0	up	yes
lbb00051	Metabolism	Carbohydrate metabolism	Fructose and mannose metabolism	5.42116e-06	0.000149624	LOC132627320	12.1235	3.59973	0	0	up	yes
lbb00051	Metabolism	Carbohydrate metabolism	Fructose and mannose metabolism	5.42116e-06	0.000149624	LOC132607170	0.0886856	-3.49516	0	0	down	yes
lbb00051	Metabolism	Carbohydrate metabolism	Fructose and mannose metabolism	5.42116e-06	0.000149624	LOC132606616	7.57207	2.92069	0	0	up	yes
lbb00051	Metabolism	Carbohydrate metabolism	Fructose and mannose metabolism	5.42116e-06	0.000149624	LOC132630623	10.9997	3.4594	0	0	up	yes
lbb00051	Metabolism	Carbohydrate metabolism	Fructose and mannose metabolism	5.42116e-06	0.000149624	LOC132622210	11.0631	3.46768	0	0	up	yes
lbb00051	Metabolism	Carbohydrate metabolism	Fructose and mannose metabolism	5.42116e-06	0.000149624	LOC132641946	11.4116	3.51244	9.15449e-243	4.57337e-241	up	yes
lbb00051	Metabolism	Carbohydrate metabolism	Fructose and mannose metabolism	5.42116e-06	0.000149624	LOC132628045	0.0297517	-5.07088	8.72793e-220	3.85896e-218	down	yes
lbb00051	Metabolism	Carbohydrate metabolism	Fructose and mannose metabolism	5.42116e-06	0.000149624	LOC132625994	5.5565	2.47418	5.86665e-195	2.19482e-193	up	yes
lbb00051	Metabolism	Carbohydrate metabolism	Fructose and mannose metabolism	5.42116e-06	0.000149624	LOC132637766	5.17719	2.37217	7.86217e-170	2.45996e-168	up	yes
lbb00051	Metabolism	Carbohydrate metabolism	Fructose and mannose metabolism	5.42116e-06	0.000149624	LOC132615105	0.0341386	-4.87245	1.13767e-157	3.17511e-156	down	yes
lbb00051	Metabolism	Carbohydrate metabolism	Fructose and mannose metabolism	5.42116e-06	0.000149624	LOC132642000	0.144929	-2.78658	6.75737e-152	1.78927e-150	down	yes
lbb00051	Metabolism	Carbohydrate metabolism	Fructose and mannose metabolism	5.42116e-06	0.000149624	LOC132618323	16.4216	4.03752	7.68596e-145	1.91552e-143	up	yes
lbb00051	Metabolism	Carbohydrate metabolism	Fructose and mannose metabolism	5.42116e-06	0.000149624	LOC132606825	20.4485	4.35392	7.2509e-119	1.40564e-117	up	yes
lbb00051	Metabolism	Carbohydrate metabolism	Fructose and mannose metabolism	5.42116e-06	0.000149624	LOC132635850	0.0413386	-4.59637	3.16344e-117	6.06148e-116	down	yes
lbb00051	Metabolism	Carbohydrate metabolism	Fructose and mannose metabolism	5.42116e-06	0.000149624	LOC132629888	0.224058	-2.15806	9.77041e-114	1.81736e-112	down	yes
lbb00051	Metabolism	Carbohydrate metabolism	Fructose and mannose metabolism	5.42116e-06	0.000149624	LOC132615056	0.146046	-2.7755	1.14155e-112	2.10208e-111	down	yes
lbb00051	Metabolism	Carbohydrate metabolism	Fructose and mannose metabolism	5.42116e-06	0.000149624	LOC132641676	0.214734	-2.21937	4.73299e-112	8.67199e-111	down	yes
lbb00051	Metabolism	Carbohydrate metabolism	Fructose and mannose metabolism	5.42116e-06	0.000149624	LOC132603997	7.84152	2.97113	5.41748e-109	9.63781e-108	up	yes
lbb00051	Metabolism	Carbohydrate metabolism	Fructose and mannose metabolism	5.42116e-06	0.000149624	LOC132599285	2.19508	1.13427	1.05301e-101	1.74737e-100	up	yes
lbb00051	Metabolism	Carbohydrate metabolism	Fructose and mannose metabolism	5.42116e-06	0.000149624	LOC132606084	0.0226853	-5.4621	1.30305e-99	2.11454e-98	down	yes
lbb00051	Metabolism	Carbohydrate metabolism	Fructose and mannose metabolism	5.42116e-06	0.000149624	LOC132640192	10.0068	3.32291	7.25489e-98	1.15519e-96	up	yes
lbb00051	Metabolism	Carbohydrate metabolism	Fructose and mannose metabolism	5.42116e-06	0.000149624	LOC132614787	0.142647	-2.80948	3.60409e-95	5.56204e-94	down	yes
lbb00051	Metabolism	Carbohydrate metabolism	Fructose and mannose metabolism	5.42116e-06	0.000149624	LOC132606356	5.51471	2.46329	4.38847e-88	6.26394e-87	up	yes
lbb00051	Metabolism	Carbohydrate metabolism	Fructose and mannose metabolism	5.42116e-06	0.000149624	LOC132604218	0.311165	-1.68425	1.47733e-81	1.93345e-80	down	yes
lbb00051	Metabolism	Carbohydrate metabolism	Fructose and mannose metabolism	5.42116e-06	0.000149624	LOC132599231	4.96986	2.31321	2.99309e-81	3.89868e-80	up	yes
lbb00051	Metabolism	Carbohydrate metabolism	Fructose and mannose metabolism	5.42116e-06	0.000149624	LOC132633420	2.72785	1.44777	2.06747e-76	2.54184e-75	up	yes
lbb00051	Metabolism	Carbohydrate metabolism	Fructose and mannose metabolism	5.42116e-06	0.000149624	LOC132616814	0.481214	-1.05525	6.13294e-71	7.04266e-70	down	yes
lbb00051	Metabolism	Carbohydrate metabolism	Fructose and mannose metabolism	5.42116e-06	0.000149624	LOC132598849	2.66396	1.41357	7.10983e-70	8.01965e-69	up	yes
lbb00051	Metabolism	Carbohydrate metabolism	Fructose and mannose metabolism	5.42116e-06	0.000149624	LOC132639149	0.291954	-1.77619	1.25768e-67	1.37501e-66	down	yes
lbb00051	Metabolism	Carbohydrate metabolism	Fructose and mannose metabolism	5.42116e-06	0.000149624	LOC132609745	0.0268636	-5.2182	2.42701e-65	2.57181e-64	down	yes
lbb00051	Metabolism	Carbohydrate metabolism	Fructose and mannose metabolism	5.42116e-06	0.000149624	LOC132640193	7.00997	2.80941	4.87665e-63	4.9932e-62	up	yes
lbb00051	Metabolism	Carbohydrate metabolism	Fructose and mannose metabolism	5.42116e-06	0.000149624	LOC132632760	2.45995	1.29863	1.01637e-62	1.03713e-61	up	yes
lbb00051	Metabolism	Carbohydrate metabolism	Fructose and mannose metabolism	5.42116e-06	0.000149624	LOC132621714	2.51413	1.33006	3.42266e-60	3.36687e-59	up	yes
lbb00051	Metabolism	Carbohydrate metabolism	Fructose and mannose metabolism	5.42116e-06	0.000149624	LOC132622891	0.282328	-1.82455	2.05092e-53	1.82088e-52	down	yes
lbb00051	Metabolism	Carbohydrate metabolism	Fructose and mannose metabolism	5.42116e-06	0.000149624	LOC132645416	0.435883	-1.19799	1.40273e-46	1.10376e-45	down	yes
lbb00051	Metabolism	Carbohydrate metabolism	Fructose and mannose metabolism	5.42116e-06	0.000149624	LOC132628269	0.3806	-1.39365	7.1573e-45	5.49075e-44	down	yes
lbb00051	Metabolism	Carbohydrate metabolism	Fructose and mannose metabolism	5.42116e-06	0.000149624	LOC132640194	5.57976	2.4802	9.06033e-43	6.69743e-42	up	yes
lbb00051	Metabolism	Carbohydrate metabolism	Fructose and mannose metabolism	5.42116e-06	0.000149624	LOC132631672	0.391605	-1.35253	7.76951e-42	5.64608e-41	down	yes
lbb00051	Metabolism	Carbohydrate metabolism	Fructose and mannose metabolism	5.42116e-06	0.000149624	LOC132631804	0.212551	-2.23412	4.78233e-41	3.41896e-40	down	yes
lbb00051	Metabolism	Carbohydrate metabolism	Fructose and mannose metabolism	5.42116e-06	0.000149624	LOC132603191	5.73408	2.51956	7.17843e-41	5.10878e-40	up	yes
lbb00051	Metabolism	Carbohydrate metabolism	Fructose and mannose metabolism	5.42116e-06	0.000149624	LOC132631805	0.324611	-1.62322	7.11239e-37	4.65877e-36	down	yes
lbb00051	Metabolism	Carbohydrate metabolism	Fructose and mannose metabolism	5.42116e-06	0.000149624	LOC132599241	0.446249	-1.16408	2.09685e-34	1.3018e-33	down	yes
lbb00051	Metabolism	Carbohydrate metabolism	Fructose and mannose metabolism	5.42116e-06	0.000149624	LOC132630309	0.474144	-1.0766	7.38553e-34	4.53246e-33	down	yes
lbb00051	Metabolism	Carbohydrate metabolism	Fructose and mannose metabolism	5.42116e-06	0.000149624	LOC132630476	0.361119	-1.46946	6.38688e-28	3.39866e-27	down	yes
lbb00051	Metabolism	Carbohydrate metabolism	Fructose and mannose metabolism	5.42116e-06	0.000149624	LOC132635014	2.49863	1.32114	1.59983e-26	8.17892e-26	up	yes
lbb00051	Metabolism	Carbohydrate metabolism	Fructose and mannose metabolism	5.42116e-06	0.000149624	LOC132598708	105.557	6.72187	7.95907e-23	3.67526e-22	up	yes
lbb00051	Metabolism	Carbohydrate metabolism	Fructose and mannose metabolism	5.42116e-06	0.000149624	LOC132602824	2.01485	1.01067	7.80207e-21	3.41084e-20	up	yes
lbb00051	Metabolism	Carbohydrate metabolism	Fructose and mannose metabolism	5.42116e-06	0.000149624	LOC132633163	0.480676	-1.05686	1.1823e-20	5.14014e-20	down	yes
lbb00051	Metabolism	Carbohydrate metabolism	Fructose and mannose metabolism	5.42116e-06	0.000149624	LOC132606720	2.88656	1.52935	1.42839e-20	6.18806e-20	up	yes
lbb00051	Metabolism	Carbohydrate metabolism	Fructose and mannose metabolism	5.42116e-06	0.000149624	LOC132602904	2.01093	1.00787	3.55241e-19	1.45999e-18	up	yes
lbb00051	Metabolism	Carbohydrate metabolism	Fructose and mannose metabolism	5.42116e-06	0.000149624	LOC132617173	1.63279e-05	-15.9023	4.97296e-19	2.03245e-18	down	yes
lbb00051	Metabolism	Carbohydrate metabolism	Fructose and mannose metabolism	5.42116e-06	0.000149624	LOC132625087	0.497305	-1.0078	1.22937e-18	4.95343e-18	down	yes
lbb00051	Metabolism	Carbohydrate metabolism	Fructose and mannose metabolism	5.42116e-06	0.000149624	LOC132631896	0.423258	-1.24039	3.83826e-18	1.51497e-17	down	yes
lbb00051	Metabolism	Carbohydrate metabolism	Fructose and mannose metabolism	5.42116e-06	0.000149624	LOC132603969	5.30836	2.40827	4.77247e-15	1.68393e-14	up	yes
lbb00051	Metabolism	Carbohydrate metabolism	Fructose and mannose metabolism	5.42116e-06	0.000149624	LOC132603998	0.306743	-1.7049	5.06458e-15	1.78491e-14	down	yes
lbb00051	Metabolism	Carbohydrate metabolism	Fructose and mannose metabolism	5.42116e-06	0.000149624	LOC132640497	6.3447	2.66555	4.10739e-13	1.33464e-12	up	yes
lbb00051	Metabolism	Carbohydrate metabolism	Fructose and mannose metabolism	5.42116e-06	0.000149624	LOC132617247	0.000158721	-12.6212	7.96079e-09	2.09918e-08	down	yes
lbb00051	Metabolism	Carbohydrate metabolism	Fructose and mannose metabolism	5.42116e-06	0.000149624	LOC132641002	56.889	5.83008	7.22667e-08	1.80282e-07	up	yes
lbb00051	Metabolism	Carbohydrate metabolism	Fructose and mannose metabolism	5.42116e-06	0.000149624	LOC132607881	0.0142454	-6.13336	7.25249e-08	1.80913e-07	down	yes
lbb00051	Metabolism	Carbohydrate metabolism	Fructose and mannose metabolism	5.42116e-06	0.000149624	LOC132606824	223.286	7.80275	1.21192e-07	2.97753e-07	up	yes
lbb00051	Metabolism	Carbohydrate metabolism	Fructose and mannose metabolism	5.42116e-06	0.000149624	LOC132602052	90.6697	6.50255	4.615e-07	1.09497e-06	up	yes
lbb00051	Metabolism	Carbohydrate metabolism	Fructose and mannose metabolism	5.42116e-06	0.000149624	LOC132627585	2.04479	1.03195	1.04144e-06	2.41652e-06	up	yes
lbb00051	Metabolism	Carbohydrate metabolism	Fructose and mannose metabolism	5.42116e-06	0.000149624	LOC132638368	0.091748	-3.44618	4.65944e-05	9.58076e-05	down	yes
lbb00051	Metabolism	Carbohydrate metabolism	Fructose and mannose metabolism	5.42116e-06	0.000149624	LOC132617254	3.64914	1.86756	0.000163313	0.000321302	up	yes
lbb00710	Metabolism	Energy metabolism	Carbon fixation by Calvin cycle	1.23911e-05	0.000284994	LOC132640391	44.6767	5.48145	0	0	up	yes
lbb00710	Metabolism	Energy metabolism	Carbon fixation by Calvin cycle	1.23911e-05	0.000284994	LOC132637322	8.4123	3.0725	0	0	up	yes
lbb00710	Metabolism	Energy metabolism	Carbon fixation by Calvin cycle	1.23911e-05	0.000284994	LOC132645274	11.6466	3.54184	0	0	up	yes
lbb00710	Metabolism	Energy metabolism	Carbon fixation by Calvin cycle	1.23911e-05	0.000284994	LOC132618918	55.2679	5.78837	0	0	up	yes
lbb00710	Metabolism	Energy metabolism	Carbon fixation by Calvin cycle	1.23911e-05	0.000284994	LOC132623810	8.78175	3.13451	0	0	up	yes
lbb00710	Metabolism	Energy metabolism	Carbon fixation by Calvin cycle	1.23911e-05	0.000284994	LOC132630619	42.3758	5.40517	0	0	up	yes
lbb00710	Metabolism	Energy metabolism	Carbon fixation by Calvin cycle	1.23911e-05	0.000284994	LOC132618919	30.224	4.91762	0	0	up	yes
lbb00710	Metabolism	Energy metabolism	Carbon fixation by Calvin cycle	1.23911e-05	0.000284994	LOC132616595	8.66121	3.11457	0	0	up	yes
lbb00710	Metabolism	Energy metabolism	Carbon fixation by Calvin cycle	1.23911e-05	0.000284994	LOC132641124	13.9583	3.80305	0	0	up	yes
lbb00710	Metabolism	Energy metabolism	Carbon fixation by Calvin cycle	1.23911e-05	0.000284994	LOC132616658	70.603	6.14166	0	0	up	yes
lbb00710	Metabolism	Energy metabolism	Carbon fixation by Calvin cycle	1.23911e-05	0.000284994	LOC132627320	12.1235	3.59973	0	0	up	yes
lbb00710	Metabolism	Energy metabolism	Carbon fixation by Calvin cycle	1.23911e-05	0.000284994	LOC132607170	0.0886856	-3.49516	0	0	down	yes
lbb00710	Metabolism	Energy metabolism	Carbon fixation by Calvin cycle	1.23911e-05	0.000284994	LOC132604190	24.0257	4.5865	0	0	up	yes
lbb00710	Metabolism	Energy metabolism	Carbon fixation by Calvin cycle	1.23911e-05	0.000284994	LOC132598891	21.4233	4.42111	0	0	up	yes
lbb00710	Metabolism	Energy metabolism	Carbon fixation by Calvin cycle	1.23911e-05	0.000284994	LOC132636424	5.5022	2.46001	0	0	up	yes
lbb00710	Metabolism	Energy metabolism	Carbon fixation by Calvin cycle	1.23911e-05	0.000284994	LOC132606616	7.57207	2.92069	0	0	up	yes
lbb00710	Metabolism	Energy metabolism	Carbon fixation by Calvin cycle	1.23911e-05	0.000284994	LOC132635374	10.5703	3.40194	0	0	up	yes
lbb00710	Metabolism	Energy metabolism	Carbon fixation by Calvin cycle	1.23911e-05	0.000284994	LOC132613886	21.8274	4.44807	0	0	up	yes
lbb00710	Metabolism	Energy metabolism	Carbon fixation by Calvin cycle	1.23911e-05	0.000284994	LOC132621892	36.4396	5.18743	0	0	up	yes
lbb00710	Metabolism	Energy metabolism	Carbon fixation by Calvin cycle	1.23911e-05	0.000284994	LOC132635327	13.7911	3.78567	0	0	up	yes
lbb00710	Metabolism	Energy metabolism	Carbon fixation by Calvin cycle	1.23911e-05	0.000284994	LOC132622210	11.0631	3.46768	0	0	up	yes
lbb00710	Metabolism	Energy metabolism	Carbon fixation by Calvin cycle	1.23911e-05	0.000284994	LOC132632923	4.39769	2.13674	7.26275e-243	3.6393e-241	up	yes
lbb00710	Metabolism	Energy metabolism	Carbon fixation by Calvin cycle	1.23911e-05	0.000284994	LOC132623341	2349.49	11.1981	2.79698e-224	1.25853e-222	up	yes
lbb00710	Metabolism	Energy metabolism	Carbon fixation by Calvin cycle	1.23911e-05	0.000284994	LOC132628238	4.27548	2.09609	5.85171e-214	2.49713e-212	up	yes
lbb00710	Metabolism	Energy metabolism	Carbon fixation by Calvin cycle	1.23911e-05	0.000284994	LOC132603398	0.133612	-2.90388	5.06167e-202	2.0096e-200	down	yes
lbb00710	Metabolism	Energy metabolism	Carbon fixation by Calvin cycle	1.23911e-05	0.000284994	LOC132623625	50.5084	5.65845	1.09518e-175	3.56145e-174	up	yes
lbb00710	Metabolism	Energy metabolism	Carbon fixation by Calvin cycle	1.23911e-05	0.000284994	LOC132624683	11.0044	3.46001	6.32751e-173	2.00636e-171	up	yes
lbb00710	Metabolism	Energy metabolism	Carbon fixation by Calvin cycle	1.23911e-05	0.000284994	LOC132615105	0.0341386	-4.87245	1.13767e-157	3.17511e-156	down	yes
lbb00710	Metabolism	Energy metabolism	Carbon fixation by Calvin cycle	1.23911e-05	0.000284994	LOC132616931	0.0123207	-6.34277	7.42843e-149	1.92082e-147	down	yes
lbb00710	Metabolism	Energy metabolism	Carbon fixation by Calvin cycle	1.23911e-05	0.000284994	LOC132645761	140.277	7.13214	2.75718e-121	5.47331e-120	up	yes
lbb00710	Metabolism	Energy metabolism	Carbon fixation by Calvin cycle	1.23911e-05	0.000284994	LOC132606825	20.4485	4.35392	7.2509e-119	1.40564e-117	up	yes
lbb00710	Metabolism	Energy metabolism	Carbon fixation by Calvin cycle	1.23911e-05	0.000284994	LOC132629888	0.224058	-2.15806	9.77041e-114	1.81736e-112	down	yes
lbb00710	Metabolism	Energy metabolism	Carbon fixation by Calvin cycle	1.23911e-05	0.000284994	LOC132641676	0.214734	-2.21937	4.73299e-112	8.67199e-111	down	yes
lbb00710	Metabolism	Energy metabolism	Carbon fixation by Calvin cycle	1.23911e-05	0.000284994	LOC132622971	282.662	8.14293	5.2056e-108	9.19165e-107	up	yes
lbb00710	Metabolism	Energy metabolism	Carbon fixation by Calvin cycle	1.23911e-05	0.000284994	LOC132613835	4.41656	2.14292	3.82784e-105	6.57974e-104	up	yes
lbb00710	Metabolism	Energy metabolism	Carbon fixation by Calvin cycle	1.23911e-05	0.000284994	LOC132635654	0.403029	-1.31104	3.63729e-102	6.06925e-101	down	yes
lbb00710	Metabolism	Energy metabolism	Carbon fixation by Calvin cycle	1.23911e-05	0.000284994	LOC132599285	2.19508	1.13427	1.05301e-101	1.74737e-100	up	yes
lbb00710	Metabolism	Energy metabolism	Carbon fixation by Calvin cycle	1.23911e-05	0.000284994	LOC132641637	4.58619	2.1973	1.11366e-101	1.84617e-100	up	yes
lbb00710	Metabolism	Energy metabolism	Carbon fixation by Calvin cycle	1.23911e-05	0.000284994	LOC132629056	0.26347	-1.92429	1.61696e-99	2.61881e-98	down	yes
lbb00710	Metabolism	Energy metabolism	Carbon fixation by Calvin cycle	1.23911e-05	0.000284994	LOC132616742	0.410845	-1.28334	4.19586e-95	6.46925e-94	down	yes
lbb00710	Metabolism	Energy metabolism	Carbon fixation by Calvin cycle	1.23911e-05	0.000284994	LOC132599231	4.96986	2.31321	2.99309e-81	3.89868e-80	up	yes
lbb00710	Metabolism	Energy metabolism	Carbon fixation by Calvin cycle	1.23911e-05	0.000284994	LOC132627418	0.380831	-1.39278	8.31235e-76	1.01292e-74	down	yes
lbb00710	Metabolism	Energy metabolism	Carbon fixation by Calvin cycle	1.23911e-05	0.000284994	LOC132640660	3.41491	1.77185	2.81406e-71	3.24727e-70	up	yes
lbb00710	Metabolism	Energy metabolism	Carbon fixation by Calvin cycle	1.23911e-05	0.000284994	LOC132598849	2.66396	1.41357	7.10983e-70	8.01965e-69	up	yes
lbb00710	Metabolism	Energy metabolism	Carbon fixation by Calvin cycle	1.23911e-05	0.000284994	LOC132609046	2.13736	1.09583	3.28709e-62	3.33264e-61	up	yes
lbb00710	Metabolism	Energy metabolism	Carbon fixation by Calvin cycle	1.23911e-05	0.000284994	LOC132623372	1432.45	10.4843	7.50655e-50	6.26594e-49	up	yes
lbb00710	Metabolism	Energy metabolism	Carbon fixation by Calvin cycle	1.23911e-05	0.000284994	LOC132603702	0.492402	-1.02209	5.27451e-47	4.18418e-46	down	yes
lbb00710	Metabolism	Energy metabolism	Carbon fixation by Calvin cycle	1.23911e-05	0.000284994	LOC132633554	0.397953	-1.32933	2.77707e-41	1.99616e-40	down	yes
lbb00710	Metabolism	Energy metabolism	Carbon fixation by Calvin cycle	1.23911e-05	0.000284994	LOC132635830	3.65803	1.87107	6.93227e-38	4.65133e-37	up	yes
lbb00710	Metabolism	Energy metabolism	Carbon fixation by Calvin cycle	1.23911e-05	0.000284994	LOC132610033	2.60728	1.38255	1.26326e-34	7.88719e-34	up	yes
lbb00710	Metabolism	Energy metabolism	Carbon fixation by Calvin cycle	1.23911e-05	0.000284994	LOC132623771	425286	18.6981	6.27187e-31	3.59174e-30	up	yes
lbb00710	Metabolism	Energy metabolism	Carbon fixation by Calvin cycle	1.23911e-05	0.000284994	LOC132640953	0.130691	-2.93577	2.24419e-27	1.17418e-26	down	yes
lbb00710	Metabolism	Energy metabolism	Carbon fixation by Calvin cycle	1.23911e-05	0.000284994	LOC132623505	34133	15.0589	1.056e-26	5.4188e-26	up	yes
lbb00710	Metabolism	Energy metabolism	Carbon fixation by Calvin cycle	1.23911e-05	0.000284994	LOC132630015	2.57675	1.36555	1.30734e-26	6.69501e-26	up	yes
lbb00710	Metabolism	Energy metabolism	Carbon fixation by Calvin cycle	1.23911e-05	0.000284994	LOC132609221	0.113555	-3.13854	3.42552e-26	1.73783e-25	down	yes
lbb00710	Metabolism	Energy metabolism	Carbon fixation by Calvin cycle	1.23911e-05	0.000284994	E2270_pgp059	0.134083	-2.8988	3.57698e-26	1.81272e-25	down	yes
lbb00710	Metabolism	Energy metabolism	Carbon fixation by Calvin cycle	1.23911e-05	0.000284994	LOC132598708	105.557	6.72187	7.95907e-23	3.67526e-22	up	yes
lbb00710	Metabolism	Energy metabolism	Carbon fixation by Calvin cycle	1.23911e-05	0.000284994	LOC132631896	0.423258	-1.24039	3.83826e-18	1.51497e-17	down	yes
lbb00710	Metabolism	Energy metabolism	Carbon fixation by Calvin cycle	1.23911e-05	0.000284994	LOC132609590	0.000273667	-11.8353	7.61342e-15	2.6653e-14	down	yes
lbb00710	Metabolism	Energy metabolism	Carbon fixation by Calvin cycle	1.23911e-05	0.000284994	LOC132606747	0.468241	-1.09468	1.00503e-11	3.06286e-11	down	yes
lbb00710	Metabolism	Energy metabolism	Carbon fixation by Calvin cycle	1.23911e-05	0.000284994	LOC132625552	0.00417185	-7.9051	1.3526e-11	4.10209e-11	down	yes
lbb00710	Metabolism	Energy metabolism	Carbon fixation by Calvin cycle	1.23911e-05	0.000284994	LOC132618824	0.297842	-1.74738	4.10758e-11	1.21835e-10	down	yes
lbb00710	Metabolism	Energy metabolism	Carbon fixation by Calvin cycle	1.23911e-05	0.000284994	LOC132636822	0.000452136	-11.111	2.4074e-10	6.88376e-10	down	yes
lbb00710	Metabolism	Energy metabolism	Carbon fixation by Calvin cycle	1.23911e-05	0.000284994	LOC132641885	6.9234	2.79148	9.06485e-08	2.24749e-07	up	yes
lbb00710	Metabolism	Energy metabolism	Carbon fixation by Calvin cycle	1.23911e-05	0.000284994	LOC132606824	223.286	7.80275	1.21192e-07	2.97753e-07	up	yes
lbb00710	Metabolism	Energy metabolism	Carbon fixation by Calvin cycle	1.23911e-05	0.000284994	LOC132631999	0.171973	-2.53974	2.01865e-07	4.90023e-07	down	yes
lbb00710	Metabolism	Energy metabolism	Carbon fixation by Calvin cycle	1.23911e-05	0.000284994	LOC132603378	0.139901	-2.83752	2.26033e-05	4.75441e-05	down	yes
lbb00710	Metabolism	Energy metabolism	Carbon fixation by Calvin cycle	1.23911e-05	0.000284994	LOC132629373	0.00136736	-9.51439	0.000211794	0.000412586	down	yes
lbb00710	Metabolism	Energy metabolism	Carbon fixation by Calvin cycle	1.23911e-05	0.000284994	LOC132603375	0.0541091	-4.20799	0.000398909	0.000757202	down	yes
lbb00710	Metabolism	Energy metabolism	Carbon fixation by Calvin cycle	1.23911e-05	0.000284994	LOC132632000	0.311848	-1.68108	0.000406367	0.000770694	down	yes
lbb00710	Metabolism	Energy metabolism	Carbon fixation by Calvin cycle	1.23911e-05	0.000284994	LOC132631998	0.350169	-1.51388	0.00405864	0.00697285	down	yes
lbb00710	Metabolism	Energy metabolism	Carbon fixation by Calvin cycle	1.23911e-05	0.000284994	LOC132623978	2.24086	1.16405	0.0119206	0.0194082	up	yes
lbb00561	Metabolism	Lipid metabolism	Glycerolipid metabolism	4.69547e-05	0.000925679	LOC132641369	0.0619769	-4.01213	0	0	down	yes
lbb00561	Metabolism	Lipid metabolism	Glycerolipid metabolism	4.69547e-05	0.000925679	LOC132635338	8.9264	3.15808	0	0	up	yes
lbb00561	Metabolism	Lipid metabolism	Glycerolipid metabolism	4.69547e-05	0.000925679	LOC132631146	0.00884385	-6.82111	0	0	down	yes
lbb00561	Metabolism	Lipid metabolism	Glycerolipid metabolism	4.69547e-05	0.000925679	LOC132633363	5.85163	2.54884	0	0	up	yes
lbb00561	Metabolism	Lipid metabolism	Glycerolipid metabolism	4.69547e-05	0.000925679	LOC132633249	22.6235	4.49975	0	0	up	yes
lbb00561	Metabolism	Lipid metabolism	Glycerolipid metabolism	4.69547e-05	0.000925679	LOC132608950	0.00227567	-8.77949	0	0	down	yes
lbb00561	Metabolism	Lipid metabolism	Glycerolipid metabolism	4.69547e-05	0.000925679	LOC132628138	52.8652	5.72425	6e-304	4e-302	up	yes
lbb00561	Metabolism	Lipid metabolism	Glycerolipid metabolism	4.69547e-05	0.000925679	LOC132607009	7.87477	2.97724	7.68603e-276	4.80515e-274	up	yes
lbb00561	Metabolism	Lipid metabolism	Glycerolipid metabolism	4.69547e-05	0.000925679	LOC132632456	0.0284845	-5.13368	4.72834e-275	2.94493e-273	down	yes
lbb00561	Metabolism	Lipid metabolism	Glycerolipid metabolism	4.69547e-05	0.000925679	LOC132633524	0.209526	-2.2548	3.20344e-248	1.64509e-246	down	yes
lbb00561	Metabolism	Lipid metabolism	Glycerolipid metabolism	4.69547e-05	0.000925679	LOC132607771	6.46405	2.69244	4.63408e-225	2.09943e-223	up	yes
lbb00561	Metabolism	Lipid metabolism	Glycerolipid metabolism	4.69547e-05	0.000925679	LOC132625582	0.212332	-2.23561	1.83683e-145	4.62664e-144	down	yes
lbb00561	Metabolism	Lipid metabolism	Glycerolipid metabolism	4.69547e-05	0.000925679	LOC132614071	6.08465	2.60517	1.29159e-143	3.18535e-142	up	yes
lbb00561	Metabolism	Lipid metabolism	Glycerolipid metabolism	4.69547e-05	0.000925679	LOC132624945	0.0586367	-4.09205	3.96319e-140	9.49098e-139	down	yes
lbb00561	Metabolism	Lipid metabolism	Glycerolipid metabolism	4.69547e-05	0.000925679	LOC132625921	3.87704	1.95496	5.53972e-137	1.28298e-135	up	yes
lbb00561	Metabolism	Lipid metabolism	Glycerolipid metabolism	4.69547e-05	0.000925679	LOC132632878	0.190628	-2.39117	3.04487e-136	6.99306e-135	down	yes
lbb00561	Metabolism	Lipid metabolism	Glycerolipid metabolism	4.69547e-05	0.000925679	LOC132641687	3.56348	1.83329	1.46269e-133	3.27515e-132	up	yes
lbb00561	Metabolism	Lipid metabolism	Glycerolipid metabolism	4.69547e-05	0.000925679	LOC132645615	0.200615	-2.3175	1.3614e-129	2.93318e-128	down	yes
lbb00561	Metabolism	Lipid metabolism	Glycerolipid metabolism	4.69547e-05	0.000925679	LOC132636891	0.28658	-1.80299	2.61091e-123	5.32028e-122	down	yes
lbb00561	Metabolism	Lipid metabolism	Glycerolipid metabolism	4.69547e-05	0.000925679	LOC132621277	0.1969	-2.34446	1.59877e-114	2.98557e-113	down	yes
lbb00561	Metabolism	Lipid metabolism	Glycerolipid metabolism	4.69547e-05	0.000925679	LOC132628139	6.85699	2.77758	9.34003e-105	1.60048e-103	up	yes
lbb00561	Metabolism	Lipid metabolism	Glycerolipid metabolism	4.69547e-05	0.000925679	LOC132607230	0.363013	-1.46191	2.48916e-93	3.74529e-92	down	yes
lbb00561	Metabolism	Lipid metabolism	Glycerolipid metabolism	4.69547e-05	0.000925679	LOC132603111	10.9898	3.4581	3.47725e-76	4.25766e-75	up	yes
lbb00561	Metabolism	Lipid metabolism	Glycerolipid metabolism	4.69547e-05	0.000925679	LOC132604477	0.0617706	-4.01694	3.75128e-75	4.53776e-74	down	yes
lbb00561	Metabolism	Lipid metabolism	Glycerolipid metabolism	4.69547e-05	0.000925679	LOC132633501	2.41853	1.27413	4.56773e-71	5.25257e-70	up	yes
lbb00561	Metabolism	Lipid metabolism	Glycerolipid metabolism	4.69547e-05	0.000925679	LOC132607076	0.0312957	-4.99789	1.01827e-69	1.14545e-68	down	yes
lbb00561	Metabolism	Lipid metabolism	Glycerolipid metabolism	4.69547e-05	0.000925679	LOC132621703	10.4051	3.37922	6.52149e-66	6.97763e-65	up	yes
lbb00561	Metabolism	Lipid metabolism	Glycerolipid metabolism	4.69547e-05	0.000925679	LOC132634396	0.45574	-1.13372	1.38056e-65	1.46952e-64	down	yes
lbb00561	Metabolism	Lipid metabolism	Glycerolipid metabolism	4.69547e-05	0.000925679	LOC132641166	0.405422	-1.3025	6.47361e-62	6.53128e-61	down	yes
lbb00561	Metabolism	Lipid metabolism	Glycerolipid metabolism	4.69547e-05	0.000925679	LOC132624156	0.00352277	-8.14907	7.16152e-59	6.88906e-58	down	yes
lbb00561	Metabolism	Lipid metabolism	Glycerolipid metabolism	4.69547e-05	0.000925679	LOC132626754	2.40402	1.26545	1.88594e-58	1.80631e-57	up	yes
lbb00561	Metabolism	Lipid metabolism	Glycerolipid metabolism	4.69547e-05	0.000925679	LOC132633431	3.23182	1.69235	4.15121e-58	3.95988e-57	up	yes
lbb00561	Metabolism	Lipid metabolism	Glycerolipid metabolism	4.69547e-05	0.000925679	LOC132607498	5.77408	2.52959	4.61075e-58	4.3919e-57	up	yes
lbb00561	Metabolism	Lipid metabolism	Glycerolipid metabolism	4.69547e-05	0.000925679	LOC132622115	0.237119	-2.07632	6.92506e-55	6.29884e-54	down	yes
lbb00561	Metabolism	Lipid metabolism	Glycerolipid metabolism	4.69547e-05	0.000925679	LOC132636384	0.0758126	-3.72142	9.57207e-55	8.68736e-54	down	yes
lbb00561	Metabolism	Lipid metabolism	Glycerolipid metabolism	4.69547e-05	0.000925679	LOC132632348	0.148736	-2.74917	2.27468e-54	2.05093e-53	down	yes
lbb00561	Metabolism	Lipid metabolism	Glycerolipid metabolism	4.69547e-05	0.000925679	LOC132599382	0.412266	-1.27835	6.80829e-54	6.09374e-53	down	yes
lbb00561	Metabolism	Lipid metabolism	Glycerolipid metabolism	4.69547e-05	0.000925679	LOC132621704	0.154706	-2.6924	3.22891e-53	2.85907e-52	down	yes
lbb00561	Metabolism	Lipid metabolism	Glycerolipid metabolism	4.69547e-05	0.000925679	LOC132641765	0.252628	-1.98492	3.31575e-53	2.9344e-52	down	yes
lbb00561	Metabolism	Lipid metabolism	Glycerolipid metabolism	4.69547e-05	0.000925679	LOC132615085	4.16432	2.05808	1.06906e-51	9.26276e-51	up	yes
lbb00561	Metabolism	Lipid metabolism	Glycerolipid metabolism	4.69547e-05	0.000925679	LOC132625038	3.12935	1.64586	6.98479e-51	5.9475e-50	up	yes
lbb00561	Metabolism	Lipid metabolism	Glycerolipid metabolism	4.69547e-05	0.000925679	LOC132640343	0.008493	-6.87951	2.03292e-43	1.51801e-42	down	yes
lbb00561	Metabolism	Lipid metabolism	Glycerolipid metabolism	4.69547e-05	0.000925679	LOC132607568	41.5505	5.37679	2.51999e-43	1.88002e-42	up	yes
lbb00561	Metabolism	Lipid metabolism	Glycerolipid metabolism	4.69547e-05	0.000925679	LOC132609443	2.245	1.16672	4.15829e-43	3.09041e-42	up	yes
lbb00561	Metabolism	Lipid metabolism	Glycerolipid metabolism	4.69547e-05	0.000925679	LOC132632772	2.84844	1.51017	1.22024e-41	8.83832e-41	up	yes
lbb00561	Metabolism	Lipid metabolism	Glycerolipid metabolism	4.69547e-05	0.000925679	LOC132611307	0.39555	-1.33807	2.51181e-38	1.70052e-37	down	yes
lbb00561	Metabolism	Lipid metabolism	Glycerolipid metabolism	4.69547e-05	0.000925679	LOC132605616	0.176067	-2.5058	1.46631e-34	9.14285e-34	down	yes
lbb00561	Metabolism	Lipid metabolism	Glycerolipid metabolism	4.69547e-05	0.000925679	LOC132599241	0.446249	-1.16408	2.09685e-34	1.3018e-33	down	yes
lbb00561	Metabolism	Lipid metabolism	Glycerolipid metabolism	4.69547e-05	0.000925679	LOC132613825	0.2555	-1.96861	4.41761e-33	2.66361e-32	down	yes
lbb00561	Metabolism	Lipid metabolism	Glycerolipid metabolism	4.69547e-05	0.000925679	LOC132616596	0.367558	-1.44395	4.44616e-32	2.62249e-31	down	yes
lbb00561	Metabolism	Lipid metabolism	Glycerolipid metabolism	4.69547e-05	0.000925679	LOC132623382	0.21824	-2.19602	5.34312e-32	3.14427e-31	down	yes
lbb00561	Metabolism	Lipid metabolism	Glycerolipid metabolism	4.69547e-05	0.000925679	LOC132617918	4.10565	2.03761	3.30497e-31	1.90455e-30	up	yes
lbb00561	Metabolism	Lipid metabolism	Glycerolipid metabolism	4.69547e-05	0.000925679	LOC132641685	3.69958	1.88736	1.1133e-28	6.04087e-28	up	yes
lbb00561	Metabolism	Lipid metabolism	Glycerolipid metabolism	4.69547e-05	0.000925679	LOC132617055	3.16327	1.66142	2.8998e-28	1.55837e-27	up	yes
lbb00561	Metabolism	Lipid metabolism	Glycerolipid metabolism	4.69547e-05	0.000925679	LOC132635827	0.474739	-1.07479	6.77131e-28	3.59975e-27	down	yes
lbb00561	Metabolism	Lipid metabolism	Glycerolipid metabolism	4.69547e-05	0.000925679	LOC132621795	8.61423e-06	-16.8248	1.06375e-27	5.62347e-27	down	yes
lbb00561	Metabolism	Lipid metabolism	Glycerolipid metabolism	4.69547e-05	0.000925679	LOC132631029	0.00268704	-8.53976	1.0911e-27	5.76341e-27	down	yes
lbb00561	Metabolism	Lipid metabolism	Glycerolipid metabolism	4.69547e-05	0.000925679	LOC132621460	98367	16.5859	5.39221e-24	2.57369e-23	up	yes
lbb00561	Metabolism	Lipid metabolism	Glycerolipid metabolism	4.69547e-05	0.000925679	LOC132615389	89082	16.4428	6.72592e-24	3.20241e-23	up	yes
lbb00561	Metabolism	Lipid metabolism	Glycerolipid metabolism	4.69547e-05	0.000925679	LOC132614072	1.35329e-05	-16.1732	2.13923e-23	1.00552e-22	down	yes
lbb00561	Metabolism	Lipid metabolism	Glycerolipid metabolism	4.69547e-05	0.000925679	LOC132629952	0.104966	-3.252	1.04348e-22	4.80173e-22	down	yes
lbb00561	Metabolism	Lipid metabolism	Glycerolipid metabolism	4.69547e-05	0.000925679	LOC132633347	2.31296	1.20974	1.67451e-22	7.66285e-22	up	yes
lbb00561	Metabolism	Lipid metabolism	Glycerolipid metabolism	4.69547e-05	0.000925679	LOC132636821	42042.4	15.3596	1.16042e-19	4.86713e-19	up	yes
lbb00561	Metabolism	Lipid metabolism	Glycerolipid metabolism	4.69547e-05	0.000925679	LOC132598898	16.1261	4.01133	1.45468e-19	6.07668e-19	up	yes
lbb00561	Metabolism	Lipid metabolism	Glycerolipid metabolism	4.69547e-05	0.000925679	LOC132599146	0.491852	-1.0237	4.7429e-19	1.94034e-18	down	yes
lbb00561	Metabolism	Lipid metabolism	Glycerolipid metabolism	4.69547e-05	0.000925679	LOC132636984	4.33387	2.11566	3.77927e-17	1.43995e-16	up	yes
lbb00561	Metabolism	Lipid metabolism	Glycerolipid metabolism	4.69547e-05	0.000925679	LOC132619001	0.168741	-2.56712	2.51787e-15	8.97606e-15	down	yes
lbb00561	Metabolism	Lipid metabolism	Glycerolipid metabolism	4.69547e-05	0.000925679	LOC132617714	3.32429	1.73305	4.09889e-14	1.38892e-13	up	yes
lbb00561	Metabolism	Lipid metabolism	Glycerolipid metabolism	4.69547e-05	0.000925679	LOC132610006	6.0934e-05	-14.0024	5.83634e-14	1.96577e-13	down	yes
lbb00561	Metabolism	Lipid metabolism	Glycerolipid metabolism	4.69547e-05	0.000925679	LOC132606931	0.0611607	-4.03125	1.3675e-13	4.53895e-13	down	yes
lbb00561	Metabolism	Lipid metabolism	Glycerolipid metabolism	4.69547e-05	0.000925679	LOC132624939	11337.2	13.4688	2.14084e-13	7.04706e-13	up	yes
lbb00561	Metabolism	Lipid metabolism	Glycerolipid metabolism	4.69547e-05	0.000925679	LOC132606231	0.000119938	-13.0254	3.29799e-12	1.02501e-11	down	yes
lbb00561	Metabolism	Lipid metabolism	Glycerolipid metabolism	4.69547e-05	0.000925679	LOC132627960	0.211818	-2.2391	3.96536e-12	1.2276e-11	down	yes
lbb00561	Metabolism	Lipid metabolism	Glycerolipid metabolism	4.69547e-05	0.000925679	LOC132606233	10095.2	13.3014	1.04801e-11	3.19064e-11	up	yes
lbb00561	Metabolism	Lipid metabolism	Glycerolipid metabolism	4.69547e-05	0.000925679	LOC132603496	0.495322	-1.01356	1.88996e-11	5.69881e-11	down	yes
lbb00561	Metabolism	Lipid metabolism	Glycerolipid metabolism	4.69547e-05	0.000925679	LOC132625789	2.75679	1.46299	4.86375e-11	1.43748e-10	up	yes
lbb00561	Metabolism	Lipid metabolism	Glycerolipid metabolism	4.69547e-05	0.000925679	LOC132625232	6169.28	12.5909	1.99671e-09	5.43499e-09	up	yes
lbb00561	Metabolism	Lipid metabolism	Glycerolipid metabolism	4.69547e-05	0.000925679	LOC132629939	0.253514	-1.97986	2.10708e-08	5.42426e-08	down	yes
lbb00561	Metabolism	Lipid metabolism	Glycerolipid metabolism	4.69547e-05	0.000925679	LOC132600511	0.00496838	-7.65301	1.20284e-07	2.95698e-07	down	yes
lbb00561	Metabolism	Lipid metabolism	Glycerolipid metabolism	4.69547e-05	0.000925679	LOC132599473	6.58633	2.71947	5.35371e-07	1.26443e-06	up	yes
lbb00561	Metabolism	Lipid metabolism	Glycerolipid metabolism	4.69547e-05	0.000925679	LOC132638049	2.97493	1.57286	1.82189e-06	4.14854e-06	up	yes
lbb00561	Metabolism	Lipid metabolism	Glycerolipid metabolism	4.69547e-05	0.000925679	LOC132640985	0.18924	-2.40171	2.38935e-06	5.39979e-06	down	yes
lbb00561	Metabolism	Lipid metabolism	Glycerolipid metabolism	4.69547e-05	0.000925679	LOC132643853	0.000422435	-11.209	6.95875e-06	1.52169e-05	down	yes
lbb00561	Metabolism	Lipid metabolism	Glycerolipid metabolism	4.69547e-05	0.000925679	LOC132606112	0.0121844	-6.35882	1.70361e-05	3.61489e-05	down	yes
lbb00561	Metabolism	Lipid metabolism	Glycerolipid metabolism	4.69547e-05	0.000925679	LOC132624017	3.20657	1.68103	0.000101896	0.000203668	up	yes
lbb00561	Metabolism	Lipid metabolism	Glycerolipid metabolism	4.69547e-05	0.000925679	LOC132631014	0.042774	-4.54712	0.000134045	0.000265521	down	yes
lbb00561	Metabolism	Lipid metabolism	Glycerolipid metabolism	4.69547e-05	0.000925679	LOC132633226	0.429408	-1.21958	0.00014649	0.000289255	down	yes
lbb00561	Metabolism	Lipid metabolism	Glycerolipid metabolism	4.69547e-05	0.000925679	LOC132615825	0.000786797	-10.3117	0.000993027	0.00181766	down	yes
lbb00561	Metabolism	Lipid metabolism	Glycerolipid metabolism	4.69547e-05	0.000925679	LOC132624667	2.16397	1.11368	0.0010757	0.00196159	up	yes
lbb00561	Metabolism	Lipid metabolism	Glycerolipid metabolism	4.69547e-05	0.000925679	LOC132616123	0.14699	-2.76621	0.00784326	0.0130643	down	yes
lbb00561	Metabolism	Lipid metabolism	Glycerolipid metabolism	4.69547e-05	0.000925679	LOC132606263	0.117273	-3.09206	0.0183887	0.0292423	down	yes
lbb00561	Metabolism	Lipid metabolism	Glycerolipid metabolism	4.69547e-05	0.000925679	LOC132642743	3.34626	1.74255	0.0265452	0.0413539	up	yes
lbb04626	Organismal Systems	Environmental adaptation	Plant-pathogen interaction	0.000164043	0.00282974	LOC132631604	37.5113	5.22925	0	0	up	yes
lbb04626	Organismal Systems	Environmental adaptation	Plant-pathogen interaction	0.000164043	0.00282974	LOC132631708	11.4312	3.51491	0	0	up	yes
lbb04626	Organismal Systems	Environmental adaptation	Plant-pathogen interaction	0.000164043	0.00282974	LOC132603669	26.4714	4.72636	0	0	up	yes
lbb04626	Organismal Systems	Environmental adaptation	Plant-pathogen interaction	0.000164043	0.00282974	LOC132606951	60.4447	5.91754	0	0	up	yes
lbb04626	Organismal Systems	Environmental adaptation	Plant-pathogen interaction	0.000164043	0.00282974	LOC132613561	4.60758	2.20401	0	0	up	yes
lbb04626	Organismal Systems	Environmental adaptation	Plant-pathogen interaction	0.000164043	0.00282974	LOC132611229	180.603	7.49668	3.1668e-287	2.07391e-285	up	yes
lbb04626	Organismal Systems	Environmental adaptation	Plant-pathogen interaction	0.000164043	0.00282974	LOC132613695	5.42581	2.43984	5.75256e-280	3.66567e-278	up	yes
lbb04626	Organismal Systems	Environmental adaptation	Plant-pathogen interaction	0.000164043	0.00282974	LOC132604966	176.85	7.46638	3.15022e-268	1.8671e-266	up	yes
lbb04626	Organismal Systems	Environmental adaptation	Plant-pathogen interaction	0.000164043	0.00282974	LOC132600673	14.6577	3.87358	1.28711e-263	7.39018e-262	up	yes
lbb04626	Organismal Systems	Environmental adaptation	Plant-pathogen interaction	0.000164043	0.00282974	LOC132598903	0.0252699	-5.30644	1.95108e-252	1.02422e-250	down	yes
lbb04626	Organismal Systems	Environmental adaptation	Plant-pathogen interaction	0.000164043	0.00282974	LOC132640680	28.1954	4.81739	2.51693e-250	1.3088e-248	up	yes
lbb04626	Organismal Systems	Environmental adaptation	Plant-pathogen interaction	0.000164043	0.00282974	LOC132645379	15.6476	3.96787	6.33603e-227	2.89427e-225	up	yes
lbb04626	Organismal Systems	Environmental adaptation	Plant-pathogen interaction	0.000164043	0.00282974	LOC132645473	12.2358	3.61304	2.10496e-224	9.48437e-223	up	yes
lbb04626	Organismal Systems	Environmental adaptation	Plant-pathogen interaction	0.000164043	0.00282974	LOC132632361	6.57112	2.71614	4.07418e-221	1.81837e-219	up	yes
lbb04626	Organismal Systems	Environmental adaptation	Plant-pathogen interaction	0.000164043	0.00282974	LOC132622570	76.9999	6.26678	7.68647e-200	2.98715e-198	up	yes
lbb04626	Organismal Systems	Environmental adaptation	Plant-pathogen interaction	0.000164043	0.00282974	LOC132623366	22.4868	4.49101	1.36146e-191	4.9263e-190	up	yes
lbb04626	Organismal Systems	Environmental adaptation	Plant-pathogen interaction	0.000164043	0.00282974	LOC132632688	0.214621	-2.22014	3.38302e-188	1.19661e-186	down	yes
lbb04626	Organismal Systems	Environmental adaptation	Plant-pathogen interaction	0.000164043	0.00282974	LOC132600676	8.97013	3.16513	5.97581e-185	2.05439e-183	up	yes
lbb04626	Organismal Systems	Environmental adaptation	Plant-pathogen interaction	0.000164043	0.00282974	LOC132604452	0.259177	-1.94799	9.63719e-156	2.63188e-154	down	yes
lbb04626	Organismal Systems	Environmental adaptation	Plant-pathogen interaction	0.000164043	0.00282974	LOC132624516	54.1648	5.75928	1.36369e-150	3.58506e-149	up	yes
lbb04626	Organismal Systems	Environmental adaptation	Plant-pathogen interaction	0.000164043	0.00282974	LOC132618435	6.17414	2.62624	1.32184e-145	3.33454e-144	up	yes
lbb04626	Organismal Systems	Environmental adaptation	Plant-pathogen interaction	0.000164043	0.00282974	LOC132636608	6.30778	2.65713	1.74514e-140	4.19442e-139	up	yes
lbb04626	Organismal Systems	Environmental adaptation	Plant-pathogen interaction	0.000164043	0.00282974	LOC132619343	6.73546	2.75178	5.56802e-135	1.26214e-133	up	yes
lbb04626	Organismal Systems	Environmental adaptation	Plant-pathogen interaction	0.000164043	0.00282974	LOC132617964	38.5375	5.26819	5.58005e-133	1.24104e-131	up	yes
lbb04626	Organismal Systems	Environmental adaptation	Plant-pathogen interaction	0.000164043	0.00282974	LOC132623986	8.46929	3.08224	6.83013e-124	1.39868e-122	up	yes
lbb04626	Organismal Systems	Environmental adaptation	Plant-pathogen interaction	0.000164043	0.00282974	LOC132641986	0.178602	-2.48518	1.30176e-123	2.6641e-122	down	yes
lbb04626	Organismal Systems	Environmental adaptation	Plant-pathogen interaction	0.000164043	0.00282974	LOC132631981	0.421335	-1.24696	3.39918e-121	6.73562e-120	down	yes
lbb04626	Organismal Systems	Environmental adaptation	Plant-pathogen interaction	0.000164043	0.00282974	LOC132607309	2.98742	1.5789	5.59749e-121	1.10784e-119	up	yes
lbb04626	Organismal Systems	Environmental adaptation	Plant-pathogen interaction	0.000164043	0.00282974	LOC132613505	4.23365	2.0819	6.71244e-119	1.30202e-117	up	yes
lbb04626	Organismal Systems	Environmental adaptation	Plant-pathogen interaction	0.000164043	0.00282974	LOC132617030	11.6486	3.54208	8.53941e-117	1.62775e-115	up	yes
lbb04626	Organismal Systems	Environmental adaptation	Plant-pathogen interaction	0.000164043	0.00282974	LOC132634807	7.19296	2.84658	3.03133e-113	5.61007e-112	up	yes
lbb04626	Organismal Systems	Environmental adaptation	Plant-pathogen interaction	0.000164043	0.00282974	LOC132623705	57.6016	5.84804	1.7406e-110	3.15252e-109	up	yes
lbb04626	Organismal Systems	Environmental adaptation	Plant-pathogen interaction	0.000164043	0.00282974	LOC132622273	0.260891	-1.93848	6.21848e-110	1.11831e-108	down	yes
lbb04626	Organismal Systems	Environmental adaptation	Plant-pathogen interaction	0.000164043	0.00282974	LOC132599518	16.7707	4.06787	2.39245e-109	4.27231e-108	up	yes
lbb04626	Organismal Systems	Environmental adaptation	Plant-pathogen interaction	0.000164043	0.00282974	LOC132617433	10.4542	3.38601	1.17408e-107	2.06759e-106	up	yes
lbb04626	Organismal Systems	Environmental adaptation	Plant-pathogen interaction	0.000164043	0.00282974	LOC132614294	17.0855	4.0947	7.01468e-107	1.22487e-105	up	yes
lbb04626	Organismal Systems	Environmental adaptation	Plant-pathogen interaction	0.000164043	0.00282974	LOC132618020	0.0553491	-4.1753	1.24394e-106	2.16639e-105	down	yes
lbb04626	Organismal Systems	Environmental adaptation	Plant-pathogen interaction	0.000164043	0.00282974	LOC132626202	13.2656	3.72962	1.25733e-104	2.15119e-103	up	yes
lbb04626	Organismal Systems	Environmental adaptation	Plant-pathogen interaction	0.000164043	0.00282974	LOC132623293	11.5029	3.52392	3.17647e-100	5.19803e-99	up	yes
lbb04626	Organismal Systems	Environmental adaptation	Plant-pathogen interaction	0.000164043	0.00282974	LOC132641803	9.19574	3.20097	5.06205e-94	7.69357e-93	up	yes
lbb04626	Organismal Systems	Environmental adaptation	Plant-pathogen interaction	0.000164043	0.00282974	LOC132616464	416.568	8.70241	1.35922e-93	2.05731e-92	up	yes
lbb04626	Organismal Systems	Environmental adaptation	Plant-pathogen interaction	0.000164043	0.00282974	LOC132603140	5.76473	2.52725	2.3366e-90	3.40123e-89	up	yes
lbb04626	Organismal Systems	Environmental adaptation	Plant-pathogen interaction	0.000164043	0.00282974	LOC132640264	5.46883	2.45123	5.8178e-90	8.43888e-89	up	yes
lbb04626	Organismal Systems	Environmental adaptation	Plant-pathogen interaction	0.000164043	0.00282974	LOC132604135	4.89507	2.29133	1.06205e-87	1.50424e-86	up	yes
lbb04626	Organismal Systems	Environmental adaptation	Plant-pathogen interaction	0.000164043	0.00282974	LOC132641802	12.3614	3.62777	1.08098e-86	1.51292e-85	up	yes
lbb04626	Organismal Systems	Environmental adaptation	Plant-pathogen interaction	0.000164043	0.00282974	LOC132641786	7.59365	2.92479	1.21712e-86	1.70058e-85	up	yes
lbb04626	Organismal Systems	Environmental adaptation	Plant-pathogen interaction	0.000164043	0.00282974	LOC132623735	39.0404	5.2869	3.02084e-86	4.19418e-85	up	yes
lbb04626	Organismal Systems	Environmental adaptation	Plant-pathogen interaction	0.000164043	0.00282974	LOC132623158	0.238616	-2.06724	5.95345e-84	8.02987e-83	down	yes
lbb04626	Organismal Systems	Environmental adaptation	Plant-pathogen interaction	0.000164043	0.00282974	LOC132621436	0.289854	-1.7866	6.47605e-84	8.72052e-83	down	yes
lbb04626	Organismal Systems	Environmental adaptation	Plant-pathogen interaction	0.000164043	0.00282974	LOC132628405	30.1842	4.91572	6.64366e-84	8.94257e-83	up	yes
lbb04626	Organismal Systems	Environmental adaptation	Plant-pathogen interaction	0.000164043	0.00282974	LOC132631974	0.221333	-2.17571	1.53258e-80	1.97759e-79	down	yes
lbb04626	Organismal Systems	Environmental adaptation	Plant-pathogen interaction	0.000164043	0.00282974	LOC132641180	4.9997	2.32184	1.03657e-79	1.32873e-78	up	yes
lbb04626	Organismal Systems	Environmental adaptation	Plant-pathogen interaction	0.000164043	0.00282974	LOC132604192	2.91189	1.54195	4.38271e-79	5.5791e-78	up	yes
lbb04626	Organismal Systems	Environmental adaptation	Plant-pathogen interaction	0.000164043	0.00282974	LOC132628290	48.7046	5.60599	7.49276e-79	9.5198e-78	up	yes
lbb04626	Organismal Systems	Environmental adaptation	Plant-pathogen interaction	0.000164043	0.00282974	LOC132613581	3.84712	1.94378	1.30995e-78	1.65923e-77	up	yes
lbb04626	Organismal Systems	Environmental adaptation	Plant-pathogen interaction	0.000164043	0.00282974	LOC132624919	35.7864	5.16134	4.5572e-75	5.5046e-74	up	yes
lbb04626	Organismal Systems	Environmental adaptation	Plant-pathogen interaction	0.000164043	0.00282974	LOC132606303	0.0701851	-3.83269	1.63659e-74	1.96463e-73	down	yes
lbb04626	Organismal Systems	Environmental adaptation	Plant-pathogen interaction	0.000164043	0.00282974	LOC132632350	2.88193	1.52704	1.97238e-73	2.328e-72	up	yes
lbb04626	Organismal Systems	Environmental adaptation	Plant-pathogen interaction	0.000164043	0.00282974	LOC132623292	24.3686	4.60695	2.53325e-73	2.98574e-72	up	yes
lbb04626	Organismal Systems	Environmental adaptation	Plant-pathogen interaction	0.000164043	0.00282974	LOC132617504	2.44244	1.28832	8.08204e-71	9.25838e-70	up	yes
lbb04626	Organismal Systems	Environmental adaptation	Plant-pathogen interaction	0.000164043	0.00282974	LOC132607416	0.246508	-2.0203	2.40641e-67	2.61448e-66	down	yes
lbb04626	Organismal Systems	Environmental adaptation	Plant-pathogen interaction	0.000164043	0.00282974	LOC132645338	0.126114	-2.9872	8.57009e-67	9.25637e-66	down	yes
lbb04626	Organismal Systems	Environmental adaptation	Plant-pathogen interaction	0.000164043	0.00282974	LOC132598733	0.370632	-1.43194	4.56457e-66	4.89175e-65	down	yes
lbb04626	Organismal Systems	Environmental adaptation	Plant-pathogen interaction	0.000164043	0.00282974	LOC132632833	0.100601	-3.31328	6.68322e-66	7.14836e-65	down	yes
lbb04626	Organismal Systems	Environmental adaptation	Plant-pathogen interaction	0.000164043	0.00282974	LOC132630124	2.46166	1.29963	8.40754e-66	8.97238e-65	up	yes
lbb04626	Organismal Systems	Environmental adaptation	Plant-pathogen interaction	0.000164043	0.00282974	LOC132599517	27.2681	4.76914	1.36506e-65	1.45348e-64	up	yes
lbb04626	Organismal Systems	Environmental adaptation	Plant-pathogen interaction	0.000164043	0.00282974	LOC132606408	0.205961	-2.27956	1.25914e-64	1.31989e-63	down	yes
lbb04626	Organismal Systems	Environmental adaptation	Plant-pathogen interaction	0.000164043	0.00282974	LOC132628590	7.58219	2.92261	2.65574e-63	2.73105e-62	up	yes
lbb04626	Organismal Systems	Environmental adaptation	Plant-pathogen interaction	0.000164043	0.00282974	LOC132604194	5.97206	2.57823	2.97491e-63	3.05642e-62	up	yes
lbb04626	Organismal Systems	Environmental adaptation	Plant-pathogen interaction	0.000164043	0.00282974	LOC132602957	0.456327	-1.13186	1.28422e-61	1.29054e-60	down	yes
lbb04626	Organismal Systems	Environmental adaptation	Plant-pathogen interaction	0.000164043	0.00282974	LOC132605652	3.95009	1.98189	4.44012e-60	4.35608e-59	up	yes
lbb04626	Organismal Systems	Environmental adaptation	Plant-pathogen interaction	0.000164043	0.00282974	LOC132621432	3.10301	1.63367	9.57951e-60	9.34278e-59	up	yes
lbb04626	Organismal Systems	Environmental adaptation	Plant-pathogen interaction	0.000164043	0.00282974	LOC132619024	8.87742	3.15014	4.19205e-58	3.99768e-57	up	yes
lbb04626	Organismal Systems	Environmental adaptation	Plant-pathogen interaction	0.000164043	0.00282974	LOC132618932	15.5585	3.95963	4.72541e-58	4.49853e-57	up	yes
lbb04626	Organismal Systems	Environmental adaptation	Plant-pathogen interaction	0.000164043	0.00282974	LOC132635746	15.8627	3.98756	2.06816e-57	1.95089e-56	up	yes
lbb04626	Organismal Systems	Environmental adaptation	Plant-pathogen interaction	0.000164043	0.00282974	LOC132614033	3.60742	1.85097	4.21593e-57	3.96669e-56	up	yes
lbb04626	Organismal Systems	Environmental adaptation	Plant-pathogen interaction	0.000164043	0.00282974	LOC132609661	3.59262	1.84504	4.85535e-57	4.56053e-56	up	yes
lbb04626	Organismal Systems	Environmental adaptation	Plant-pathogen interaction	0.000164043	0.00282974	LOC132641323	8.2572	3.04565	3.51782e-56	3.25795e-55	up	yes
lbb04626	Organismal Systems	Environmental adaptation	Plant-pathogen interaction	0.000164043	0.00282974	LOC132626125	18.6616	4.222	6.77816e-56	6.25467e-55	up	yes
lbb04626	Organismal Systems	Environmental adaptation	Plant-pathogen interaction	0.000164043	0.00282974	LOC132600824	0.260116	-1.94277	1.8325e-55	1.67879e-54	down	yes
lbb04626	Organismal Systems	Environmental adaptation	Plant-pathogen interaction	0.000164043	0.00282974	LOC132623493	0.306661	-1.70529	2.81557e-53	2.49565e-52	down	yes
lbb04626	Organismal Systems	Environmental adaptation	Plant-pathogen interaction	0.000164043	0.00282974	LOC132606998	2.99163	1.58093	1.12446e-50	9.53788e-50	up	yes
lbb04626	Organismal Systems	Environmental adaptation	Plant-pathogen interaction	0.000164043	0.00282974	LOC132620057	2363.19	11.2065	1.28179e-50	1.0864e-49	up	yes
lbb04626	Organismal Systems	Environmental adaptation	Plant-pathogen interaction	0.000164043	0.00282974	LOC132601234	3.34398	1.74156	1.02088e-49	8.49369e-49	up	yes
lbb04626	Organismal Systems	Environmental adaptation	Plant-pathogen interaction	0.000164043	0.00282974	LOC132636919	4.86815	2.28337	2.34777e-49	1.93968e-48	up	yes
lbb04626	Organismal Systems	Environmental adaptation	Plant-pathogen interaction	0.000164043	0.00282974	LOC132606420	7.09807	2.82743	3.31446e-49	2.72948e-48	up	yes
lbb04626	Organismal Systems	Environmental adaptation	Plant-pathogen interaction	0.000164043	0.00282974	LOC132618577	0.0310584	-5.00887	1.00729e-48	8.21127e-48	down	yes
lbb04626	Organismal Systems	Environmental adaptation	Plant-pathogen interaction	0.000164043	0.00282974	LOC132606307	2.60406	1.38076	1.85579e-48	1.50872e-47	up	yes
lbb04626	Organismal Systems	Environmental adaptation	Plant-pathogen interaction	0.000164043	0.00282974	LOC132627691	0.181073	-2.46536	1.89095e-48	1.53693e-47	down	yes
lbb04626	Organismal Systems	Environmental adaptation	Plant-pathogen interaction	0.000164043	0.00282974	LOC132627830	0.402842	-1.31171	3.17043e-47	2.529e-46	down	yes
lbb04626	Organismal Systems	Environmental adaptation	Plant-pathogen interaction	0.000164043	0.00282974	LOC132600778	0.431981	-1.21096	7.7723e-46	6.05811e-45	down	yes
lbb04626	Organismal Systems	Environmental adaptation	Plant-pathogen interaction	0.000164043	0.00282974	LOC132632251	3.27824	1.71292	1.39847e-45	1.08365e-44	up	yes
lbb04626	Organismal Systems	Environmental adaptation	Plant-pathogen interaction	0.000164043	0.00282974	LOC132632021	0.140579	-2.83055	3.15095e-45	2.42571e-44	down	yes
lbb04626	Organismal Systems	Environmental adaptation	Plant-pathogen interaction	0.000164043	0.00282974	LOC132641911	2.30616	1.20549	8.85649e-45	6.77856e-44	up	yes
lbb04626	Organismal Systems	Environmental adaptation	Plant-pathogen interaction	0.000164043	0.00282974	LOC132626734	0.0990632	-3.33551	2.99428e-44	2.2723e-43	down	yes
lbb04626	Organismal Systems	Environmental adaptation	Plant-pathogen interaction	0.000164043	0.00282974	LOC132635593	25.5116	4.67308	4.56394e-44	3.44845e-43	up	yes
lbb04626	Organismal Systems	Environmental adaptation	Plant-pathogen interaction	0.000164043	0.00282974	LOC132621971	2.02595	1.0186	1.99219e-43	1.48794e-42	up	yes
lbb04626	Organismal Systems	Environmental adaptation	Plant-pathogen interaction	0.000164043	0.00282974	LOC132628219	3.02879	1.59874	9.0546e-42	6.56985e-41	up	yes
lbb04626	Organismal Systems	Environmental adaptation	Plant-pathogen interaction	0.000164043	0.00282974	LOC132623527	0.245272	-2.02755	3.164e-41	2.27083e-40	down	yes
lbb04626	Organismal Systems	Environmental adaptation	Plant-pathogen interaction	0.000164043	0.00282974	LOC132606704	2.15525	1.10785	6.09232e-41	4.34704e-40	up	yes
lbb04626	Organismal Systems	Environmental adaptation	Plant-pathogen interaction	0.000164043	0.00282974	LOC132605892	4.08309	2.02966	3.88896e-40	2.73301e-39	up	yes
lbb04626	Organismal Systems	Environmental adaptation	Plant-pathogen interaction	0.000164043	0.00282974	LOC132609925	2.23806	1.16225	8.30968e-40	5.79418e-39	up	yes
lbb04626	Organismal Systems	Environmental adaptation	Plant-pathogen interaction	0.000164043	0.00282974	LOC132621380	0.186373	-2.42373	1.44825e-39	1.00454e-38	down	yes
lbb04626	Organismal Systems	Environmental adaptation	Plant-pathogen interaction	0.000164043	0.00282974	LOC132635951	17.3443	4.11639	2.41075e-39	1.66656e-38	up	yes
lbb04626	Organismal Systems	Environmental adaptation	Plant-pathogen interaction	0.000164043	0.00282974	LOC132629075	9.03771e-07	-20.0775	2.25613e-38	1.52867e-37	down	yes
lbb04626	Organismal Systems	Environmental adaptation	Plant-pathogen interaction	0.000164043	0.00282974	LOC132624894	3.2923	1.7191	5.34159e-38	3.59132e-37	up	yes
lbb04626	Organismal Systems	Environmental adaptation	Plant-pathogen interaction	0.000164043	0.00282974	LOC132627006	2.54044	1.34508	1.37662e-37	9.18453e-37	up	yes
lbb04626	Organismal Systems	Environmental adaptation	Plant-pathogen interaction	0.000164043	0.00282974	LOC132607430	2.4848	1.31313	2.1328e-37	1.41525e-36	up	yes
lbb04626	Organismal Systems	Environmental adaptation	Plant-pathogen interaction	0.000164043	0.00282974	LOC132637829	0.34151	-1.55	2.23372e-37	1.48132e-36	down	yes
lbb04626	Organismal Systems	Environmental adaptation	Plant-pathogen interaction	0.000164043	0.00282974	LOC132641307	0.278731	-1.84305	2.69301e-37	1.78305e-36	down	yes
lbb04626	Organismal Systems	Environmental adaptation	Plant-pathogen interaction	0.000164043	0.00282974	LOC132613652	0.39926	-1.3246	1.5681e-36	1.02027e-35	down	yes
lbb04626	Organismal Systems	Environmental adaptation	Plant-pathogen interaction	0.000164043	0.00282974	LOC132645122	0.400705	-1.31939	4.64066e-36	2.99348e-35	down	yes
lbb04626	Organismal Systems	Environmental adaptation	Plant-pathogen interaction	0.000164043	0.00282974	LOC132607492	2.15772	1.10951	5.23569e-36	3.37271e-35	up	yes
lbb04626	Organismal Systems	Environmental adaptation	Plant-pathogen interaction	0.000164043	0.00282974	LOC132618110	0.239775	-2.06025	9.6397e-36	6.17478e-35	down	yes
lbb04626	Organismal Systems	Environmental adaptation	Plant-pathogen interaction	0.000164043	0.00282974	LOC132621992	28.4959	4.83268	1.97719e-35	1.25652e-34	up	yes
lbb04626	Organismal Systems	Environmental adaptation	Plant-pathogen interaction	0.000164043	0.00282974	LOC132636289	0.39331	-1.34626	2.94214e-35	1.86225e-34	down	yes
lbb04626	Organismal Systems	Environmental adaptation	Plant-pathogen interaction	0.000164043	0.00282974	LOC132634988	0.42033	-1.25041	6.92303e-35	4.35117e-34	down	yes
lbb04626	Organismal Systems	Environmental adaptation	Plant-pathogen interaction	0.000164043	0.00282974	LOC132621785	0.19258	-2.37647	1.82875e-34	1.13642e-33	down	yes
lbb04626	Organismal Systems	Environmental adaptation	Plant-pathogen interaction	0.000164043	0.00282974	LOC132604623	9.40191	3.23295	4.0616e-34	2.5042e-33	up	yes
lbb04626	Organismal Systems	Environmental adaptation	Plant-pathogen interaction	0.000164043	0.00282974	LOC132636386	11.0602	3.46731	1.58958e-33	9.67975e-33	up	yes
lbb04626	Organismal Systems	Environmental adaptation	Plant-pathogen interaction	0.000164043	0.00282974	LOC132602762	16.7529	4.06634	1.89187e-33	1.15057e-32	up	yes
lbb04626	Organismal Systems	Environmental adaptation	Plant-pathogen interaction	0.000164043	0.00282974	LOC132615783	16.5949	4.05267	6.75363e-33	4.05512e-32	up	yes
lbb04626	Organismal Systems	Environmental adaptation	Plant-pathogen interaction	0.000164043	0.00282974	LOC132641807	268.125	8.06676	6.9424e-33	4.16771e-32	up	yes
lbb04626	Organismal Systems	Environmental adaptation	Plant-pathogen interaction	0.000164043	0.00282974	LOC132616014	25.4982	4.67233	4.29917e-32	2.5367e-31	up	yes
lbb04626	Organismal Systems	Environmental adaptation	Plant-pathogen interaction	0.000164043	0.00282974	LOC132623935	14.6125	3.86913	1.09226e-31	6.38218e-31	up	yes
lbb04626	Organismal Systems	Environmental adaptation	Plant-pathogen interaction	0.000164043	0.00282974	LOC132623231	0.0926628	-3.43187	1.84281e-31	1.06959e-30	down	yes
lbb04626	Organismal Systems	Environmental adaptation	Plant-pathogen interaction	0.000164043	0.00282974	LOC132640270	4.04392	2.01575	2.2704e-31	1.31523e-30	up	yes
lbb04626	Organismal Systems	Environmental adaptation	Plant-pathogen interaction	0.000164043	0.00282974	LOC132621856	13.0764	3.70889	2.32343e-31	1.34501e-30	up	yes
lbb04626	Organismal Systems	Environmental adaptation	Plant-pathogen interaction	0.000164043	0.00282974	LOC132599048	2.64669	1.40419	2.55568e-31	1.47791e-30	up	yes
lbb04626	Organismal Systems	Environmental adaptation	Plant-pathogen interaction	0.000164043	0.00282974	LOC132626791	0.378382	-1.40209	1.32548e-30	7.52552e-30	down	yes
lbb04626	Organismal Systems	Environmental adaptation	Plant-pathogen interaction	0.000164043	0.00282974	LOC132641524	2.51187	1.32876	1.34844e-30	7.65328e-30	up	yes
lbb04626	Organismal Systems	Environmental adaptation	Plant-pathogen interaction	0.000164043	0.00282974	LOC132625564	2.25363	1.17225	5.33895e-30	2.99017e-29	up	yes
lbb04626	Organismal Systems	Environmental adaptation	Plant-pathogen interaction	0.000164043	0.00282974	LOC132599006	2.05668	1.04032	7.12214e-30	3.98147e-29	up	yes
lbb04626	Organismal Systems	Environmental adaptation	Plant-pathogen interaction	0.000164043	0.00282974	LOC132641787	2.46668	1.30257	1.79847e-29	9.95465e-29	up	yes
lbb04626	Organismal Systems	Environmental adaptation	Plant-pathogen interaction	0.000164043	0.00282974	LOC132625590	3.91015	1.96722	2.40008e-29	1.32447e-28	up	yes
lbb04626	Organismal Systems	Environmental adaptation	Plant-pathogen interaction	0.000164043	0.00282974	LOC132622292	937.608	9.87284	5.70342e-29	3.11826e-28	up	yes
lbb04626	Organismal Systems	Environmental adaptation	Plant-pathogen interaction	0.000164043	0.00282974	LOC132609787	11.7111	3.54981	1.07308e-28	5.82645e-28	up	yes
lbb04626	Organismal Systems	Environmental adaptation	Plant-pathogen interaction	0.000164043	0.00282974	LOC132616751	0.453775	-1.13995	2.91695e-28	1.56734e-27	down	yes
lbb04626	Organismal Systems	Environmental adaptation	Plant-pathogen interaction	0.000164043	0.00282974	LOC132645951	0.0288342	-5.11608	4.62004e-28	2.4688e-27	down	yes
lbb04626	Organismal Systems	Environmental adaptation	Plant-pathogen interaction	0.000164043	0.00282974	LOC132609662	0.383709	-1.38192	1.61616e-27	8.49891e-27	down	yes
lbb04626	Organismal Systems	Environmental adaptation	Plant-pathogen interaction	0.000164043	0.00282974	LOC132610608	0.128084	-2.96484	1.81779e-27	9.54403e-27	down	yes
lbb04626	Organismal Systems	Environmental adaptation	Plant-pathogen interaction	0.000164043	0.00282974	LOC132604389	2.23323	1.15913	1.87587e-27	9.83803e-27	up	yes
lbb04626	Organismal Systems	Environmental adaptation	Plant-pathogen interaction	0.000164043	0.00282974	LOC132636958	0.0468162	-4.41685	3.55335e-27	1.84804e-26	down	yes
lbb04626	Organismal Systems	Environmental adaptation	Plant-pathogen interaction	0.000164043	0.00282974	LOC132616572	0.476036	-1.07086	1.87428e-26	9.56282e-26	down	yes
lbb04626	Organismal Systems	Environmental adaptation	Plant-pathogen interaction	0.000164043	0.00282974	LOC132602914	2.5047	1.32464	2.65836e-26	1.35133e-25	up	yes
lbb04626	Organismal Systems	Environmental adaptation	Plant-pathogen interaction	0.000164043	0.00282974	LOC132628149	2.91939	1.54567	1.23415e-25	6.15899e-25	up	yes
lbb04626	Organismal Systems	Environmental adaptation	Plant-pathogen interaction	0.000164043	0.00282974	LOC132605193	33.0334	5.04585	2.03649e-24	9.83797e-24	up	yes
lbb04626	Organismal Systems	Environmental adaptation	Plant-pathogen interaction	0.000164043	0.00282974	LOC132617315	0.0821596	-3.60543	2.60353e-24	1.25351e-23	down	yes
lbb04626	Organismal Systems	Environmental adaptation	Plant-pathogen interaction	0.000164043	0.00282974	LOC132636559	0.393724	-1.34474	5.44017e-24	2.59621e-23	down	yes
lbb04626	Organismal Systems	Environmental adaptation	Plant-pathogen interaction	0.000164043	0.00282974	LOC132640544	6.43699	2.68639	1.70249e-23	8.01835e-23	up	yes
lbb04626	Organismal Systems	Environmental adaptation	Plant-pathogen interaction	0.000164043	0.00282974	LOC132616836	2.35166	1.23368	4.5859e-23	2.13643e-22	up	yes
lbb04626	Organismal Systems	Environmental adaptation	Plant-pathogen interaction	0.000164043	0.00282974	LOC132602916	19.7874	4.30651	5.17006e-23	2.40451e-22	up	yes
lbb04626	Organismal Systems	Environmental adaptation	Plant-pathogen interaction	0.000164043	0.00282974	LOC132633142	5.68805	2.50793	1.02207e-22	4.7058e-22	up	yes
lbb04626	Organismal Systems	Environmental adaptation	Plant-pathogen interaction	0.000164043	0.00282974	LOC132609923	18.0468	4.17367	1.56282e-22	7.15667e-22	up	yes
lbb04626	Organismal Systems	Environmental adaptation	Plant-pathogen interaction	0.000164043	0.00282974	LOC132645953	3.45174e-05	-14.8223	2.24572e-22	1.02414e-21	down	yes
lbb04626	Organismal Systems	Environmental adaptation	Plant-pathogen interaction	0.000164043	0.00282974	LOC132617829	46.8925	5.55128	1.70632e-21	7.58794e-21	up	yes
lbb04626	Organismal Systems	Environmental adaptation	Plant-pathogen interaction	0.000164043	0.00282974	LOC132632667	0.114863	-3.12201	2.19048e-21	9.70575e-21	down	yes
lbb04626	Organismal Systems	Environmental adaptation	Plant-pathogen interaction	0.000164043	0.00282974	LOC132623668	2.47837	1.30939	2.67259e-21	1.18071e-20	up	yes
lbb04626	Organismal Systems	Environmental adaptation	Plant-pathogen interaction	0.000164043	0.00282974	LOC132614286	30.5972	4.93533	3.63613e-21	1.60146e-20	up	yes
lbb04626	Organismal Systems	Environmental adaptation	Plant-pathogen interaction	0.000164043	0.00282974	LOC132615227	0.472296	-1.08224	8.32778e-21	3.63826e-20	down	yes
lbb04626	Organismal Systems	Environmental adaptation	Plant-pathogen interaction	0.000164043	0.00282974	LOC132603011	0.193324	-2.37091	1.72948e-20	7.46797e-20	down	yes
lbb04626	Organismal Systems	Environmental adaptation	Plant-pathogen interaction	0.000164043	0.00282974	LOC132617924	0.493723	-1.01823	3.64516e-20	1.55332e-19	down	yes
lbb04626	Organismal Systems	Environmental adaptation	Plant-pathogen interaction	0.000164043	0.00282974	LOC132644097	0.0538197	-4.21572	4.31482e-20	1.83607e-19	down	yes
lbb04626	Organismal Systems	Environmental adaptation	Plant-pathogen interaction	0.000164043	0.00282974	LOC132600028	25.8826	4.69391	8.45515e-20	3.56487e-19	up	yes
lbb04626	Organismal Systems	Environmental adaptation	Plant-pathogen interaction	0.000164043	0.00282974	LOC132617266	392.286	8.61576	8.84758e-20	3.72796e-19	up	yes
lbb04626	Organismal Systems	Environmental adaptation	Plant-pathogen interaction	0.000164043	0.00282974	LOC132641737	0.267286	-1.90354	9.20758e-20	3.87618e-19	down	yes
lbb04626	Organismal Systems	Environmental adaptation	Plant-pathogen interaction	0.000164043	0.00282974	LOC132607242	6.52755	2.70654	2.09531e-19	8.70554e-19	up	yes
lbb04626	Organismal Systems	Environmental adaptation	Plant-pathogen interaction	0.000164043	0.00282974	LOC132605276	22.0845	4.46496	2.17809e-19	9.04492e-19	up	yes
lbb04626	Organismal Systems	Environmental adaptation	Plant-pathogen interaction	0.000164043	0.00282974	LOC132640895	2.64755	1.40466	3.00898e-19	1.24128e-18	up	yes
lbb04626	Organismal Systems	Environmental adaptation	Plant-pathogen interaction	0.000164043	0.00282974	LOC132645194	13.3884	3.74291	4.63742e-19	1.89808e-18	up	yes
lbb04626	Organismal Systems	Environmental adaptation	Plant-pathogen interaction	0.000164043	0.00282974	LOC132622229	151.09	7.23927	1.12893e-18	4.5565e-18	up	yes
lbb04626	Organismal Systems	Environmental adaptation	Plant-pathogen interaction	0.000164043	0.00282974	LOC132605821	4.87377	2.28504	1.37494e-18	5.52984e-18	up	yes
lbb04626	Organismal Systems	Environmental adaptation	Plant-pathogen interaction	0.000164043	0.00282974	LOC132622038	3.59298	1.84518	1.46128e-18	5.87068e-18	up	yes
lbb04626	Organismal Systems	Environmental adaptation	Plant-pathogen interaction	0.000164043	0.00282974	LOC132636955	2.3119	1.20908	1.51173e-18	6.06745e-18	up	yes
lbb04626	Organismal Systems	Environmental adaptation	Plant-pathogen interaction	0.000164043	0.00282974	LOC132600492	0.277917	-1.84727	1.81138e-18	7.25252e-18	down	yes
lbb04626	Organismal Systems	Environmental adaptation	Plant-pathogen interaction	0.000164043	0.00282974	LOC132609575	0.407315	-1.29578	4.29268e-18	1.6909e-17	down	yes
lbb04626	Organismal Systems	Environmental adaptation	Plant-pathogen interaction	0.000164043	0.00282974	LOC132636971	3.72784	1.89834	6.2542e-18	2.44983e-17	up	yes
lbb04626	Organismal Systems	Environmental adaptation	Plant-pathogen interaction	0.000164043	0.00282974	LOC132605973	2.98333	1.57692	6.69101e-18	2.61876e-17	up	yes
lbb04626	Organismal Systems	Environmental adaptation	Plant-pathogen interaction	0.000164043	0.00282974	LOC132604285	0.368008	-1.44219	1.15682e-17	4.48988e-17	down	yes
lbb04626	Organismal Systems	Environmental adaptation	Plant-pathogen interaction	0.000164043	0.00282974	LOC132633018	2.29422	1.198	1.71532e-17	6.61719e-17	up	yes
lbb04626	Organismal Systems	Environmental adaptation	Plant-pathogen interaction	0.000164043	0.00282974	LOC132606912	51.8549	5.69641	1.99291e-17	7.6764e-17	up	yes
lbb04626	Organismal Systems	Environmental adaptation	Plant-pathogen interaction	0.000164043	0.00282974	LOC132633494	0.047285	-4.40247	4.03379e-17	1.53498e-16	down	yes
lbb04626	Organismal Systems	Environmental adaptation	Plant-pathogen interaction	0.000164043	0.00282974	LOC132607807	0.201238	-2.31302	1.44671e-16	5.41361e-16	down	yes
lbb04626	Organismal Systems	Environmental adaptation	Plant-pathogen interaction	0.000164043	0.00282974	LOC132643697	0.32916	-1.60314	5.77281e-16	2.11287e-15	down	yes
lbb04626	Organismal Systems	Environmental adaptation	Plant-pathogen interaction	0.000164043	0.00282974	LOC132622475	13.6013	3.76567	8.21754e-16	2.99142e-15	up	yes
lbb04626	Organismal Systems	Environmental adaptation	Plant-pathogen interaction	0.000164043	0.00282974	LOC132634282	7.43024	2.89341	9.48991e-16	3.44663e-15	up	yes
lbb04626	Organismal Systems	Environmental adaptation	Plant-pathogen interaction	0.000164043	0.00282974	LOC132599591	4.49727	2.16905	1.1874e-15	4.29365e-15	up	yes
lbb04626	Organismal Systems	Environmental adaptation	Plant-pathogen interaction	0.000164043	0.00282974	LOC132622184	3.75558	1.90904	1.611e-15	5.79561e-15	up	yes
lbb04626	Organismal Systems	Environmental adaptation	Plant-pathogen interaction	0.000164043	0.00282974	LOC132626726	2.15617	1.10847	5.19393e-15	1.82933e-14	up	yes
lbb04626	Organismal Systems	Environmental adaptation	Plant-pathogen interaction	0.000164043	0.00282974	LOC132618502	0.0147481	-6.08333	6.07883e-15	2.13712e-14	down	yes
lbb04626	Organismal Systems	Environmental adaptation	Plant-pathogen interaction	0.000164043	0.00282974	LOC132618661	0.281889	-1.8268	7.93114e-15	2.77271e-14	down	yes
lbb04626	Organismal Systems	Environmental adaptation	Plant-pathogen interaction	0.000164043	0.00282974	LOC132602763	16.9475	4.083	8.08816e-15	2.82641e-14	up	yes
lbb04626	Organismal Systems	Environmental adaptation	Plant-pathogen interaction	0.000164043	0.00282974	LOC132599383	2.64489	1.40321	1.1386e-14	3.94882e-14	up	yes
lbb04626	Organismal Systems	Environmental adaptation	Plant-pathogen interaction	0.000164043	0.00282974	LOC132624817	1044.26	10.0283	1.15484e-14	4.00261e-14	up	yes
lbb04626	Organismal Systems	Environmental adaptation	Plant-pathogen interaction	0.000164043	0.00282974	LOC132620228	6541.15	12.6753	2.28974e-14	7.83429e-14	up	yes
lbb04626	Organismal Systems	Environmental adaptation	Plant-pathogen interaction	0.000164043	0.00282974	LOC132602918	9.30735	3.21837	2.70456e-14	9.22304e-14	up	yes
lbb04626	Organismal Systems	Environmental adaptation	Plant-pathogen interaction	0.000164043	0.00282974	LOC132645457	8469.05	13.048	3.75536e-14	1.27447e-13	up	yes
lbb04626	Organismal Systems	Environmental adaptation	Plant-pathogen interaction	0.000164043	0.00282974	LOC132626994	2.32721	1.2186	4.84132e-14	1.63614e-13	up	yes
lbb04626	Organismal Systems	Environmental adaptation	Plant-pathogen interaction	0.000164043	0.00282974	LOC132611386	9.85871	3.3014	4.91531e-14	1.66097e-13	up	yes
lbb04626	Organismal Systems	Environmental adaptation	Plant-pathogen interaction	0.000164043	0.00282974	LOC132636274	0.486225	-1.0403	6.71033e-14	2.25388e-13	down	yes
lbb04626	Organismal Systems	Environmental adaptation	Plant-pathogen interaction	0.000164043	0.00282974	LOC132641845	3177.88	11.6338	8.80264e-14	2.9421e-13	up	yes
lbb04626	Organismal Systems	Environmental adaptation	Plant-pathogen interaction	0.000164043	0.00282974	LOC132640565	0.194142	-2.36481	1.3252e-13	4.4025e-13	down	yes
lbb04626	Organismal Systems	Environmental adaptation	Plant-pathogen interaction	0.000164043	0.00282974	LOC132619049	8.38736	3.06822	1.37281e-13	4.55566e-13	up	yes
lbb04626	Organismal Systems	Environmental adaptation	Plant-pathogen interaction	0.000164043	0.00282974	LOC132639412	0.206507	-2.27574	1.80083e-13	5.94441e-13	down	yes
lbb04626	Organismal Systems	Environmental adaptation	Plant-pathogen interaction	0.000164043	0.00282974	LOC132606650	2.40949	1.26873	3.76469e-13	1.22521e-12	up	yes
lbb04626	Organismal Systems	Environmental adaptation	Plant-pathogen interaction	0.000164043	0.00282974	LOC132630157	3.84341	1.94239	4.18827e-13	1.35985e-12	up	yes
lbb04626	Organismal Systems	Environmental adaptation	Plant-pathogen interaction	0.000164043	0.00282974	LOC132632988	0.411817	-1.27993	6.78295e-13	2.1862e-12	down	yes
lbb04626	Organismal Systems	Environmental adaptation	Plant-pathogen interaction	0.000164043	0.00282974	LOC132613755	0.377327	-1.40611	7.29292e-13	2.34554e-12	down	yes
lbb04626	Organismal Systems	Environmental adaptation	Plant-pathogen interaction	0.000164043	0.00282974	LOC132610995	12.0688	3.59321	7.58039e-13	2.43539e-12	up	yes
lbb04626	Organismal Systems	Environmental adaptation	Plant-pathogen interaction	0.000164043	0.00282974	LOC132630207	2.67133	1.41756	1.07593e-12	3.42936e-12	up	yes
lbb04626	Organismal Systems	Environmental adaptation	Plant-pathogen interaction	0.000164043	0.00282974	LOC132629363	34.9046	5.12535	1.28472e-12	4.07991e-12	up	yes
lbb04626	Organismal Systems	Environmental adaptation	Plant-pathogen interaction	0.000164043	0.00282974	LOC132614291	0.458619	-1.12463	1.96701e-12	6.1908e-12	down	yes
lbb04626	Organismal Systems	Environmental adaptation	Plant-pathogen interaction	0.000164043	0.00282974	LOC132610671	2.14339	1.09989	2.00267e-12	6.29943e-12	up	yes
lbb04626	Organismal Systems	Environmental adaptation	Plant-pathogen interaction	0.000164043	0.00282974	LOC132629268	5.04472	2.33477	3.07205e-12	9.56224e-12	up	yes
lbb04626	Organismal Systems	Environmental adaptation	Plant-pathogen interaction	0.000164043	0.00282974	LOC132640541	2.49372	1.3183	3.3485e-12	1.04022e-11	up	yes
lbb04626	Organismal Systems	Environmental adaptation	Plant-pathogen interaction	0.000164043	0.00282974	LOC132613400	0.0828717	-3.59298	3.89321e-12	1.20592e-11	down	yes
lbb04626	Organismal Systems	Environmental adaptation	Plant-pathogen interaction	0.000164043	0.00282974	LOC132602913	48.4655	5.59889	4.96121e-12	1.53043e-11	up	yes
lbb04626	Organismal Systems	Environmental adaptation	Plant-pathogen interaction	0.000164043	0.00282974	LOC132611111	85.4463	6.41695	5.41123e-12	1.66583e-11	up	yes
lbb04626	Organismal Systems	Environmental adaptation	Plant-pathogen interaction	0.000164043	0.00282974	LOC132621881	2.23785	1.16211	6.73907e-12	2.06882e-11	up	yes
lbb04626	Organismal Systems	Environmental adaptation	Plant-pathogen interaction	0.000164043	0.00282974	LOC132636636	2.14448	1.10063	2.46783e-11	7.39812e-11	up	yes
lbb04626	Organismal Systems	Environmental adaptation	Plant-pathogen interaction	0.000164043	0.00282974	LOC132614292	2.4093	1.26861	3.06746e-11	9.15835e-11	up	yes
lbb04626	Organismal Systems	Environmental adaptation	Plant-pathogen interaction	0.000164043	0.00282974	LOC132644740	0.199412	-2.32618	5.08103e-11	1.50036e-10	down	yes
lbb04626	Organismal Systems	Environmental adaptation	Plant-pathogen interaction	0.000164043	0.00282974	LOC132628332	10.718	3.42196	8.15741e-11	2.38724e-10	up	yes
lbb04626	Organismal Systems	Environmental adaptation	Plant-pathogen interaction	0.000164043	0.00282974	LOC132602085	0.000131238	-12.8955	8.98774e-11	2.62651e-10	down	yes
lbb04626	Organismal Systems	Environmental adaptation	Plant-pathogen interaction	0.000164043	0.00282974	LOC132617331	2.4289	1.2803	9.14771e-11	2.67255e-10	up	yes
lbb04626	Organismal Systems	Environmental adaptation	Plant-pathogen interaction	0.000164043	0.00282974	LOC132607570	6.68372	2.74065	9.16716e-11	2.67776e-10	up	yes
lbb04626	Organismal Systems	Environmental adaptation	Plant-pathogen interaction	0.000164043	0.00282974	LOC132622436	11.3017	3.49847	9.60999e-11	2.80439e-10	up	yes
lbb04626	Organismal Systems	Environmental adaptation	Plant-pathogen interaction	0.000164043	0.00282974	LOC132625947	5.09468	2.34899	1.27385e-10	3.69648e-10	up	yes
lbb04626	Organismal Systems	Environmental adaptation	Plant-pathogen interaction	0.000164043	0.00282974	LOC132636908	2.70326	1.4347	1.33004e-10	3.8558e-10	up	yes
lbb04626	Organismal Systems	Environmental adaptation	Plant-pathogen interaction	0.000164043	0.00282974	LOC132604332	2.3494	1.23229	1.4476e-10	4.18965e-10	up	yes
lbb04626	Organismal Systems	Environmental adaptation	Plant-pathogen interaction	0.000164043	0.00282974	LOC132623254	0.178809	-2.48351	2.16566e-10	6.21078e-10	down	yes
lbb04626	Organismal Systems	Environmental adaptation	Plant-pathogen interaction	0.000164043	0.00282974	LOC132622826	0.329303	-1.60251	2.23985e-10	6.41521e-10	down	yes
lbb04626	Organismal Systems	Environmental adaptation	Plant-pathogen interaction	0.000164043	0.00282974	LOC132645380	2.31169	1.20895	2.40053e-10	6.86529e-10	up	yes
lbb04626	Organismal Systems	Environmental adaptation	Plant-pathogen interaction	0.000164043	0.00282974	LOC132636214	7.6583	2.93702	2.40815e-10	6.88531e-10	up	yes
lbb04626	Organismal Systems	Environmental adaptation	Plant-pathogen interaction	0.000164043	0.00282974	LOC132609475	6.15786	2.62243	2.49104e-10	7.11493e-10	up	yes
lbb04626	Organismal Systems	Environmental adaptation	Plant-pathogen interaction	0.000164043	0.00282974	LOC132639240	158.858	7.31159	2.50401e-10	7.15011e-10	up	yes
lbb04626	Organismal Systems	Environmental adaptation	Plant-pathogen interaction	0.000164043	0.00282974	LOC132624518	6018.69	12.5552	2.77857e-10	7.91429e-10	up	yes
lbb04626	Organismal Systems	Environmental adaptation	Plant-pathogen interaction	0.000164043	0.00282974	LOC132623914	2.44577	1.29029	2.82997e-10	8.05792e-10	up	yes
lbb04626	Organismal Systems	Environmental adaptation	Plant-pathogen interaction	0.000164043	0.00282974	LOC132600632	2.08399	1.05935	2.98242e-10	8.48325e-10	up	yes
lbb04626	Organismal Systems	Environmental adaptation	Plant-pathogen interaction	0.000164043	0.00282974	LOC132613494	2253.84	11.1382	4.01565e-10	1.13383e-09	up	yes
lbb04626	Organismal Systems	Environmental adaptation	Plant-pathogen interaction	0.000164043	0.00282974	LOC132622888	0.210592	-2.24748	6.74446e-10	1.88167e-09	down	yes
lbb04626	Organismal Systems	Environmental adaptation	Plant-pathogen interaction	0.000164043	0.00282974	LOC132609644	0.438221	-1.19027	1.39902e-09	3.83843e-09	down	yes
lbb04626	Organismal Systems	Environmental adaptation	Plant-pathogen interaction	0.000164043	0.00282974	LOC132621577	4.68934	2.22938	2.0035e-09	5.45259e-09	up	yes
lbb04626	Organismal Systems	Environmental adaptation	Plant-pathogen interaction	0.000164043	0.00282974	LOC132633281	16.0635	4.00571	2.25947e-09	6.12803e-09	up	yes
lbb04626	Organismal Systems	Environmental adaptation	Plant-pathogen interaction	0.000164043	0.00282974	LOC132634058	0.284776	-1.8121	2.44146e-09	6.61132e-09	down	yes
lbb04626	Organismal Systems	Environmental adaptation	Plant-pathogen interaction	0.000164043	0.00282974	LOC132603219	2.95055	1.56098	6.28985e-09	1.66842e-08	up	yes
lbb04626	Organismal Systems	Environmental adaptation	Plant-pathogen interaction	0.000164043	0.00282974	LOC132616083	7037.43	12.7808	1.12435e-08	2.94065e-08	up	yes
lbb04626	Organismal Systems	Environmental adaptation	Plant-pathogen interaction	0.000164043	0.00282974	LOC132640141	3180.3	11.6349	1.45906e-08	3.78908e-08	up	yes
lbb04626	Organismal Systems	Environmental adaptation	Plant-pathogen interaction	0.000164043	0.00282974	LOC132602088	43.6064	5.44647	2.41529e-08	6.19502e-08	up	yes
lbb04626	Organismal Systems	Environmental adaptation	Plant-pathogen interaction	0.000164043	0.00282974	LOC132617373	196.314	7.61702	2.70495e-08	6.91596e-08	up	yes
lbb04626	Organismal Systems	Environmental adaptation	Plant-pathogen interaction	0.000164043	0.00282974	LOC132607036	43.2291	5.43393	2.85096e-08	7.27747e-08	up	yes
lbb04626	Organismal Systems	Environmental adaptation	Plant-pathogen interaction	0.000164043	0.00282974	LOC132613458	1836.48	10.8427	2.93029e-08	7.47248e-08	up	yes
lbb04626	Organismal Systems	Environmental adaptation	Plant-pathogen interaction	0.000164043	0.00282974	LOC132621523	2.65397	1.40815	3.85109e-08	9.75665e-08	up	yes
lbb04626	Organismal Systems	Environmental adaptation	Plant-pathogen interaction	0.000164043	0.00282974	LOC132599243	19.1992	4.26297	5.05697e-08	1.27288e-07	up	yes
lbb04626	Organismal Systems	Environmental adaptation	Plant-pathogen interaction	0.000164043	0.00282974	LOC132616529	4161.59	12.0229	6.19974e-08	1.55238e-07	up	yes
lbb04626	Organismal Systems	Environmental adaptation	Plant-pathogen interaction	0.000164043	0.00282974	LOC132605617	2.05089	1.03625	7.02125e-08	1.75264e-07	up	yes
lbb04626	Organismal Systems	Environmental adaptation	Plant-pathogen interaction	0.000164043	0.00282974	LOC132600592	0.494802	-1.01508	9.63169e-08	2.38303e-07	down	yes
lbb04626	Organismal Systems	Environmental adaptation	Plant-pathogen interaction	0.000164043	0.00282974	LOC132636914	8.76528	3.1318	9.92664e-08	2.45417e-07	up	yes
lbb04626	Organismal Systems	Environmental adaptation	Plant-pathogen interaction	0.000164043	0.00282974	LOC132636615	3.06011	1.61358	1.11501e-07	2.7472e-07	up	yes
lbb04626	Organismal Systems	Environmental adaptation	Plant-pathogen interaction	0.000164043	0.00282974	LOC132633287	2.64581	1.40371	1.14733e-07	2.82431e-07	up	yes
lbb04626	Organismal Systems	Environmental adaptation	Plant-pathogen interaction	0.000164043	0.00282974	LOC132642515	2.60847	1.3832	1.2755e-07	3.13096e-07	up	yes
lbb04626	Organismal Systems	Environmental adaptation	Plant-pathogen interaction	0.000164043	0.00282974	LOC132602089	33.7959	5.07878	1.56207e-07	3.81571e-07	up	yes
lbb04626	Organismal Systems	Environmental adaptation	Plant-pathogen interaction	0.000164043	0.00282974	LOC132624525	2879.4	11.4916	1.63958e-07	3.99971e-07	up	yes
lbb04626	Organismal Systems	Environmental adaptation	Plant-pathogen interaction	0.000164043	0.00282974	LOC132605192	13.4202	3.74633	4.86613e-07	1.15298e-06	up	yes
lbb04626	Organismal Systems	Environmental adaptation	Plant-pathogen interaction	0.000164043	0.00282974	LOC132609476	2.29783	1.20027	5.057e-07	1.19683e-06	up	yes
lbb04626	Organismal Systems	Environmental adaptation	Plant-pathogen interaction	0.000164043	0.00282974	LOC132613708	2.44698	1.291	5.3133e-07	1.25497e-06	up	yes
lbb04626	Organismal Systems	Environmental adaptation	Plant-pathogen interaction	0.000164043	0.00282974	LOC132624492	0.000923532	-10.0806	5.76906e-07	1.36e-06	down	yes
lbb04626	Organismal Systems	Environmental adaptation	Plant-pathogen interaction	0.000164043	0.00282974	LOC132605191	12.1065	3.59771	5.80133e-07	1.36741e-06	up	yes
lbb04626	Organismal Systems	Environmental adaptation	Plant-pathogen interaction	0.000164043	0.00282974	LOC132620326	1609.27	10.6522	6.33959e-07	1.49046e-06	up	yes
lbb04626	Organismal Systems	Environmental adaptation	Plant-pathogen interaction	0.000164043	0.00282974	LOC132624603	38.9222	5.28252	6.52303e-07	1.53261e-06	up	yes
lbb04626	Organismal Systems	Environmental adaptation	Plant-pathogen interaction	0.000164043	0.00282974	LOC132625231	12.8346	3.68196	7.34072e-07	1.71886e-06	up	yes
lbb04626	Organismal Systems	Environmental adaptation	Plant-pathogen interaction	0.000164043	0.00282974	LOC132609488	2.44301	1.28866	7.36592e-07	1.72452e-06	up	yes
lbb04626	Organismal Systems	Environmental adaptation	Plant-pathogen interaction	0.000164043	0.00282974	LOC132631659	0.202063	-2.30712	1.06703e-06	2.47364e-06	down	yes
lbb04626	Organismal Systems	Environmental adaptation	Plant-pathogen interaction	0.000164043	0.00282974	LOC132624264	6.68166	2.74021	2.22622e-06	5.03835e-06	up	yes
lbb04626	Organismal Systems	Environmental adaptation	Plant-pathogen interaction	0.000164043	0.00282974	LOC132617603	14.5905	3.86696	2.25497e-06	5.10202e-06	up	yes
lbb04626	Organismal Systems	Environmental adaptation	Plant-pathogen interaction	0.000164043	0.00282974	LOC132618127	3181.25	11.6354	3.14742e-06	7.05657e-06	up	yes
lbb04626	Organismal Systems	Environmental adaptation	Plant-pathogen interaction	0.000164043	0.00282974	LOC132623677	0.396377	-1.33505	6.76407e-06	1.48058e-05	down	yes
lbb04626	Organismal Systems	Environmental adaptation	Plant-pathogen interaction	0.000164043	0.00282974	LOC132600563	7.19259	2.84651	8.21548e-06	1.78716e-05	up	yes
lbb04626	Organismal Systems	Environmental adaptation	Plant-pathogen interaction	0.000164043	0.00282974	LOC132614004	2.35624	1.23649	2.22749e-05	4.68593e-05	up	yes
lbb04626	Organismal Systems	Environmental adaptation	Plant-pathogen interaction	0.000164043	0.00282974	LOC132618039	7.00377	2.80813	2.46187e-05	5.16453e-05	up	yes
lbb04626	Organismal Systems	Environmental adaptation	Plant-pathogen interaction	0.000164043	0.00282974	LOC132641847	490.687	8.93866	3.17497e-05	6.60975e-05	up	yes
lbb04626	Organismal Systems	Environmental adaptation	Plant-pathogen interaction	0.000164043	0.00282974	LOC132630310	0.00024189	-12.0134	3.39848e-05	7.0635e-05	down	yes
lbb04626	Organismal Systems	Environmental adaptation	Plant-pathogen interaction	0.000164043	0.00282974	LOC132600202	0.000295294	-11.7256	3.41491e-05	7.09588e-05	down	yes
lbb04626	Organismal Systems	Environmental adaptation	Plant-pathogen interaction	0.000164043	0.00282974	LOC132628407	8.32481	3.05742	3.44928e-05	7.16143e-05	up	yes
lbb04626	Organismal Systems	Environmental adaptation	Plant-pathogen interaction	0.000164043	0.00282974	LOC132636916	946.15	9.88593	4.50269e-05	9.27056e-05	up	yes
lbb04626	Organismal Systems	Environmental adaptation	Plant-pathogen interaction	0.000164043	0.00282974	LOC132602766	2815.44	11.4591	5.17536e-05	0.000106157	up	yes
lbb04626	Organismal Systems	Environmental adaptation	Plant-pathogen interaction	0.000164043	0.00282974	LOC132600805	0.197621	-2.33919	6.62852e-05	0.000134746	down	yes
lbb04626	Organismal Systems	Environmental adaptation	Plant-pathogen interaction	0.000164043	0.00282974	LOC132625233	2739.07	11.4195	7.70067e-05	0.000155604	up	yes
lbb04626	Organismal Systems	Environmental adaptation	Plant-pathogen interaction	0.000164043	0.00282974	LOC132624010	4.8951	2.29134	8.27192e-05	0.000166699	up	yes
lbb04626	Organismal Systems	Environmental adaptation	Plant-pathogen interaction	0.000164043	0.00282974	LOC132633895	13.3698	3.74091	0.000100653	0.000201295	up	yes
lbb04626	Organismal Systems	Environmental adaptation	Plant-pathogen interaction	0.000164043	0.00282974	LOC132617442	0.000323196	-11.5953	0.000109481	0.000218131	down	yes
lbb04626	Organismal Systems	Environmental adaptation	Plant-pathogen interaction	0.000164043	0.00282974	LOC132635439	2.48983	1.31605	0.000125815	0.000249667	up	yes
lbb04626	Organismal Systems	Environmental adaptation	Plant-pathogen interaction	0.000164043	0.00282974	LOC132645456	2.6526	1.40741	0.000144653	0.000285814	up	yes
lbb04626	Organismal Systems	Environmental adaptation	Plant-pathogen interaction	0.000164043	0.00282974	LOC132602464	3508.66	11.7767	0.000182898	0.000358405	up	yes
lbb04626	Organismal Systems	Environmental adaptation	Plant-pathogen interaction	0.000164043	0.00282974	LOC132613709	3.36146	1.74909	0.000195366	0.000381842	up	yes
lbb04626	Organismal Systems	Environmental adaptation	Plant-pathogen interaction	0.000164043	0.00282974	LOC132623301	0.188365	-2.4084	0.000210881	0.00041083	down	yes
lbb04626	Organismal Systems	Environmental adaptation	Plant-pathogen interaction	0.000164043	0.00282974	LOC132615809	2.47148	1.30537	0.000231633	0.000449563	up	yes
lbb04626	Organismal Systems	Environmental adaptation	Plant-pathogen interaction	0.000164043	0.00282974	LOC132599967	1543.63	10.5921	0.000248465	0.000480736	up	yes
lbb04626	Organismal Systems	Environmental adaptation	Plant-pathogen interaction	0.000164043	0.00282974	LOC132626225	0.490373	-1.02805	0.000256701	0.00049584	down	yes
lbb04626	Organismal Systems	Environmental adaptation	Plant-pathogen interaction	0.000164043	0.00282974	LOC132645813	4.41117	2.14116	0.000295324	0.00056666	up	yes
lbb04626	Organismal Systems	Environmental adaptation	Plant-pathogen interaction	0.000164043	0.00282974	LOC132605277	1557.62	10.6051	0.000311736	0.000597008	up	yes
lbb04626	Organismal Systems	Environmental adaptation	Plant-pathogen interaction	0.000164043	0.00282974	LOC132624943	0.217983	-2.19771	0.000362962	0.000691707	down	yes
lbb04626	Organismal Systems	Environmental adaptation	Plant-pathogen interaction	0.000164043	0.00282974	LOC132598904	0.416375	-1.26405	0.000364428	0.000694421	down	yes
lbb04626	Organismal Systems	Environmental adaptation	Plant-pathogen interaction	0.000164043	0.00282974	LOC132622496	0.149638	-2.74045	0.00037457	0.000712925	down	yes
lbb04626	Organismal Systems	Environmental adaptation	Plant-pathogen interaction	0.000164043	0.00282974	LOC132602775	0.0947803	-3.39927	0.000438655	0.00082922	down	yes
lbb04626	Organismal Systems	Environmental adaptation	Plant-pathogen interaction	0.000164043	0.00282974	LOC132631542	1882.59	10.8785	0.00047866	0.000901957	up	yes
lbb04626	Organismal Systems	Environmental adaptation	Plant-pathogen interaction	0.000164043	0.00282974	LOC132600634	0.430561	-1.21571	0.000484751	0.00091281	down	yes
lbb04626	Organismal Systems	Environmental adaptation	Plant-pathogen interaction	0.000164043	0.00282974	LOC132621901	9.85292	3.30055	0.000556834	0.00104344	up	yes
lbb04626	Organismal Systems	Environmental adaptation	Plant-pathogen interaction	0.000164043	0.00282974	LOC132640538	18.6833	4.22368	0.000573684	0.00107373	up	yes
lbb04626	Organismal Systems	Environmental adaptation	Plant-pathogen interaction	0.000164043	0.00282974	LOC132605620	2.06264	1.04449	0.000765898	0.00141745	up	yes
lbb04626	Organismal Systems	Environmental adaptation	Plant-pathogen interaction	0.000164043	0.00282974	LOC132602466	10.203	3.35092	0.000842691	0.00155175	up	yes
lbb04626	Organismal Systems	Environmental adaptation	Plant-pathogen interaction	0.000164043	0.00282974	LOC132605649	3.18893	1.67307	0.000925602	0.00169894	up	yes
lbb04626	Organismal Systems	Environmental adaptation	Plant-pathogen interaction	0.000164043	0.00282974	LOC132642238	8.02462	3.00443	0.000991264	0.00181483	up	yes
lbb04626	Organismal Systems	Environmental adaptation	Plant-pathogen interaction	0.000164043	0.00282974	LOC132613380	967.657	9.91835	0.000996426	0.00182357	up	yes
lbb04626	Organismal Systems	Environmental adaptation	Plant-pathogen interaction	0.000164043	0.00282974	LOC132638668	8.0616	3.01107	0.00138525	0.00249908	up	yes
lbb04626	Organismal Systems	Environmental adaptation	Plant-pathogen interaction	0.000164043	0.00282974	LOC132630234	1926.63	10.9119	0.00146813	0.0026421	up	yes
lbb04626	Organismal Systems	Environmental adaptation	Plant-pathogen interaction	0.000164043	0.00282974	LOC132615873	0.459359	-1.12231	0.00164879	0.00295022	down	yes
lbb04626	Organismal Systems	Environmental adaptation	Plant-pathogen interaction	0.000164043	0.00282974	LOC132602465	2574.77	11.3302	0.00169181	0.00302375	up	yes
lbb04626	Organismal Systems	Environmental adaptation	Plant-pathogen interaction	0.000164043	0.00282974	LOC132609356	15.9373	3.99433	0.0020764	0.00367755	up	yes
lbb04626	Organismal Systems	Environmental adaptation	Plant-pathogen interaction	0.000164043	0.00282974	LOC132611879	1527.75	10.5772	0.0022627	0.00399125	up	yes
lbb04626	Organismal Systems	Environmental adaptation	Plant-pathogen interaction	0.000164043	0.00282974	LOC132605828	0.00131	-9.57621	0.00251242	0.00441151	down	yes
lbb04626	Organismal Systems	Environmental adaptation	Plant-pathogen interaction	0.000164043	0.00282974	LOC132605164	0.127685	-2.96934	0.00288046	0.00502838	down	yes
lbb04626	Organismal Systems	Environmental adaptation	Plant-pathogen interaction	0.000164043	0.00282974	LOC132612255	0.00116873	-9.74084	0.00305493	0.00531498	down	yes
lbb04626	Organismal Systems	Environmental adaptation	Plant-pathogen interaction	0.000164043	0.00282974	LOC132644494	0.0573873	-4.12312	0.00354024	0.00612165	down	yes
lbb04626	Organismal Systems	Environmental adaptation	Plant-pathogen interaction	0.000164043	0.00282974	LOC132599977	2.34402	1.22899	0.00420815	0.00721735	up	yes
lbb04626	Organismal Systems	Environmental adaptation	Plant-pathogen interaction	0.000164043	0.00282974	LOC132602651	1211.57	10.2427	0.00459421	0.00784327	up	yes
lbb04626	Organismal Systems	Environmental adaptation	Plant-pathogen interaction	0.000164043	0.00282974	LOC132613286	6.25494	2.645	0.00469906	0.00801275	up	yes
lbb04626	Organismal Systems	Environmental adaptation	Plant-pathogen interaction	0.000164043	0.00282974	LOC132625573	0.258332	-1.9527	0.00603495	0.0101732	down	yes
lbb04626	Organismal Systems	Environmental adaptation	Plant-pathogen interaction	0.000164043	0.00282974	LOC132628488	0.000907304	-10.1061	0.00726401	0.0121411	down	yes
lbb04626	Organismal Systems	Environmental adaptation	Plant-pathogen interaction	0.000164043	0.00282974	LOC132628869	6.15727	2.62229	0.00741468	0.0123798	up	yes
lbb04626	Organismal Systems	Environmental adaptation	Plant-pathogen interaction	0.000164043	0.00282974	LOC132610093	0.000792201	-10.3018	0.0107956	0.0176731	down	yes
lbb04626	Organismal Systems	Environmental adaptation	Plant-pathogen interaction	0.000164043	0.00282974	LOC132610874	0.00117564	-9.73234	0.0147186	0.0236792	down	yes
lbb04626	Organismal Systems	Environmental adaptation	Plant-pathogen interaction	0.000164043	0.00282974	LOC132639229	26.5669	4.73156	0.0153653	0.0246609	up	yes
lbb04626	Organismal Systems	Environmental adaptation	Plant-pathogen interaction	0.000164043	0.00282974	LOC132634259	840.283	9.71473	0.0165872	0.0265165	up	yes
lbb04626	Organismal Systems	Environmental adaptation	Plant-pathogen interaction	0.000164043	0.00282974	LOC132628399	3.69651	1.88616	0.0177912	0.0283385	up	yes
lbb04626	Organismal Systems	Environmental adaptation	Plant-pathogen interaction	0.000164043	0.00282974	LOC132641780	0.355419	-1.49241	0.0182336	0.0290096	down	yes
lbb04626	Organismal Systems	Environmental adaptation	Plant-pathogen interaction	0.000164043	0.00282974	LOC132600201	3.79665	1.92473	0.0206564	0.0326287	up	yes
lbb04626	Organismal Systems	Environmental adaptation	Plant-pathogen interaction	0.000164043	0.00282974	LOC132610985	0.116344	-3.10354	0.0222847	0.0350668	down	yes
lbb04626	Organismal Systems	Environmental adaptation	Plant-pathogen interaction	0.000164043	0.00282974	LOC132620239	1570.38	10.6169	0.0236561	0.0371066	up	yes
lbb04626	Organismal Systems	Environmental adaptation	Plant-pathogen interaction	0.000164043	0.00282974	LOC132629112	0.000250039	-11.9656	0.0240138	0.0376267	down	yes
lbb04626	Organismal Systems	Environmental adaptation	Plant-pathogen interaction	0.000164043	0.00282974	LOC132607634	3.53897	1.82333	0.0240605	0.0376944	up	yes
lbb04626	Organismal Systems	Environmental adaptation	Plant-pathogen interaction	0.000164043	0.00282974	LOC132638578	0.000668601	-10.5466	0.0240716	0.03771	down	yes
lbb04626	Organismal Systems	Environmental adaptation	Plant-pathogen interaction	0.000164043	0.00282974	LOC132609645	0.428028	-1.22422	0.0249089	0.0389609	down	yes
lbb00941	Metabolism	Biosynthesis of other secondary metabolites	Flavonoid biosynthesis	0.000439575	0.00674015	LOC132606794	0.00864668	-6.85364	0	0	down	yes
lbb00941	Metabolism	Biosynthesis of other secondary metabolites	Flavonoid biosynthesis	0.000439575	0.00674015	LOC132613653	0.00313099	-8.31917	0	0	down	yes
lbb00941	Metabolism	Biosynthesis of other secondary metabolites	Flavonoid biosynthesis	0.000439575	0.00674015	LOC132640283	48.9225	5.61243	0	0	up	yes
lbb00941	Metabolism	Biosynthesis of other secondary metabolites	Flavonoid biosynthesis	0.000439575	0.00674015	LOC132627190	19.6016	4.2929	6.40705e-288	4.22942e-286	up	yes
lbb00941	Metabolism	Biosynthesis of other secondary metabolites	Flavonoid biosynthesis	0.000439575	0.00674015	LOC132636574	0.0448678	-4.47818	1.70624e-266	9.98738e-265	down	yes
lbb00941	Metabolism	Biosynthesis of other secondary metabolites	Flavonoid biosynthesis	0.000439575	0.00674015	LOC132614278	0.00125668	-9.63617	2.6164e-200	1.02281e-198	down	yes
lbb00941	Metabolism	Biosynthesis of other secondary metabolites	Flavonoid biosynthesis	0.000439575	0.00674015	LOC132613820	0.00416276	-7.90825	9.00011e-195	3.35571e-193	down	yes
lbb00941	Metabolism	Biosynthesis of other secondary metabolites	Flavonoid biosynthesis	0.000439575	0.00674015	LOC132641890	9.27799	3.21381	1.05943e-163	3.12e-162	up	yes
lbb00941	Metabolism	Biosynthesis of other secondary metabolites	Flavonoid biosynthesis	0.000439575	0.00674015	LOC132609558	4.52922	2.17926	8.73801e-157	2.41625e-155	up	yes
lbb00941	Metabolism	Biosynthesis of other secondary metabolites	Flavonoid biosynthesis	0.000439575	0.00674015	LOC132640443	6.21552	2.63588	2.36647e-156	6.51656e-155	up	yes
lbb00941	Metabolism	Biosynthesis of other secondary metabolites	Flavonoid biosynthesis	0.000439575	0.00674015	LOC132626332	0.12883	-2.95645	6.49228e-128	1.38079e-126	down	yes
lbb00941	Metabolism	Biosynthesis of other secondary metabolites	Flavonoid biosynthesis	0.000439575	0.00674015	LOC132627034	5.01882	2.32735	6.76475e-116	1.27769e-114	up	yes
lbb00941	Metabolism	Biosynthesis of other secondary metabolites	Flavonoid biosynthesis	0.000439575	0.00674015	LOC132604314	6.37771	2.67304	9.65802e-107	1.68288e-105	up	yes
lbb00941	Metabolism	Biosynthesis of other secondary metabolites	Flavonoid biosynthesis	0.000439575	0.00674015	LOC132617823	16.062	4.00558	1.41145e-104	2.40988e-103	up	yes
lbb00941	Metabolism	Biosynthesis of other secondary metabolites	Flavonoid biosynthesis	0.000439575	0.00674015	LOC132632867	3.48184	1.79985	5.73622e-104	9.73861e-103	up	yes
lbb00941	Metabolism	Biosynthesis of other secondary metabolites	Flavonoid biosynthesis	0.000439575	0.00674015	LOC132631091	0.407145	-1.29638	1.26431e-97	2.00736e-96	down	yes
lbb00941	Metabolism	Biosynthesis of other secondary metabolites	Flavonoid biosynthesis	0.000439575	0.00674015	LOC132614924	6.95941	2.79896	1.38821e-86	1.9388e-85	up	yes
lbb00941	Metabolism	Biosynthesis of other secondary metabolites	Flavonoid biosynthesis	0.000439575	0.00674015	LOC132622191	0.114778	-3.12308	5.62769e-76	6.87039e-75	down	yes
lbb00941	Metabolism	Biosynthesis of other secondary metabolites	Flavonoid biosynthesis	0.000439575	0.00674015	LOC132632376	25.0148	4.64471	4.09381e-72	4.76727e-71	up	yes
lbb00941	Metabolism	Biosynthesis of other secondary metabolites	Flavonoid biosynthesis	0.000439575	0.00674015	LOC132638827	43.1252	5.43046	7.55704e-71	8.66597e-70	up	yes
lbb00941	Metabolism	Biosynthesis of other secondary metabolites	Flavonoid biosynthesis	0.000439575	0.00674015	LOC132632189	5.17136	2.37054	1.01492e-70	1.16023e-69	up	yes
lbb00941	Metabolism	Biosynthesis of other secondary metabolites	Flavonoid biosynthesis	0.000439575	0.00674015	LOC132614074	0.0389307	-4.68295	2.77974e-61	2.78497e-60	down	yes
lbb00941	Metabolism	Biosynthesis of other secondary metabolites	Flavonoid biosynthesis	0.000439575	0.00674015	LOC132645808	0.136103	-2.87723	6.23049e-61	6.21395e-60	down	yes
lbb00941	Metabolism	Biosynthesis of other secondary metabolites	Flavonoid biosynthesis	0.000439575	0.00674015	LOC132600189	0.160668	-2.63785	8.36187e-61	8.31461e-60	down	yes
lbb00941	Metabolism	Biosynthesis of other secondary metabolites	Flavonoid biosynthesis	0.000439575	0.00674015	LOC132621123	2.30561	1.20515	4.06817e-60	3.99591e-59	up	yes
lbb00941	Metabolism	Biosynthesis of other secondary metabolites	Flavonoid biosynthesis	0.000439575	0.00674015	LOC132621116	0.0111278	-6.48969	2.64831e-53	2.34812e-52	down	yes
lbb00941	Metabolism	Biosynthesis of other secondary metabolites	Flavonoid biosynthesis	0.000439575	0.00674015	LOC132626849	0.148412	-2.75232	1.62544e-47	1.30287e-46	down	yes
lbb00941	Metabolism	Biosynthesis of other secondary metabolites	Flavonoid biosynthesis	0.000439575	0.00674015	LOC132636570	351.356	8.45679	1.42955e-44	1.08911e-43	up	yes
lbb00941	Metabolism	Biosynthesis of other secondary metabolites	Flavonoid biosynthesis	0.000439575	0.00674015	LOC132637907	0.341694	-1.54922	2.60329e-43	1.94128e-42	down	yes
lbb00941	Metabolism	Biosynthesis of other secondary metabolites	Flavonoid biosynthesis	0.000439575	0.00674015	LOC132610120	2.60032	1.37869	7.68378e-39	5.25145e-38	up	yes
lbb00941	Metabolism	Biosynthesis of other secondary metabolites	Flavonoid biosynthesis	0.000439575	0.00674015	LOC132605865	0.0277837	-5.16962	1.29705e-37	8.65714e-37	down	yes
lbb00941	Metabolism	Biosynthesis of other secondary metabolites	Flavonoid biosynthesis	0.000439575	0.00674015	LOC132604504	0.197867	-2.3374	4.51883e-37	2.97525e-36	down	yes
lbb00941	Metabolism	Biosynthesis of other secondary metabolites	Flavonoid biosynthesis	0.000439575	0.00674015	LOC132645355	0.418828	-1.25557	2.84076e-36	1.84107e-35	down	yes
lbb00941	Metabolism	Biosynthesis of other secondary metabolites	Flavonoid biosynthesis	0.000439575	0.00674015	LOC132600739	0.0736839	-3.76251	4.48642e-33	2.70461e-32	down	yes
lbb00941	Metabolism	Biosynthesis of other secondary metabolites	Flavonoid biosynthesis	0.000439575	0.00674015	LOC132618356	0.210996	-2.24471	2.7653e-32	1.63661e-31	down	yes
lbb00941	Metabolism	Biosynthesis of other secondary metabolites	Flavonoid biosynthesis	0.000439575	0.00674015	LOC132607585	0.02623	-5.25264	1.34689e-30	7.64577e-30	down	yes
lbb00941	Metabolism	Biosynthesis of other secondary metabolites	Flavonoid biosynthesis	0.000439575	0.00674015	LOC132602825	97.5996	6.6088	8.76144e-30	4.88879e-29	up	yes
lbb00941	Metabolism	Biosynthesis of other secondary metabolites	Flavonoid biosynthesis	0.000439575	0.00674015	LOC132609774	0.394641	-1.34139	6.99527e-29	3.81573e-28	down	yes
lbb00941	Metabolism	Biosynthesis of other secondary metabolites	Flavonoid biosynthesis	0.000439575	0.00674015	LOC132607584	0.0188514	-5.72918	9.32538e-28	4.9385e-27	down	yes
lbb00941	Metabolism	Biosynthesis of other secondary metabolites	Flavonoid biosynthesis	0.000439575	0.00674015	LOC132606816	0.0824236	-3.6008	2.0219e-26	1.03128e-25	down	yes
lbb00941	Metabolism	Biosynthesis of other secondary metabolites	Flavonoid biosynthesis	0.000439575	0.00674015	LOC132633084	0.465713	-1.10249	5.55302e-23	2.57898e-22	down	yes
lbb00941	Metabolism	Biosynthesis of other secondary metabolites	Flavonoid biosynthesis	0.000439575	0.00674015	LOC132621121	0.152325	-2.71478	4.06497e-22	1.84008e-21	down	yes
lbb00941	Metabolism	Biosynthesis of other secondary metabolites	Flavonoid biosynthesis	0.000439575	0.00674015	LOC132607582	2.27249	1.18427	2.81089e-21	1.24148e-20	up	yes
lbb00941	Metabolism	Biosynthesis of other secondary metabolites	Flavonoid biosynthesis	0.000439575	0.00674015	LOC132600730	33.3164	5.05816	5.15207e-21	2.2616e-20	up	yes
lbb00941	Metabolism	Biosynthesis of other secondary metabolites	Flavonoid biosynthesis	0.000439575	0.00674015	LOC132608941	4.8242	2.27029	2.85702e-20	1.22282e-19	up	yes
lbb00941	Metabolism	Biosynthesis of other secondary metabolites	Flavonoid biosynthesis	0.000439575	0.00674015	LOC132604315	179.116	7.48475	6.92983e-20	2.93036e-19	up	yes
lbb00941	Metabolism	Biosynthesis of other secondary metabolites	Flavonoid biosynthesis	0.000439575	0.00674015	LOC132624395	2.79115e-05	-15.1288	5.97516e-19	2.43783e-18	down	yes
lbb00941	Metabolism	Biosynthesis of other secondary metabolites	Flavonoid biosynthesis	0.000439575	0.00674015	LOC132600726	0.394991	-1.34011	2.32447e-17	8.93584e-17	down	yes
lbb00941	Metabolism	Biosynthesis of other secondary metabolites	Flavonoid biosynthesis	0.000439575	0.00674015	LOC132599027	0.306	-1.7084	4.86146e-17	1.84506e-16	down	yes
lbb00941	Metabolism	Biosynthesis of other secondary metabolites	Flavonoid biosynthesis	0.000439575	0.00674015	LOC132621414	5.62473e-05	-14.1179	1.53973e-16	5.75779e-16	down	yes
lbb00941	Metabolism	Biosynthesis of other secondary metabolites	Flavonoid biosynthesis	0.000439575	0.00674015	LOC132630890	5.60813	2.48752	3.52317e-15	1.24979e-14	up	yes
lbb00941	Metabolism	Biosynthesis of other secondary metabolites	Flavonoid biosynthesis	0.000439575	0.00674015	LOC132629192	4.32935	2.11415	5.70133e-13	1.84243e-12	up	yes
lbb00941	Metabolism	Biosynthesis of other secondary metabolites	Flavonoid biosynthesis	0.000439575	0.00674015	LOC132604350	59.2336	5.88834	2.713e-12	8.46376e-12	up	yes
lbb00941	Metabolism	Biosynthesis of other secondary metabolites	Flavonoid biosynthesis	0.000439575	0.00674015	LOC132607583	0.179849	-2.47514	3.75057e-12	1.1625e-11	down	yes
lbb00941	Metabolism	Biosynthesis of other secondary metabolites	Flavonoid biosynthesis	0.000439575	0.00674015	LOC132603106	0.00462734	-7.7556	6.94771e-12	2.13209e-11	down	yes
lbb00941	Metabolism	Biosynthesis of other secondary metabolites	Flavonoid biosynthesis	0.000439575	0.00674015	LOC132609942	4.63346	2.21209	4.8736e-11	1.44013e-10	up	yes
lbb00941	Metabolism	Biosynthesis of other secondary metabolites	Flavonoid biosynthesis	0.000439575	0.00674015	LOC132607587	9.3541e-05	-13.384	7.17195e-11	2.10331e-10	down	yes
lbb00941	Metabolism	Biosynthesis of other secondary metabolites	Flavonoid biosynthesis	0.000439575	0.00674015	LOC132606622	0.295721	-1.75769	8.35456e-11	2.44385e-10	down	yes
lbb00941	Metabolism	Biosynthesis of other secondary metabolites	Flavonoid biosynthesis	0.000439575	0.00674015	LOC132636035	0.00016461	-12.5687	1.4128e-10	4.09107e-10	down	yes
lbb00941	Metabolism	Biosynthesis of other secondary metabolites	Flavonoid biosynthesis	0.000439575	0.00674015	LOC132618904	0.0818873	-3.61022	6.03162e-10	1.68777e-09	down	yes
lbb00941	Metabolism	Biosynthesis of other secondary metabolites	Flavonoid biosynthesis	0.000439575	0.00674015	LOC132637570	0.240894	-2.05353	1.53388e-09	4.19902e-09	down	yes
lbb00941	Metabolism	Biosynthesis of other secondary metabolites	Flavonoid biosynthesis	0.000439575	0.00674015	LOC132615257	0.000108516	-13.1698	2.77179e-09	7.48255e-09	down	yes
lbb00941	Metabolism	Biosynthesis of other secondary metabolites	Flavonoid biosynthesis	0.000439575	0.00674015	LOC132636398	0.00329541	-8.24533	1.78606e-08	4.6187e-08	down	yes
lbb00941	Metabolism	Biosynthesis of other secondary metabolites	Flavonoid biosynthesis	0.000439575	0.00674015	LOC132605176	0.000179041	-12.4474	5.30784e-08	1.3344e-07	down	yes
lbb00941	Metabolism	Biosynthesis of other secondary metabolites	Flavonoid biosynthesis	0.000439575	0.00674015	LOC132617081	0.0452557	-4.46576	1.95962e-07	4.75974e-07	down	yes
lbb00941	Metabolism	Biosynthesis of other secondary metabolites	Flavonoid biosynthesis	0.000439575	0.00674015	LOC132622192	0.261611	-1.9345	4.52187e-07	1.07356e-06	down	yes
lbb00941	Metabolism	Biosynthesis of other secondary metabolites	Flavonoid biosynthesis	0.000439575	0.00674015	LOC132604358	0.111335	-3.16703	9.97609e-07	2.31773e-06	down	yes
lbb00941	Metabolism	Biosynthesis of other secondary metabolites	Flavonoid biosynthesis	0.000439575	0.00674015	LOC132607000	0.161987	-2.62605	1.32218e-06	3.04357e-06	down	yes
lbb00941	Metabolism	Biosynthesis of other secondary metabolites	Flavonoid biosynthesis	0.000439575	0.00674015	LOC132636371	0.000316499	-11.6255	1.39075e-06	3.19431e-06	down	yes
lbb00941	Metabolism	Biosynthesis of other secondary metabolites	Flavonoid biosynthesis	0.000439575	0.00674015	LOC132617079	2.1706	1.11809	1.89992e-06	4.31908e-06	up	yes
lbb00941	Metabolism	Biosynthesis of other secondary metabolites	Flavonoid biosynthesis	0.000439575	0.00674015	LOC132604041	2741.47	11.4207	2.16088e-06	4.89618e-06	up	yes
lbb00941	Metabolism	Biosynthesis of other secondary metabolites	Flavonoid biosynthesis	0.000439575	0.00674015	LOC132604320	0.0232933	-5.42394	3.18994e-06	7.14705e-06	down	yes
lbb00941	Metabolism	Biosynthesis of other secondary metabolites	Flavonoid biosynthesis	0.000439575	0.00674015	LOC132625296	2.12551	1.08781	3.65995e-06	8.16415e-06	up	yes
lbb00941	Metabolism	Biosynthesis of other secondary metabolites	Flavonoid biosynthesis	0.000439575	0.00674015	LOC132633812	0.000349762	-11.4813	6.64641e-06	1.45599e-05	down	yes
lbb00941	Metabolism	Biosynthesis of other secondary metabolites	Flavonoid biosynthesis	0.000439575	0.00674015	LOC132606055	0.461506	-1.11558	2.87068e-05	5.99629e-05	down	yes
lbb00941	Metabolism	Biosynthesis of other secondary metabolites	Flavonoid biosynthesis	0.000439575	0.00674015	LOC132617324	3613.52	11.8192	3.235e-05	6.73303e-05	up	yes
lbb00941	Metabolism	Biosynthesis of other secondary metabolites	Flavonoid biosynthesis	0.000439575	0.00674015	LOC132634997	0.455791	-1.13356	0.000208206	0.00040581	down	yes
lbb00941	Metabolism	Biosynthesis of other secondary metabolites	Flavonoid biosynthesis	0.000439575	0.00674015	LOC132616078	6.62662	2.72827	0.00026943	0.000519204	up	yes
lbb00941	Metabolism	Biosynthesis of other secondary metabolites	Flavonoid biosynthesis	0.000439575	0.00674015	LOC132604318	9.78695	3.29086	0.000320191	0.00061242	up	yes
lbb00941	Metabolism	Biosynthesis of other secondary metabolites	Flavonoid biosynthesis	0.000439575	0.00674015	LOC132638250	0.24258	-2.04347	0.000496086	0.000933304	down	yes
lbb00941	Metabolism	Biosynthesis of other secondary metabolites	Flavonoid biosynthesis	0.000439575	0.00674015	LOC132607586	0.0595048	-4.07085	0.000518002	0.000973152	down	yes
lbb00941	Metabolism	Biosynthesis of other secondary metabolites	Flavonoid biosynthesis	0.000439575	0.00674015	LOC132607840	0.19344	-2.37004	0.000636335	0.00118563	down	yes
lbb00941	Metabolism	Biosynthesis of other secondary metabolites	Flavonoid biosynthesis	0.000439575	0.00674015	LOC132600786	0.425195	-1.2338	0.000835055	0.00153872	down	yes
lbb00941	Metabolism	Biosynthesis of other secondary metabolites	Flavonoid biosynthesis	0.000439575	0.00674015	LOC132606792	0.0895385	-3.48135	0.00121893	0.00221133	down	yes
lbb00941	Metabolism	Biosynthesis of other secondary metabolites	Flavonoid biosynthesis	0.000439575	0.00674015	LOC132627758	0.000437704	-11.1578	0.00157109	0.00281804	down	yes
lbb00941	Metabolism	Biosynthesis of other secondary metabolites	Flavonoid biosynthesis	0.000439575	0.00674015	LOC132620396	0.000520208	-10.9086	0.00161333	0.00288957	down	yes
lbb00941	Metabolism	Biosynthesis of other secondary metabolites	Flavonoid biosynthesis	0.000439575	0.00674015	LOC132642646	0.353305	-1.50101	0.00295777	0.00515572	down	yes
lbb00941	Metabolism	Biosynthesis of other secondary metabolites	Flavonoid biosynthesis	0.000439575	0.00674015	LOC132602946	2.63734	1.39908	0.00389319	0.00670358	up	yes
lbb00941	Metabolism	Biosynthesis of other secondary metabolites	Flavonoid biosynthesis	0.000439575	0.00674015	LOC132642122	1097.92	10.1006	0.00448018	0.00766007	up	yes
lbb00941	Metabolism	Biosynthesis of other secondary metabolites	Flavonoid biosynthesis	0.000439575	0.00674015	LOC132622232	0.224308	-2.15645	0.00696799	0.0116675	down	yes
lbb00941	Metabolism	Biosynthesis of other secondary metabolites	Flavonoid biosynthesis	0.000439575	0.00674015	LOC132611389	0.00120315	-9.69897	0.0103679	0.0170057	down	yes
lbb00941	Metabolism	Biosynthesis of other secondary metabolites	Flavonoid biosynthesis	0.000439575	0.00674015	LOC132605521	0.168115	-2.57248	0.0161018	0.0257803	down	yes
lbb00941	Metabolism	Biosynthesis of other secondary metabolites	Flavonoid biosynthesis	0.000439575	0.00674015	LOC132624028	0.492839	-1.02081	0.0181749	0.028919	down	yes
lbb00941	Metabolism	Biosynthesis of other secondary metabolites	Flavonoid biosynthesis	0.000439575	0.00674015	LOC132604349	0.216162	-2.20981	0.0255746	0.0399416	down	yes
lbb00941	Metabolism	Biosynthesis of other secondary metabolites	Flavonoid biosynthesis	0.000439575	0.00674015	LOC132624050	8.28229	3.05003	0.0308242	0.0475297	up	yes
lbb00290	Metabolism	Amino acid metabolism	Valine, leucine and isoleucine biosynthesis	0.000497314	0.00686293	LOC132636585	3.41845	1.77334	1.05299e-192	3.85653e-191	up	yes
lbb00290	Metabolism	Amino acid metabolism	Valine, leucine and isoleucine biosynthesis	0.000497314	0.00686293	LOC132629918	0.0607831	-4.04019	9.05978e-168	2.77431e-166	down	yes
lbb00290	Metabolism	Amino acid metabolism	Valine, leucine and isoleucine biosynthesis	0.000497314	0.00686293	LOC132622554	3.52285	1.81674	2.60912e-125	5.41676e-124	up	yes
lbb00290	Metabolism	Amino acid metabolism	Valine, leucine and isoleucine biosynthesis	0.000497314	0.00686293	LOC132614234	4.32175	2.11161	6.18497e-106	1.06982e-104	up	yes
lbb00290	Metabolism	Amino acid metabolism	Valine, leucine and isoleucine biosynthesis	0.000497314	0.00686293	LOC132627184	0.381704	-1.38947	9.89194e-100	1.6076e-98	down	yes
lbb00290	Metabolism	Amino acid metabolism	Valine, leucine and isoleucine biosynthesis	0.000497314	0.00686293	LOC132620321	0.334433	-1.58021	5.08721e-92	7.54121e-91	down	yes
lbb00290	Metabolism	Amino acid metabolism	Valine, leucine and isoleucine biosynthesis	0.000497314	0.00686293	LOC132609321	0.170999	-2.54794	5.77317e-82	7.60982e-81	down	yes
lbb00290	Metabolism	Amino acid metabolism	Valine, leucine and isoleucine biosynthesis	0.000497314	0.00686293	LOC132640286	3.80242	1.92692	3.66587e-74	4.37681e-73	up	yes
lbb00290	Metabolism	Amino acid metabolism	Valine, leucine and isoleucine biosynthesis	0.000497314	0.00686293	LOC132616837	0.0764027	-3.71023	3.92108e-71	4.51525e-70	down	yes
lbb00290	Metabolism	Amino acid metabolism	Valine, leucine and isoleucine biosynthesis	0.000497314	0.00686293	LOC132627717	0.0327326	-4.93313	6.41966e-70	7.24858e-69	down	yes
lbb00290	Metabolism	Amino acid metabolism	Valine, leucine and isoleucine biosynthesis	0.000497314	0.00686293	LOC132636525	0.372071	-1.42635	1.24963e-55	1.14768e-54	down	yes
lbb00290	Metabolism	Amino acid metabolism	Valine, leucine and isoleucine biosynthesis	0.000497314	0.00686293	LOC132645164	0.449722	-1.1529	7.01274e-29	3.82463e-28	down	yes
lbb00290	Metabolism	Amino acid metabolism	Valine, leucine and isoleucine biosynthesis	0.000497314	0.00686293	LOC132636033	2.05847	1.04157	2.84205e-27	1.48276e-26	up	yes
lbb00290	Metabolism	Amino acid metabolism	Valine, leucine and isoleucine biosynthesis	0.000497314	0.00686293	LOC132610670	2.07543e-05	-15.5562	1.28714e-24	6.25267e-24	down	yes
lbb00290	Metabolism	Amino acid metabolism	Valine, leucine and isoleucine biosynthesis	0.000497314	0.00686293	LOC132607445	2.06958e-05	-15.5603	1.59048e-23	7.4972e-23	down	yes
lbb00290	Metabolism	Amino acid metabolism	Valine, leucine and isoleucine biosynthesis	0.000497314	0.00686293	LOC132609318	0.126051	-2.98793	6.04619e-22	2.72202e-21	down	yes
lbb00290	Metabolism	Amino acid metabolism	Valine, leucine and isoleucine biosynthesis	0.000497314	0.00686293	LOC132607478	2.48069e-05	-15.2989	7.14612e-22	3.21109e-21	down	yes
lbb00290	Metabolism	Amino acid metabolism	Valine, leucine and isoleucine biosynthesis	0.000497314	0.00686293	LOC132627718	0.108205	-3.20816	9.13038e-21	3.98469e-20	down	yes
lbb00290	Metabolism	Amino acid metabolism	Valine, leucine and isoleucine biosynthesis	0.000497314	0.00686293	LOC132609964	3.03639	1.60236	2.40714e-20	1.03348e-19	up	yes
lbb00290	Metabolism	Amino acid metabolism	Valine, leucine and isoleucine biosynthesis	0.000497314	0.00686293	LOC132633652	0.00537534	-7.53943	3.76798e-17	1.43582e-16	down	yes
lbb00290	Metabolism	Amino acid metabolism	Valine, leucine and isoleucine biosynthesis	0.000497314	0.00686293	LOC132605343	0.113529	-3.13887	2.51631e-15	8.97146e-15	down	yes
lbb00290	Metabolism	Amino acid metabolism	Valine, leucine and isoleucine biosynthesis	0.000497314	0.00686293	LOC132636524	0.0970795	-3.36469	1.24451e-08	3.24646e-08	down	yes
lbb00290	Metabolism	Amino acid metabolism	Valine, leucine and isoleucine biosynthesis	0.000497314	0.00686293	LOC132604047	0.000251552	-11.9569	9.26947e-08	2.29684e-07	down	yes
lbb00290	Metabolism	Amino acid metabolism	Valine, leucine and isoleucine biosynthesis	0.000497314	0.00686293	LOC132615600	1225.54	10.2592	6.51902e-05	0.000132594	up	yes
lbb00290	Metabolism	Amino acid metabolism	Valine, leucine and isoleucine biosynthesis	0.000497314	0.00686293	LOC132620079	0.000194898	-12.325	0.000168385	0.000330966	down	yes
lbb00290	Metabolism	Amino acid metabolism	Valine, leucine and isoleucine biosynthesis	0.000497314	0.00686293	LOC132611621	0.312344	-1.67879	0.00231217	0.0040746	down	yes
lbb00061	Metabolism	Lipid metabolism	Fatty acid biosynthesis	0.000730983	0.00902009	LOC132636899	0.0267012	-5.22695	0	0	down	yes
lbb00061	Metabolism	Lipid metabolism	Fatty acid biosynthesis	0.000730983	0.00902009	LOC132636939	13.8196	3.78865	1.94373e-205	7.90691e-204	up	yes
lbb00061	Metabolism	Lipid metabolism	Fatty acid biosynthesis	0.000730983	0.00902009	LOC132626001	4.31702	2.11004	3.22701e-142	7.89377e-141	up	yes
lbb00061	Metabolism	Lipid metabolism	Fatty acid biosynthesis	0.000730983	0.00902009	LOC132637208	0.257684	-1.95632	2.63496e-123	5.36598e-122	down	yes
lbb00061	Metabolism	Lipid metabolism	Fatty acid biosynthesis	0.000730983	0.00902009	LOC132627527	0.0573144	-4.12496	1.15196e-100	1.88977e-99	down	yes
lbb00061	Metabolism	Lipid metabolism	Fatty acid biosynthesis	0.000730983	0.00902009	LOC132609352	18.8248	4.23457	9.6713e-93	1.44532e-91	up	yes
lbb00061	Metabolism	Lipid metabolism	Fatty acid biosynthesis	0.000730983	0.00902009	LOC132614118	0.00782442	-6.9978	7.18562e-91	1.0492e-89	down	yes
lbb00061	Metabolism	Lipid metabolism	Fatty acid biosynthesis	0.000730983	0.00902009	LOC132643263	5.91329	2.56396	3.58345e-87	5.03878e-86	up	yes
lbb00061	Metabolism	Lipid metabolism	Fatty acid biosynthesis	0.000730983	0.00902009	LOC132606412	3.75974	1.91063	1.18992e-85	1.63835e-84	up	yes
lbb00061	Metabolism	Lipid metabolism	Fatty acid biosynthesis	0.000730983	0.00902009	LOC132609237	2.47381	1.30674	2.84834e-75	3.4493e-74	up	yes
lbb00061	Metabolism	Lipid metabolism	Fatty acid biosynthesis	0.000730983	0.00902009	LOC132640951	0.0809451	-3.62691	1.16992e-71	1.35618e-70	down	yes
lbb00061	Metabolism	Lipid metabolism	Fatty acid biosynthesis	0.000730983	0.00902009	LOC132607337	0.259633	-1.94545	4.34147e-71	4.99413e-70	down	yes
lbb00061	Metabolism	Lipid metabolism	Fatty acid biosynthesis	0.000730983	0.00902009	LOC132616860	0.451008	-1.14878	1.49392e-63	1.54252e-62	down	yes
lbb00061	Metabolism	Lipid metabolism	Fatty acid biosynthesis	0.000730983	0.00902009	E2270_pgp058	0.0856061	-3.54614	1.7091e-61	1.71647e-60	down	yes
lbb00061	Metabolism	Lipid metabolism	Fatty acid biosynthesis	0.000730983	0.00902009	LOC132645461	0.0799618	-3.64455	1.72351e-58	1.65169e-57	down	yes
lbb00061	Metabolism	Lipid metabolism	Fatty acid biosynthesis	0.000730983	0.00902009	LOC132633511	3.32706	1.73425	6.60722e-58	6.27733e-57	up	yes
lbb00061	Metabolism	Lipid metabolism	Fatty acid biosynthesis	0.000730983	0.00902009	LOC132644919	2.80977	1.49045	9.44678e-56	8.69293e-55	up	yes
lbb00061	Metabolism	Lipid metabolism	Fatty acid biosynthesis	0.000730983	0.00902009	LOC132607328	6.04361	2.59541	2.22066e-51	1.91155e-50	up	yes
lbb00061	Metabolism	Lipid metabolism	Fatty acid biosynthesis	0.000730983	0.00902009	LOC132645909	0.450656	-1.1499	1.36556e-50	1.15651e-49	down	yes
lbb00061	Metabolism	Lipid metabolism	Fatty acid biosynthesis	0.000730983	0.00902009	LOC132645591	6.78879	2.76316	1.34089e-45	1.03976e-44	up	yes
lbb00061	Metabolism	Lipid metabolism	Fatty acid biosynthesis	0.000730983	0.00902009	LOC132601825	2.20897	1.14337	1.73984e-42	1.28151e-41	up	yes
lbb00061	Metabolism	Lipid metabolism	Fatty acid biosynthesis	0.000730983	0.00902009	LOC132598774	2.56922	1.36133	1.28588e-41	9.30966e-41	up	yes
lbb00061	Metabolism	Lipid metabolism	Fatty acid biosynthesis	0.000730983	0.00902009	LOC132617550	6.91342	2.7894	5.01557e-40	3.51654e-39	up	yes
lbb00061	Metabolism	Lipid metabolism	Fatty acid biosynthesis	0.000730983	0.00902009	LOC132621691	0.463769	-1.10852	1.30588e-36	8.51162e-36	down	yes
lbb00061	Metabolism	Lipid metabolism	Fatty acid biosynthesis	0.000730983	0.00902009	LOC132639998	2.3202	1.21425	1.25763e-34	7.85354e-34	up	yes
lbb00061	Metabolism	Lipid metabolism	Fatty acid biosynthesis	0.000730983	0.00902009	LOC132641240	0.25961	-1.94558	1.33989e-23	6.32862e-23	down	yes
lbb00061	Metabolism	Lipid metabolism	Fatty acid biosynthesis	0.000730983	0.00902009	LOC132607511	0.434831	-1.20147	1.38733e-22	6.3592e-22	down	yes
lbb00061	Metabolism	Lipid metabolism	Fatty acid biosynthesis	0.000730983	0.00902009	LOC132606274	0.380139	-1.3954	6.89512e-22	3.09999e-21	down	yes
lbb00061	Metabolism	Lipid metabolism	Fatty acid biosynthesis	0.000730983	0.00902009	LOC132625652	3.24724	1.69921	2.92468e-19	1.2077e-18	up	yes
lbb00061	Metabolism	Lipid metabolism	Fatty acid biosynthesis	0.000730983	0.00902009	LOC132642766	2588.49	11.3379	1.95475e-07	4.74826e-07	up	yes
lbb00061	Metabolism	Lipid metabolism	Fatty acid biosynthesis	0.000730983	0.00902009	LOC132607569	3929.42	11.9401	8.02624e-07	1.8746e-06	up	yes
lbb00061	Metabolism	Lipid metabolism	Fatty acid biosynthesis	0.000730983	0.00902009	LOC132640966	2.18284	1.1262	0.000167587	0.000329437	up	yes
lbb00061	Metabolism	Lipid metabolism	Fatty acid biosynthesis	0.000730983	0.00902009	LOC132598793	0.0802489	-3.63937	0.00017366	0.000340889	down	yes
lbb00061	Metabolism	Lipid metabolism	Fatty acid biosynthesis	0.000730983	0.00902009	LOC132641818	0.261436	-1.93547	0.000191866	0.000375245	down	yes
lbb00061	Metabolism	Lipid metabolism	Fatty acid biosynthesis	0.000730983	0.00902009	LOC132634111	0.0355873	-4.81249	0.000194923	0.000381021	down	yes
lbb00061	Metabolism	Lipid metabolism	Fatty acid biosynthesis	0.000730983	0.00902009	LOC132610005	17.1107	4.09683	0.00431621	0.00739309	up	yes
lbb00061	Metabolism	Lipid metabolism	Fatty acid biosynthesis	0.000730983	0.00902009	LOC132631574	0.00110747	-9.81852	0.00806784	0.0134127	down	yes
lbb00061	Metabolism	Lipid metabolism	Fatty acid biosynthesis	0.000730983	0.00902009	LOC132614863	7.08214	2.82418	0.00901545	0.0149005	up	yes
lbb04016	Environmental Information Processing	Signal transduction	MAPK signaling pathway - plant	0.000841633	0.00902009	LOC132604451	0.0170376	-5.87514	0	0	down	yes
lbb04016	Environmental Information Processing	Signal transduction	MAPK signaling pathway - plant	0.000841633	0.00902009	LOC132621194	13.9111	3.79816	0	0	up	yes
lbb04016	Environmental Information Processing	Signal transduction	MAPK signaling pathway - plant	0.000841633	0.00902009	LOC132609234	47.8217	5.57959	0	0	up	yes
lbb04016	Environmental Information Processing	Signal transduction	MAPK signaling pathway - plant	0.000841633	0.00902009	LOC132603669	26.4714	4.72636	0	0	up	yes
lbb04016	Environmental Information Processing	Signal transduction	MAPK signaling pathway - plant	0.000841633	0.00902009	LOC132626305	0.168252	-2.57131	0	0	down	yes
lbb04016	Environmental Information Processing	Signal transduction	MAPK signaling pathway - plant	0.000841633	0.00902009	LOC132628210	0.112705	-3.14938	0	0	down	yes
lbb04016	Environmental Information Processing	Signal transduction	MAPK signaling pathway - plant	0.000841633	0.00902009	LOC132642961	0.00976713	-6.67785	0	0	down	yes
lbb04016	Environmental Information Processing	Signal transduction	MAPK signaling pathway - plant	0.000841633	0.00902009	LOC132634777	6.38676	2.67508	1e-300	1e-298	up	yes
lbb04016	Environmental Information Processing	Signal transduction	MAPK signaling pathway - plant	0.000841633	0.00902009	LOC132633425	161.08	7.33164	1.03178e-265	6.01818e-264	up	yes
lbb04016	Environmental Information Processing	Signal transduction	MAPK signaling pathway - plant	0.000841633	0.00902009	LOC132604474	0.0245616	-5.34745	1.6659e-265	9.69975e-264	down	yes
lbb04016	Environmental Information Processing	Signal transduction	MAPK signaling pathway - plant	0.000841633	0.00902009	LOC132598903	0.0252699	-5.30644	1.95108e-252	1.02422e-250	down	yes
lbb04016	Environmental Information Processing	Signal transduction	MAPK signaling pathway - plant	0.000841633	0.00902009	LOC132603175	0.131538	-2.92645	1.29702e-249	6.72338e-248	down	yes
lbb04016	Environmental Information Processing	Signal transduction	MAPK signaling pathway - plant	0.000841633	0.00902009	LOC132604449	0.013561	-6.2044	7.98817e-248	4.08955e-246	down	yes
lbb04016	Environmental Information Processing	Signal transduction	MAPK signaling pathway - plant	0.000841633	0.00902009	LOC132615592	67.9954	6.08737	1.1335e-231	5.30226e-230	up	yes
lbb04016	Environmental Information Processing	Signal transduction	MAPK signaling pathway - plant	0.000841633	0.00902009	LOC132622570	76.9999	6.26678	7.68647e-200	2.98715e-198	up	yes
lbb04016	Environmental Information Processing	Signal transduction	MAPK signaling pathway - plant	0.000841633	0.00902009	LOC132621917	0.0140445	-6.15385	8.80324e-195	3.28601e-193	down	yes
lbb04016	Environmental Information Processing	Signal transduction	MAPK signaling pathway - plant	0.000841633	0.00902009	LOC132623366	22.4868	4.49101	1.36146e-191	4.9263e-190	up	yes
lbb04016	Environmental Information Processing	Signal transduction	MAPK signaling pathway - plant	0.000841633	0.00902009	LOC132645339	0.267384	-1.90301	1.36207e-186	4.74671e-185	down	yes
lbb04016	Environmental Information Processing	Signal transduction	MAPK signaling pathway - plant	0.000841633	0.00902009	LOC132640137	0.250654	-1.99623	4.99699e-177	1.64766e-175	down	yes
lbb04016	Environmental Information Processing	Signal transduction	MAPK signaling pathway - plant	0.000841633	0.00902009	LOC132634926	0.0666192	-3.90792	2.83067e-174	9.13325e-173	down	yes
lbb04016	Environmental Information Processing	Signal transduction	MAPK signaling pathway - plant	0.000841633	0.00902009	LOC132608893	0.034389	-4.86191	1.17939e-172	3.72893e-171	down	yes
lbb04016	Environmental Information Processing	Signal transduction	MAPK signaling pathway - plant	0.000841633	0.00902009	LOC132601856	10.9508	3.45297	5.47563e-168	1.68143e-166	up	yes
lbb04016	Environmental Information Processing	Signal transduction	MAPK signaling pathway - plant	0.000841633	0.00902009	LOC132609732	8.82382	3.1414	3.70158e-155	1.00343e-153	up	yes
lbb04016	Environmental Information Processing	Signal transduction	MAPK signaling pathway - plant	0.000841633	0.00902009	LOC132624516	54.1648	5.75928	1.36369e-150	3.58506e-149	up	yes
lbb04016	Environmental Information Processing	Signal transduction	MAPK signaling pathway - plant	0.000841633	0.00902009	LOC132618435	6.17414	2.62624	1.32184e-145	3.33454e-144	up	yes
lbb04016	Environmental Information Processing	Signal transduction	MAPK signaling pathway - plant	0.000841633	0.00902009	LOC132630920	0.0261977	-5.25442	3.93891e-141	9.52945e-140	down	yes
lbb04016	Environmental Information Processing	Signal transduction	MAPK signaling pathway - plant	0.000841633	0.00902009	LOC132632127	10.1351	3.34129	2.7418e-137	6.39469e-136	up	yes
lbb04016	Environmental Information Processing	Signal transduction	MAPK signaling pathway - plant	0.000841633	0.00902009	LOC132616202	0.384162	-1.38021	9.89688e-135	2.23878e-133	down	yes
lbb04016	Environmental Information Processing	Signal transduction	MAPK signaling pathway - plant	0.000841633	0.00902009	LOC132632490	4.48332	2.16457	8.89809e-130	1.91962e-128	up	yes
lbb04016	Environmental Information Processing	Signal transduction	MAPK signaling pathway - plant	0.000841633	0.00902009	LOC132600837	0.19476	-2.36023	2.04019e-128	4.35873e-127	down	yes
lbb04016	Environmental Information Processing	Signal transduction	MAPK signaling pathway - plant	0.000841633	0.00902009	LOC132599056	0.230641	-2.11628	3.13569e-128	6.68193e-127	down	yes
lbb04016	Environmental Information Processing	Signal transduction	MAPK signaling pathway - plant	0.000841633	0.00902009	LOC132614821	0.0175315	-5.8339	6.79814e-128	1.44491e-126	down	yes
lbb04016	Environmental Information Processing	Signal transduction	MAPK signaling pathway - plant	0.000841633	0.00902009	LOC132605787	0.0773984	-3.69155	4.8723e-126	1.02244e-124	down	yes
lbb04016	Environmental Information Processing	Signal transduction	MAPK signaling pathway - plant	0.000841633	0.00902009	LOC132603971	0.155046	-2.68923	8.84066e-126	1.84816e-124	down	yes
lbb04016	Environmental Information Processing	Signal transduction	MAPK signaling pathway - plant	0.000841633	0.00902009	LOC132607309	2.98742	1.5789	5.59749e-121	1.10784e-119	up	yes
lbb04016	Environmental Information Processing	Signal transduction	MAPK signaling pathway - plant	0.000841633	0.00902009	LOC132623705	57.6016	5.84804	1.7406e-110	3.15252e-109	up	yes
lbb04016	Environmental Information Processing	Signal transduction	MAPK signaling pathway - plant	0.000841633	0.00902009	LOC132637782	0.0999615	-3.32248	6.34345e-110	1.14017e-108	down	yes
lbb04016	Environmental Information Processing	Signal transduction	MAPK signaling pathway - plant	0.000841633	0.00902009	LOC132618020	0.0553491	-4.1753	1.24394e-106	2.16639e-105	down	yes
lbb04016	Environmental Information Processing	Signal transduction	MAPK signaling pathway - plant	0.000841633	0.00902009	LOC132618251	3.91971	1.97075	7.06671e-102	1.1756e-100	up	yes
lbb04016	Environmental Information Processing	Signal transduction	MAPK signaling pathway - plant	0.000841633	0.00902009	LOC132608829	0.231423	-2.1114	4.77762e-101	7.87271e-100	down	yes
lbb04016	Environmental Information Processing	Signal transduction	MAPK signaling pathway - plant	0.000841633	0.00902009	LOC132642083	9.32089	3.22047	4.37008e-93	6.5575e-92	up	yes
lbb04016	Environmental Information Processing	Signal transduction	MAPK signaling pathway - plant	0.000841633	0.00902009	LOC132615800	16.1825	4.01637	4.61313e-92	6.84457e-91	up	yes
lbb04016	Environmental Information Processing	Signal transduction	MAPK signaling pathway - plant	0.000841633	0.00902009	LOC132623735	39.0404	5.2869	3.02084e-86	4.19418e-85	up	yes
lbb04016	Environmental Information Processing	Signal transduction	MAPK signaling pathway - plant	0.000841633	0.00902009	LOC132623158	0.238616	-2.06724	5.95345e-84	8.02987e-83	down	yes
lbb04016	Environmental Information Processing	Signal transduction	MAPK signaling pathway - plant	0.000841633	0.00902009	LOC132641180	4.9997	2.32184	1.03657e-79	1.32873e-78	up	yes
lbb04016	Environmental Information Processing	Signal transduction	MAPK signaling pathway - plant	0.000841633	0.00902009	LOC132632044	0.149834	-2.73856	8.12977e-79	1.03212e-77	down	yes
lbb04016	Environmental Information Processing	Signal transduction	MAPK signaling pathway - plant	0.000841633	0.00902009	LOC132624919	35.7864	5.16134	4.5572e-75	5.5046e-74	up	yes
lbb04016	Environmental Information Processing	Signal transduction	MAPK signaling pathway - plant	0.000841633	0.00902009	LOC132641228	0.335296	-1.57649	9.8243e-75	1.18321e-73	down	yes
lbb04016	Environmental Information Processing	Signal transduction	MAPK signaling pathway - plant	0.000841633	0.00902009	LOC132632350	2.88193	1.52704	1.97238e-73	2.328e-72	up	yes
lbb04016	Environmental Information Processing	Signal transduction	MAPK signaling pathway - plant	0.000841633	0.00902009	LOC132623292	24.3686	4.60695	2.53325e-73	2.98574e-72	up	yes
lbb04016	Environmental Information Processing	Signal transduction	MAPK signaling pathway - plant	0.000841633	0.00902009	LOC132635895	0.258611	-1.95114	2.13076e-72	2.48654e-71	down	yes
lbb04016	Environmental Information Processing	Signal transduction	MAPK signaling pathway - plant	0.000841633	0.00902009	LOC132645810	84.8274	6.40646	1.6333e-67	1.77978e-66	up	yes
lbb04016	Environmental Information Processing	Signal transduction	MAPK signaling pathway - plant	0.000841633	0.00902009	LOC132598733	0.370632	-1.43194	4.56457e-66	4.89175e-65	down	yes
lbb04016	Environmental Information Processing	Signal transduction	MAPK signaling pathway - plant	0.000841633	0.00902009	LOC132632833	0.100601	-3.31328	6.68322e-66	7.14836e-65	down	yes
lbb04016	Environmental Information Processing	Signal transduction	MAPK signaling pathway - plant	0.000841633	0.00902009	LOC132631856	2.84309	1.50746	3.74705e-65	3.96552e-64	up	yes
lbb04016	Environmental Information Processing	Signal transduction	MAPK signaling pathway - plant	0.000841633	0.00902009	LOC132606408	0.205961	-2.27956	1.25914e-64	1.31989e-63	down	yes
lbb04016	Environmental Information Processing	Signal transduction	MAPK signaling pathway - plant	0.000841633	0.00902009	LOC132640418	0.0136636	-6.19352	6.17887e-64	6.41996e-63	down	yes
lbb04016	Environmental Information Processing	Signal transduction	MAPK signaling pathway - plant	0.000841633	0.00902009	LOC132634770	3.28157	1.71439	4.93472e-61	4.9246e-60	up	yes
lbb04016	Environmental Information Processing	Signal transduction	MAPK signaling pathway - plant	0.000841633	0.00902009	LOC132619024	8.87742	3.15014	4.19205e-58	3.99768e-57	up	yes
lbb04016	Environmental Information Processing	Signal transduction	MAPK signaling pathway - plant	0.000841633	0.00902009	LOC132641323	8.2572	3.04565	3.51782e-56	3.25795e-55	up	yes
lbb04016	Environmental Information Processing	Signal transduction	MAPK signaling pathway - plant	0.000841633	0.00902009	LOC132626125	18.6616	4.222	6.77816e-56	6.25467e-55	up	yes
lbb04016	Environmental Information Processing	Signal transduction	MAPK signaling pathway - plant	0.000841633	0.00902009	LOC132621409	0.110296	-3.18054	3.15134e-55	2.87745e-54	down	yes
lbb04016	Environmental Information Processing	Signal transduction	MAPK signaling pathway - plant	0.000841633	0.00902009	LOC132634853	9.4681	3.24307	1.25891e-54	1.1388e-53	up	yes
lbb04016	Environmental Information Processing	Signal transduction	MAPK signaling pathway - plant	0.000841633	0.00902009	LOC132634906	4.2467	2.08634	2.36258e-54	2.12961e-53	up	yes
lbb04016	Environmental Information Processing	Signal transduction	MAPK signaling pathway - plant	0.000841633	0.00902009	LOC132618615	0.0513433	-4.28368	2.04164e-52	1.78722e-51	down	yes
lbb04016	Environmental Information Processing	Signal transduction	MAPK signaling pathway - plant	0.000841633	0.00902009	LOC132640698	2.84657	1.50922	2.35915e-51	2.0297e-50	up	yes
lbb04016	Environmental Information Processing	Signal transduction	MAPK signaling pathway - plant	0.000841633	0.00902009	LOC132609910	2.96775	1.56937	6.64333e-51	5.6655e-50	up	yes
lbb04016	Environmental Information Processing	Signal transduction	MAPK signaling pathway - plant	0.000841633	0.00902009	LOC132620057	2363.19	11.2065	1.28179e-50	1.0864e-49	up	yes
lbb04016	Environmental Information Processing	Signal transduction	MAPK signaling pathway - plant	0.000841633	0.00902009	LOC132599856	0.361486	-1.46799	1.25015e-49	1.03829e-48	down	yes
lbb04016	Environmental Information Processing	Signal transduction	MAPK signaling pathway - plant	0.000841633	0.00902009	LOC132631795	0.058741	-4.08949	8.622e-49	7.03719e-48	down	yes
lbb04016	Environmental Information Processing	Signal transduction	MAPK signaling pathway - plant	0.000841633	0.00902009	LOC132609909	2.53211	1.34034	1.61906e-48	1.31788e-47	up	yes
lbb04016	Environmental Information Processing	Signal transduction	MAPK signaling pathway - plant	0.000841633	0.00902009	LOC132645467	4.40664	2.13968	4.83774e-48	3.91758e-47	up	yes
lbb04016	Environmental Information Processing	Signal transduction	MAPK signaling pathway - plant	0.000841633	0.00902009	LOC132627830	0.402842	-1.31171	3.17043e-47	2.529e-46	down	yes
lbb04016	Environmental Information Processing	Signal transduction	MAPK signaling pathway - plant	0.000841633	0.00902009	LOC132641851	8.39011	3.06869	4.25664e-47	3.38403e-46	up	yes
lbb04016	Environmental Information Processing	Signal transduction	MAPK signaling pathway - plant	0.000841633	0.00902009	LOC132622236	0.206442	-2.27619	9.54308e-47	7.54503e-46	down	yes
lbb04016	Environmental Information Processing	Signal transduction	MAPK signaling pathway - plant	0.000841633	0.00902009	LOC132626734	0.0990632	-3.33551	2.99428e-44	2.2723e-43	down	yes
lbb04016	Environmental Information Processing	Signal transduction	MAPK signaling pathway - plant	0.000841633	0.00902009	LOC132623527	0.245272	-2.02755	3.164e-41	2.27083e-40	down	yes
lbb04016	Environmental Information Processing	Signal transduction	MAPK signaling pathway - plant	0.000841633	0.00902009	LOC132645020	3.43634	1.78087	2.01877e-40	1.42477e-39	up	yes
lbb04016	Environmental Information Processing	Signal transduction	MAPK signaling pathway - plant	0.000841633	0.00902009	LOC132621380	0.186373	-2.42373	1.44825e-39	1.00454e-38	down	yes
lbb04016	Environmental Information Processing	Signal transduction	MAPK signaling pathway - plant	0.000841633	0.00902009	LOC132635937	3.3767	1.75561	3.27398e-39	2.25389e-38	up	yes
lbb04016	Environmental Information Processing	Signal transduction	MAPK signaling pathway - plant	0.000841633	0.00902009	LOC132629075	9.03771e-07	-20.0775	2.25613e-38	1.52867e-37	down	yes
lbb04016	Environmental Information Processing	Signal transduction	MAPK signaling pathway - plant	0.000841633	0.00902009	LOC132637829	0.34151	-1.55	2.23372e-37	1.48132e-36	down	yes
lbb04016	Environmental Information Processing	Signal transduction	MAPK signaling pathway - plant	0.000841633	0.00902009	LOC132641307	0.278731	-1.84305	2.69301e-37	1.78305e-36	down	yes
lbb04016	Environmental Information Processing	Signal transduction	MAPK signaling pathway - plant	0.000841633	0.00902009	LOC132609999	54.2549	5.76168	2.88316e-37	1.90704e-36	up	yes
lbb04016	Environmental Information Processing	Signal transduction	MAPK signaling pathway - plant	0.000841633	0.00902009	LOC132618882	0.0439731	-4.50724	5.59333e-37	3.67539e-36	down	yes
lbb04016	Environmental Information Processing	Signal transduction	MAPK signaling pathway - plant	0.000841633	0.00902009	LOC132603632	0.448731	-1.15608	1.17345e-36	7.65151e-36	down	yes
lbb04016	Environmental Information Processing	Signal transduction	MAPK signaling pathway - plant	0.000841633	0.00902009	LOC132635192	4.27335	2.09537	8.40585e-36	5.39279e-35	up	yes
lbb04016	Environmental Information Processing	Signal transduction	MAPK signaling pathway - plant	0.000841633	0.00902009	LOC132629220	17.8626	4.15887	1.5632e-35	9.96305e-35	up	yes
lbb04016	Environmental Information Processing	Signal transduction	MAPK signaling pathway - plant	0.000841633	0.00902009	LOC132604236	2.02269	1.01628	1.17104e-34	7.31971e-34	up	yes
lbb04016	Environmental Information Processing	Signal transduction	MAPK signaling pathway - plant	0.000841633	0.00902009	LOC132640347	0.343479	-1.5417	1.3188e-34	8.23241e-34	down	yes
lbb04016	Environmental Information Processing	Signal transduction	MAPK signaling pathway - plant	0.000841633	0.00902009	LOC132621785	0.19258	-2.37647	1.82875e-34	1.13642e-33	down	yes
lbb04016	Environmental Information Processing	Signal transduction	MAPK signaling pathway - plant	0.000841633	0.00902009	LOC132628096	0.455077	-1.13582	2.33124e-32	1.3812e-31	down	yes
lbb04016	Environmental Information Processing	Signal transduction	MAPK signaling pathway - plant	0.000841633	0.00902009	LOC132616014	25.4982	4.67233	4.29917e-32	2.5367e-31	up	yes
lbb04016	Environmental Information Processing	Signal transduction	MAPK signaling pathway - plant	0.000841633	0.00902009	LOC132619046	0.017262	-5.85626	2.11332e-31	1.22509e-30	down	yes
lbb04016	Environmental Information Processing	Signal transduction	MAPK signaling pathway - plant	0.000841633	0.00902009	LOC132634859	0.485582	-1.04221	9.81323e-31	5.58883e-30	down	yes
lbb04016	Environmental Information Processing	Signal transduction	MAPK signaling pathway - plant	0.000841633	0.00902009	LOC132642225	46.7218	5.54602	1.16723e-30	6.6373e-30	up	yes
lbb04016	Environmental Information Processing	Signal transduction	MAPK signaling pathway - plant	0.000841633	0.00902009	LOC132640419	0.011555	-6.43533	3.5091e-30	1.97537e-29	down	yes
lbb04016	Environmental Information Processing	Signal transduction	MAPK signaling pathway - plant	0.000841633	0.00902009	LOC132623988	2.13053	1.09121	1.76757e-29	9.79183e-29	up	yes
lbb04016	Environmental Information Processing	Signal transduction	MAPK signaling pathway - plant	0.000841633	0.00902009	LOC132608973	10.6933	3.41864	3.17113e-29	1.74328e-28	up	yes
lbb04016	Environmental Information Processing	Signal transduction	MAPK signaling pathway - plant	0.000841633	0.00902009	LOC132645951	0.0288342	-5.11608	4.62004e-28	2.4688e-27	down	yes
lbb04016	Environmental Information Processing	Signal transduction	MAPK signaling pathway - plant	0.000841633	0.00902009	LOC132644967	3.5304	1.81983	7.87835e-28	4.18088e-27	up	yes
lbb04016	Environmental Information Processing	Signal transduction	MAPK signaling pathway - plant	0.000841633	0.00902009	LOC132632449	0.452343	-1.14451	4.85979e-26	2.45604e-25	down	yes
lbb04016	Environmental Information Processing	Signal transduction	MAPK signaling pathway - plant	0.000841633	0.00902009	LOC132635020	7.6423	2.93401	6.22892e-26	3.13742e-25	up	yes
lbb04016	Environmental Information Processing	Signal transduction	MAPK signaling pathway - plant	0.000841633	0.00902009	LOC132644026	0.348262	-1.52176	2.90902e-25	1.43636e-24	down	yes
lbb04016	Environmental Information Processing	Signal transduction	MAPK signaling pathway - plant	0.000841633	0.00902009	LOC132605193	33.0334	5.04585	2.03649e-24	9.83797e-24	up	yes
lbb04016	Environmental Information Processing	Signal transduction	MAPK signaling pathway - plant	0.000841633	0.00902009	LOC132617315	0.0821596	-3.60543	2.60353e-24	1.25351e-23	down	yes
lbb04016	Environmental Information Processing	Signal transduction	MAPK signaling pathway - plant	0.000841633	0.00902009	LOC132609368	0.316261	-1.66081	3.16677e-24	1.52115e-23	down	yes
lbb04016	Environmental Information Processing	Signal transduction	MAPK signaling pathway - plant	0.000841633	0.00902009	LOC132641831	12.2822	3.6185	3.84827e-24	1.84476e-23	up	yes
lbb04016	Environmental Information Processing	Signal transduction	MAPK signaling pathway - plant	0.000841633	0.00902009	LOC132636559	0.393724	-1.34474	5.44017e-24	2.59621e-23	down	yes
lbb04016	Environmental Information Processing	Signal transduction	MAPK signaling pathway - plant	0.000841633	0.00902009	LOC132640544	6.43699	2.68639	1.70249e-23	8.01835e-23	up	yes
lbb04016	Environmental Information Processing	Signal transduction	MAPK signaling pathway - plant	0.000841633	0.00902009	LOC132634854	2.33874e-05	-15.3839	1.184e-22	5.43849e-22	down	yes
lbb04016	Environmental Information Processing	Signal transduction	MAPK signaling pathway - plant	0.000841633	0.00902009	LOC132645953	3.45174e-05	-14.8223	2.24572e-22	1.02414e-21	down	yes
lbb04016	Environmental Information Processing	Signal transduction	MAPK signaling pathway - plant	0.000841633	0.00902009	LOC132617829	46.8925	5.55128	1.70632e-21	7.58794e-21	up	yes
lbb04016	Environmental Information Processing	Signal transduction	MAPK signaling pathway - plant	0.000841633	0.00902009	LOC132632667	0.114863	-3.12201	2.19048e-21	9.70575e-21	down	yes
lbb04016	Environmental Information Processing	Signal transduction	MAPK signaling pathway - plant	0.000841633	0.00902009	LOC132630765	0.251298	-1.99253	2.27708e-20	9.7904e-20	down	yes
lbb04016	Environmental Information Processing	Signal transduction	MAPK signaling pathway - plant	0.000841633	0.00902009	LOC132634913	2.0759	1.05374	2.74537e-20	1.17595e-19	up	yes
lbb04016	Environmental Information Processing	Signal transduction	MAPK signaling pathway - plant	0.000841633	0.00902009	LOC132641737	0.267286	-1.90354	9.20758e-20	3.87618e-19	down	yes
lbb04016	Environmental Information Processing	Signal transduction	MAPK signaling pathway - plant	0.000841633	0.00902009	LOC132634795	0.00843255	-6.88982	1.65669e-19	6.90138e-19	down	yes
lbb04016	Environmental Information Processing	Signal transduction	MAPK signaling pathway - plant	0.000841633	0.00902009	LOC132640895	2.64755	1.40466	3.00898e-19	1.24128e-18	up	yes
lbb04016	Environmental Information Processing	Signal transduction	MAPK signaling pathway - plant	0.000841633	0.00902009	LOC132605254	0.072265	-3.79056	3.1929e-19	1.31485e-18	down	yes
lbb04016	Environmental Information Processing	Signal transduction	MAPK signaling pathway - plant	0.000841633	0.00902009	LOC132640748	2.93212	1.55194	3.31991e-19	1.36664e-18	up	yes
lbb04016	Environmental Information Processing	Signal transduction	MAPK signaling pathway - plant	0.000841633	0.00902009	LOC132622229	151.09	7.23927	1.12893e-18	4.5565e-18	up	yes
lbb04016	Environmental Information Processing	Signal transduction	MAPK signaling pathway - plant	0.000841633	0.00902009	LOC132605821	4.87377	2.28504	1.37494e-18	5.52984e-18	up	yes
lbb04016	Environmental Information Processing	Signal transduction	MAPK signaling pathway - plant	0.000841633	0.00902009	LOC132614690	23.7354	4.56897	1.39082e-18	5.59236e-18	up	yes
lbb04016	Environmental Information Processing	Signal transduction	MAPK signaling pathway - plant	0.000841633	0.00902009	LOC132622038	3.59298	1.84518	1.46128e-18	5.87068e-18	up	yes
lbb04016	Environmental Information Processing	Signal transduction	MAPK signaling pathway - plant	0.000841633	0.00902009	LOC132600492	0.277917	-1.84727	1.81138e-18	7.25252e-18	down	yes
lbb04016	Environmental Information Processing	Signal transduction	MAPK signaling pathway - plant	0.000841633	0.00902009	LOC132618912	0.0752404	-3.73235	6.18709e-18	2.42411e-17	down	yes
lbb04016	Environmental Information Processing	Signal transduction	MAPK signaling pathway - plant	0.000841633	0.00902009	LOC132604285	0.368008	-1.44219	1.15682e-17	4.48988e-17	down	yes
lbb04016	Environmental Information Processing	Signal transduction	MAPK signaling pathway - plant	0.000841633	0.00902009	LOC132610422	34002.2	15.0533	1.58591e-17	6.12224e-17	up	yes
lbb04016	Environmental Information Processing	Signal transduction	MAPK signaling pathway - plant	0.000841633	0.00902009	LOC132633494	0.047285	-4.40247	4.03379e-17	1.53498e-16	down	yes
lbb04016	Environmental Information Processing	Signal transduction	MAPK signaling pathway - plant	0.000841633	0.00902009	LOC132607807	0.201238	-2.31302	1.44671e-16	5.41361e-16	down	yes
lbb04016	Environmental Information Processing	Signal transduction	MAPK signaling pathway - plant	0.000841633	0.00902009	LOC132640564	0.138449	-2.85257	1.80027e-16	6.71764e-16	down	yes
lbb04016	Environmental Information Processing	Signal transduction	MAPK signaling pathway - plant	0.000841633	0.00902009	LOC132643697	0.32916	-1.60314	5.77281e-16	2.11287e-15	down	yes
lbb04016	Environmental Information Processing	Signal transduction	MAPK signaling pathway - plant	0.000841633	0.00902009	LOC132622475	13.6013	3.76567	8.21754e-16	2.99142e-15	up	yes
lbb04016	Environmental Information Processing	Signal transduction	MAPK signaling pathway - plant	0.000841633	0.00902009	LOC132634282	7.43024	2.89341	9.48991e-16	3.44663e-15	up	yes
lbb04016	Environmental Information Processing	Signal transduction	MAPK signaling pathway - plant	0.000841633	0.00902009	LOC132610999	0.180676	-2.46852	1.61824e-15	5.81974e-15	down	yes
lbb04016	Environmental Information Processing	Signal transduction	MAPK signaling pathway - plant	0.000841633	0.00902009	LOC132626726	2.15617	1.10847	5.19393e-15	1.82933e-14	up	yes
lbb04016	Environmental Information Processing	Signal transduction	MAPK signaling pathway - plant	0.000841633	0.00902009	LOC132618502	0.0147481	-6.08333	6.07883e-15	2.13712e-14	down	yes
lbb04016	Environmental Information Processing	Signal transduction	MAPK signaling pathway - plant	0.000841633	0.00902009	LOC132624528	1.94496e-05	-15.6499	7.34808e-15	2.57323e-14	down	yes
lbb04016	Environmental Information Processing	Signal transduction	MAPK signaling pathway - plant	0.000841633	0.00902009	LOC132608789	8.57322e-05	-13.5098	2.03391e-14	6.97702e-14	down	yes
lbb04016	Environmental Information Processing	Signal transduction	MAPK signaling pathway - plant	0.000841633	0.00902009	LOC132620228	6541.15	12.6753	2.28974e-14	7.83429e-14	up	yes
lbb04016	Environmental Information Processing	Signal transduction	MAPK signaling pathway - plant	0.000841633	0.00902009	LOC132606674	0.410313	-1.2852	3.48205e-14	1.18281e-13	down	yes
lbb04016	Environmental Information Processing	Signal transduction	MAPK signaling pathway - plant	0.000841633	0.00902009	LOC132630157	3.84341	1.94239	4.18827e-13	1.35985e-12	up	yes
lbb04016	Environmental Information Processing	Signal transduction	MAPK signaling pathway - plant	0.000841633	0.00902009	LOC132610995	12.0688	3.59321	7.58039e-13	2.43539e-12	up	yes
lbb04016	Environmental Information Processing	Signal transduction	MAPK signaling pathway - plant	0.000841633	0.00902009	LOC132613470	2.56439	1.35862	8.73748e-13	2.79832e-12	up	yes
lbb04016	Environmental Information Processing	Signal transduction	MAPK signaling pathway - plant	0.000841633	0.00902009	LOC132644928	2.16866	1.1168	1.14713e-12	3.65173e-12	up	yes
lbb04016	Environmental Information Processing	Signal transduction	MAPK signaling pathway - plant	0.000841633	0.00902009	LOC132614291	0.458619	-1.12463	1.96701e-12	6.1908e-12	down	yes
lbb04016	Environmental Information Processing	Signal transduction	MAPK signaling pathway - plant	0.000841633	0.00902009	LOC132610671	2.14339	1.09989	2.00267e-12	6.29943e-12	up	yes
lbb04016	Environmental Information Processing	Signal transduction	MAPK signaling pathway - plant	0.000841633	0.00902009	LOC132623534	0.46971	-1.09016	2.71292e-12	8.46376e-12	down	yes
lbb04016	Environmental Information Processing	Signal transduction	MAPK signaling pathway - plant	0.000841633	0.00902009	LOC132629268	5.04472	2.33477	3.07205e-12	9.56224e-12	up	yes
lbb04016	Environmental Information Processing	Signal transduction	MAPK signaling pathway - plant	0.000841633	0.00902009	LOC132640541	2.49372	1.3183	3.3485e-12	1.04022e-11	up	yes
lbb04016	Environmental Information Processing	Signal transduction	MAPK signaling pathway - plant	0.000841633	0.00902009	LOC132608106	0.0282426	-5.14598	4.48062e-12	1.38385e-11	down	yes
lbb04016	Environmental Information Processing	Signal transduction	MAPK signaling pathway - plant	0.000841633	0.00902009	LOC132643822	2.80852	1.48981	9.65813e-12	2.94581e-11	up	yes
lbb04016	Environmental Information Processing	Signal transduction	MAPK signaling pathway - plant	0.000841633	0.00902009	LOC132635992	2.18588	1.12821	2.04277e-11	6.14614e-11	up	yes
lbb04016	Environmental Information Processing	Signal transduction	MAPK signaling pathway - plant	0.000841633	0.00902009	LOC132638637	18766	14.1958	2.64581e-11	7.9209e-11	up	yes
lbb04016	Environmental Information Processing	Signal transduction	MAPK signaling pathway - plant	0.000841633	0.00902009	LOC132614292	2.4093	1.26861	3.06746e-11	9.15835e-11	up	yes
lbb04016	Environmental Information Processing	Signal transduction	MAPK signaling pathway - plant	0.000841633	0.00902009	LOC132628332	10.718	3.42196	8.15741e-11	2.38724e-10	up	yes
lbb04016	Environmental Information Processing	Signal transduction	MAPK signaling pathway - plant	0.000841633	0.00902009	LOC132618990	0.160588	-2.63856	8.78728e-11	2.56861e-10	down	yes
lbb04016	Environmental Information Processing	Signal transduction	MAPK signaling pathway - plant	0.000841633	0.00902009	LOC132615518	2.03483	1.02491	1.38357e-10	4.00747e-10	up	yes
lbb04016	Environmental Information Processing	Signal transduction	MAPK signaling pathway - plant	0.000841633	0.00902009	LOC132623254	0.178809	-2.48351	2.16566e-10	6.21078e-10	down	yes
lbb04016	Environmental Information Processing	Signal transduction	MAPK signaling pathway - plant	0.000841633	0.00902009	LOC132624518	6018.69	12.5552	2.77857e-10	7.91429e-10	up	yes
lbb04016	Environmental Information Processing	Signal transduction	MAPK signaling pathway - plant	0.000841633	0.00902009	LOC132613494	2253.84	11.1382	4.01565e-10	1.13383e-09	up	yes
lbb04016	Environmental Information Processing	Signal transduction	MAPK signaling pathway - plant	0.000841633	0.00902009	LOC132622888	0.210592	-2.24748	6.74446e-10	1.88167e-09	down	yes
lbb04016	Environmental Information Processing	Signal transduction	MAPK signaling pathway - plant	0.000841633	0.00902009	LOC132614913	3.46582	1.7932	8.29086e-10	2.30339e-09	up	yes
lbb04016	Environmental Information Processing	Signal transduction	MAPK signaling pathway - plant	0.000841633	0.00902009	LOC132606768	3.49141	1.80381	7.06888e-09	1.87055e-08	up	yes
lbb04016	Environmental Information Processing	Signal transduction	MAPK signaling pathway - plant	0.000841633	0.00902009	LOC132616083	7037.43	12.7808	1.12435e-08	2.94065e-08	up	yes
lbb04016	Environmental Information Processing	Signal transduction	MAPK signaling pathway - plant	0.000841633	0.00902009	LOC132640141	3180.3	11.6349	1.45906e-08	3.78908e-08	up	yes
lbb04016	Environmental Information Processing	Signal transduction	MAPK signaling pathway - plant	0.000841633	0.00902009	LOC132611120	0.226632	-2.14158	1.54439e-08	4.0069e-08	down	yes
lbb04016	Environmental Information Processing	Signal transduction	MAPK signaling pathway - plant	0.000841633	0.00902009	LOC132638036	0.237984	-2.07106	1.82543e-08	4.71904e-08	down	yes
lbb04016	Environmental Information Processing	Signal transduction	MAPK signaling pathway - plant	0.000841633	0.00902009	LOC132638384	20.4797	4.35612	2.19349e-08	5.641e-08	up	yes
lbb04016	Environmental Information Processing	Signal transduction	MAPK signaling pathway - plant	0.000841633	0.00902009	LOC132602088	43.6064	5.44647	2.41529e-08	6.19502e-08	up	yes
lbb04016	Environmental Information Processing	Signal transduction	MAPK signaling pathway - plant	0.000841633	0.00902009	LOC132613458	1836.48	10.8427	2.93029e-08	7.47248e-08	up	yes
lbb04016	Environmental Information Processing	Signal transduction	MAPK signaling pathway - plant	0.000841633	0.00902009	LOC132632961	42.1792	5.39846	3.21229e-08	8.16956e-08	up	yes
lbb04016	Environmental Information Processing	Signal transduction	MAPK signaling pathway - plant	0.000841633	0.00902009	LOC132621523	2.65397	1.40815	3.85109e-08	9.75665e-08	up	yes
lbb04016	Environmental Information Processing	Signal transduction	MAPK signaling pathway - plant	0.000841633	0.00902009	LOC132599243	19.1992	4.26297	5.05697e-08	1.27288e-07	up	yes
lbb04016	Environmental Information Processing	Signal transduction	MAPK signaling pathway - plant	0.000841633	0.00902009	LOC132611404	0.134361	-2.89581	9.37352e-08	2.32158e-07	down	yes
lbb04016	Environmental Information Processing	Signal transduction	MAPK signaling pathway - plant	0.000841633	0.00902009	LOC132603586	0.161107	-2.63391	1.01029e-07	2.49531e-07	down	yes
lbb04016	Environmental Information Processing	Signal transduction	MAPK signaling pathway - plant	0.000841633	0.00902009	LOC132602089	33.7959	5.07878	1.56207e-07	3.81571e-07	up	yes
lbb04016	Environmental Information Processing	Signal transduction	MAPK signaling pathway - plant	0.000841633	0.00902009	LOC132624525	2879.4	11.4916	1.63958e-07	3.99971e-07	up	yes
lbb04016	Environmental Information Processing	Signal transduction	MAPK signaling pathway - plant	0.000841633	0.00902009	LOC132598720	4.35527	2.12276	1.69555e-07	4.13048e-07	up	yes
lbb04016	Environmental Information Processing	Signal transduction	MAPK signaling pathway - plant	0.000841633	0.00902009	LOC132602590	4.28241	2.09842	3.75405e-07	8.95965e-07	up	yes
lbb04016	Environmental Information Processing	Signal transduction	MAPK signaling pathway - plant	0.000841633	0.00902009	LOC132605192	13.4202	3.74633	4.86613e-07	1.15298e-06	up	yes
lbb04016	Environmental Information Processing	Signal transduction	MAPK signaling pathway - plant	0.000841633	0.00902009	LOC132599902	0.000403011	-11.2769	5.71801e-07	1.34864e-06	down	yes
lbb04016	Environmental Information Processing	Signal transduction	MAPK signaling pathway - plant	0.000841633	0.00902009	LOC132624492	0.000923532	-10.0806	5.76906e-07	1.36e-06	down	yes
lbb04016	Environmental Information Processing	Signal transduction	MAPK signaling pathway - plant	0.000841633	0.00902009	LOC132605191	12.1065	3.59771	5.80133e-07	1.36741e-06	up	yes
lbb04016	Environmental Information Processing	Signal transduction	MAPK signaling pathway - plant	0.000841633	0.00902009	LOC132620326	1609.27	10.6522	6.33959e-07	1.49046e-06	up	yes
lbb04016	Environmental Information Processing	Signal transduction	MAPK signaling pathway - plant	0.000841633	0.00902009	LOC132614611	0.000436469	-11.1618	6.46393e-07	1.51904e-06	down	yes
lbb04016	Environmental Information Processing	Signal transduction	MAPK signaling pathway - plant	0.000841633	0.00902009	LOC132624603	38.9222	5.28252	6.52303e-07	1.53261e-06	up	yes
lbb04016	Environmental Information Processing	Signal transduction	MAPK signaling pathway - plant	0.000841633	0.00902009	LOC132625231	12.8346	3.68196	7.34072e-07	1.71886e-06	up	yes
lbb04016	Environmental Information Processing	Signal transduction	MAPK signaling pathway - plant	0.000841633	0.00902009	LOC132626919	0.331047	-1.59489	9.1171e-07	2.12309e-06	down	yes
lbb04016	Environmental Information Processing	Signal transduction	MAPK signaling pathway - plant	0.000841633	0.00902009	LOC132639548	3.69438	1.88533	1.03866e-06	2.41039e-06	up	yes
lbb04016	Environmental Information Processing	Signal transduction	MAPK signaling pathway - plant	0.000841633	0.00902009	LOC132631659	0.202063	-2.30712	1.06703e-06	2.47364e-06	down	yes
lbb04016	Environmental Information Processing	Signal transduction	MAPK signaling pathway - plant	0.000841633	0.00902009	LOC132603809	64.8155	6.01827	1.12381e-06	2.60052e-06	up	yes
lbb04016	Environmental Information Processing	Signal transduction	MAPK signaling pathway - plant	0.000841633	0.00902009	LOC132623831	25.8993	4.69484	1.20137e-06	2.7736e-06	up	yes
lbb04016	Environmental Information Processing	Signal transduction	MAPK signaling pathway - plant	0.000841633	0.00902009	LOC132634923	2.55612	1.35395	1.38217e-06	3.17549e-06	up	yes
lbb04016	Environmental Information Processing	Signal transduction	MAPK signaling pathway - plant	0.000841633	0.00902009	LOC132624264	6.68166	2.74021	2.22622e-06	5.03835e-06	up	yes
lbb04016	Environmental Information Processing	Signal transduction	MAPK signaling pathway - plant	0.000841633	0.00902009	LOC132623915	0.234043	-2.09515	2.25636e-06	5.10449e-06	down	yes
lbb04016	Environmental Information Processing	Signal transduction	MAPK signaling pathway - plant	0.000841633	0.00902009	LOC132616015	7.50879	2.90858	2.55023e-06	5.75118e-06	up	yes
lbb04016	Environmental Information Processing	Signal transduction	MAPK signaling pathway - plant	0.000841633	0.00902009	LOC132618127	3181.25	11.6354	3.14742e-06	7.05657e-06	up	yes
lbb04016	Environmental Information Processing	Signal transduction	MAPK signaling pathway - plant	0.000841633	0.00902009	LOC132600563	7.19259	2.84651	8.21548e-06	1.78716e-05	up	yes
lbb04016	Environmental Information Processing	Signal transduction	MAPK signaling pathway - plant	0.000841633	0.00902009	LOC132638803	2.90035	1.53623	2.74591e-05	5.74327e-05	up	yes
lbb04016	Environmental Information Processing	Signal transduction	MAPK signaling pathway - plant	0.000841633	0.00902009	LOC132606673	0.409346	-1.28861	3.11488e-05	6.48875e-05	down	yes
lbb04016	Environmental Information Processing	Signal transduction	MAPK signaling pathway - plant	0.000841633	0.00902009	LOC132630310	0.00024189	-12.0134	3.39848e-05	7.0635e-05	down	yes
lbb04016	Environmental Information Processing	Signal transduction	MAPK signaling pathway - plant	0.000841633	0.00902009	LOC132600202	0.000295294	-11.7256	3.41491e-05	7.09588e-05	down	yes
lbb04016	Environmental Information Processing	Signal transduction	MAPK signaling pathway - plant	0.000841633	0.00902009	LOC132610040	0.186505	-2.42271	4.09669e-05	8.45464e-05	down	yes
lbb04016	Environmental Information Processing	Signal transduction	MAPK signaling pathway - plant	0.000841633	0.00902009	LOC132632956	11.6077	3.53701	6.15239e-05	0.000125515	up	yes
lbb04016	Environmental Information Processing	Signal transduction	MAPK signaling pathway - plant	0.000841633	0.00902009	LOC132600805	0.197621	-2.33919	6.62852e-05	0.000134746	down	yes
lbb04016	Environmental Information Processing	Signal transduction	MAPK signaling pathway - plant	0.000841633	0.00902009	LOC132625233	2739.07	11.4195	7.70067e-05	0.000155604	up	yes
lbb04016	Environmental Information Processing	Signal transduction	MAPK signaling pathway - plant	0.000841633	0.00902009	LOC132609112	0.44641	-1.16356	0.000100945	0.000201854	down	yes
lbb04016	Environmental Information Processing	Signal transduction	MAPK signaling pathway - plant	0.000841633	0.00902009	LOC132635439	2.48983	1.31605	0.000125815	0.000249667	up	yes
lbb04016	Environmental Information Processing	Signal transduction	MAPK signaling pathway - plant	0.000841633	0.00902009	LOC132618370	4124.86	12.0101	0.000184945	0.000362202	up	yes
lbb04016	Environmental Information Processing	Signal transduction	MAPK signaling pathway - plant	0.000841633	0.00902009	LOC132642332	5.90074	2.5609	0.000195005	0.000381159	up	yes
lbb04016	Environmental Information Processing	Signal transduction	MAPK signaling pathway - plant	0.000841633	0.00902009	LOC132623301	0.188365	-2.4084	0.000210881	0.00041083	down	yes
lbb04016	Environmental Information Processing	Signal transduction	MAPK signaling pathway - plant	0.000841633	0.00902009	LOC132631775	0.4457	-1.16585	0.000216327	0.000420856	down	yes
lbb04016	Environmental Information Processing	Signal transduction	MAPK signaling pathway - plant	0.000841633	0.00902009	LOC132615809	2.47148	1.30537	0.000231633	0.000449563	up	yes
lbb04016	Environmental Information Processing	Signal transduction	MAPK signaling pathway - plant	0.000841633	0.00902009	LOC132634927	0.0496395	-4.33237	0.000239005	0.000463328	down	yes
lbb04016	Environmental Information Processing	Signal transduction	MAPK signaling pathway - plant	0.000841633	0.00902009	LOC132626225	0.490373	-1.02805	0.000256701	0.00049584	down	yes
lbb04016	Environmental Information Processing	Signal transduction	MAPK signaling pathway - plant	0.000841633	0.00902009	LOC132645813	4.41117	2.14116	0.000295324	0.00056666	up	yes
lbb04016	Environmental Information Processing	Signal transduction	MAPK signaling pathway - plant	0.000841633	0.00902009	LOC132645386	2.27922	1.18854	0.00031159	0.000596797	up	yes
lbb04016	Environmental Information Processing	Signal transduction	MAPK signaling pathway - plant	0.000841633	0.00902009	LOC132622496	0.149638	-2.74045	0.00037457	0.000712925	down	yes
lbb04016	Environmental Information Processing	Signal transduction	MAPK signaling pathway - plant	0.000841633	0.00902009	LOC132640498	0.461206	-1.11652	0.000424358	0.00080302	down	yes
lbb04016	Environmental Information Processing	Signal transduction	MAPK signaling pathway - plant	0.000841633	0.00902009	LOC132631542	1882.59	10.8785	0.00047866	0.000901957	up	yes
lbb04016	Environmental Information Processing	Signal transduction	MAPK signaling pathway - plant	0.000841633	0.00902009	LOC132621901	9.85292	3.30055	0.000556834	0.00104344	up	yes
lbb04016	Environmental Information Processing	Signal transduction	MAPK signaling pathway - plant	0.000841633	0.00902009	LOC132607088	3.35342	1.74563	0.000795944	0.00147034	up	yes
lbb04016	Environmental Information Processing	Signal transduction	MAPK signaling pathway - plant	0.000841633	0.00902009	LOC132602334	19.5908	4.2921	0.00102015	0.00186512	up	yes
lbb04016	Environmental Information Processing	Signal transduction	MAPK signaling pathway - plant	0.000841633	0.00902009	LOC132611412	0.000730281	-10.4193	0.00121883	0.00221126	down	yes
lbb04016	Environmental Information Processing	Signal transduction	MAPK signaling pathway - plant	0.000841633	0.00902009	LOC132621847	0.215838	-2.21198	0.0012951	0.00234437	down	yes
lbb04016	Environmental Information Processing	Signal transduction	MAPK signaling pathway - plant	0.000841633	0.00902009	LOC132638668	8.0616	3.01107	0.00138525	0.00249908	up	yes
lbb04016	Environmental Information Processing	Signal transduction	MAPK signaling pathway - plant	0.000841633	0.00902009	LOC132605026	1670	10.7056	0.00148967	0.00267854	up	yes
lbb04016	Environmental Information Processing	Signal transduction	MAPK signaling pathway - plant	0.000841633	0.00902009	LOC132623162	0.000725605	-10.4285	0.00203201	0.00360259	down	yes
lbb04016	Environmental Information Processing	Signal transduction	MAPK signaling pathway - plant	0.000841633	0.00902009	LOC132609356	15.9373	3.99433	0.0020764	0.00367755	up	yes
lbb04016	Environmental Information Processing	Signal transduction	MAPK signaling pathway - plant	0.000841633	0.00902009	LOC132605828	0.00131	-9.57621	0.00251242	0.00441151	down	yes
lbb04016	Environmental Information Processing	Signal transduction	MAPK signaling pathway - plant	0.000841633	0.00902009	LOC132599903	0.00106072	-9.88074	0.00345189	0.00597607	down	yes
lbb04016	Environmental Information Processing	Signal transduction	MAPK signaling pathway - plant	0.000841633	0.00902009	LOC132640261	0.39411	-1.34333	0.00418939	0.00718592	down	yes
lbb04016	Environmental Information Processing	Signal transduction	MAPK signaling pathway - plant	0.000841633	0.00902009	LOC132602651	1211.57	10.2427	0.00459421	0.00784327	up	yes
lbb04016	Environmental Information Processing	Signal transduction	MAPK signaling pathway - plant	0.000841633	0.00902009	LOC132613286	6.25494	2.645	0.00469906	0.00801275	up	yes
lbb04016	Environmental Information Processing	Signal transduction	MAPK signaling pathway - plant	0.000841633	0.00902009	LOC132645299	0.361197	-1.46914	0.00614538	0.0103477	down	yes
lbb04016	Environmental Information Processing	Signal transduction	MAPK signaling pathway - plant	0.000841633	0.00902009	LOC132628869	6.15727	2.62229	0.00741468	0.0123798	up	yes
lbb04016	Environmental Information Processing	Signal transduction	MAPK signaling pathway - plant	0.000841633	0.00902009	LOC132606989	2.17249	1.11935	0.0102149	0.0167691	up	yes
lbb04016	Environmental Information Processing	Signal transduction	MAPK signaling pathway - plant	0.000841633	0.00902009	LOC132639229	26.5669	4.73156	0.0153653	0.0246609	up	yes
lbb04016	Environmental Information Processing	Signal transduction	MAPK signaling pathway - plant	0.000841633	0.00902009	LOC132608118	2.32529	1.21741	0.0156614	0.0251129	up	yes
lbb04016	Environmental Information Processing	Signal transduction	MAPK signaling pathway - plant	0.000841633	0.00902009	LOC132600201	3.79665	1.92473	0.0206564	0.0326287	up	yes
lbb04016	Environmental Information Processing	Signal transduction	MAPK signaling pathway - plant	0.000841633	0.00902009	LOC132633424	1487.16	10.5383	0.0213369	0.033641	up	yes
lbb04016	Environmental Information Processing	Signal transduction	MAPK signaling pathway - plant	0.000841633	0.00902009	LOC132610985	0.116344	-3.10354	0.0222847	0.0350668	down	yes
lbb04016	Environmental Information Processing	Signal transduction	MAPK signaling pathway - plant	0.000841633	0.00902009	LOC132620239	1570.38	10.6169	0.0236561	0.0371066	up	yes
lbb04016	Environmental Information Processing	Signal transduction	MAPK signaling pathway - plant	0.000841633	0.00902009	LOC132629112	0.000250039	-11.9656	0.0240138	0.0376267	down	yes
lbb04016	Environmental Information Processing	Signal transduction	MAPK signaling pathway - plant	0.000841633	0.00902009	LOC132607634	3.53897	1.82333	0.0240605	0.0376944	up	yes
lbb04016	Environmental Information Processing	Signal transduction	MAPK signaling pathway - plant	0.000841633	0.00902009	LOC132638578	0.000668601	-10.5466	0.0240716	0.03771	down	yes
lbb00591	Metabolism	Lipid metabolism	Linoleic acid metabolism	0.000849719	0.00902009	LOC132625990	23.9149	4.57984	0	0	up	yes
lbb00591	Metabolism	Lipid metabolism	Linoleic acid metabolism	0.000849719	0.00902009	LOC132612629	0.123852	-3.01331	6.11164e-205	2.48005e-203	down	yes
lbb00591	Metabolism	Lipid metabolism	Linoleic acid metabolism	0.000849719	0.00902009	LOC132609411	0.0523209	-4.25647	1.05798e-177	3.52008e-176	down	yes
lbb00591	Metabolism	Lipid metabolism	Linoleic acid metabolism	0.000849719	0.00902009	LOC132625987	100.733	6.65439	7.60806e-154	2.04232e-152	up	yes
lbb00591	Metabolism	Lipid metabolism	Linoleic acid metabolism	0.000849719	0.00902009	LOC132609108	0.15712	-2.67006	1.32696e-115	2.502e-114	down	yes
lbb00591	Metabolism	Lipid metabolism	Linoleic acid metabolism	0.000849719	0.00902009	LOC132604035	12.7975	3.67779	8.19914e-86	1.1322e-84	up	yes
lbb00591	Metabolism	Lipid metabolism	Linoleic acid metabolism	0.000849719	0.00902009	LOC132645918	0.289172	-1.79	1.25734e-81	1.6488e-80	down	yes
lbb00591	Metabolism	Lipid metabolism	Linoleic acid metabolism	0.000849719	0.00902009	LOC132610720	8.72227	3.1247	1.18363e-47	9.52203e-47	up	yes
lbb00591	Metabolism	Lipid metabolism	Linoleic acid metabolism	0.000849719	0.00902009	LOC132645916	0.244733	-2.03072	1.99858e-35	1.26988e-34	down	yes
lbb00591	Metabolism	Lipid metabolism	Linoleic acid metabolism	0.000849719	0.00902009	LOC132626427	0.373229	-1.42187	5.83713e-30	3.26753e-29	down	yes
lbb00591	Metabolism	Lipid metabolism	Linoleic acid metabolism	0.000849719	0.00902009	LOC132603315	20.138	4.33185	1.33448e-29	7.41251e-29	up	yes
lbb00591	Metabolism	Lipid metabolism	Linoleic acid metabolism	0.000849719	0.00902009	LOC132620491	0.405336	-1.30281	3.26656e-26	1.6582e-25	down	yes
lbb00591	Metabolism	Lipid metabolism	Linoleic acid metabolism	0.000849719	0.00902009	LOC132632578	0.214258	-2.22258	3.66908e-23	1.71341e-22	down	yes
lbb00591	Metabolism	Lipid metabolism	Linoleic acid metabolism	0.000849719	0.00902009	LOC132618829	4.57911	2.19507	1.65559e-22	7.57732e-22	up	yes
lbb00591	Metabolism	Lipid metabolism	Linoleic acid metabolism	0.000849719	0.00902009	LOC132645917	146.924	7.19892	1.35448e-18	5.45022e-18	up	yes
lbb00591	Metabolism	Lipid metabolism	Linoleic acid metabolism	0.000849719	0.00902009	LOC132632577	0.369393	-1.43677	6.92168e-18	2.70776e-17	down	yes
lbb00591	Metabolism	Lipid metabolism	Linoleic acid metabolism	0.000849719	0.00902009	LOC132623782	17890	14.1269	1.13439e-16	4.25888e-16	up	yes
lbb00591	Metabolism	Lipid metabolism	Linoleic acid metabolism	0.000849719	0.00902009	LOC132603936	23.6615	4.56447	6.72361e-16	2.45488e-15	up	yes
lbb00591	Metabolism	Lipid metabolism	Linoleic acid metabolism	0.000849719	0.00902009	LOC132635902	0.35049	-1.51256	8.20839e-16	2.98842e-15	down	yes
lbb00591	Metabolism	Lipid metabolism	Linoleic acid metabolism	0.000849719	0.00902009	LOC132604026	14.2019	3.82801	1.14432e-11	3.47617e-11	up	yes
lbb00591	Metabolism	Lipid metabolism	Linoleic acid metabolism	0.000849719	0.00902009	LOC132632565	0.0970223	-3.36554	3.3403e-11	9.95049e-11	down	yes
lbb00591	Metabolism	Lipid metabolism	Linoleic acid metabolism	0.000849719	0.00902009	LOC132627188	0.306598	-1.70558	3.22519e-09	8.67465e-09	down	yes
lbb00591	Metabolism	Lipid metabolism	Linoleic acid metabolism	0.000849719	0.00902009	LOC132636269	0.0395768	-4.6592	7.33735e-08	1.82919e-07	down	yes
lbb00591	Metabolism	Lipid metabolism	Linoleic acid metabolism	0.000849719	0.00902009	LOC132645919	21.3321	4.41495	3.41517e-05	7.09597e-05	up	yes
lbb00591	Metabolism	Lipid metabolism	Linoleic acid metabolism	0.000849719	0.00902009	LOC132603939	20.6676	4.3693	0.00048274	0.000909282	up	yes
lbb00591	Metabolism	Lipid metabolism	Linoleic acid metabolism	0.000849719	0.00902009	LOC132631018	0.000277687	-11.8143	0.000923095	0.00169453	down	yes
lbb04075	Environmental Information Processing	Signal transduction	Plant hormone signal transduction	0.00118047	0.0110493	LOC132645752	20.4224	4.35208	0	0	up	yes
lbb04075	Environmental Information Processing	Signal transduction	Plant hormone signal transduction	0.00118047	0.0110493	LOC132633183	0.00350801	-8.15513	0	0	down	yes
lbb04075	Environmental Information Processing	Signal transduction	Plant hormone signal transduction	0.00118047	0.0110493	LOC132626305	0.168252	-2.57131	0	0	down	yes
lbb04075	Environmental Information Processing	Signal transduction	Plant hormone signal transduction	0.00118047	0.0110493	LOC132628101	0.0271863	-5.20098	0	0	down	yes
lbb04075	Environmental Information Processing	Signal transduction	Plant hormone signal transduction	0.00118047	0.0110493	LOC132602800	0.0221484	-5.49665	0	0	down	yes
lbb04075	Environmental Information Processing	Signal transduction	Plant hormone signal transduction	0.00118047	0.0110493	LOC132642961	0.00976713	-6.67785	0	0	down	yes
lbb04075	Environmental Information Processing	Signal transduction	Plant hormone signal transduction	0.00118047	0.0110493	LOC132633368	0.122835	-3.02521	1.07429e-272	6.65335e-271	down	yes
lbb04075	Environmental Information Processing	Signal transduction	Plant hormone signal transduction	0.00118047	0.0110493	LOC132604474	0.0245616	-5.34745	1.6659e-265	9.69975e-264	down	yes
lbb04075	Environmental Information Processing	Signal transduction	Plant hormone signal transduction	0.00118047	0.0110493	LOC132598903	0.0252699	-5.30644	1.95108e-252	1.02422e-250	down	yes
lbb04075	Environmental Information Processing	Signal transduction	Plant hormone signal transduction	0.00118047	0.0110493	LOC132603175	0.131538	-2.92645	1.29702e-249	6.72338e-248	down	yes
lbb04075	Environmental Information Processing	Signal transduction	Plant hormone signal transduction	0.00118047	0.0110493	LOC132633355	0.0863162	-3.53422	6.16553e-233	2.90465e-231	down	yes
lbb04075	Environmental Information Processing	Signal transduction	Plant hormone signal transduction	0.00118047	0.0110493	LOC132600438	4.16092	2.0569	4.48746e-213	1.90757e-211	up	yes
lbb04075	Environmental Information Processing	Signal transduction	Plant hormone signal transduction	0.00118047	0.0110493	LOC132621917	0.0140445	-6.15385	8.80324e-195	3.28601e-193	down	yes
lbb04075	Environmental Information Processing	Signal transduction	Plant hormone signal transduction	0.00118047	0.0110493	LOC132645339	0.267384	-1.90301	1.36207e-186	4.74671e-185	down	yes
lbb04075	Environmental Information Processing	Signal transduction	Plant hormone signal transduction	0.00118047	0.0110493	LOC132640137	0.250654	-1.99623	4.99699e-177	1.64766e-175	down	yes
lbb04075	Environmental Information Processing	Signal transduction	Plant hormone signal transduction	0.00118047	0.0110493	LOC132608893	0.034389	-4.86191	1.17939e-172	3.72893e-171	down	yes
lbb04075	Environmental Information Processing	Signal transduction	Plant hormone signal transduction	0.00118047	0.0110493	LOC132617138	10.8136	3.43477	1.11194e-166	3.37998e-165	up	yes
lbb04075	Environmental Information Processing	Signal transduction	Plant hormone signal transduction	0.00118047	0.0110493	LOC132606509	0.230887	-2.11474	3.08407e-165	9.22208e-164	down	yes
lbb04075	Environmental Information Processing	Signal transduction	Plant hormone signal transduction	0.00118047	0.0110493	LOC132616775	0.0344987	-4.85731	1.09459e-164	3.25541e-163	down	yes
lbb04075	Environmental Information Processing	Signal transduction	Plant hormone signal transduction	0.00118047	0.0110493	LOC132602806	7.01108	2.80964	1.92233e-157	5.34696e-156	up	yes
lbb04075	Environmental Information Processing	Signal transduction	Plant hormone signal transduction	0.00118047	0.0110493	LOC132609732	8.82382	3.1414	3.70158e-155	1.00343e-153	up	yes
lbb04075	Environmental Information Processing	Signal transduction	Plant hormone signal transduction	0.00118047	0.0110493	LOC132610770	20.0197	4.32335	3.6061e-146	9.13176e-145	up	yes
lbb04075	Environmental Information Processing	Signal transduction	Plant hormone signal transduction	0.00118047	0.0110493	LOC132630920	0.0261977	-5.25442	3.93891e-141	9.52945e-140	down	yes
lbb04075	Environmental Information Processing	Signal transduction	Plant hormone signal transduction	0.00118047	0.0110493	LOC132645874	4.86936	2.28373	4.93944e-138	1.15856e-136	up	yes
lbb04075	Environmental Information Processing	Signal transduction	Plant hormone signal transduction	0.00118047	0.0110493	LOC132632127	10.1351	3.34129	2.7418e-137	6.39469e-136	up	yes
lbb04075	Environmental Information Processing	Signal transduction	Plant hormone signal transduction	0.00118047	0.0110493	LOC132618423	109.043	6.76875	2.75647e-130	5.97e-129	up	yes
lbb04075	Environmental Information Processing	Signal transduction	Plant hormone signal transduction	0.00118047	0.0110493	LOC132600837	0.19476	-2.36023	2.04019e-128	4.35873e-127	down	yes
lbb04075	Environmental Information Processing	Signal transduction	Plant hormone signal transduction	0.00118047	0.0110493	LOC132599056	0.230641	-2.11628	3.13569e-128	6.68193e-127	down	yes
lbb04075	Environmental Information Processing	Signal transduction	Plant hormone signal transduction	0.00118047	0.0110493	LOC132614821	0.0175315	-5.8339	6.79814e-128	1.44491e-126	down	yes
lbb04075	Environmental Information Processing	Signal transduction	Plant hormone signal transduction	0.00118047	0.0110493	LOC132605787	0.0773984	-3.69155	4.8723e-126	1.02244e-124	down	yes
lbb04075	Environmental Information Processing	Signal transduction	Plant hormone signal transduction	0.00118047	0.0110493	LOC132603971	0.155046	-2.68923	8.84066e-126	1.84816e-124	down	yes
lbb04075	Environmental Information Processing	Signal transduction	Plant hormone signal transduction	0.00118047	0.0110493	LOC132599038	0.204534	-2.28959	2.58904e-125	5.37843e-124	down	yes
lbb04075	Environmental Information Processing	Signal transduction	Plant hormone signal transduction	0.00118047	0.0110493	LOC132635251	0.212816	-2.23232	1.10343e-121	2.20499e-120	down	yes
lbb04075	Environmental Information Processing	Signal transduction	Plant hormone signal transduction	0.00118047	0.0110493	LOC132616753	36.2984	5.18184	8.40769e-116	1.5871e-114	up	yes
lbb04075	Environmental Information Processing	Signal transduction	Plant hormone signal transduction	0.00118047	0.0110493	LOC132623024	0.234191	-2.09424	4.31722e-115	8.12168e-114	down	yes
lbb04075	Environmental Information Processing	Signal transduction	Plant hormone signal transduction	0.00118047	0.0110493	LOC132623066	0.0671189	-3.89714	6.52778e-115	1.22385e-113	down	yes
lbb04075	Environmental Information Processing	Signal transduction	Plant hormone signal transduction	0.00118047	0.0110493	LOC132611342	5.64259	2.49636	2.39879e-110	4.33986e-109	up	yes
lbb04075	Environmental Information Processing	Signal transduction	Plant hormone signal transduction	0.00118047	0.0110493	LOC132637782	0.0999615	-3.32248	6.34345e-110	1.14017e-108	down	yes
lbb04075	Environmental Information Processing	Signal transduction	Plant hormone signal transduction	0.00118047	0.0110493	LOC132614761	12.542	3.64869	2.098e-109	3.75257e-108	up	yes
lbb04075	Environmental Information Processing	Signal transduction	Plant hormone signal transduction	0.00118047	0.0110493	LOC132609199	0.0383277	-4.70547	5.4365e-107	9.50295e-106	down	yes
lbb04075	Environmental Information Processing	Signal transduction	Plant hormone signal transduction	0.00118047	0.0110493	LOC132618020	0.0553491	-4.1753	1.24394e-106	2.16639e-105	down	yes
lbb04075	Environmental Information Processing	Signal transduction	Plant hormone signal transduction	0.00118047	0.0110493	LOC132608829	0.231423	-2.1114	4.77762e-101	7.87271e-100	down	yes
lbb04075	Environmental Information Processing	Signal transduction	Plant hormone signal transduction	0.00118047	0.0110493	LOC132607347	0.253326	-1.98093	6.83691e-101	1.12549e-99	down	yes
lbb04075	Environmental Information Processing	Signal transduction	Plant hormone signal transduction	0.00118047	0.0110493	LOC132615800	16.1825	4.01637	4.61313e-92	6.84457e-91	up	yes
lbb04075	Environmental Information Processing	Signal transduction	Plant hormone signal transduction	0.00118047	0.0110493	LOC132607024	0.212009	-2.2378	1.25907e-89	1.82312e-88	down	yes
lbb04075	Environmental Information Processing	Signal transduction	Plant hormone signal transduction	0.00118047	0.0110493	LOC132630148	14.38	3.84599	2.92578e-89	4.21802e-88	up	yes
lbb04075	Environmental Information Processing	Signal transduction	Plant hormone signal transduction	0.00118047	0.0110493	LOC132622058	5.2721	2.39838	3.98388e-84	5.38654e-83	up	yes
lbb04075	Environmental Information Processing	Signal transduction	Plant hormone signal transduction	0.00118047	0.0110493	LOC132632044	0.149834	-2.73856	8.12977e-79	1.03212e-77	down	yes
lbb04075	Environmental Information Processing	Signal transduction	Plant hormone signal transduction	0.00118047	0.0110493	LOC132598600	3.4648	1.79277	3.73596e-77	4.63797e-76	up	yes
lbb04075	Environmental Information Processing	Signal transduction	Plant hormone signal transduction	0.00118047	0.0110493	LOC132622243	174.562	7.4476	3.51775e-76	4.30566e-75	up	yes
lbb04075	Environmental Information Processing	Signal transduction	Plant hormone signal transduction	0.00118047	0.0110493	LOC132621418	3.00466	1.5872	1.22998e-74	1.47973e-73	up	yes
lbb04075	Environmental Information Processing	Signal transduction	Plant hormone signal transduction	0.00118047	0.0110493	LOC132607953	4.96232	2.31101	5.99604e-74	7.12288e-73	up	yes
lbb04075	Environmental Information Processing	Signal transduction	Plant hormone signal transduction	0.00118047	0.0110493	LOC132623250	8.3036	3.05374	5.29841e-72	6.16136e-71	up	yes
lbb04075	Environmental Information Processing	Signal transduction	Plant hormone signal transduction	0.00118047	0.0110493	LOC132643791	0.294697	-1.76269	1.01865e-70	1.16409e-69	down	yes
lbb04075	Environmental Information Processing	Signal transduction	Plant hormone signal transduction	0.00118047	0.0110493	LOC132604080	11.0175	3.46173	2.10987e-70	2.40282e-69	up	yes
lbb04075	Environmental Information Processing	Signal transduction	Plant hormone signal transduction	0.00118047	0.0110493	LOC132622703	4.00975	2.00351	4.13539e-70	4.68857e-69	up	yes
lbb04075	Environmental Information Processing	Signal transduction	Plant hormone signal transduction	0.00118047	0.0110493	LOC132626407	0.22635	-2.14337	6.35928e-67	6.87975e-66	down	yes
lbb04075	Environmental Information Processing	Signal transduction	Plant hormone signal transduction	0.00118047	0.0110493	LOC132606408	0.205961	-2.27956	1.25914e-64	1.31989e-63	down	yes
lbb04075	Environmental Information Processing	Signal transduction	Plant hormone signal transduction	0.00118047	0.0110493	LOC132640418	0.0136636	-6.19352	6.17887e-64	6.41996e-63	down	yes
lbb04075	Environmental Information Processing	Signal transduction	Plant hormone signal transduction	0.00118047	0.0110493	LOC132621226	2.04417	1.03152	8.83216e-64	9.15092e-63	up	yes
lbb04075	Environmental Information Processing	Signal transduction	Plant hormone signal transduction	0.00118047	0.0110493	LOC132634770	3.28157	1.71439	4.93472e-61	4.9246e-60	up	yes
lbb04075	Environmental Information Processing	Signal transduction	Plant hormone signal transduction	0.00118047	0.0110493	LOC132630655	18.6835	4.2237	3.32015e-60	3.267e-59	up	yes
lbb04075	Environmental Information Processing	Signal transduction	Plant hormone signal transduction	0.00118047	0.0110493	LOC132603924	0.294093	-1.76566	8.5438e-60	8.34251e-59	down	yes
lbb04075	Environmental Information Processing	Signal transduction	Plant hormone signal transduction	0.00118047	0.0110493	LOC132627329	0.23068	-2.11603	8.67579e-60	8.46888e-59	down	yes
lbb04075	Environmental Information Processing	Signal transduction	Plant hormone signal transduction	0.00118047	0.0110493	LOC132640693	0.458219	-1.12589	1.10168e-57	1.04397e-56	down	yes
lbb04075	Environmental Information Processing	Signal transduction	Plant hormone signal transduction	0.00118047	0.0110493	LOC132627818	12.5285	3.64714	1.45143e-57	1.37148e-56	up	yes
lbb04075	Environmental Information Processing	Signal transduction	Plant hormone signal transduction	0.00118047	0.0110493	LOC132641323	8.2572	3.04565	3.51782e-56	3.25795e-55	up	yes
lbb04075	Environmental Information Processing	Signal transduction	Plant hormone signal transduction	0.00118047	0.0110493	LOC132598743	0.171429	-2.54432	3.62585e-56	3.35706e-55	down	yes
lbb04075	Environmental Information Processing	Signal transduction	Plant hormone signal transduction	0.00118047	0.0110493	LOC132634906	4.2467	2.08634	2.36258e-54	2.12961e-53	up	yes
lbb04075	Environmental Information Processing	Signal transduction	Plant hormone signal transduction	0.00118047	0.0110493	LOC132633516	0.400134	-1.32144	4.5175e-52	3.93476e-51	down	yes
lbb04075	Environmental Information Processing	Signal transduction	Plant hormone signal transduction	0.00118047	0.0110493	LOC132618488	24.7251	4.6279	1.50948e-51	1.30343e-50	up	yes
lbb04075	Environmental Information Processing	Signal transduction	Plant hormone signal transduction	0.00118047	0.0110493	LOC132636378	0.00569516	-7.45605	1.81974e-51	1.56848e-50	down	yes
lbb04075	Environmental Information Processing	Signal transduction	Plant hormone signal transduction	0.00118047	0.0110493	LOC132640698	2.84657	1.50922	2.35915e-51	2.0297e-50	up	yes
lbb04075	Environmental Information Processing	Signal transduction	Plant hormone signal transduction	0.00118047	0.0110493	LOC132606883	4.05349	2.01916	4.26967e-51	3.6563e-50	up	yes
lbb04075	Environmental Information Processing	Signal transduction	Plant hormone signal transduction	0.00118047	0.0110493	LOC132645420	0.385005	-1.37705	2.25661e-50	1.90384e-49	down	yes
lbb04075	Environmental Information Processing	Signal transduction	Plant hormone signal transduction	0.00118047	0.0110493	LOC132640337	0.195377	-2.35567	6.22515e-50	5.20815e-49	down	yes
lbb04075	Environmental Information Processing	Signal transduction	Plant hormone signal transduction	0.00118047	0.0110493	LOC132621074	0.383057	-1.38437	6.49536e-50	5.43147e-49	down	yes
lbb04075	Environmental Information Processing	Signal transduction	Plant hormone signal transduction	0.00118047	0.0110493	LOC132600407	0.307933	-1.69931	7.04126e-50	5.88349e-49	down	yes
lbb04075	Environmental Information Processing	Signal transduction	Plant hormone signal transduction	0.00118047	0.0110493	LOC132631795	0.058741	-4.08949	8.622e-49	7.03719e-48	down	yes
lbb04075	Environmental Information Processing	Signal transduction	Plant hormone signal transduction	0.00118047	0.0110493	LOC132614170	0.365232	-1.45311	2.00713e-48	1.63095e-47	down	yes
lbb04075	Environmental Information Processing	Signal transduction	Plant hormone signal transduction	0.00118047	0.0110493	LOC132613500	2.56676	1.35995	3.29265e-48	2.67095e-47	up	yes
lbb04075	Environmental Information Processing	Signal transduction	Plant hormone signal transduction	0.00118047	0.0110493	LOC132645467	4.40664	2.13968	4.83774e-48	3.91758e-47	up	yes
lbb04075	Environmental Information Processing	Signal transduction	Plant hormone signal transduction	0.00118047	0.0110493	LOC132609227	3.06193	1.61444	6.63561e-48	5.36166e-47	up	yes
lbb04075	Environmental Information Processing	Signal transduction	Plant hormone signal transduction	0.00118047	0.0110493	LOC132616794	2.94473	1.55814	2.45736e-47	1.96256e-46	up	yes
lbb04075	Environmental Information Processing	Signal transduction	Plant hormone signal transduction	0.00118047	0.0110493	LOC132641851	8.39011	3.06869	4.25664e-47	3.38403e-46	up	yes
lbb04075	Environmental Information Processing	Signal transduction	Plant hormone signal transduction	0.00118047	0.0110493	LOC132605614	2.26939	1.1823	2.64784e-46	2.07905e-45	up	yes
lbb04075	Environmental Information Processing	Signal transduction	Plant hormone signal transduction	0.00118047	0.0110493	LOC132608281	0.0922287	-3.43864	6.7851e-46	5.29488e-45	down	yes
lbb04075	Environmental Information Processing	Signal transduction	Plant hormone signal transduction	0.00118047	0.0110493	LOC132623955	15.7887	3.98082	1.26822e-44	9.67758e-44	up	yes
lbb04075	Environmental Information Processing	Signal transduction	Plant hormone signal transduction	0.00118047	0.0110493	LOC132614950	17.0269	4.08975	2.27678e-43	1.69972e-42	up	yes
lbb04075	Environmental Information Processing	Signal transduction	Plant hormone signal transduction	0.00118047	0.0110493	LOC132625808	0.371631	-1.42806	2.79983e-42	2.0513e-41	down	yes
lbb04075	Environmental Information Processing	Signal transduction	Plant hormone signal transduction	0.00118047	0.0110493	LOC132622685	4.23087	2.08095	3.55585e-42	2.60175e-41	up	yes
lbb04075	Environmental Information Processing	Signal transduction	Plant hormone signal transduction	0.00118047	0.0110493	LOC132614087	5.57904	2.48002	1.57779e-41	1.14032e-40	up	yes
lbb04075	Environmental Information Processing	Signal transduction	Plant hormone signal transduction	0.00118047	0.0110493	LOC132645020	3.43634	1.78087	2.01877e-40	1.42477e-39	up	yes
lbb04075	Environmental Information Processing	Signal transduction	Plant hormone signal transduction	0.00118047	0.0110493	LOC132621380	0.186373	-2.42373	1.44825e-39	1.00454e-38	down	yes
lbb04075	Environmental Information Processing	Signal transduction	Plant hormone signal transduction	0.00118047	0.0110493	LOC132635937	3.3767	1.75561	3.27398e-39	2.25389e-38	up	yes
lbb04075	Environmental Information Processing	Signal transduction	Plant hormone signal transduction	0.00118047	0.0110493	LOC132629075	9.03771e-07	-20.0775	2.25613e-38	1.52867e-37	down	yes
lbb04075	Environmental Information Processing	Signal transduction	Plant hormone signal transduction	0.00118047	0.0110493	LOC132603632	0.448731	-1.15608	1.17345e-36	7.65151e-36	down	yes
lbb04075	Environmental Information Processing	Signal transduction	Plant hormone signal transduction	0.00118047	0.0110493	LOC132640603	3.13509	1.64851	4.15455e-36	2.68253e-35	up	yes
lbb04075	Environmental Information Processing	Signal transduction	Plant hormone signal transduction	0.00118047	0.0110493	LOC132607390	0.0741894	-3.75264	6.93018e-36	4.45645e-35	down	yes
lbb04075	Environmental Information Processing	Signal transduction	Plant hormone signal transduction	0.00118047	0.0110493	LOC132635192	4.27335	2.09537	8.40585e-36	5.39279e-35	up	yes
lbb04075	Environmental Information Processing	Signal transduction	Plant hormone signal transduction	0.00118047	0.0110493	LOC132608403	2.46848	1.30362	1.30393e-35	8.3266e-35	up	yes
lbb04075	Environmental Information Processing	Signal transduction	Plant hormone signal transduction	0.00118047	0.0110493	LOC132604236	2.02269	1.01628	1.17104e-34	7.31971e-34	up	yes
lbb04075	Environmental Information Processing	Signal transduction	Plant hormone signal transduction	0.00118047	0.0110493	LOC132640347	0.343479	-1.5417	1.3188e-34	8.23241e-34	down	yes
lbb04075	Environmental Information Processing	Signal transduction	Plant hormone signal transduction	0.00118047	0.0110493	LOC132627058	15.1379	3.9201	1.18299e-33	7.22378e-33	up	yes
lbb04075	Environmental Information Processing	Signal transduction	Plant hormone signal transduction	0.00118047	0.0110493	LOC132616465	4.82275	2.26985	2.12402e-32	1.25979e-31	up	yes
lbb04075	Environmental Information Processing	Signal transduction	Plant hormone signal transduction	0.00118047	0.0110493	LOC132604601	2.36001	1.23879	1.03432e-31	6.04897e-31	up	yes
lbb04075	Environmental Information Processing	Signal transduction	Plant hormone signal transduction	0.00118047	0.0110493	LOC132621538	0.461913	-1.11431	2.68153e-31	1.5496e-30	down	yes
lbb04075	Environmental Information Processing	Signal transduction	Plant hormone signal transduction	0.00118047	0.0110493	LOC132632719	0.06916	-3.85392	1.06446e-30	6.05708e-30	down	yes
lbb04075	Environmental Information Processing	Signal transduction	Plant hormone signal transduction	0.00118047	0.0110493	LOC132607450	0.139146	-2.84533	1.86004e-30	1.05298e-29	down	yes
lbb04075	Environmental Information Processing	Signal transduction	Plant hormone signal transduction	0.00118047	0.0110493	LOC132640419	0.011555	-6.43533	3.5091e-30	1.97537e-29	down	yes
lbb04075	Environmental Information Processing	Signal transduction	Plant hormone signal transduction	0.00118047	0.0110493	LOC132623988	2.13053	1.09121	1.76757e-29	9.79183e-29	up	yes
lbb04075	Environmental Information Processing	Signal transduction	Plant hormone signal transduction	0.00118047	0.0110493	LOC132634962	19.244	4.26634	4.12591e-28	2.20796e-27	up	yes
lbb04075	Environmental Information Processing	Signal transduction	Plant hormone signal transduction	0.00118047	0.0110493	LOC132622587	0.434768	-1.20168	4.2199e-27	2.18987e-26	down	yes
lbb04075	Environmental Information Processing	Signal transduction	Plant hormone signal transduction	0.00118047	0.0110493	LOC132631227	2.82657	1.49905	9.0693e-27	4.66324e-26	up	yes
lbb04075	Environmental Information Processing	Signal transduction	Plant hormone signal transduction	0.00118047	0.0110493	LOC132641811	0.0146819	-6.08981	9.96816e-27	5.11746e-26	down	yes
lbb04075	Environmental Information Processing	Signal transduction	Plant hormone signal transduction	0.00118047	0.0110493	LOC132607503	0.368537	-1.44012	1.26992e-26	6.50539e-26	down	yes
lbb04075	Environmental Information Processing	Signal transduction	Plant hormone signal transduction	0.00118047	0.0110493	LOC132635529	0.0750787	-3.73545	4.25699e-26	2.15337e-25	down	yes
lbb04075	Environmental Information Processing	Signal transduction	Plant hormone signal transduction	0.00118047	0.0110493	LOC132606995	0.343703	-1.54077	5.89279e-26	2.97083e-25	down	yes
lbb04075	Environmental Information Processing	Signal transduction	Plant hormone signal transduction	0.00118047	0.0110493	LOC132613635	2.5261	1.33691	6.41022e-26	3.22677e-25	up	yes
lbb04075	Environmental Information Processing	Signal transduction	Plant hormone signal transduction	0.00118047	0.0110493	LOC132644026	0.348262	-1.52176	2.90902e-25	1.43636e-24	down	yes
lbb04075	Environmental Information Processing	Signal transduction	Plant hormone signal transduction	0.00118047	0.0110493	LOC132607577	2.22045	1.15085	6.17036e-25	3.02007e-24	up	yes
lbb04075	Environmental Information Processing	Signal transduction	Plant hormone signal transduction	0.00118047	0.0110493	LOC132628701	0.00341877	-8.19231	7.90084e-25	3.85564e-24	down	yes
lbb04075	Environmental Information Processing	Signal transduction	Plant hormone signal transduction	0.00118047	0.0110493	LOC132605193	33.0334	5.04585	2.03649e-24	9.83797e-24	up	yes
lbb04075	Environmental Information Processing	Signal transduction	Plant hormone signal transduction	0.00118047	0.0110493	LOC132609368	0.316261	-1.66081	3.16677e-24	1.52115e-23	down	yes
lbb04075	Environmental Information Processing	Signal transduction	Plant hormone signal transduction	0.00118047	0.0110493	LOC132640336	0.2621	-1.93181	3.28048e-24	1.57486e-23	down	yes
lbb04075	Environmental Information Processing	Signal transduction	Plant hormone signal transduction	0.00118047	0.0110493	LOC132641831	12.2822	3.6185	3.84827e-24	1.84476e-23	up	yes
lbb04075	Environmental Information Processing	Signal transduction	Plant hormone signal transduction	0.00118047	0.0110493	LOC132608266	0.409971	-1.28641	1.82152e-23	8.57282e-23	down	yes
lbb04075	Environmental Information Processing	Signal transduction	Plant hormone signal transduction	0.00118047	0.0110493	LOC132616627	0.421453	-1.24656	9.30359e-22	4.16471e-21	down	yes
lbb04075	Environmental Information Processing	Signal transduction	Plant hormone signal transduction	0.00118047	0.0110493	LOC132639984	0.0767075	-3.70449	1.24484e-21	5.55515e-21	down	yes
lbb04075	Environmental Information Processing	Signal transduction	Plant hormone signal transduction	0.00118047	0.0110493	LOC132640589	0.447694	-1.15941	2.41895e-21	1.0708e-20	down	yes
lbb04075	Environmental Information Processing	Signal transduction	Plant hormone signal transduction	0.00118047	0.0110493	LOC132607122	21.5429	4.42914	1.64794e-20	7.12333e-20	up	yes
lbb04075	Environmental Information Processing	Signal transduction	Plant hormone signal transduction	0.00118047	0.0110493	LOC132610707	6.69399e-05	-13.8668	2.25027e-20	9.67634e-20	down	yes
lbb04075	Environmental Information Processing	Signal transduction	Plant hormone signal transduction	0.00118047	0.0110493	LOC132630765	0.251298	-1.99253	2.27708e-20	9.7904e-20	down	yes
lbb04075	Environmental Information Processing	Signal transduction	Plant hormone signal transduction	0.00118047	0.0110493	LOC132623273	0.0149542	-6.0633	2.32732e-20	1.00012e-19	down	yes
lbb04075	Environmental Information Processing	Signal transduction	Plant hormone signal transduction	0.00118047	0.0110493	LOC132623876	26.7481	4.74137	2.69187e-20	1.15378e-19	up	yes
lbb04075	Environmental Information Processing	Signal transduction	Plant hormone signal transduction	0.00118047	0.0110493	LOC132607505	2.27455e-05	-15.4241	3.30686e-20	1.41207e-19	down	yes
lbb04075	Environmental Information Processing	Signal transduction	Plant hormone signal transduction	0.00118047	0.0110493	LOC132623383	8.25373	3.04505	6.80442e-20	2.87843e-19	up	yes
lbb04075	Environmental Information Processing	Signal transduction	Plant hormone signal transduction	0.00118047	0.0110493	LOC132605849	2.47733	1.30879	8.543e-20	3.60145e-19	up	yes
lbb04075	Environmental Information Processing	Signal transduction	Plant hormone signal transduction	0.00118047	0.0110493	LOC132610581	2.15415	1.10712	1.05003e-19	4.41027e-19	up	yes
lbb04075	Environmental Information Processing	Signal transduction	Plant hormone signal transduction	0.00118047	0.0110493	LOC132634795	0.00843255	-6.88982	1.65669e-19	6.90138e-19	down	yes
lbb04075	Environmental Information Processing	Signal transduction	Plant hormone signal transduction	0.00118047	0.0110493	LOC132638362	82856.9	16.3383	2.50827e-19	1.03874e-18	up	yes
lbb04075	Environmental Information Processing	Signal transduction	Plant hormone signal transduction	0.00118047	0.0110493	LOC132599429	78386.5	16.2583	2.56274e-19	1.06103e-18	up	yes
lbb04075	Environmental Information Processing	Signal transduction	Plant hormone signal transduction	0.00118047	0.0110493	LOC132599258	0.0941723	-3.40855	2.89545e-19	1.19608e-18	down	yes
lbb04075	Environmental Information Processing	Signal transduction	Plant hormone signal transduction	0.00118047	0.0110493	LOC132605254	0.072265	-3.79056	3.1929e-19	1.31485e-18	down	yes
lbb04075	Environmental Information Processing	Signal transduction	Plant hormone signal transduction	0.00118047	0.0110493	LOC132622229	151.09	7.23927	1.12893e-18	4.5565e-18	up	yes
lbb04075	Environmental Information Processing	Signal transduction	Plant hormone signal transduction	0.00118047	0.0110493	LOC132614690	23.7354	4.56897	1.39082e-18	5.59236e-18	up	yes
lbb04075	Environmental Information Processing	Signal transduction	Plant hormone signal transduction	0.00118047	0.0110493	LOC132599254	20.3411	4.34632	1.85154e-18	7.41063e-18	up	yes
lbb04075	Environmental Information Processing	Signal transduction	Plant hormone signal transduction	0.00118047	0.0110493	LOC132610499	2.13723	1.09574	2.0858e-18	8.32506e-18	up	yes
lbb04075	Environmental Information Processing	Signal transduction	Plant hormone signal transduction	0.00118047	0.0110493	LOC132621841	0.435506	-1.19923	2.49879e-18	9.93868e-18	down	yes
lbb04075	Environmental Information Processing	Signal transduction	Plant hormone signal transduction	0.00118047	0.0110493	LOC132641225	0.307805	-1.69991	5.19227e-18	2.03869e-17	down	yes
lbb04075	Environmental Information Processing	Signal transduction	Plant hormone signal transduction	0.00118047	0.0110493	LOC132619047	0.00200387	-8.963	1.03152e-17	4.00781e-17	down	yes
lbb04075	Environmental Information Processing	Signal transduction	Plant hormone signal transduction	0.00118047	0.0110493	LOC132627072	3.21501	1.68482	2.36303e-17	9.08195e-17	up	yes
lbb04075	Environmental Information Processing	Signal transduction	Plant hormone signal transduction	0.00118047	0.0110493	LOC132636930	2.30605	1.20542	3.92037e-17	1.49303e-16	up	yes
lbb04075	Environmental Information Processing	Signal transduction	Plant hormone signal transduction	0.00118047	0.0110493	LOC132607431	38.1391	5.2532	8.01146e-17	3.02081e-16	up	yes
lbb04075	Environmental Information Processing	Signal transduction	Plant hormone signal transduction	0.00118047	0.0110493	LOC132608288	14.9475	3.90184	1.03919e-16	3.90814e-16	up	yes
lbb04075	Environmental Information Processing	Signal transduction	Plant hormone signal transduction	0.00118047	0.0110493	LOC132618396	4.82607	2.27085	1.10484e-16	4.14937e-16	up	yes
lbb04075	Environmental Information Processing	Signal transduction	Plant hormone signal transduction	0.00118047	0.0110493	LOC132607807	0.201238	-2.31302	1.44671e-16	5.41361e-16	down	yes
lbb04075	Environmental Information Processing	Signal transduction	Plant hormone signal transduction	0.00118047	0.0110493	LOC132640564	0.138449	-2.85257	1.80027e-16	6.71764e-16	down	yes
lbb04075	Environmental Information Processing	Signal transduction	Plant hormone signal transduction	0.00118047	0.0110493	LOC132645374	0.471207	-1.08557	2.15236e-16	8.01069e-16	down	yes
lbb04075	Environmental Information Processing	Signal transduction	Plant hormone signal transduction	0.00118047	0.0110493	LOC132632145	4.65103	2.21755	3.13512e-16	1.15965e-15	up	yes
lbb04075	Environmental Information Processing	Signal transduction	Plant hormone signal transduction	0.00118047	0.0110493	LOC132614509	2.12045	1.08437	4.76215e-16	1.74838e-15	up	yes
lbb04075	Environmental Information Processing	Signal transduction	Plant hormone signal transduction	0.00118047	0.0110493	LOC132645739	2.14669	1.10211	7.22218e-16	2.63285e-15	up	yes
lbb04075	Environmental Information Processing	Signal transduction	Plant hormone signal transduction	0.00118047	0.0110493	LOC132641801	0.224353	-2.15616	8.94212e-16	3.25125e-15	down	yes
lbb04075	Environmental Information Processing	Signal transduction	Plant hormone signal transduction	0.00118047	0.0110493	LOC132632441	3.44308	1.7837	1.28014e-15	4.62394e-15	up	yes
lbb04075	Environmental Information Processing	Signal transduction	Plant hormone signal transduction	0.00118047	0.0110493	LOC132632895	14974.9	13.8703	1.42088e-15	5.12223e-15	up	yes
lbb04075	Environmental Information Processing	Signal transduction	Plant hormone signal transduction	0.00118047	0.0110493	LOC132610999	0.180676	-2.46852	1.61824e-15	5.81974e-15	down	yes
lbb04075	Environmental Information Processing	Signal transduction	Plant hormone signal transduction	0.00118047	0.0110493	LOC132614275	2.38283	1.25268	1.73338e-15	6.22502e-15	up	yes
lbb04075	Environmental Information Processing	Signal transduction	Plant hormone signal transduction	0.00118047	0.0110493	LOC132599428	35834.3	15.1291	4.16427e-15	1.47279e-14	up	yes
lbb04075	Environmental Information Processing	Signal transduction	Plant hormone signal transduction	0.00118047	0.0110493	LOC132599426	32995.1	15.01	4.37469e-15	1.54605e-14	up	yes
lbb04075	Environmental Information Processing	Signal transduction	Plant hormone signal transduction	0.00118047	0.0110493	LOC132617463	0.231573	-2.11046	5.18246e-15	1.82548e-14	down	yes
lbb04075	Environmental Information Processing	Signal transduction	Plant hormone signal transduction	0.00118047	0.0110493	LOC132618502	0.0147481	-6.08333	6.07883e-15	2.13712e-14	down	yes
lbb04075	Environmental Information Processing	Signal transduction	Plant hormone signal transduction	0.00118047	0.0110493	LOC132645196	3.153	1.65673	6.48917e-15	2.27799e-14	up	yes
lbb04075	Environmental Information Processing	Signal transduction	Plant hormone signal transduction	0.00118047	0.0110493	LOC132624528	1.94496e-05	-15.6499	7.34808e-15	2.57323e-14	down	yes
lbb04075	Environmental Information Processing	Signal transduction	Plant hormone signal transduction	0.00118047	0.0110493	LOC132608789	8.57322e-05	-13.5098	2.03391e-14	6.97702e-14	down	yes
lbb04075	Environmental Information Processing	Signal transduction	Plant hormone signal transduction	0.00118047	0.0110493	LOC132636823	5.29599	2.4049	2.39289e-14	8.1796e-14	up	yes
lbb04075	Environmental Information Processing	Signal transduction	Plant hormone signal transduction	0.00118047	0.0110493	LOC132638138	3.99231	1.99722	2.7392e-14	9.33639e-14	up	yes
lbb04075	Environmental Information Processing	Signal transduction	Plant hormone signal transduction	0.00118047	0.0110493	LOC132610791	0.484852	-1.04438	2.76257e-14	9.41408e-14	down	yes
lbb04075	Environmental Information Processing	Signal transduction	Plant hormone signal transduction	0.00118047	0.0110493	LOC132600272	12.445	3.63749	3.8845e-14	1.31708e-13	up	yes
lbb04075	Environmental Information Processing	Signal transduction	Plant hormone signal transduction	0.00118047	0.0110493	LOC132631085	12.151	3.603	6.45046e-14	2.16799e-13	up	yes
lbb04075	Environmental Information Processing	Signal transduction	Plant hormone signal transduction	0.00118047	0.0110493	LOC132619347	94.3289	6.55963	6.87169e-14	2.30675e-13	up	yes
lbb04075	Environmental Information Processing	Signal transduction	Plant hormone signal transduction	0.00118047	0.0110493	LOC132645220	0.342637	-1.54525	7.5362e-14	2.52571e-13	down	yes
lbb04075	Environmental Information Processing	Signal transduction	Plant hormone signal transduction	0.00118047	0.0110493	LOC132605608	0.443058	-1.17443	1.19801e-13	3.98559e-13	down	yes
lbb04075	Environmental Information Processing	Signal transduction	Plant hormone signal transduction	0.00118047	0.0110493	LOC132633534	30.6271	4.93674	1.53263e-13	5.07378e-13	up	yes
lbb04075	Environmental Information Processing	Signal transduction	Plant hormone signal transduction	0.00118047	0.0110493	LOC132607288	0.460124	-1.11991	4.04897e-13	1.31605e-12	down	yes
lbb04075	Environmental Information Processing	Signal transduction	Plant hormone signal transduction	0.00118047	0.0110493	LOC132630157	3.84341	1.94239	4.18827e-13	1.35985e-12	up	yes
lbb04075	Environmental Information Processing	Signal transduction	Plant hormone signal transduction	0.00118047	0.0110493	LOC132610995	12.0688	3.59321	7.58039e-13	2.43539e-12	up	yes
lbb04075	Environmental Information Processing	Signal transduction	Plant hormone signal transduction	0.00118047	0.0110493	LOC132613470	2.56439	1.35862	8.73748e-13	2.79832e-12	up	yes
lbb04075	Environmental Information Processing	Signal transduction	Plant hormone signal transduction	0.00118047	0.0110493	LOC132599002	122.485	6.93646	1.01128e-12	3.22921e-12	up	yes
lbb04075	Environmental Information Processing	Signal transduction	Plant hormone signal transduction	0.00118047	0.0110493	LOC132610309	2.09869	1.06949	1.25748e-12	3.99533e-12	up	yes
lbb04075	Environmental Information Processing	Signal transduction	Plant hormone signal transduction	0.00118047	0.0110493	LOC132598510	15098	13.8821	2.52986e-12	7.90509e-12	up	yes
lbb04075	Environmental Information Processing	Signal transduction	Plant hormone signal transduction	0.00118047	0.0110493	LOC132599425	17953.1	14.1319	2.80389e-12	8.73988e-12	up	yes
lbb04075	Environmental Information Processing	Signal transduction	Plant hormone signal transduction	0.00118047	0.0110493	LOC132608106	0.0282426	-5.14598	4.48062e-12	1.38385e-11	down	yes
lbb04075	Environmental Information Processing	Signal transduction	Plant hormone signal transduction	0.00118047	0.0110493	LOC132632903	0.442764	-1.17539	4.9914e-12	1.53931e-11	down	yes
lbb04075	Environmental Information Processing	Signal transduction	Plant hormone signal transduction	0.00118047	0.0110493	LOC132600267	4.80778	2.26537	1.01066e-11	3.07917e-11	up	yes
lbb04075	Environmental Information Processing	Signal transduction	Plant hormone signal transduction	0.00118047	0.0110493	LOC132618377	2.46053	1.29897	1.93979e-11	5.84483e-11	up	yes
lbb04075	Environmental Information Processing	Signal transduction	Plant hormone signal transduction	0.00118047	0.0110493	LOC132616985	0.368287	-1.4411	4.39591e-11	1.30212e-10	down	yes
lbb04075	Environmental Information Processing	Signal transduction	Plant hormone signal transduction	0.00118047	0.0110493	LOC132602970	3.10654	1.63531	4.68078e-10	1.31691e-09	up	yes
lbb04075	Environmental Information Processing	Signal transduction	Plant hormone signal transduction	0.00118047	0.0110493	LOC132645195	0.122684	-3.02698	6.78721e-10	1.89311e-09	down	yes
lbb04075	Environmental Information Processing	Signal transduction	Plant hormone signal transduction	0.00118047	0.0110493	LOC132645298	186.329	7.54171	7.59376e-10	2.1138e-09	up	yes
lbb04075	Environmental Information Processing	Signal transduction	Plant hormone signal transduction	0.00118047	0.0110493	LOC132614913	3.46582	1.7932	8.29086e-10	2.30339e-09	up	yes
lbb04075	Environmental Information Processing	Signal transduction	Plant hormone signal transduction	0.00118047	0.0110493	LOC132617715	11621.3	13.5045	9.40556e-10	2.60346e-09	up	yes
lbb04075	Environmental Information Processing	Signal transduction	Plant hormone signal transduction	0.00118047	0.0110493	LOC132643531	0.0128265	-6.28473	1.00859e-09	2.78803e-09	down	yes
lbb04075	Environmental Information Processing	Signal transduction	Plant hormone signal transduction	0.00118047	0.0110493	LOC132610230	2.13255	1.09258	1.02693e-09	2.83707e-09	up	yes
lbb04075	Environmental Information Processing	Signal transduction	Plant hormone signal transduction	0.00118047	0.0110493	LOC132617911	0.240997	-2.05291	2.84108e-09	7.6646e-09	down	yes
lbb04075	Environmental Information Processing	Signal transduction	Plant hormone signal transduction	0.00118047	0.0110493	LOC132606768	3.49141	1.80381	7.06888e-09	1.87055e-08	up	yes
lbb04075	Environmental Information Processing	Signal transduction	Plant hormone signal transduction	0.00118047	0.0110493	LOC132630599	2.35619	1.23646	7.10598e-09	1.88007e-08	up	yes
lbb04075	Environmental Information Processing	Signal transduction	Plant hormone signal transduction	0.00118047	0.0110493	LOC132640141	3180.3	11.6349	1.45906e-08	3.78908e-08	up	yes
lbb04075	Environmental Information Processing	Signal transduction	Plant hormone signal transduction	0.00118047	0.0110493	LOC132638036	0.237984	-2.07106	1.82543e-08	4.71904e-08	down	yes
lbb04075	Environmental Information Processing	Signal transduction	Plant hormone signal transduction	0.00118047	0.0110493	LOC132638384	20.4797	4.35612	2.19349e-08	5.641e-08	up	yes
lbb04075	Environmental Information Processing	Signal transduction	Plant hormone signal transduction	0.00118047	0.0110493	LOC132629865	0.0012766	-9.61348	3.3861e-08	8.60366e-08	down	yes
lbb04075	Environmental Information Processing	Signal transduction	Plant hormone signal transduction	0.00118047	0.0110493	LOC132637120	3.5691	1.83556	3.54433e-08	8.99808e-08	up	yes
lbb04075	Environmental Information Processing	Signal transduction	Plant hormone signal transduction	0.00118047	0.0110493	LOC132631870	9.38411	3.23022	9.50443e-08	2.35277e-07	up	yes
lbb04075	Environmental Information Processing	Signal transduction	Plant hormone signal transduction	0.00118047	0.0110493	LOC132603586	0.161107	-2.63391	1.01029e-07	2.49531e-07	down	yes
lbb04075	Environmental Information Processing	Signal transduction	Plant hormone signal transduction	0.00118047	0.0110493	LOC132640597	0.0876929	-3.5114	1.2693e-07	3.11619e-07	down	yes
lbb04075	Environmental Information Processing	Signal transduction	Plant hormone signal transduction	0.00118047	0.0110493	LOC132606891	0.490141	-1.02873	1.28874e-07	3.16133e-07	down	yes
lbb04075	Environmental Information Processing	Signal transduction	Plant hormone signal transduction	0.00118047	0.0110493	LOC132603756	0.000546697	-10.837	1.57235e-07	3.83969e-07	down	yes
lbb04075	Environmental Information Processing	Signal transduction	Plant hormone signal transduction	0.00118047	0.0110493	LOC132599256	5226.92	12.3517	1.92518e-07	4.67919e-07	up	yes
lbb04075	Environmental Information Processing	Signal transduction	Plant hormone signal transduction	0.00118047	0.0110493	LOC132614975	3.29424	1.71995	2.11779e-07	5.136e-07	up	yes
lbb04075	Environmental Information Processing	Signal transduction	Plant hormone signal transduction	0.00118047	0.0110493	LOC132603753	0.134986	-2.88912	2.13836e-07	5.18511e-07	down	yes
lbb04075	Environmental Information Processing	Signal transduction	Plant hormone signal transduction	0.00118047	0.0110493	LOC132635600	0.0470649	-4.40921	3.03971e-07	7.28949e-07	down	yes
lbb04075	Environmental Information Processing	Signal transduction	Plant hormone signal transduction	0.00118047	0.0110493	LOC132602590	4.28241	2.09842	3.75405e-07	8.95965e-07	up	yes
lbb04075	Environmental Information Processing	Signal transduction	Plant hormone signal transduction	0.00118047	0.0110493	LOC132607438	6.23797	2.64108	4.03534e-07	9.6095e-07	up	yes
lbb04075	Environmental Information Processing	Signal transduction	Plant hormone signal transduction	0.00118047	0.0110493	LOC132605192	13.4202	3.74633	4.86613e-07	1.15298e-06	up	yes
lbb04075	Environmental Information Processing	Signal transduction	Plant hormone signal transduction	0.00118047	0.0110493	LOC132637016	0.114978	-3.12057	5.15626e-07	1.21919e-06	down	yes
lbb04075	Environmental Information Processing	Signal transduction	Plant hormone signal transduction	0.00118047	0.0110493	LOC132603754	0.000431329	-11.1789	5.55542e-07	1.31104e-06	down	yes
lbb04075	Environmental Information Processing	Signal transduction	Plant hormone signal transduction	0.00118047	0.0110493	LOC132599902	0.000403011	-11.2769	5.71801e-07	1.34864e-06	down	yes
lbb04075	Environmental Information Processing	Signal transduction	Plant hormone signal transduction	0.00118047	0.0110493	LOC132605191	12.1065	3.59771	5.80133e-07	1.36741e-06	up	yes
lbb04075	Environmental Information Processing	Signal transduction	Plant hormone signal transduction	0.00118047	0.0110493	LOC132603755	0.141607	-2.82003	5.96422e-07	1.4048e-06	down	yes
lbb04075	Environmental Information Processing	Signal transduction	Plant hormone signal transduction	0.00118047	0.0110493	LOC132614611	0.000436469	-11.1618	6.46393e-07	1.51904e-06	down	yes
lbb04075	Environmental Information Processing	Signal transduction	Plant hormone signal transduction	0.00118047	0.0110493	LOC132623980	7.32323	2.87248	7.06847e-07	1.65723e-06	up	yes
lbb04075	Environmental Information Processing	Signal transduction	Plant hormone signal transduction	0.00118047	0.0110493	LOC132639548	3.69438	1.88533	1.03866e-06	2.41039e-06	up	yes
lbb04075	Environmental Information Processing	Signal transduction	Plant hormone signal transduction	0.00118047	0.0110493	LOC132599715	0.000326713	-11.5797	1.10605e-06	2.56013e-06	down	yes
lbb04075	Environmental Information Processing	Signal transduction	Plant hormone signal transduction	0.00118047	0.0110493	LOC132603809	64.8155	6.01827	1.12381e-06	2.60052e-06	up	yes
lbb04075	Environmental Information Processing	Signal transduction	Plant hormone signal transduction	0.00118047	0.0110493	LOC132640338	0.327048	-1.61243	1.48484e-06	3.40285e-06	down	yes
lbb04075	Environmental Information Processing	Signal transduction	Plant hormone signal transduction	0.00118047	0.0110493	LOC132617084	0.30819	-1.69811	2.12006e-06	4.80666e-06	down	yes
lbb04075	Environmental Information Processing	Signal transduction	Plant hormone signal transduction	0.00118047	0.0110493	LOC132623915	0.234043	-2.09515	2.25636e-06	5.10449e-06	down	yes
lbb04075	Environmental Information Processing	Signal transduction	Plant hormone signal transduction	0.00118047	0.0110493	LOC132616015	7.50879	2.90858	2.55023e-06	5.75118e-06	up	yes
lbb04075	Environmental Information Processing	Signal transduction	Plant hormone signal transduction	0.00118047	0.0110493	LOC132619162	0.145659	-2.77933	3.79903e-06	8.46413e-06	down	yes
lbb04075	Environmental Information Processing	Signal transduction	Plant hormone signal transduction	0.00118047	0.0110493	LOC132633672	0.000359825	-11.4404	5.03779e-06	1.11363e-05	down	yes
lbb04075	Environmental Information Processing	Signal transduction	Plant hormone signal transduction	0.00118047	0.0110493	LOC132619275	0.179429	-2.47852	5.40612e-06	1.1929e-05	down	yes
lbb04075	Environmental Information Processing	Signal transduction	Plant hormone signal transduction	0.00118047	0.0110493	LOC132599427	6138.03	12.5836	5.58632e-06	1.23101e-05	up	yes
lbb04075	Environmental Information Processing	Signal transduction	Plant hormone signal transduction	0.00118047	0.0110493	LOC132615426	5056.25	12.3039	8.30828e-06	1.80676e-05	up	yes
lbb04075	Environmental Information Processing	Signal transduction	Plant hormone signal transduction	0.00118047	0.0110493	LOC132638803	2.90035	1.53623	2.74591e-05	5.74327e-05	up	yes
lbb04075	Environmental Information Processing	Signal transduction	Plant hormone signal transduction	0.00118047	0.0110493	LOC132617699	26.7443	4.74116	2.95154e-05	6.15741e-05	up	yes
lbb04075	Environmental Information Processing	Signal transduction	Plant hormone signal transduction	0.00118047	0.0110493	LOC132609340	46.0061	5.52375	3.00671e-05	6.26973e-05	up	yes
lbb04075	Environmental Information Processing	Signal transduction	Plant hormone signal transduction	0.00118047	0.0110493	LOC132630310	0.00024189	-12.0134	3.39848e-05	7.0635e-05	down	yes
lbb04075	Environmental Information Processing	Signal transduction	Plant hormone signal transduction	0.00118047	0.0110493	LOC132600202	0.000295294	-11.7256	3.41491e-05	7.09588e-05	down	yes
lbb04075	Environmental Information Processing	Signal transduction	Plant hormone signal transduction	0.00118047	0.0110493	LOC132600273	5.18303	2.37379	4.02617e-05	8.31638e-05	up	yes
lbb04075	Environmental Information Processing	Signal transduction	Plant hormone signal transduction	0.00118047	0.0110493	LOC132610040	0.186505	-2.42271	4.09669e-05	8.45464e-05	down	yes
lbb04075	Environmental Information Processing	Signal transduction	Plant hormone signal transduction	0.00118047	0.0110493	LOC132638180	0.151002	-2.72736	6.21582e-05	0.000126723	down	yes
lbb04075	Environmental Information Processing	Signal transduction	Plant hormone signal transduction	0.00118047	0.0110493	LOC132604337	8.57907	3.10082	9.28911e-05	0.000186255	up	yes
lbb04075	Environmental Information Processing	Signal transduction	Plant hormone signal transduction	0.00118047	0.0110493	LOC132609112	0.44641	-1.16356	0.000100945	0.000201854	down	yes
lbb04075	Environmental Information Processing	Signal transduction	Plant hormone signal transduction	0.00118047	0.0110493	LOC132605238	17.8934	4.16135	0.000108162	0.000215594	up	yes
lbb04075	Environmental Information Processing	Signal transduction	Plant hormone signal transduction	0.00118047	0.0110493	LOC132602138	3.63664	1.86261	0.000154242	0.000304034	up	yes
lbb04075	Environmental Information Processing	Signal transduction	Plant hormone signal transduction	0.00118047	0.0110493	LOC132604101	2.02105	1.01511	0.000190626	0.000372886	up	yes
lbb04075	Environmental Information Processing	Signal transduction	Plant hormone signal transduction	0.00118047	0.0110493	LOC132612775	0.00069416	-10.4924	0.000192865	0.000377077	down	yes
lbb04075	Environmental Information Processing	Signal transduction	Plant hormone signal transduction	0.00118047	0.0110493	LOC132642332	5.90074	2.5609	0.000195005	0.000381159	up	yes
lbb04075	Environmental Information Processing	Signal transduction	Plant hormone signal transduction	0.00118047	0.0110493	LOC132600374	6.08158	2.60445	0.000219897	0.00042759	up	yes
lbb04075	Environmental Information Processing	Signal transduction	Plant hormone signal transduction	0.00118047	0.0110493	LOC132615809	2.47148	1.30537	0.000231633	0.000449563	up	yes
lbb04075	Environmental Information Processing	Signal transduction	Plant hormone signal transduction	0.00118047	0.0110493	LOC132599255	0.000162025	-12.5915	0.000249278	0.000482226	down	yes
lbb04075	Environmental Information Processing	Signal transduction	Plant hormone signal transduction	0.00118047	0.0110493	LOC132626225	0.490373	-1.02805	0.000256701	0.00049584	down	yes
lbb04075	Environmental Information Processing	Signal transduction	Plant hormone signal transduction	0.00118047	0.0110493	LOC132607606	3.48462	1.801	0.000281408	0.000541121	up	yes
lbb04075	Environmental Information Processing	Signal transduction	Plant hormone signal transduction	0.00118047	0.0110493	LOC132645386	2.27922	1.18854	0.00031159	0.000596797	up	yes
lbb04075	Environmental Information Processing	Signal transduction	Plant hormone signal transduction	0.00118047	0.0110493	LOC132640498	0.461206	-1.11652	0.000424358	0.00080302	down	yes
lbb04075	Environmental Information Processing	Signal transduction	Plant hormone signal transduction	0.00118047	0.0110493	LOC132606614	0.390101	-1.35808	0.000467882	0.000882352	down	yes
lbb04075	Environmental Information Processing	Signal transduction	Plant hormone signal transduction	0.00118047	0.0110493	LOC132615877	4.212	2.0745	0.000916572	0.00168302	up	yes
lbb04075	Environmental Information Processing	Signal transduction	Plant hormone signal transduction	0.00118047	0.0110493	LOC132602334	19.5908	4.2921	0.00102015	0.00186512	up	yes
lbb04075	Environmental Information Processing	Signal transduction	Plant hormone signal transduction	0.00118047	0.0110493	LOC132621847	0.215838	-2.21198	0.0012951	0.00234437	down	yes
lbb04075	Environmental Information Processing	Signal transduction	Plant hormone signal transduction	0.00118047	0.0110493	LOC132604040	4.62502	2.20946	0.00137589	0.00248367	up	yes
lbb04075	Environmental Information Processing	Signal transduction	Plant hormone signal transduction	0.00118047	0.0110493	LOC132605026	1670	10.7056	0.00148967	0.00267854	up	yes
lbb04075	Environmental Information Processing	Signal transduction	Plant hormone signal transduction	0.00118047	0.0110493	LOC132622258	8.36038	3.06357	0.00155916	0.00279802	up	yes
lbb04075	Environmental Information Processing	Signal transduction	Plant hormone signal transduction	0.00118047	0.0110493	LOC132623162	0.000725605	-10.4285	0.00203201	0.00360259	down	yes
lbb04075	Environmental Information Processing	Signal transduction	Plant hormone signal transduction	0.00118047	0.0110493	LOC132615425	2097.69	11.0346	0.00217977	0.00385154	up	yes
lbb04075	Environmental Information Processing	Signal transduction	Plant hormone signal transduction	0.00118047	0.0110493	LOC132606597	647.257	9.33819	0.00279313	0.00488134	up	yes
lbb04075	Environmental Information Processing	Signal transduction	Plant hormone signal transduction	0.00118047	0.0110493	LOC132608085	44.5179	5.47631	0.00282236	0.00493112	up	yes
lbb04075	Environmental Information Processing	Signal transduction	Plant hormone signal transduction	0.00118047	0.0110493	LOC132640291	2.14553	1.10133	0.00287811	0.00502459	up	yes
lbb04075	Environmental Information Processing	Signal transduction	Plant hormone signal transduction	0.00118047	0.0110493	LOC132599903	0.00106072	-9.88074	0.00345189	0.00597607	down	yes
lbb04075	Environmental Information Processing	Signal transduction	Plant hormone signal transduction	0.00118047	0.0110493	LOC132605975	17.6377	4.14059	0.00354508	0.00612938	up	yes
lbb04075	Environmental Information Processing	Signal transduction	Plant hormone signal transduction	0.00118047	0.0110493	LOC132626233	0.330362	-1.59788	0.00357651	0.00618114	down	yes
lbb04075	Environmental Information Processing	Signal transduction	Plant hormone signal transduction	0.00118047	0.0110493	LOC132642670	4.05361	2.01921	0.00441078	0.00754609	up	yes
lbb04075	Environmental Information Processing	Signal transduction	Plant hormone signal transduction	0.00118047	0.0110493	LOC132644737	2115.86	11.047	0.00542257	0.00919009	up	yes
lbb04075	Environmental Information Processing	Signal transduction	Plant hormone signal transduction	0.00118047	0.0110493	LOC132619255	0.00126703	-9.62433	0.00570383	0.00963958	down	yes
lbb04075	Environmental Information Processing	Signal transduction	Plant hormone signal transduction	0.00118047	0.0110493	LOC132599304	2.18861	1.13002	0.00657318	0.0110331	up	yes
lbb04075	Environmental Information Processing	Signal transduction	Plant hormone signal transduction	0.00118047	0.0110493	LOC132613671	9.45253	3.2407	0.00671898	0.0112637	up	yes
lbb04075	Environmental Information Processing	Signal transduction	Plant hormone signal transduction	0.00118047	0.0110493	LOC132599456	1543.52	10.592	0.00698341	0.011691	up	yes
lbb04075	Environmental Information Processing	Signal transduction	Plant hormone signal transduction	0.00118047	0.0110493	LOC132621942	0.383667	-1.38207	0.00819783	0.0136186	down	yes
lbb04075	Environmental Information Processing	Signal transduction	Plant hormone signal transduction	0.00118047	0.0110493	LOC132638575	0.00069149	-10.498	0.0082754	0.0137378	down	yes
lbb04075	Environmental Information Processing	Signal transduction	Plant hormone signal transduction	0.00118047	0.0110493	LOC132611238	3.39169	1.76201	0.0085051	0.0140986	up	yes
lbb04075	Environmental Information Processing	Signal transduction	Plant hormone signal transduction	0.00118047	0.0110493	LOC132640029	0.364996	-1.45405	0.00874196	0.0144702	down	yes
lbb04075	Environmental Information Processing	Signal transduction	Plant hormone signal transduction	0.00118047	0.0110493	LOC132606697	0.378946	-1.39994	0.0101545	0.0166739	down	yes
lbb04075	Environmental Information Processing	Signal transduction	Plant hormone signal transduction	0.00118047	0.0110493	LOC132606989	2.17249	1.11935	0.0102149	0.0167691	up	yes
lbb04075	Environmental Information Processing	Signal transduction	Plant hormone signal transduction	0.00118047	0.0110493	LOC132636545	0.000639342	-10.6111	0.011726	0.0191111	down	yes
lbb04075	Environmental Information Processing	Signal transduction	Plant hormone signal transduction	0.00118047	0.0110493	LOC132599435	30.3367	4.92299	0.0126372	0.0205173	up	yes
lbb04075	Environmental Information Processing	Signal transduction	Plant hormone signal transduction	0.00118047	0.0110493	LOC132633617	1090.93	10.0913	0.0151282	0.024305	up	yes
lbb04075	Environmental Information Processing	Signal transduction	Plant hormone signal transduction	0.00118047	0.0110493	LOC132613670	1558.57	10.606	0.0161658	0.0258753	up	yes
lbb04075	Environmental Information Processing	Signal transduction	Plant hormone signal transduction	0.00118047	0.0110493	LOC132623858	0.167162	-2.58068	0.0177933	0.0283404	down	yes
lbb04075	Environmental Information Processing	Signal transduction	Plant hormone signal transduction	0.00118047	0.0110493	LOC132604903	0.181083	-2.46528	0.0189179	0.0300362	down	yes
lbb04075	Environmental Information Processing	Signal transduction	Plant hormone signal transduction	0.00118047	0.0110493	LOC132613669	0.000821916	-10.2487	0.0190844	0.0302888	down	yes
lbb04075	Environmental Information Processing	Signal transduction	Plant hormone signal transduction	0.00118047	0.0110493	LOC132600201	3.79665	1.92473	0.0206564	0.0326287	up	yes
lbb04075	Environmental Information Processing	Signal transduction	Plant hormone signal transduction	0.00118047	0.0110493	LOC132610985	0.116344	-3.10354	0.0222847	0.0350668	down	yes
lbb04075	Environmental Information Processing	Signal transduction	Plant hormone signal transduction	0.00118047	0.0110493	LOC132606604	0.066748	-3.90513	0.0226466	0.0356041	down	yes
lbb04075	Environmental Information Processing	Signal transduction	Plant hormone signal transduction	0.00118047	0.0110493	LOC132638578	0.000668601	-10.5466	0.0240716	0.03771	down	yes
lbb04075	Environmental Information Processing	Signal transduction	Plant hormone signal transduction	0.00118047	0.0110493	LOC132621970	0.00123838	-9.65732	0.0285049	0.0442007	down	yes
lbb00010	Metabolism	Carbohydrate metabolism	Glycolysis / Gluconeogenesis	0.00120101	0.0110493	LOC132602988	4.46971	2.16018	0	0	up	yes
lbb00010	Metabolism	Carbohydrate metabolism	Glycolysis / Gluconeogenesis	0.00120101	0.0110493	LOC132641369	0.0619769	-4.01213	0	0	down	yes
lbb00010	Metabolism	Carbohydrate metabolism	Glycolysis / Gluconeogenesis	0.00120101	0.0110493	LOC132631146	0.00884385	-6.82111	0	0	down	yes
lbb00010	Metabolism	Carbohydrate metabolism	Glycolysis / Gluconeogenesis	0.00120101	0.0110493	LOC132623810	8.78175	3.13451	0	0	up	yes
lbb00010	Metabolism	Carbohydrate metabolism	Glycolysis / Gluconeogenesis	0.00120101	0.0110493	LOC132630619	42.3758	5.40517	0	0	up	yes
lbb00010	Metabolism	Carbohydrate metabolism	Glycolysis / Gluconeogenesis	0.00120101	0.0110493	LOC132640331	28.0964	4.81232	0	0	up	yes
lbb00010	Metabolism	Carbohydrate metabolism	Glycolysis / Gluconeogenesis	0.00120101	0.0110493	LOC132616595	8.66121	3.11457	0	0	up	yes
lbb00010	Metabolism	Carbohydrate metabolism	Glycolysis / Gluconeogenesis	0.00120101	0.0110493	LOC132616658	70.603	6.14166	0	0	up	yes
lbb00010	Metabolism	Carbohydrate metabolism	Glycolysis / Gluconeogenesis	0.00120101	0.0110493	LOC132627320	12.1235	3.59973	0	0	up	yes
lbb00010	Metabolism	Carbohydrate metabolism	Glycolysis / Gluconeogenesis	0.00120101	0.0110493	LOC132607170	0.0886856	-3.49516	0	0	down	yes
lbb00010	Metabolism	Carbohydrate metabolism	Glycolysis / Gluconeogenesis	0.00120101	0.0110493	LOC132621555	0.0125557	-6.31551	0	0	down	yes
lbb00010	Metabolism	Carbohydrate metabolism	Glycolysis / Gluconeogenesis	0.00120101	0.0110493	LOC132640319	21.8723	4.45104	0	0	up	yes
lbb00010	Metabolism	Carbohydrate metabolism	Glycolysis / Gluconeogenesis	0.00120101	0.0110493	LOC132606616	7.57207	2.92069	0	0	up	yes
lbb00010	Metabolism	Carbohydrate metabolism	Glycolysis / Gluconeogenesis	0.00120101	0.0110493	LOC132641321	0.106853	-3.22631	0	0	down	yes
lbb00010	Metabolism	Carbohydrate metabolism	Glycolysis / Gluconeogenesis	0.00120101	0.0110493	LOC132608950	0.00227567	-8.77949	0	0	down	yes
lbb00010	Metabolism	Carbohydrate metabolism	Glycolysis / Gluconeogenesis	0.00120101	0.0110493	LOC132622210	11.0631	3.46768	0	0	up	yes
lbb00010	Metabolism	Carbohydrate metabolism	Glycolysis / Gluconeogenesis	0.00120101	0.0110493	LOC132627252	0.0137113	-6.18849	0	0	down	yes
lbb00010	Metabolism	Carbohydrate metabolism	Glycolysis / Gluconeogenesis	0.00120101	0.0110493	LOC132641790	0.000195467	-12.3208	1.82478e-290	1.21918e-288	down	yes
lbb00010	Metabolism	Carbohydrate metabolism	Glycolysis / Gluconeogenesis	0.00120101	0.0110493	LOC132633524	0.209526	-2.2548	3.20344e-248	1.64509e-246	down	yes
lbb00010	Metabolism	Carbohydrate metabolism	Glycolysis / Gluconeogenesis	0.00120101	0.0110493	LOC132627255	0.186085	-2.42597	5.61979e-192	2.04239e-190	down	yes
lbb00010	Metabolism	Carbohydrate metabolism	Glycolysis / Gluconeogenesis	0.00120101	0.0110493	LOC132630873	0.0360787	-4.79271	9.11094e-165	2.71213e-163	down	yes
lbb00010	Metabolism	Carbohydrate metabolism	Glycolysis / Gluconeogenesis	0.00120101	0.0110493	LOC132622340	4.73677	2.2439	9.08176e-163	2.64861e-161	up	yes
lbb00010	Metabolism	Carbohydrate metabolism	Glycolysis / Gluconeogenesis	0.00120101	0.0110493	LOC132615105	0.0341386	-4.87245	1.13767e-157	3.17511e-156	down	yes
lbb00010	Metabolism	Carbohydrate metabolism	Glycolysis / Gluconeogenesis	0.00120101	0.0110493	LOC132642000	0.144929	-2.78658	6.75737e-152	1.78927e-150	down	yes
lbb00010	Metabolism	Carbohydrate metabolism	Glycolysis / Gluconeogenesis	0.00120101	0.0110493	LOC132632804	0.168216	-2.57161	2.72008e-147	6.98434e-146	down	yes
lbb00010	Metabolism	Carbohydrate metabolism	Glycolysis / Gluconeogenesis	0.00120101	0.0110493	LOC132629927	0.135987	-2.87846	7.29058e-135	1.65033e-133	down	yes
lbb00010	Metabolism	Carbohydrate metabolism	Glycolysis / Gluconeogenesis	0.00120101	0.0110493	LOC132627250	0.00577542	-7.43586	5.71005e-129	1.22546e-127	down	yes
lbb00010	Metabolism	Carbohydrate metabolism	Glycolysis / Gluconeogenesis	0.00120101	0.0110493	LOC132606825	20.4485	4.35392	7.2509e-119	1.40564e-117	up	yes
lbb00010	Metabolism	Carbohydrate metabolism	Glycolysis / Gluconeogenesis	0.00120101	0.0110493	LOC132635850	0.0413386	-4.59637	3.16344e-117	6.06148e-116	down	yes
lbb00010	Metabolism	Carbohydrate metabolism	Glycolysis / Gluconeogenesis	0.00120101	0.0110493	LOC132629888	0.224058	-2.15806	9.77041e-114	1.81736e-112	down	yes
lbb00010	Metabolism	Carbohydrate metabolism	Glycolysis / Gluconeogenesis	0.00120101	0.0110493	LOC132610712	4.60317	2.20263	6.95489e-113	1.28212e-111	up	yes
lbb00010	Metabolism	Carbohydrate metabolism	Glycolysis / Gluconeogenesis	0.00120101	0.0110493	LOC132641676	0.214734	-2.21937	4.73299e-112	8.67199e-111	down	yes
lbb00010	Metabolism	Carbohydrate metabolism	Glycolysis / Gluconeogenesis	0.00120101	0.0110493	LOC132603997	7.84152	2.97113	5.41748e-109	9.63781e-108	up	yes
lbb00010	Metabolism	Carbohydrate metabolism	Glycolysis / Gluconeogenesis	0.00120101	0.0110493	LOC132639969	0.35284	-1.50291	2.81659e-106	4.89491e-105	down	yes
lbb00010	Metabolism	Carbohydrate metabolism	Glycolysis / Gluconeogenesis	0.00120101	0.0110493	LOC132599285	2.19508	1.13427	1.05301e-101	1.74737e-100	up	yes
lbb00010	Metabolism	Carbohydrate metabolism	Glycolysis / Gluconeogenesis	0.00120101	0.0110493	LOC132640192	10.0068	3.32291	7.25489e-98	1.15519e-96	up	yes
lbb00010	Metabolism	Carbohydrate metabolism	Glycolysis / Gluconeogenesis	0.00120101	0.0110493	LOC132614787	0.142647	-2.80948	3.60409e-95	5.56204e-94	down	yes
lbb00010	Metabolism	Carbohydrate metabolism	Glycolysis / Gluconeogenesis	0.00120101	0.0110493	LOC132616742	0.410845	-1.28334	4.19586e-95	6.46925e-94	down	yes
lbb00010	Metabolism	Carbohydrate metabolism	Glycolysis / Gluconeogenesis	0.00120101	0.0110493	LOC132603368	0.27285	-1.87382	4.12921e-94	6.28157e-93	down	yes
lbb00010	Metabolism	Carbohydrate metabolism	Glycolysis / Gluconeogenesis	0.00120101	0.0110493	LOC132615100	9.2403	3.20794	3.79801e-92	5.6377e-91	up	yes
lbb00010	Metabolism	Carbohydrate metabolism	Glycolysis / Gluconeogenesis	0.00120101	0.0110493	LOC132613720	2.48783	1.31489	1.15955e-86	1.6222e-85	up	yes
lbb00010	Metabolism	Carbohydrate metabolism	Glycolysis / Gluconeogenesis	0.00120101	0.0110493	LOC132604218	0.311165	-1.68425	1.47733e-81	1.93345e-80	down	yes
lbb00010	Metabolism	Carbohydrate metabolism	Glycolysis / Gluconeogenesis	0.00120101	0.0110493	LOC132599231	4.96986	2.31321	2.99309e-81	3.89868e-80	up	yes
lbb00010	Metabolism	Carbohydrate metabolism	Glycolysis / Gluconeogenesis	0.00120101	0.0110493	LOC132631803	2.32657	1.2182	1.54978e-77	1.93632e-76	up	yes
lbb00010	Metabolism	Carbohydrate metabolism	Glycolysis / Gluconeogenesis	0.00120101	0.0110493	LOC132633420	2.72785	1.44777	2.06747e-76	2.54184e-75	up	yes
lbb00010	Metabolism	Carbohydrate metabolism	Glycolysis / Gluconeogenesis	0.00120101	0.0110493	LOC132627418	0.380831	-1.39278	8.31235e-76	1.01292e-74	down	yes
lbb00010	Metabolism	Carbohydrate metabolism	Glycolysis / Gluconeogenesis	0.00120101	0.0110493	LOC132606779	0.337639	-1.56645	3.13289e-74	3.74317e-73	down	yes
lbb00010	Metabolism	Carbohydrate metabolism	Glycolysis / Gluconeogenesis	0.00120101	0.0110493	LOC132616814	0.481214	-1.05525	6.13294e-71	7.04266e-70	down	yes
lbb00010	Metabolism	Carbohydrate metabolism	Glycolysis / Gluconeogenesis	0.00120101	0.0110493	LOC132598849	2.66396	1.41357	7.10983e-70	8.01965e-69	up	yes
lbb00010	Metabolism	Carbohydrate metabolism	Glycolysis / Gluconeogenesis	0.00120101	0.0110493	LOC132598913	6.15164	2.62097	5.98014e-65	6.30862e-64	up	yes
lbb00010	Metabolism	Carbohydrate metabolism	Glycolysis / Gluconeogenesis	0.00120101	0.0110493	LOC132640193	7.00997	2.80941	4.87665e-63	4.9932e-62	up	yes
lbb00010	Metabolism	Carbohydrate metabolism	Glycolysis / Gluconeogenesis	0.00120101	0.0110493	LOC132613769	0.320644	-1.64095	5.62062e-63	5.75139e-62	down	yes
lbb00010	Metabolism	Carbohydrate metabolism	Glycolysis / Gluconeogenesis	0.00120101	0.0110493	LOC132624156	0.00352277	-8.14907	7.16152e-59	6.88906e-58	down	yes
lbb00010	Metabolism	Carbohydrate metabolism	Glycolysis / Gluconeogenesis	0.00120101	0.0110493	LOC132634698	11.1299	3.47637	1.66626e-55	1.52862e-54	up	yes
lbb00010	Metabolism	Carbohydrate metabolism	Glycolysis / Gluconeogenesis	0.00120101	0.0110493	LOC132628269	0.3806	-1.39365	7.1573e-45	5.49075e-44	down	yes
lbb00010	Metabolism	Carbohydrate metabolism	Glycolysis / Gluconeogenesis	0.00120101	0.0110493	LOC132604175	2.04992	1.03557	9.76127e-45	7.46761e-44	up	yes
lbb00010	Metabolism	Carbohydrate metabolism	Glycolysis / Gluconeogenesis	0.00120101	0.0110493	LOC132628177	32.7137	5.03182	5.24769e-43	3.89566e-42	up	yes
lbb00010	Metabolism	Carbohydrate metabolism	Glycolysis / Gluconeogenesis	0.00120101	0.0110493	LOC132640194	5.57976	2.4802	9.06033e-43	6.69743e-42	up	yes
lbb00010	Metabolism	Carbohydrate metabolism	Glycolysis / Gluconeogenesis	0.00120101	0.0110493	LOC132632772	2.84844	1.51017	1.22024e-41	8.83832e-41	up	yes
lbb00010	Metabolism	Carbohydrate metabolism	Glycolysis / Gluconeogenesis	0.00120101	0.0110493	LOC132603191	5.73408	2.51956	7.17843e-41	5.10878e-40	up	yes
lbb00010	Metabolism	Carbohydrate metabolism	Glycolysis / Gluconeogenesis	0.00120101	0.0110493	LOC132602512	2.2209	1.15115	1.47052e-37	9.79911e-37	up	yes
lbb00010	Metabolism	Carbohydrate metabolism	Glycolysis / Gluconeogenesis	0.00120101	0.0110493	LOC132639591	0.281932	-1.82658	2.55536e-36	1.65805e-35	down	yes
lbb00010	Metabolism	Carbohydrate metabolism	Glycolysis / Gluconeogenesis	0.00120101	0.0110493	LOC132605616	0.176067	-2.5058	1.46631e-34	9.14285e-34	down	yes
lbb00010	Metabolism	Carbohydrate metabolism	Glycolysis / Gluconeogenesis	0.00120101	0.0110493	LOC132607160	5.80238	2.53664	1.89988e-34	1.17996e-33	up	yes
lbb00010	Metabolism	Carbohydrate metabolism	Glycolysis / Gluconeogenesis	0.00120101	0.0110493	LOC132627462	0.268898	-1.89487	2.18859e-28	1.18096e-27	down	yes
lbb00010	Metabolism	Carbohydrate metabolism	Glycolysis / Gluconeogenesis	0.00120101	0.0110493	LOC132609811	0.387546	-1.36756	7.01479e-28	3.7268e-27	down	yes
lbb00010	Metabolism	Carbohydrate metabolism	Glycolysis / Gluconeogenesis	0.00120101	0.0110493	LOC132630015	2.57675	1.36555	1.30734e-26	6.69501e-26	up	yes
lbb00010	Metabolism	Carbohydrate metabolism	Glycolysis / Gluconeogenesis	0.00120101	0.0110493	LOC132598708	105.557	6.72187	7.95907e-23	3.67526e-22	up	yes
lbb00010	Metabolism	Carbohydrate metabolism	Glycolysis / Gluconeogenesis	0.00120101	0.0110493	LOC132631896	0.423258	-1.24039	3.83826e-18	1.51497e-17	down	yes
lbb00010	Metabolism	Carbohydrate metabolism	Glycolysis / Gluconeogenesis	0.00120101	0.0110493	LOC132645490	3.72334	1.8966	3.43932e-17	1.31315e-16	up	yes
lbb00010	Metabolism	Carbohydrate metabolism	Glycolysis / Gluconeogenesis	0.00120101	0.0110493	LOC132625755	2.95452	1.56293	2.09531e-15	7.49392e-15	up	yes
lbb00010	Metabolism	Carbohydrate metabolism	Glycolysis / Gluconeogenesis	0.00120101	0.0110493	LOC132603969	5.30836	2.40827	4.77247e-15	1.68393e-14	up	yes
lbb00010	Metabolism	Carbohydrate metabolism	Glycolysis / Gluconeogenesis	0.00120101	0.0110493	LOC132603998	0.306743	-1.7049	5.06458e-15	1.78491e-14	down	yes
lbb00010	Metabolism	Carbohydrate metabolism	Glycolysis / Gluconeogenesis	0.00120101	0.0110493	LOC132623384	2.32158	1.21511	2.47027e-14	8.44062e-14	up	yes
lbb00010	Metabolism	Carbohydrate metabolism	Glycolysis / Gluconeogenesis	0.00120101	0.0110493	LOC132610006	6.0934e-05	-14.0024	5.83634e-14	1.96577e-13	down	yes
lbb00010	Metabolism	Carbohydrate metabolism	Glycolysis / Gluconeogenesis	0.00120101	0.0110493	LOC132640497	6.3447	2.66555	4.10739e-13	1.33464e-12	up	yes
lbb00010	Metabolism	Carbohydrate metabolism	Glycolysis / Gluconeogenesis	0.00120101	0.0110493	LOC132615331	0.159171	-2.65135	1.60561e-12	5.07654e-12	down	yes
lbb00010	Metabolism	Carbohydrate metabolism	Glycolysis / Gluconeogenesis	0.00120101	0.0110493	LOC132632658	2.72153	1.44442	1.67526e-12	5.29069e-12	up	yes
lbb00010	Metabolism	Carbohydrate metabolism	Glycolysis / Gluconeogenesis	0.00120101	0.0110493	LOC132602076	2.77803	1.47406	2.02432e-12	6.36511e-12	up	yes
lbb00010	Metabolism	Carbohydrate metabolism	Glycolysis / Gluconeogenesis	0.00120101	0.0110493	LOC132602295	2.66084	1.41188	1.34331e-11	4.07427e-11	up	yes
lbb00010	Metabolism	Carbohydrate metabolism	Glycolysis / Gluconeogenesis	0.00120101	0.0110493	LOC132628179	0.0997857	-3.32502	3.19653e-10	9.07354e-10	down	yes
lbb00010	Metabolism	Carbohydrate metabolism	Glycolysis / Gluconeogenesis	0.00120101	0.0110493	LOC132641002	56.889	5.83008	7.22667e-08	1.80282e-07	up	yes
lbb00010	Metabolism	Carbohydrate metabolism	Glycolysis / Gluconeogenesis	0.00120101	0.0110493	LOC132606824	223.286	7.80275	1.21192e-07	2.97753e-07	up	yes
lbb00010	Metabolism	Carbohydrate metabolism	Glycolysis / Gluconeogenesis	0.00120101	0.0110493	LOC132599473	6.58633	2.71947	5.35371e-07	1.26443e-06	up	yes
lbb00010	Metabolism	Carbohydrate metabolism	Glycolysis / Gluconeogenesis	0.00120101	0.0110493	LOC132634823	2.12095	1.08471	6.91279e-07	1.62176e-06	up	yes
lbb00010	Metabolism	Carbohydrate metabolism	Glycolysis / Gluconeogenesis	0.00120101	0.0110493	LOC132627585	2.04479	1.03195	1.04144e-06	2.41652e-06	up	yes
lbb00010	Metabolism	Carbohydrate metabolism	Glycolysis / Gluconeogenesis	0.00120101	0.0110493	LOC132640985	0.18924	-2.40171	2.38935e-06	5.39979e-06	down	yes
lbb00010	Metabolism	Carbohydrate metabolism	Glycolysis / Gluconeogenesis	0.00120101	0.0110493	LOC132622460	8.11492	3.02058	7.12935e-06	1.55745e-05	up	yes
lbb00010	Metabolism	Carbohydrate metabolism	Glycolysis / Gluconeogenesis	0.00120101	0.0110493	LOC132600332	122.313	6.93443	3.58409e-05	7.43339e-05	up	yes
lbb00010	Metabolism	Carbohydrate metabolism	Glycolysis / Gluconeogenesis	0.00120101	0.0110493	LOC132638368	0.091748	-3.44618	4.65944e-05	9.58076e-05	down	yes
lbb00010	Metabolism	Carbohydrate metabolism	Glycolysis / Gluconeogenesis	0.00120101	0.0110493	LOC132617254	3.64914	1.86756	0.000163313	0.000321302	up	yes
lbb00010	Metabolism	Carbohydrate metabolism	Glycolysis / Gluconeogenesis	0.00120101	0.0110493	LOC132644116	3.92493	1.97267	0.000761324	0.00140946	up	yes
lbb00010	Metabolism	Carbohydrate metabolism	Glycolysis / Gluconeogenesis	0.00120101	0.0110493	LOC132623978	2.24086	1.16405	0.0119206	0.0194082	up	yes
lbb00906	Metabolism	Metabolism of terpenoids and polyketides	Carotenoid biosynthesis	0.00131091	0.0113066	LOC132600697	0.0864552	-3.5319	0	0	down	yes
lbb00906	Metabolism	Metabolism of terpenoids and polyketides	Carotenoid biosynthesis	0.00131091	0.0113066	LOC132622991	7.94895	2.99076	0	0	up	yes
lbb00906	Metabolism	Metabolism of terpenoids and polyketides	Carotenoid biosynthesis	0.00131091	0.0113066	LOC132633568	0.110236	-3.18133	0	0	down	yes
lbb00906	Metabolism	Metabolism of terpenoids and polyketides	Carotenoid biosynthesis	0.00131091	0.0113066	LOC132639408	8.5819	3.1013	0	0	up	yes
lbb00906	Metabolism	Metabolism of terpenoids and polyketides	Carotenoid biosynthesis	0.00131091	0.0113066	LOC132600690	96.7304	6.5959	0	0	up	yes
lbb00906	Metabolism	Metabolism of terpenoids and polyketides	Carotenoid biosynthesis	0.00131091	0.0113066	LOC132604100	0.0143895	-6.11884	0	0	down	yes
lbb00906	Metabolism	Metabolism of terpenoids and polyketides	Carotenoid biosynthesis	0.00131091	0.0113066	LOC132636893	22.584	4.49723	0	0	up	yes
lbb00906	Metabolism	Metabolism of terpenoids and polyketides	Carotenoid biosynthesis	0.00131091	0.0113066	LOC132631965	0.00830735	-6.9114	0	0	down	yes
lbb00906	Metabolism	Metabolism of terpenoids and polyketides	Carotenoid biosynthesis	0.00131091	0.0113066	LOC132635471	0.00258195	-8.59732	2.38705e-269	1.43016e-267	down	yes
lbb00906	Metabolism	Metabolism of terpenoids and polyketides	Carotenoid biosynthesis	0.00131091	0.0113066	LOC132609968	4.15652	2.05538	2.63731e-243	1.32354e-241	up	yes
lbb00906	Metabolism	Metabolism of terpenoids and polyketides	Carotenoid biosynthesis	0.00131091	0.0113066	LOC132600691	20.851	4.38204	1.61555e-241	7.99845e-240	up	yes
lbb00906	Metabolism	Metabolism of terpenoids and polyketides	Carotenoid biosynthesis	0.00131091	0.0113066	LOC132607146	4.68603	2.22837	3.21496e-241	1.58694e-239	up	yes
lbb00906	Metabolism	Metabolism of terpenoids and polyketides	Carotenoid biosynthesis	0.00131091	0.0113066	LOC132613898	5.30636	2.40772	3.49672e-164	1.03438e-162	up	yes
lbb00906	Metabolism	Metabolism of terpenoids and polyketides	Carotenoid biosynthesis	0.00131091	0.0113066	LOC132640877	0.191282	-2.38623	6.29736e-159	1.7755e-157	down	yes
lbb00906	Metabolism	Metabolism of terpenoids and polyketides	Carotenoid biosynthesis	0.00131091	0.0113066	LOC132645253	0.295493	-1.75881	5.41312e-141	1.30578e-139	down	yes
lbb00906	Metabolism	Metabolism of terpenoids and polyketides	Carotenoid biosynthesis	0.00131091	0.0113066	LOC132641867	5.07442	2.34324	7.23539e-126	1.51353e-124	up	yes
lbb00906	Metabolism	Metabolism of terpenoids and polyketides	Carotenoid biosynthesis	0.00131091	0.0113066	LOC132627373	6.1717	2.62567	5.48907e-123	1.11371e-121	up	yes
lbb00906	Metabolism	Metabolism of terpenoids and polyketides	Carotenoid biosynthesis	0.00131091	0.0113066	LOC132607458	3.50185	1.80812	2.54125e-104	4.32548e-103	up	yes
lbb00906	Metabolism	Metabolism of terpenoids and polyketides	Carotenoid biosynthesis	0.00131091	0.0113066	LOC132635448	74.672	6.2225	6.89967e-82	9.07661e-81	up	yes
lbb00906	Metabolism	Metabolism of terpenoids and polyketides	Carotenoid biosynthesis	0.00131091	0.0113066	LOC132614029	3.06267	1.61479	1.3079e-71	1.51505e-70	up	yes
lbb00906	Metabolism	Metabolism of terpenoids and polyketides	Carotenoid biosynthesis	0.00131091	0.0113066	LOC132609625	235.099	7.87712	6.36997e-70	7.19493e-69	up	yes
lbb00906	Metabolism	Metabolism of terpenoids and polyketides	Carotenoid biosynthesis	0.00131091	0.0113066	LOC132600696	0.216537	-2.20732	8.75795e-67	9.45618e-66	down	yes
lbb00906	Metabolism	Metabolism of terpenoids and polyketides	Carotenoid biosynthesis	0.00131091	0.0113066	LOC132609623	3.52351	1.81701	6.03998e-58	5.74337e-57	up	yes
lbb00906	Metabolism	Metabolism of terpenoids and polyketides	Carotenoid biosynthesis	0.00131091	0.0113066	LOC132615372	0.02745	-5.18705	9.05949e-56	8.33886e-55	down	yes
lbb00906	Metabolism	Metabolism of terpenoids and polyketides	Carotenoid biosynthesis	0.00131091	0.0113066	LOC132631638	0.409737	-1.28723	1.09408e-52	9.60796e-52	down	yes
lbb00906	Metabolism	Metabolism of terpenoids and polyketides	Carotenoid biosynthesis	0.00131091	0.0113066	LOC132622526	2.69538	1.43049	5.77852e-48	4.67369e-47	up	yes
lbb00906	Metabolism	Metabolism of terpenoids and polyketides	Carotenoid biosynthesis	0.00131091	0.0113066	LOC132621944	11.1889	3.48399	7.49387e-40	5.23305e-39	up	yes
lbb00906	Metabolism	Metabolism of terpenoids and polyketides	Carotenoid biosynthesis	0.00131091	0.0113066	LOC132603901	0.00039131	-11.3194	8.81597e-34	5.40129e-33	down	yes
lbb00906	Metabolism	Metabolism of terpenoids and polyketides	Carotenoid biosynthesis	0.00131091	0.0113066	LOC132635261	0.0355277	-4.81491	2.60572e-26	1.32518e-25	down	yes
lbb00906	Metabolism	Metabolism of terpenoids and polyketides	Carotenoid biosynthesis	0.00131091	0.0113066	LOC132600908	2.46931	1.30411	2.26808e-23	1.06548e-22	up	yes
lbb00906	Metabolism	Metabolism of terpenoids and polyketides	Carotenoid biosynthesis	0.00131091	0.0113066	LOC132627860	6.86223	2.77868	4.80347e-22	2.16904e-21	up	yes
lbb00906	Metabolism	Metabolism of terpenoids and polyketides	Carotenoid biosynthesis	0.00131091	0.0113066	LOC132605418	8.73191	3.1263	1.4281e-17	5.52399e-17	up	yes
lbb00906	Metabolism	Metabolism of terpenoids and polyketides	Carotenoid biosynthesis	0.00131091	0.0113066	LOC132604415	0.0274442	-5.18736	1.72194e-17	6.64038e-17	down	yes
lbb00906	Metabolism	Metabolism of terpenoids and polyketides	Carotenoid biosynthesis	0.00131091	0.0113066	LOC132609214	0.121948	-3.03566	8.04181e-15	2.81111e-14	down	yes
lbb00906	Metabolism	Metabolism of terpenoids and polyketides	Carotenoid biosynthesis	0.00131091	0.0113066	LOC132611447	4.34314	2.11874	1.28659e-13	4.27596e-13	up	yes
lbb00906	Metabolism	Metabolism of terpenoids and polyketides	Carotenoid biosynthesis	0.00131091	0.0113066	LOC132632499	2.47673	1.30843	5.97522e-11	1.75859e-10	up	yes
lbb00906	Metabolism	Metabolism of terpenoids and polyketides	Carotenoid biosynthesis	0.00131091	0.0113066	LOC132634225	4.63865	2.21371	1.18531e-10	3.44589e-10	up	yes
lbb00906	Metabolism	Metabolism of terpenoids and polyketides	Carotenoid biosynthesis	0.00131091	0.0113066	LOC132599055	2.03621	1.02589	4.71961e-10	1.32722e-09	up	yes
lbb00906	Metabolism	Metabolism of terpenoids and polyketides	Carotenoid biosynthesis	0.00131091	0.0113066	LOC132610955	3.36841	1.75207	1.2486e-09	3.436e-09	up	yes
lbb00906	Metabolism	Metabolism of terpenoids and polyketides	Carotenoid biosynthesis	0.00131091	0.0113066	LOC132599012	3.39904	1.76513	1.02722e-07	2.53619e-07	up	yes
lbb00906	Metabolism	Metabolism of terpenoids and polyketides	Carotenoid biosynthesis	0.00131091	0.0113066	LOC132603902	0.117121	-3.09392	4.92621e-07	1.16705e-06	down	yes
lbb00906	Metabolism	Metabolism of terpenoids and polyketides	Carotenoid biosynthesis	0.00131091	0.0113066	LOC132625888	0.238847	-2.06584	5.29351e-07	1.25039e-06	down	yes
lbb00906	Metabolism	Metabolism of terpenoids and polyketides	Carotenoid biosynthesis	0.00131091	0.0113066	LOC132629291	0.000299176	-11.7067	1.13642e-06	2.62842e-06	down	yes
lbb00906	Metabolism	Metabolism of terpenoids and polyketides	Carotenoid biosynthesis	0.00131091	0.0113066	LOC132600045	1856.23	10.8582	1.71996e-06	3.92402e-06	up	yes
lbb00906	Metabolism	Metabolism of terpenoids and polyketides	Carotenoid biosynthesis	0.00131091	0.0113066	LOC132610503	0.000279158	-11.8066	2.02991e-06	4.60636e-06	down	yes
lbb00906	Metabolism	Metabolism of terpenoids and polyketides	Carotenoid biosynthesis	0.00131091	0.0113066	LOC132622287	2.39156	1.25795	2.74741e-06	6.18364e-06	up	yes
lbb00906	Metabolism	Metabolism of terpenoids and polyketides	Carotenoid biosynthesis	0.00131091	0.0113066	LOC132640287	0.0468764	-4.415	5.96735e-05	0.000121898	down	yes
lbb00906	Metabolism	Metabolism of terpenoids and polyketides	Carotenoid biosynthesis	0.00131091	0.0113066	LOC132616773	0.459956	-1.12043	0.00030292	0.000580899	down	yes
lbb00906	Metabolism	Metabolism of terpenoids and polyketides	Carotenoid biosynthesis	0.00131091	0.0113066	LOC132634221	3.13838	1.65002	0.0165095	0.0264012	up	yes
lbb00220	Metabolism	Amino acid metabolism	Arginine biosynthesis	0.00144073	0.0116953	LOC132631708	11.4312	3.51491	0	0	up	yes
lbb00220	Metabolism	Amino acid metabolism	Arginine biosynthesis	0.00144073	0.0116953	LOC132641124	13.9583	3.80305	0	0	up	yes
lbb00220	Metabolism	Amino acid metabolism	Arginine biosynthesis	0.00144073	0.0116953	LOC132645019	58.9465	5.88134	0	0	up	yes
lbb00220	Metabolism	Amino acid metabolism	Arginine biosynthesis	0.00144073	0.0116953	LOC132606686	16.8972	4.07872	0	0	up	yes
lbb00220	Metabolism	Amino acid metabolism	Arginine biosynthesis	0.00144073	0.0116953	LOC132604145	8.10363	3.01857	0	0	up	yes
lbb00220	Metabolism	Amino acid metabolism	Arginine biosynthesis	0.00144073	0.0116953	LOC132603398	0.133612	-2.90388	5.06167e-202	2.0096e-200	down	yes
lbb00220	Metabolism	Amino acid metabolism	Arginine biosynthesis	0.00144073	0.0116953	LOC132624683	11.0044	3.46001	6.32751e-173	2.00636e-171	up	yes
lbb00220	Metabolism	Amino acid metabolism	Arginine biosynthesis	0.00144073	0.0116953	LOC132636580	37.0906	5.21298	4.14015e-158	1.16135e-156	up	yes
lbb00220	Metabolism	Amino acid metabolism	Arginine biosynthesis	0.00144073	0.0116953	LOC132607548	3.18588	1.67169	6.40243e-116	1.20995e-114	up	yes
lbb00220	Metabolism	Amino acid metabolism	Arginine biosynthesis	0.00144073	0.0116953	LOC132635654	0.403029	-1.31104	3.63729e-102	6.06925e-101	down	yes
lbb00220	Metabolism	Amino acid metabolism	Arginine biosynthesis	0.00144073	0.0116953	LOC132618549	9.8481	3.29985	6.09544e-91	8.90801e-90	up	yes
lbb00220	Metabolism	Amino acid metabolism	Arginine biosynthesis	0.00144073	0.0116953	LOC132613798	0.306549	-1.70581	4.62185e-72	5.38028e-71	down	yes
lbb00220	Metabolism	Amino acid metabolism	Arginine biosynthesis	0.00144073	0.0116953	LOC132640557	0.0405271	-4.62497	7.02513e-69	7.78081e-68	down	yes
lbb00220	Metabolism	Amino acid metabolism	Arginine biosynthesis	0.00144073	0.0116953	LOC132640454	0.083644	-3.57959	1.42046e-57	1.34259e-56	down	yes
lbb00220	Metabolism	Amino acid metabolism	Arginine biosynthesis	0.00144073	0.0116953	LOC132614033	3.60742	1.85097	4.21593e-57	3.96669e-56	up	yes
lbb00220	Metabolism	Amino acid metabolism	Arginine biosynthesis	0.00144073	0.0116953	LOC132638519	0.202343	-2.30513	2.39361e-49	1.97607e-48	down	yes
lbb00220	Metabolism	Amino acid metabolism	Arginine biosynthesis	0.00144073	0.0116953	LOC132630245	2.38967	1.25681	1.26661e-41	9.17221e-41	up	yes
lbb00220	Metabolism	Amino acid metabolism	Arginine biosynthesis	0.00144073	0.0116953	LOC132645721	0.470673	-1.0872	1.89792e-41	1.37018e-40	down	yes
lbb00220	Metabolism	Amino acid metabolism	Arginine biosynthesis	0.00144073	0.0116953	LOC132633554	0.397953	-1.32933	2.77707e-41	1.99616e-40	down	yes
lbb00220	Metabolism	Amino acid metabolism	Arginine biosynthesis	0.00144073	0.0116953	LOC132605967	5.84837	2.54804	2.27315e-30	1.28509e-29	up	yes
lbb00220	Metabolism	Amino acid metabolism	Arginine biosynthesis	0.00144073	0.0116953	LOC132622245	0.230473	-2.11733	5.94229e-28	3.16715e-27	down	yes
lbb00220	Metabolism	Amino acid metabolism	Arginine biosynthesis	0.00144073	0.0116953	LOC132622676	0.392	-1.35108	2.62905e-27	1.37359e-26	down	yes
lbb00220	Metabolism	Amino acid metabolism	Arginine biosynthesis	0.00144073	0.0116953	LOC132641255	2.25832	1.17525	4.41865e-22	1.99772e-21	up	yes
lbb00220	Metabolism	Amino acid metabolism	Arginine biosynthesis	0.00144073	0.0116953	LOC132634967	0.301416	-1.73017	1.61714e-19	6.74002e-19	down	yes
lbb00220	Metabolism	Amino acid metabolism	Arginine biosynthesis	0.00144073	0.0116953	LOC132614209	0.35714	-1.48544	7.05637e-16	2.5741e-15	down	yes
lbb00220	Metabolism	Amino acid metabolism	Arginine biosynthesis	0.00144073	0.0116953	LOC132607141	7005.76	12.7743	6.88512e-14	2.31102e-13	up	yes
lbb00220	Metabolism	Amino acid metabolism	Arginine biosynthesis	0.00144073	0.0116953	LOC132622776	0.453497	-1.14084	6.45698e-13	2.08276e-12	down	yes
lbb00220	Metabolism	Amino acid metabolism	Arginine biosynthesis	0.00144073	0.0116953	LOC132606747	0.468241	-1.09468	1.00503e-11	3.06286e-11	down	yes
lbb00220	Metabolism	Amino acid metabolism	Arginine biosynthesis	0.00144073	0.0116953	LOC132625552	0.00417185	-7.9051	1.3526e-11	4.10209e-11	down	yes
lbb00220	Metabolism	Amino acid metabolism	Arginine biosynthesis	0.00144073	0.0116953	LOC132624845	5361.22	12.3883	5.322e-10	1.49274e-09	up	yes
lbb00220	Metabolism	Amino acid metabolism	Arginine biosynthesis	0.00144073	0.0116953	LOC132624876	5314.33	12.3757	6.33501e-10	1.77087e-09	up	yes
lbb00220	Metabolism	Amino acid metabolism	Arginine biosynthesis	0.00144073	0.0116953	LOC132624396	6.17088e-05	-13.9842	3.3054e-09	8.88678e-09	down	yes
lbb00220	Metabolism	Amino acid metabolism	Arginine biosynthesis	0.00144073	0.0116953	LOC132608948	0.000558709	-10.8056	3.55375e-09	9.53818e-09	down	yes
lbb00220	Metabolism	Amino acid metabolism	Arginine biosynthesis	0.00144073	0.0116953	LOC132624981	0.0394316	-4.6645	7.27779e-08	1.81503e-07	down	yes
lbb00220	Metabolism	Amino acid metabolism	Arginine biosynthesis	0.00144073	0.0116953	LOC132641885	6.9234	2.79148	9.06485e-08	2.24749e-07	up	yes
lbb00220	Metabolism	Amino acid metabolism	Arginine biosynthesis	0.00144073	0.0116953	LOC132623825	16.3938	4.03508	3.15975e-07	7.57131e-07	up	yes
lbb00220	Metabolism	Amino acid metabolism	Arginine biosynthesis	0.00144073	0.0116953	LOC132616081	0.00942541	-6.72923	2.6199e-06	5.90509e-06	down	yes
lbb00220	Metabolism	Amino acid metabolism	Arginine biosynthesis	0.00144073	0.0116953	LOC132635983	0.0363806	-4.78069	6.37279e-05	0.000129723	down	yes
lbb00220	Metabolism	Amino acid metabolism	Arginine biosynthesis	0.00144073	0.0116953	LOC132624850	2.67785	1.42108	0.00800161	0.0133107	up	yes
lbb00531	Metabolism	Glycan biosynthesis and metabolism	Glycosaminoglycan degradation	0.00154696	0.01186	LOC132641990	0.00607007	-7.36407	1.84754e-166	5.59541e-165	down	yes
lbb00531	Metabolism	Glycan biosynthesis and metabolism	Glycosaminoglycan degradation	0.00154696	0.01186	LOC132645930	0.0408252	-4.6144	9.71359e-162	2.80077e-160	down	yes
lbb00531	Metabolism	Glycan biosynthesis and metabolism	Glycosaminoglycan degradation	0.00154696	0.01186	LOC132600437	8.21259	3.03784	1.69067e-155	4.60954e-154	up	yes
lbb00531	Metabolism	Glycan biosynthesis and metabolism	Glycosaminoglycan degradation	0.00154696	0.01186	LOC132645665	19.2201	4.26455	7.37922e-142	1.79577e-140	up	yes
lbb00531	Metabolism	Glycan biosynthesis and metabolism	Glycosaminoglycan degradation	0.00154696	0.01186	LOC132632891	5.71254	2.51413	3.47999e-115	6.55038e-114	up	yes
lbb00531	Metabolism	Glycan biosynthesis and metabolism	Glycosaminoglycan degradation	0.00154696	0.01186	LOC132599204	23.1786	4.53472	6.02925e-87	8.46348e-86	up	yes
lbb00531	Metabolism	Glycan biosynthesis and metabolism	Glycosaminoglycan degradation	0.00154696	0.01186	LOC132644753	2.9593	1.56526	1.38639e-84	1.88453e-83	up	yes
lbb00531	Metabolism	Glycan biosynthesis and metabolism	Glycosaminoglycan degradation	0.00154696	0.01186	LOC132613957	4.14353	2.05086	1.33546e-71	1.54644e-70	up	yes
lbb00531	Metabolism	Glycan biosynthesis and metabolism	Glycosaminoglycan degradation	0.00154696	0.01186	LOC132645086	4.48151	2.16398	8.92041e-71	1.02046e-69	up	yes
lbb00531	Metabolism	Glycan biosynthesis and metabolism	Glycosaminoglycan degradation	0.00154696	0.01186	LOC132625819	5.19612	2.37744	9.81497e-53	8.6307e-52	up	yes
lbb00531	Metabolism	Glycan biosynthesis and metabolism	Glycosaminoglycan degradation	0.00154696	0.01186	LOC132610150	0.461451	-1.11575	3.88175e-51	3.32843e-50	down	yes
lbb00531	Metabolism	Glycan biosynthesis and metabolism	Glycosaminoglycan degradation	0.00154696	0.01186	LOC132632447	3.53012	1.81972	2.25637e-50	1.90384e-49	up	yes
lbb00531	Metabolism	Glycan biosynthesis and metabolism	Glycosaminoglycan degradation	0.00154696	0.01186	LOC132603103	0.210294	-2.24952	4.88402e-49	4.00706e-48	down	yes
lbb00531	Metabolism	Glycan biosynthesis and metabolism	Glycosaminoglycan degradation	0.00154696	0.01186	LOC132610474	0.273654	-1.86957	1.04782e-47	8.43561e-47	down	yes
lbb00531	Metabolism	Glycan biosynthesis and metabolism	Glycosaminoglycan degradation	0.00154696	0.01186	LOC132642221	31.1064	4.95914	5.63783e-47	4.46918e-46	up	yes
lbb00531	Metabolism	Glycan biosynthesis and metabolism	Glycosaminoglycan degradation	0.00154696	0.01186	LOC132621488	4.35452	2.12251	2.11872e-41	1.52725e-40	up	yes
lbb00531	Metabolism	Glycan biosynthesis and metabolism	Glycosaminoglycan degradation	0.00154696	0.01186	LOC132632756	4.51831	2.17578	7.47386e-41	5.31675e-40	up	yes
lbb00531	Metabolism	Glycan biosynthesis and metabolism	Glycosaminoglycan degradation	0.00154696	0.01186	LOC132633462	4.53319	2.18053	1.07358e-32	6.41589e-32	up	yes
lbb00531	Metabolism	Glycan biosynthesis and metabolism	Glycosaminoglycan degradation	0.00154696	0.01186	LOC132633475	0.498163	-1.00531	2.17573e-32	1.28999e-31	down	yes
lbb00531	Metabolism	Glycan biosynthesis and metabolism	Glycosaminoglycan degradation	0.00154696	0.01186	LOC132645057	335.999	8.39231	6.64574e-28	3.53357e-27	up	yes
lbb00531	Metabolism	Glycan biosynthesis and metabolism	Glycosaminoglycan degradation	0.00154696	0.01186	LOC132645087	0.163309	-2.61433	5.16255e-27	2.67067e-26	down	yes
lbb00531	Metabolism	Glycan biosynthesis and metabolism	Glycosaminoglycan degradation	0.00154696	0.01186	LOC132605099	0.110638	-3.17608	4.1024e-23	1.91387e-22	down	yes
lbb00531	Metabolism	Glycan biosynthesis and metabolism	Glycosaminoglycan degradation	0.00154696	0.01186	LOC132600433	2.19968	1.13729	4.94292e-22	2.23109e-21	up	yes
lbb00531	Metabolism	Glycan biosynthesis and metabolism	Glycosaminoglycan degradation	0.00154696	0.01186	LOC132603715	2.12851	1.08985	6.14072e-21	2.69238e-20	up	yes
lbb00531	Metabolism	Glycan biosynthesis and metabolism	Glycosaminoglycan degradation	0.00154696	0.01186	LOC132636871	0.47152	-1.08461	1.50051e-20	6.4937e-20	down	yes
lbb00531	Metabolism	Glycan biosynthesis and metabolism	Glycosaminoglycan degradation	0.00154696	0.01186	LOC132632351	0.400027	-1.32183	1.7185e-16	6.4176e-16	down	yes
lbb00531	Metabolism	Glycan biosynthesis and metabolism	Glycosaminoglycan degradation	0.00154696	0.01186	LOC132604239	4.88389	2.28803	1.48481e-15	5.35096e-15	up	yes
lbb00531	Metabolism	Glycan biosynthesis and metabolism	Glycosaminoglycan degradation	0.00154696	0.01186	LOC132607103	18.5025	4.20965	4.16108e-14	1.40927e-13	up	yes
lbb00531	Metabolism	Glycan biosynthesis and metabolism	Glycosaminoglycan degradation	0.00154696	0.01186	LOC132622493	63.5181	5.9891	3.72754e-11	1.10751e-10	up	yes
lbb00531	Metabolism	Glycan biosynthesis and metabolism	Glycosaminoglycan degradation	0.00154696	0.01186	LOC132627138	0.00715851	-7.12612	2.25881e-10	6.46783e-10	down	yes
lbb00531	Metabolism	Glycan biosynthesis and metabolism	Glycosaminoglycan degradation	0.00154696	0.01186	LOC132610777	3.51414	1.81317	8.23864e-09	2.17054e-08	up	yes
lbb00531	Metabolism	Glycan biosynthesis and metabolism	Glycosaminoglycan degradation	0.00154696	0.01186	LOC132613873	4.31309	2.10872	3.4356e-07	8.21801e-07	up	yes
lbb00531	Metabolism	Glycan biosynthesis and metabolism	Glycosaminoglycan degradation	0.00154696	0.01186	LOC132611290	0.345938	-1.53141	1.36212e-06	3.13094e-06	down	yes
lbb00531	Metabolism	Glycan biosynthesis and metabolism	Glycosaminoglycan degradation	0.00154696	0.01186	LOC132629782	1155.54	10.1743	0.000361428	0.000688863	up	yes
lbb00531	Metabolism	Glycan biosynthesis and metabolism	Glycosaminoglycan degradation	0.00154696	0.01186	LOC132617242	0.0558448	-4.16243	0.0022052	0.00389481	down	yes
lbb00531	Metabolism	Glycan biosynthesis and metabolism	Glycosaminoglycan degradation	0.00154696	0.01186	LOC132598581	0.136695	-2.87097	0.00617058	0.0103865	down	yes
lbb00531	Metabolism	Glycan biosynthesis and metabolism	Glycosaminoglycan degradation	0.00154696	0.01186	LOC132606636	8.00185	3.00033	0.0209952	0.0331276	up	yes
lbb00531	Metabolism	Glycan biosynthesis and metabolism	Glycosaminoglycan degradation	0.00154696	0.01186	LOC132639391	4.50067	2.17014	0.0234669	0.0368167	up	yes
lbb00073	Metabolism	Lipid metabolism	Cutin, suberine and wax biosynthesis	0.00163528	0.0118773	LOC132614063	20.378	4.34894	0	0	up	yes
lbb00073	Metabolism	Lipid metabolism	Cutin, suberine and wax biosynthesis	0.00163528	0.0118773	LOC132599026	0.0323533	-4.94994	0	0	down	yes
lbb00073	Metabolism	Lipid metabolism	Cutin, suberine and wax biosynthesis	0.00163528	0.0118773	LOC132645446	30.937	4.95126	0	0	up	yes
lbb00073	Metabolism	Lipid metabolism	Cutin, suberine and wax biosynthesis	0.00163528	0.0118773	LOC132645443	17.1156	4.09724	8e-304	6e-302	up	yes
lbb00073	Metabolism	Lipid metabolism	Cutin, suberine and wax biosynthesis	0.00163528	0.0118773	LOC132604304	6.87955	2.78231	4.32845e-164	1.27813e-162	up	yes
lbb00073	Metabolism	Lipid metabolism	Cutin, suberine and wax biosynthesis	0.00163528	0.0118773	LOC132610662	0.125247	-2.99715	2.79755e-139	6.64183e-138	down	yes
lbb00073	Metabolism	Lipid metabolism	Cutin, suberine and wax biosynthesis	0.00163528	0.0118773	LOC132635496	3.32347	1.73269	2.82878e-124	5.82161e-123	up	yes
lbb00073	Metabolism	Lipid metabolism	Cutin, suberine and wax biosynthesis	0.00163528	0.0118773	LOC132615187	0.013063	-6.25837	3.86765e-100	6.31659e-99	down	yes
lbb00073	Metabolism	Lipid metabolism	Cutin, suberine and wax biosynthesis	0.00163528	0.0118773	LOC132645445	13.6138	3.767	8.43833e-96	1.31205e-94	up	yes
lbb00073	Metabolism	Lipid metabolism	Cutin, suberine and wax biosynthesis	0.00163528	0.0118773	LOC132611442	4.77669	2.25601	1.6228e-93	2.44841e-92	up	yes
lbb00073	Metabolism	Lipid metabolism	Cutin, suberine and wax biosynthesis	0.00163528	0.0118773	LOC132645620	0.0574403	-4.12179	4.21475e-91	6.18138e-90	down	yes
lbb00073	Metabolism	Lipid metabolism	Cutin, suberine and wax biosynthesis	0.00163528	0.0118773	LOC132604319	10.4653	3.38755	3.95777e-80	5.08316e-79	up	yes
lbb00073	Metabolism	Lipid metabolism	Cutin, suberine and wax biosynthesis	0.00163528	0.0118773	LOC132645618	0.378168	-1.4029	5.34706e-79	6.80147e-78	down	yes
lbb00073	Metabolism	Lipid metabolism	Cutin, suberine and wax biosynthesis	0.00163528	0.0118773	LOC132624829	0.0711702	-3.81258	2.53837e-71	2.93117e-70	down	yes
lbb00073	Metabolism	Lipid metabolism	Cutin, suberine and wax biosynthesis	0.00163528	0.0118773	LOC132631990	0.219493	-2.18775	2.96902e-55	2.71172e-54	down	yes
lbb00073	Metabolism	Lipid metabolism	Cutin, suberine and wax biosynthesis	0.00163528	0.0118773	LOC132632293	0.139166	-2.84512	3.64765e-42	2.66774e-41	down	yes
lbb00073	Metabolism	Lipid metabolism	Cutin, suberine and wax biosynthesis	0.00163528	0.0118773	LOC132611441	4.25784	2.09012	9.32558e-34	5.7114e-33	up	yes
lbb00073	Metabolism	Lipid metabolism	Cutin, suberine and wax biosynthesis	0.00163528	0.0118773	LOC132643576	4.32655e-06	-17.8184	4.35205e-33	2.62456e-32	down	yes
lbb00073	Metabolism	Lipid metabolism	Cutin, suberine and wax biosynthesis	0.00163528	0.0118773	LOC132645865	0.0973767	-3.36028	2.37589e-29	1.31134e-28	down	yes
lbb00073	Metabolism	Lipid metabolism	Cutin, suberine and wax biosynthesis	0.00163528	0.0118773	LOC132635292	0.44703	-1.16156	2.61384e-26	1.3291e-25	down	yes
lbb00073	Metabolism	Lipid metabolism	Cutin, suberine and wax biosynthesis	0.00163528	0.0118773	LOC132600571	4.60753	2.20399	3.85839e-26	1.95293e-25	up	yes
lbb00073	Metabolism	Lipid metabolism	Cutin, suberine and wax biosynthesis	0.00163528	0.0118773	LOC132645623	0.0037288	-8.06707	6.32595e-26	3.18532e-25	down	yes
lbb00073	Metabolism	Lipid metabolism	Cutin, suberine and wax biosynthesis	0.00163528	0.0118773	LOC132604333	1.43099e-06	-19.4146	6.6301e-25	3.24173e-24	down	yes
lbb00073	Metabolism	Lipid metabolism	Cutin, suberine and wax biosynthesis	0.00163528	0.0118773	LOC132615702	75.4927	6.23827	1.32236e-23	6.24672e-23	up	yes
lbb00073	Metabolism	Lipid metabolism	Cutin, suberine and wax biosynthesis	0.00163528	0.0118773	LOC132607341	2.74487	1.45674	5.57026e-23	2.58627e-22	up	yes
lbb00073	Metabolism	Lipid metabolism	Cutin, suberine and wax biosynthesis	0.00163528	0.0118773	LOC132608972	0.0401655	-4.6379	1.24325e-21	5.54881e-21	down	yes
lbb00073	Metabolism	Lipid metabolism	Cutin, suberine and wax biosynthesis	0.00163528	0.0118773	LOC132645444	44.2179	5.46656	3.28718e-21	1.44913e-20	up	yes
lbb00073	Metabolism	Lipid metabolism	Cutin, suberine and wax biosynthesis	0.00163528	0.0118773	LOC132645442	4.40401	2.13882	2.14122e-20	9.21464e-20	up	yes
lbb00073	Metabolism	Lipid metabolism	Cutin, suberine and wax biosynthesis	0.00163528	0.0118773	LOC132600573	0.151344	-2.7241	3.48368e-18	1.37814e-17	down	yes
lbb00073	Metabolism	Lipid metabolism	Cutin, suberine and wax biosynthesis	0.00163528	0.0118773	LOC132626515	8.55794e-06	-16.8343	4.45976e-18	1.75608e-17	down	yes
lbb00073	Metabolism	Lipid metabolism	Cutin, suberine and wax biosynthesis	0.00163528	0.0118773	LOC132636044	5.37132e-05	-14.1844	5.07733e-18	1.99427e-17	down	yes
lbb00073	Metabolism	Lipid metabolism	Cutin, suberine and wax biosynthesis	0.00163528	0.0118773	LOC132607580	2.00077	1.00056	1.4711e-17	5.68766e-17	up	yes
lbb00073	Metabolism	Lipid metabolism	Cutin, suberine and wax biosynthesis	0.00163528	0.0118773	LOC132615610	0.0511296	-4.2897	2.63222e-16	9.75929e-16	down	yes
lbb00073	Metabolism	Lipid metabolism	Cutin, suberine and wax biosynthesis	0.00163528	0.0118773	LOC132645437	5.87205e-05	-14.0558	3.93077e-16	1.44861e-15	down	yes
lbb00073	Metabolism	Lipid metabolism	Cutin, suberine and wax biosynthesis	0.00163528	0.0118773	LOC132635698	0.131154	-2.93066	2.02822e-13	6.68033e-13	down	yes
lbb00073	Metabolism	Lipid metabolism	Cutin, suberine and wax biosynthesis	0.00163528	0.0118773	LOC132610295	5239.26	12.3551	6.19268e-11	1.82194e-10	up	yes
lbb00073	Metabolism	Lipid metabolism	Cutin, suberine and wax biosynthesis	0.00163528	0.0118773	LOC132645619	0.424512	-1.23612	1.69128e-09	4.62111e-09	down	yes
lbb00073	Metabolism	Lipid metabolism	Cutin, suberine and wax biosynthesis	0.00163528	0.0118773	LOC132615802	0.000240869	-12.0195	3.09445e-09	8.33115e-09	down	yes
lbb00073	Metabolism	Lipid metabolism	Cutin, suberine and wax biosynthesis	0.00163528	0.0118773	LOC132626276	11.3665	3.50671	1.21102e-08	3.16283e-08	up	yes
lbb00073	Metabolism	Lipid metabolism	Cutin, suberine and wax biosynthesis	0.00163528	0.0118773	LOC132609031	16.3204	4.02861	2.89206e-07	6.94548e-07	up	yes
lbb00073	Metabolism	Lipid metabolism	Cutin, suberine and wax biosynthesis	0.00163528	0.0118773	LOC132607340	2.2666	1.18053	1.41303e-06	3.24347e-06	up	yes
lbb00073	Metabolism	Lipid metabolism	Cutin, suberine and wax biosynthesis	0.00163528	0.0118773	LOC132639729	2402.79	11.2305	1.4255e-05	3.04097e-05	up	yes
lbb00073	Metabolism	Lipid metabolism	Cutin, suberine and wax biosynthesis	0.00163528	0.0118773	LOC132615885	0.0203292	-5.6203	1.44595e-05	3.082e-05	down	yes
lbb00073	Metabolism	Lipid metabolism	Cutin, suberine and wax biosynthesis	0.00163528	0.0118773	LOC132600581	0.291224	-1.7798	4.45533e-05	9.1742e-05	down	yes
lbb00073	Metabolism	Lipid metabolism	Cutin, suberine and wax biosynthesis	0.00163528	0.0118773	LOC132632073	28.7178	4.84388	8.14468e-05	0.000164264	up	yes
lbb00073	Metabolism	Lipid metabolism	Cutin, suberine and wax biosynthesis	0.00163528	0.0118773	LOC132629852	0.00187229	-9.06098	0.000288538	0.000554106	down	yes
lbb00073	Metabolism	Lipid metabolism	Cutin, suberine and wax biosynthesis	0.00163528	0.0118773	LOC132602794	0.315562	-1.66401	0.000789188	0.00145851	down	yes
lbb00073	Metabolism	Lipid metabolism	Cutin, suberine and wax biosynthesis	0.00163528	0.0118773	LOC132600570	0.32715	-1.61198	0.00206173	0.00365274	down	yes
lbb00073	Metabolism	Lipid metabolism	Cutin, suberine and wax biosynthesis	0.00163528	0.0118773	LOC132606066	0.156066	-2.67978	0.0118258	0.0192662	down	yes
lbb00073	Metabolism	Lipid metabolism	Cutin, suberine and wax biosynthesis	0.00163528	0.0118773	LOC132633630	0.00174416	-9.16326	0.0273056	0.0424505	down	yes
lbb00030	Metabolism	Carbohydrate metabolism	Pentose phosphate pathway	0.00185994	0.0124461	LOC132602988	4.46971	2.16018	0	0	up	yes
lbb00030	Metabolism	Carbohydrate metabolism	Pentose phosphate pathway	0.00185994	0.0124461	LOC132645274	11.6466	3.54184	0	0	up	yes
lbb00030	Metabolism	Carbohydrate metabolism	Pentose phosphate pathway	0.00185994	0.0124461	LOC132623810	8.78175	3.13451	0	0	up	yes
lbb00030	Metabolism	Carbohydrate metabolism	Pentose phosphate pathway	0.00185994	0.0124461	LOC132630619	42.3758	5.40517	0	0	up	yes
lbb00030	Metabolism	Carbohydrate metabolism	Pentose phosphate pathway	0.00185994	0.0124461	LOC132641947	0.0556467	-4.16756	0	0	down	yes
lbb00030	Metabolism	Carbohydrate metabolism	Pentose phosphate pathway	0.00185994	0.0124461	LOC132616658	70.603	6.14166	0	0	up	yes
lbb00030	Metabolism	Carbohydrate metabolism	Pentose phosphate pathway	0.00185994	0.0124461	LOC132627320	12.1235	3.59973	0	0	up	yes
lbb00030	Metabolism	Carbohydrate metabolism	Pentose phosphate pathway	0.00185994	0.0124461	LOC132607170	0.0886856	-3.49516	0	0	down	yes
lbb00030	Metabolism	Carbohydrate metabolism	Pentose phosphate pathway	0.00185994	0.0124461	LOC132635327	13.7911	3.78567	0	0	up	yes
lbb00030	Metabolism	Carbohydrate metabolism	Pentose phosphate pathway	0.00185994	0.0124461	LOC132622210	11.0631	3.46768	0	0	up	yes
lbb00030	Metabolism	Carbohydrate metabolism	Pentose phosphate pathway	0.00185994	0.0124461	LOC132617959	8.37417	3.06595	1.75422e-251	9.16518e-250	up	yes
lbb00030	Metabolism	Carbohydrate metabolism	Pentose phosphate pathway	0.00185994	0.0124461	LOC132632923	4.39769	2.13674	7.26275e-243	3.6393e-241	up	yes
lbb00030	Metabolism	Carbohydrate metabolism	Pentose phosphate pathway	0.00185994	0.0124461	LOC132635159	3.26408	1.70668	1.32364e-186	4.61765e-185	up	yes
lbb00030	Metabolism	Carbohydrate metabolism	Pentose phosphate pathway	0.00185994	0.0124461	LOC132623625	50.5084	5.65845	1.09518e-175	3.56145e-174	up	yes
lbb00030	Metabolism	Carbohydrate metabolism	Pentose phosphate pathway	0.00185994	0.0124461	LOC132642000	0.144929	-2.78658	6.75737e-152	1.78927e-150	down	yes
lbb00030	Metabolism	Carbohydrate metabolism	Pentose phosphate pathway	0.00185994	0.0124461	LOC132613883	0.257873	-1.95527	2.11379e-128	4.51305e-127	down	yes
lbb00030	Metabolism	Carbohydrate metabolism	Pentose phosphate pathway	0.00185994	0.0124461	LOC132606825	20.4485	4.35392	7.2509e-119	1.40564e-117	up	yes
lbb00030	Metabolism	Carbohydrate metabolism	Pentose phosphate pathway	0.00185994	0.0124461	LOC132635850	0.0413386	-4.59637	3.16344e-117	6.06148e-116	down	yes
lbb00030	Metabolism	Carbohydrate metabolism	Pentose phosphate pathway	0.00185994	0.0124461	LOC132629888	0.224058	-2.15806	9.77041e-114	1.81736e-112	down	yes
lbb00030	Metabolism	Carbohydrate metabolism	Pentose phosphate pathway	0.00185994	0.0124461	LOC132610712	4.60317	2.20263	6.95489e-113	1.28212e-111	up	yes
lbb00030	Metabolism	Carbohydrate metabolism	Pentose phosphate pathway	0.00185994	0.0124461	LOC132641676	0.214734	-2.21937	4.73299e-112	8.67199e-111	down	yes
lbb00030	Metabolism	Carbohydrate metabolism	Pentose phosphate pathway	0.00185994	0.0124461	LOC132603997	7.84152	2.97113	5.41748e-109	9.63781e-108	up	yes
lbb00030	Metabolism	Carbohydrate metabolism	Pentose phosphate pathway	0.00185994	0.0124461	LOC132641637	4.58619	2.1973	1.11366e-101	1.84617e-100	up	yes
lbb00030	Metabolism	Carbohydrate metabolism	Pentose phosphate pathway	0.00185994	0.0124461	LOC132640192	10.0068	3.32291	7.25489e-98	1.15519e-96	up	yes
lbb00030	Metabolism	Carbohydrate metabolism	Pentose phosphate pathway	0.00185994	0.0124461	LOC132614787	0.142647	-2.80948	3.60409e-95	5.56204e-94	down	yes
lbb00030	Metabolism	Carbohydrate metabolism	Pentose phosphate pathway	0.00185994	0.0124461	LOC132604218	0.311165	-1.68425	1.47733e-81	1.93345e-80	down	yes
lbb00030	Metabolism	Carbohydrate metabolism	Pentose phosphate pathway	0.00185994	0.0124461	LOC132599231	4.96986	2.31321	2.99309e-81	3.89868e-80	up	yes
lbb00030	Metabolism	Carbohydrate metabolism	Pentose phosphate pathway	0.00185994	0.0124461	LOC132631803	2.32657	1.2182	1.54978e-77	1.93632e-76	up	yes
lbb00030	Metabolism	Carbohydrate metabolism	Pentose phosphate pathway	0.00185994	0.0124461	LOC132616814	0.481214	-1.05525	6.13294e-71	7.04266e-70	down	yes
lbb00030	Metabolism	Carbohydrate metabolism	Pentose phosphate pathway	0.00185994	0.0124461	LOC132598849	2.66396	1.41357	7.10983e-70	8.01965e-69	up	yes
lbb00030	Metabolism	Carbohydrate metabolism	Pentose phosphate pathway	0.00185994	0.0124461	LOC132640193	7.00997	2.80941	4.87665e-63	4.9932e-62	up	yes
lbb00030	Metabolism	Carbohydrate metabolism	Pentose phosphate pathway	0.00185994	0.0124461	LOC132632137	0.452636	-1.14358	4.68857e-60	4.59711e-59	down	yes
lbb00030	Metabolism	Carbohydrate metabolism	Pentose phosphate pathway	0.00185994	0.0124461	LOC132628269	0.3806	-1.39365	7.1573e-45	5.49075e-44	down	yes
lbb00030	Metabolism	Carbohydrate metabolism	Pentose phosphate pathway	0.00185994	0.0124461	LOC132640194	5.57976	2.4802	9.06033e-43	6.69743e-42	up	yes
lbb00030	Metabolism	Carbohydrate metabolism	Pentose phosphate pathway	0.00185994	0.0124461	LOC132603191	5.73408	2.51956	7.17843e-41	5.10878e-40	up	yes
lbb00030	Metabolism	Carbohydrate metabolism	Pentose phosphate pathway	0.00185994	0.0124461	LOC132636734	14.1807	3.82586	2.81844e-26	1.43226e-25	up	yes
lbb00030	Metabolism	Carbohydrate metabolism	Pentose phosphate pathway	0.00185994	0.0124461	LOC132598708	105.557	6.72187	7.95907e-23	3.67526e-22	up	yes
lbb00030	Metabolism	Carbohydrate metabolism	Pentose phosphate pathway	0.00185994	0.0124461	LOC132609133	2.78522	1.47779	5.5952e-22	2.5207e-21	up	yes
lbb00030	Metabolism	Carbohydrate metabolism	Pentose phosphate pathway	0.00185994	0.0124461	LOC132631896	0.423258	-1.24039	3.83826e-18	1.51497e-17	down	yes
lbb00030	Metabolism	Carbohydrate metabolism	Pentose phosphate pathway	0.00185994	0.0124461	LOC132625755	2.95452	1.56293	2.09531e-15	7.49392e-15	up	yes
lbb00030	Metabolism	Carbohydrate metabolism	Pentose phosphate pathway	0.00185994	0.0124461	LOC132603969	5.30836	2.40827	4.77247e-15	1.68393e-14	up	yes
lbb00030	Metabolism	Carbohydrate metabolism	Pentose phosphate pathway	0.00185994	0.0124461	LOC132603998	0.306743	-1.7049	5.06458e-15	1.78491e-14	down	yes
lbb00030	Metabolism	Carbohydrate metabolism	Pentose phosphate pathway	0.00185994	0.0124461	LOC132640497	6.3447	2.66555	4.10739e-13	1.33464e-12	up	yes
lbb00030	Metabolism	Carbohydrate metabolism	Pentose phosphate pathway	0.00185994	0.0124461	LOC132602295	2.66084	1.41188	1.34331e-11	4.07427e-11	up	yes
lbb00030	Metabolism	Carbohydrate metabolism	Pentose phosphate pathway	0.00185994	0.0124461	LOC132640687	3.3941	1.76303	4.55539e-09	1.21605e-08	up	yes
lbb00030	Metabolism	Carbohydrate metabolism	Pentose phosphate pathway	0.00185994	0.0124461	LOC132641002	56.889	5.83008	7.22667e-08	1.80282e-07	up	yes
lbb00030	Metabolism	Carbohydrate metabolism	Pentose phosphate pathway	0.00185994	0.0124461	LOC132606824	223.286	7.80275	1.21192e-07	2.97753e-07	up	yes
lbb00030	Metabolism	Carbohydrate metabolism	Pentose phosphate pathway	0.00185994	0.0124461	LOC132627585	2.04479	1.03195	1.04144e-06	2.41652e-06	up	yes
lbb00030	Metabolism	Carbohydrate metabolism	Pentose phosphate pathway	0.00185994	0.0124461	LOC132638368	0.091748	-3.44618	4.65944e-05	9.58076e-05	down	yes
lbb00030	Metabolism	Carbohydrate metabolism	Pentose phosphate pathway	0.00185994	0.0124461	LOC132617254	3.64914	1.86756	0.000163313	0.000321302	up	yes
lbb00030	Metabolism	Carbohydrate metabolism	Pentose phosphate pathway	0.00185994	0.0124461	LOC132634159	2.77026	1.47002	0.000235017	0.00045581	up	yes
lbb00030	Metabolism	Carbohydrate metabolism	Pentose phosphate pathway	0.00185994	0.0124461	LOC132624484	0.404813	-1.30467	0.0018738	0.0033337	down	yes
lbb00604	Metabolism	Glycan biosynthesis and metabolism	Glycosphingolipid biosynthesis - ganglio series	0.00189397	0.0124461	LOC132645930	0.0408252	-4.6144	9.71359e-162	2.80077e-160	down	yes
lbb00604	Metabolism	Glycan biosynthesis and metabolism	Glycosphingolipid biosynthesis - ganglio series	0.00189397	0.0124461	LOC132600437	8.21259	3.03784	1.69067e-155	4.60954e-154	up	yes
lbb00604	Metabolism	Glycan biosynthesis and metabolism	Glycosphingolipid biosynthesis - ganglio series	0.00189397	0.0124461	LOC132645665	19.2201	4.26455	7.37922e-142	1.79577e-140	up	yes
lbb00604	Metabolism	Glycan biosynthesis and metabolism	Glycosphingolipid biosynthesis - ganglio series	0.00189397	0.0124461	LOC132599204	23.1786	4.53472	6.02925e-87	8.46348e-86	up	yes
lbb00604	Metabolism	Glycan biosynthesis and metabolism	Glycosphingolipid biosynthesis - ganglio series	0.00189397	0.0124461	LOC132645086	4.48151	2.16398	8.92041e-71	1.02046e-69	up	yes
lbb00604	Metabolism	Glycan biosynthesis and metabolism	Glycosphingolipid biosynthesis - ganglio series	0.00189397	0.0124461	LOC132625819	5.19612	2.37744	9.81497e-53	8.6307e-52	up	yes
lbb00604	Metabolism	Glycan biosynthesis and metabolism	Glycosphingolipid biosynthesis - ganglio series	0.00189397	0.0124461	LOC132610150	0.461451	-1.11575	3.88175e-51	3.32843e-50	down	yes
lbb00604	Metabolism	Glycan biosynthesis and metabolism	Glycosphingolipid biosynthesis - ganglio series	0.00189397	0.0124461	LOC132632447	3.53012	1.81972	2.25637e-50	1.90384e-49	up	yes
lbb00604	Metabolism	Glycan biosynthesis and metabolism	Glycosphingolipid biosynthesis - ganglio series	0.00189397	0.0124461	LOC132610474	0.273654	-1.86957	1.04782e-47	8.43561e-47	down	yes
lbb00604	Metabolism	Glycan biosynthesis and metabolism	Glycosphingolipid biosynthesis - ganglio series	0.00189397	0.0124461	LOC132642221	31.1064	4.95914	5.63783e-47	4.46918e-46	up	yes
lbb00604	Metabolism	Glycan biosynthesis and metabolism	Glycosphingolipid biosynthesis - ganglio series	0.00189397	0.0124461	LOC132621488	4.35452	2.12251	2.11872e-41	1.52725e-40	up	yes
lbb00604	Metabolism	Glycan biosynthesis and metabolism	Glycosphingolipid biosynthesis - ganglio series	0.00189397	0.0124461	LOC132633462	4.53319	2.18053	1.07358e-32	6.41589e-32	up	yes
lbb00604	Metabolism	Glycan biosynthesis and metabolism	Glycosphingolipid biosynthesis - ganglio series	0.00189397	0.0124461	LOC132633475	0.498163	-1.00531	2.17573e-32	1.28999e-31	down	yes
lbb00604	Metabolism	Glycan biosynthesis and metabolism	Glycosphingolipid biosynthesis - ganglio series	0.00189397	0.0124461	LOC132645087	0.163309	-2.61433	5.16255e-27	2.67067e-26	down	yes
lbb00604	Metabolism	Glycan biosynthesis and metabolism	Glycosphingolipid biosynthesis - ganglio series	0.00189397	0.0124461	LOC132605099	0.110638	-3.17608	4.1024e-23	1.91387e-22	down	yes
lbb00604	Metabolism	Glycan biosynthesis and metabolism	Glycosphingolipid biosynthesis - ganglio series	0.00189397	0.0124461	LOC132600433	2.19968	1.13729	4.94292e-22	2.23109e-21	up	yes
lbb00604	Metabolism	Glycan biosynthesis and metabolism	Glycosphingolipid biosynthesis - ganglio series	0.00189397	0.0124461	LOC132603715	2.12851	1.08985	6.14072e-21	2.69238e-20	up	yes
lbb00604	Metabolism	Glycan biosynthesis and metabolism	Glycosphingolipid biosynthesis - ganglio series	0.00189397	0.0124461	LOC132636871	0.47152	-1.08461	1.50051e-20	6.4937e-20	down	yes
lbb00604	Metabolism	Glycan biosynthesis and metabolism	Glycosphingolipid biosynthesis - ganglio series	0.00189397	0.0124461	LOC132632351	0.400027	-1.32183	1.7185e-16	6.4176e-16	down	yes
lbb00604	Metabolism	Glycan biosynthesis and metabolism	Glycosphingolipid biosynthesis - ganglio series	0.00189397	0.0124461	LOC132604239	4.88389	2.28803	1.48481e-15	5.35096e-15	up	yes
lbb00604	Metabolism	Glycan biosynthesis and metabolism	Glycosphingolipid biosynthesis - ganglio series	0.00189397	0.0124461	LOC132607103	18.5025	4.20965	4.16108e-14	1.40927e-13	up	yes
lbb00604	Metabolism	Glycan biosynthesis and metabolism	Glycosphingolipid biosynthesis - ganglio series	0.00189397	0.0124461	LOC132622493	63.5181	5.9891	3.72754e-11	1.10751e-10	up	yes
lbb00604	Metabolism	Glycan biosynthesis and metabolism	Glycosphingolipid biosynthesis - ganglio series	0.00189397	0.0124461	LOC132627138	0.00715851	-7.12612	2.25881e-10	6.46783e-10	down	yes
lbb00604	Metabolism	Glycan biosynthesis and metabolism	Glycosphingolipid biosynthesis - ganglio series	0.00189397	0.0124461	LOC132610777	3.51414	1.81317	8.23864e-09	2.17054e-08	up	yes
lbb00604	Metabolism	Glycan biosynthesis and metabolism	Glycosphingolipid biosynthesis - ganglio series	0.00189397	0.0124461	LOC132613873	4.31309	2.10872	3.4356e-07	8.21801e-07	up	yes
lbb00604	Metabolism	Glycan biosynthesis and metabolism	Glycosphingolipid biosynthesis - ganglio series	0.00189397	0.0124461	LOC132611290	0.345938	-1.53141	1.36212e-06	3.13094e-06	down	yes
lbb00604	Metabolism	Glycan biosynthesis and metabolism	Glycosphingolipid biosynthesis - ganglio series	0.00189397	0.0124461	LOC132617242	0.0558448	-4.16243	0.0022052	0.00389481	down	yes
lbb00604	Metabolism	Glycan biosynthesis and metabolism	Glycosphingolipid biosynthesis - ganglio series	0.00189397	0.0124461	LOC132606636	8.00185	3.00033	0.0209952	0.0331276	up	yes
lbb00604	Metabolism	Glycan biosynthesis and metabolism	Glycosphingolipid biosynthesis - ganglio series	0.00189397	0.0124461	LOC132639391	4.50067	2.17014	0.0234669	0.0368167	up	yes
lbb00660	Metabolism	Carbohydrate metabolism	C5-Branched dibasic acid metabolism	0.00248683	0.0155992	LOC132629918	0.0607831	-4.04019	9.05978e-168	2.77431e-166	down	yes
lbb00660	Metabolism	Carbohydrate metabolism	C5-Branched dibasic acid metabolism	0.00248683	0.0155992	LOC132614234	4.32175	2.11161	6.18497e-106	1.06982e-104	up	yes
lbb00660	Metabolism	Carbohydrate metabolism	C5-Branched dibasic acid metabolism	0.00248683	0.0155992	LOC132627184	0.381704	-1.38947	9.89194e-100	1.6076e-98	down	yes
lbb00660	Metabolism	Carbohydrate metabolism	C5-Branched dibasic acid metabolism	0.00248683	0.0155992	LOC132636525	0.372071	-1.42635	1.24963e-55	1.14768e-54	down	yes
lbb00660	Metabolism	Carbohydrate metabolism	C5-Branched dibasic acid metabolism	0.00248683	0.0155992	LOC132636033	2.05847	1.04157	2.84205e-27	1.48276e-26	up	yes
lbb00660	Metabolism	Carbohydrate metabolism	C5-Branched dibasic acid metabolism	0.00248683	0.0155992	LOC132610670	2.07543e-05	-15.5562	1.28714e-24	6.25267e-24	down	yes
lbb00660	Metabolism	Carbohydrate metabolism	C5-Branched dibasic acid metabolism	0.00248683	0.0155992	LOC132607445	2.06958e-05	-15.5603	1.59048e-23	7.4972e-23	down	yes
lbb00660	Metabolism	Carbohydrate metabolism	C5-Branched dibasic acid metabolism	0.00248683	0.0155992	LOC132607478	2.48069e-05	-15.2989	7.14612e-22	3.21109e-21	down	yes
lbb00660	Metabolism	Carbohydrate metabolism	C5-Branched dibasic acid metabolism	0.00248683	0.0155992	LOC132609964	3.03639	1.60236	2.40714e-20	1.03348e-19	up	yes
lbb00660	Metabolism	Carbohydrate metabolism	C5-Branched dibasic acid metabolism	0.00248683	0.0155992	LOC132633652	0.00537534	-7.53943	3.76798e-17	1.43582e-16	down	yes
lbb00660	Metabolism	Carbohydrate metabolism	C5-Branched dibasic acid metabolism	0.00248683	0.0155992	LOC132636524	0.0970795	-3.36469	1.24451e-08	3.24646e-08	down	yes
lbb00660	Metabolism	Carbohydrate metabolism	C5-Branched dibasic acid metabolism	0.00248683	0.0155992	LOC132615600	1225.54	10.2592	6.51902e-05	0.000132594	up	yes
lbb00660	Metabolism	Carbohydrate metabolism	C5-Branched dibasic acid metabolism	0.00248683	0.0155992	LOC132611621	0.312344	-1.67879	0.00231217	0.0040746	down	yes
lbb04933	Human Diseases	Endocrine and metabolic disease	AGE-RAGE signaling pathway in diabetic complications	0.00359061	0.0215437	LOC132633562	3.78995	1.92218	3.15285e-196	1.19577e-194	up	yes
lbb04933	Human Diseases	Endocrine and metabolic disease	AGE-RAGE signaling pathway in diabetic complications	0.00359061	0.0215437	LOC132632716	0.0327248	-4.93347	6.04014e-124	1.23767e-122	down	yes
lbb04933	Human Diseases	Endocrine and metabolic disease	AGE-RAGE signaling pathway in diabetic complications	0.00359061	0.0215437	LOC132636428	5.09464	2.34898	9.33367e-86	1.28725e-84	up	yes
lbb04933	Human Diseases	Endocrine and metabolic disease	AGE-RAGE signaling pathway in diabetic complications	0.00359061	0.0215437	LOC132606961	16.0227	4.00204	1.1196e-75	1.3618e-74	up	yes
lbb04933	Human Diseases	Endocrine and metabolic disease	AGE-RAGE signaling pathway in diabetic complications	0.00359061	0.0215437	LOC132635390	0.045258	-4.46568	1.45499e-65	1.54825e-64	down	yes
lbb04933	Human Diseases	Endocrine and metabolic disease	AGE-RAGE signaling pathway in diabetic complications	0.00359061	0.0215437	LOC132606638	4.27959	2.09747	5.30393e-60	5.1943e-59	up	yes
lbb04933	Human Diseases	Endocrine and metabolic disease	AGE-RAGE signaling pathway in diabetic complications	0.00359061	0.0215437	LOC132636752	3.83915	1.94079	2.1363e-53	1.89567e-52	up	yes
lbb04933	Human Diseases	Endocrine and metabolic disease	AGE-RAGE signaling pathway in diabetic complications	0.00359061	0.0215437	LOC132608898	0.389937	-1.35869	9.45794e-52	8.20118e-51	down	yes
lbb04933	Human Diseases	Endocrine and metabolic disease	AGE-RAGE signaling pathway in diabetic complications	0.00359061	0.0215437	LOC132604376	5.05398	2.33742	2.78602e-50	2.3469e-49	up	yes
lbb04933	Human Diseases	Endocrine and metabolic disease	AGE-RAGE signaling pathway in diabetic complications	0.00359061	0.0215437	LOC132603408	7.35568	2.87886	8.40056e-48	6.77949e-47	up	yes
lbb04933	Human Diseases	Endocrine and metabolic disease	AGE-RAGE signaling pathway in diabetic complications	0.00359061	0.0215437	LOC132636253	2.56461	1.35874	1.01555e-47	8.17785e-47	up	yes
lbb04933	Human Diseases	Endocrine and metabolic disease	AGE-RAGE signaling pathway in diabetic complications	0.00359061	0.0215437	LOC132633828	15.1606	3.92225	7.27125e-46	5.67024e-45	up	yes
lbb04933	Human Diseases	Endocrine and metabolic disease	AGE-RAGE signaling pathway in diabetic complications	0.00359061	0.0215437	LOC132622928	4.34949	2.12085	3.53831e-38	2.38863e-37	up	yes
lbb04933	Human Diseases	Endocrine and metabolic disease	AGE-RAGE signaling pathway in diabetic complications	0.00359061	0.0215437	LOC132599326	2.33558	1.22378	4.62047e-33	2.78339e-32	up	yes
lbb04933	Human Diseases	Endocrine and metabolic disease	AGE-RAGE signaling pathway in diabetic complications	0.00359061	0.0215437	LOC132636801	66.4725	6.05469	3.26446e-28	1.7515e-27	up	yes
lbb04933	Human Diseases	Endocrine and metabolic disease	AGE-RAGE signaling pathway in diabetic complications	0.00359061	0.0215437	LOC132606942	0.495456	-1.01317	4.24061e-23	1.97752e-22	down	yes
lbb04933	Human Diseases	Endocrine and metabolic disease	AGE-RAGE signaling pathway in diabetic complications	0.00359061	0.0215437	LOC132616004	12.6946	3.66614	1.0449e-22	4.80691e-22	up	yes
lbb04933	Human Diseases	Endocrine and metabolic disease	AGE-RAGE signaling pathway in diabetic complications	0.00359061	0.0215437	LOC132608899	4.87779	2.28623	3.37559e-22	1.53285e-21	up	yes
lbb04933	Human Diseases	Endocrine and metabolic disease	AGE-RAGE signaling pathway in diabetic complications	0.00359061	0.0215437	LOC132600820	15.0507	3.91176	1.7196e-20	7.42728e-20	up	yes
lbb04933	Human Diseases	Endocrine and metabolic disease	AGE-RAGE signaling pathway in diabetic complications	0.00359061	0.0215437	LOC132611066	11.6771	3.54561	3.08263e-19	1.27087e-18	up	yes
lbb04933	Human Diseases	Endocrine and metabolic disease	AGE-RAGE signaling pathway in diabetic complications	0.00359061	0.0215437	LOC132613522	2.1417	1.09876	4.79926e-18	1.88662e-17	up	yes
lbb04933	Human Diseases	Endocrine and metabolic disease	AGE-RAGE signaling pathway in diabetic complications	0.00359061	0.0215437	LOC132616118	0.485612	-1.04212	6.68503e-18	2.61673e-17	down	yes
lbb04933	Human Diseases	Endocrine and metabolic disease	AGE-RAGE signaling pathway in diabetic complications	0.00359061	0.0215437	LOC132621231	3.81335	1.93106	9.99299e-17	3.75982e-16	up	yes
lbb04933	Human Diseases	Endocrine and metabolic disease	AGE-RAGE signaling pathway in diabetic complications	0.00359061	0.0215437	LOC132642060	4.74176	2.24542	1.01796e-15	3.69347e-15	up	yes
lbb04933	Human Diseases	Endocrine and metabolic disease	AGE-RAGE signaling pathway in diabetic complications	0.00359061	0.0215437	LOC132638741	0.0592666	-4.07664	1.1811e-15	4.27132e-15	down	yes
lbb04933	Human Diseases	Endocrine and metabolic disease	AGE-RAGE signaling pathway in diabetic complications	0.00359061	0.0215437	LOC132622281	3.76495e-05	-14.697	1.96304e-15	7.02995e-15	down	yes
lbb04933	Human Diseases	Endocrine and metabolic disease	AGE-RAGE signaling pathway in diabetic complications	0.00359061	0.0215437	LOC132606252	86.7563	6.4389	1.36402e-14	4.71327e-14	up	yes
lbb04933	Human Diseases	Endocrine and metabolic disease	AGE-RAGE signaling pathway in diabetic complications	0.00359061	0.0215437	LOC132633522	0.476464	-1.06956	2.1227e-14	7.27482e-14	down	yes
lbb04933	Human Diseases	Endocrine and metabolic disease	AGE-RAGE signaling pathway in diabetic complications	0.00359061	0.0215437	LOC132623918	9397.01	13.198	5.86486e-10	1.64236e-09	up	yes
lbb04933	Human Diseases	Endocrine and metabolic disease	AGE-RAGE signaling pathway in diabetic complications	0.00359061	0.0215437	LOC132642371	0.000129851	-12.9109	8.96085e-10	2.48369e-09	down	yes
lbb04933	Human Diseases	Endocrine and metabolic disease	AGE-RAGE signaling pathway in diabetic complications	0.00359061	0.0215437	LOC132641431	0.267317	-1.90338	1.79798e-08	4.6488e-08	down	yes
lbb04933	Human Diseases	Endocrine and metabolic disease	AGE-RAGE signaling pathway in diabetic complications	0.00359061	0.0215437	LOC132622294	0.000220852	-12.1446	5.26389e-08	1.32356e-07	down	yes
lbb04933	Human Diseases	Endocrine and metabolic disease	AGE-RAGE signaling pathway in diabetic complications	0.00359061	0.0215437	LOC132636613	0.27305	-1.87277	6.6672e-08	1.66678e-07	down	yes
lbb04933	Human Diseases	Endocrine and metabolic disease	AGE-RAGE signaling pathway in diabetic complications	0.00359061	0.0215437	LOC132614784	0.000262458	-11.8956	8.32522e-05	0.000167691	down	yes
lbb04933	Human Diseases	Endocrine and metabolic disease	AGE-RAGE signaling pathway in diabetic complications	0.00359061	0.0215437	LOC132645826	3.22302	1.68841	0.000516947	0.000971279	up	yes
lbb04933	Human Diseases	Endocrine and metabolic disease	AGE-RAGE signaling pathway in diabetic complications	0.00359061	0.0215437	LOC132644877	0.0339905	-4.87872	0.000880859	0.00161942	down	yes
lbb04933	Human Diseases	Endocrine and metabolic disease	AGE-RAGE signaling pathway in diabetic complications	0.00359061	0.0215437	LOC132622513	0.209198	-2.25706	0.00182024	0.00324208	down	yes
lbb04933	Human Diseases	Endocrine and metabolic disease	AGE-RAGE signaling pathway in diabetic complications	0.00359061	0.0215437	LOC132620282	0.0807546	-3.63031	0.00424958	0.007285	down	yes
lbb04933	Human Diseases	Endocrine and metabolic disease	AGE-RAGE signaling pathway in diabetic complications	0.00359061	0.0215437	LOC132633897	0.000889408	-10.1349	0.00513974	0.00873356	down	yes
lbb04933	Human Diseases	Endocrine and metabolic disease	AGE-RAGE signaling pathway in diabetic complications	0.00359061	0.0215437	LOC132617638	0.00333894	-8.2264	0.0285001	0.0441954	down	yes
lbb00071	Metabolism	Lipid metabolism	Fatty acid degradation	0.00380989	0.0219069	LOC132641369	0.0619769	-4.01213	0	0	down	yes
lbb00071	Metabolism	Lipid metabolism	Fatty acid degradation	0.00380989	0.0219069	LOC132636899	0.0267012	-5.22695	0	0	down	yes
lbb00071	Metabolism	Lipid metabolism	Fatty acid degradation	0.00380989	0.0219069	LOC132627252	0.0137113	-6.18849	0	0	down	yes
lbb00071	Metabolism	Lipid metabolism	Fatty acid degradation	0.00380989	0.0219069	LOC132641790	0.000195467	-12.3208	1.82478e-290	1.21918e-288	down	yes
lbb00071	Metabolism	Lipid metabolism	Fatty acid degradation	0.00380989	0.0219069	LOC132604518	0.293033	-1.77087	1.07224e-253	5.6557e-252	down	yes
lbb00071	Metabolism	Lipid metabolism	Fatty acid degradation	0.00380989	0.0219069	LOC132633524	0.209526	-2.2548	3.20344e-248	1.64509e-246	down	yes
lbb00071	Metabolism	Lipid metabolism	Fatty acid degradation	0.00380989	0.0219069	LOC132609240	0.191383	-2.38546	9.13432e-243	4.5702e-241	down	yes
lbb00071	Metabolism	Lipid metabolism	Fatty acid degradation	0.00380989	0.0219069	LOC132615855	0.176002	-2.50634	8.46039e-242	4.19493e-240	down	yes
lbb00071	Metabolism	Lipid metabolism	Fatty acid degradation	0.00380989	0.0219069	LOC132603400	0.197056	-2.34332	2.8759e-214	1.23202e-212	down	yes
lbb00071	Metabolism	Lipid metabolism	Fatty acid degradation	0.00380989	0.0219069	LOC132627255	0.186085	-2.42597	5.61979e-192	2.04239e-190	down	yes
lbb00071	Metabolism	Lipid metabolism	Fatty acid degradation	0.00380989	0.0219069	LOC132606789	0.203931	-2.29384	5.67126e-184	1.9396e-182	down	yes
lbb00071	Metabolism	Lipid metabolism	Fatty acid degradation	0.00380989	0.0219069	LOC132635647	5.80083	2.53626	2.20931e-163	6.48325e-162	up	yes
lbb00071	Metabolism	Lipid metabolism	Fatty acid degradation	0.00380989	0.0219069	LOC132627250	0.00577542	-7.43586	5.71005e-129	1.22546e-127	down	yes
lbb00071	Metabolism	Lipid metabolism	Fatty acid degradation	0.00380989	0.0219069	LOC132639969	0.35284	-1.50291	2.81659e-106	4.89491e-105	down	yes
lbb00071	Metabolism	Lipid metabolism	Fatty acid degradation	0.00380989	0.0219069	LOC132609352	18.8248	4.23457	9.6713e-93	1.44532e-91	up	yes
lbb00071	Metabolism	Lipid metabolism	Fatty acid degradation	0.00380989	0.0219069	LOC132615100	9.2403	3.20794	3.79801e-92	5.6377e-91	up	yes
lbb00071	Metabolism	Lipid metabolism	Fatty acid degradation	0.00380989	0.0219069	LOC132645620	0.0574403	-4.12179	4.21475e-91	6.18138e-90	down	yes
lbb00071	Metabolism	Lipid metabolism	Fatty acid degradation	0.00380989	0.0219069	LOC132613720	2.48783	1.31489	1.15955e-86	1.6222e-85	up	yes
lbb00071	Metabolism	Lipid metabolism	Fatty acid degradation	0.00380989	0.0219069	LOC132645618	0.378168	-1.4029	5.34706e-79	6.80147e-78	down	yes
lbb00071	Metabolism	Lipid metabolism	Fatty acid degradation	0.00380989	0.0219069	LOC132630127	0.308485	-1.69673	3.11849e-75	3.77369e-74	down	yes
lbb00071	Metabolism	Lipid metabolism	Fatty acid degradation	0.00380989	0.0219069	LOC132614159	0.12437	-3.00729	5.58997e-69	6.21e-68	down	yes
lbb00071	Metabolism	Lipid metabolism	Fatty acid degradation	0.00380989	0.0219069	LOC132616860	0.451008	-1.14878	1.49392e-63	1.54252e-62	down	yes
lbb00071	Metabolism	Lipid metabolism	Fatty acid degradation	0.00380989	0.0219069	LOC132624156	0.00352277	-8.14907	7.16152e-59	6.88906e-58	down	yes
lbb00071	Metabolism	Lipid metabolism	Fatty acid degradation	0.00380989	0.0219069	LOC132645461	0.0799618	-3.64455	1.72351e-58	1.65169e-57	down	yes
lbb00071	Metabolism	Lipid metabolism	Fatty acid degradation	0.00380989	0.0219069	LOC132644919	2.80977	1.49045	9.44678e-56	8.69293e-55	up	yes
lbb00071	Metabolism	Lipid metabolism	Fatty acid degradation	0.00380989	0.0219069	LOC132634698	11.1299	3.47637	1.66626e-55	1.52862e-54	up	yes
lbb00071	Metabolism	Lipid metabolism	Fatty acid degradation	0.00380989	0.0219069	LOC132645909	0.450656	-1.1499	1.36556e-50	1.15651e-49	down	yes
lbb00071	Metabolism	Lipid metabolism	Fatty acid degradation	0.00380989	0.0219069	LOC132604175	2.04992	1.03557	9.76127e-45	7.46761e-44	up	yes
lbb00071	Metabolism	Lipid metabolism	Fatty acid degradation	0.00380989	0.0219069	LOC132628177	32.7137	5.03182	5.24769e-43	3.89566e-42	up	yes
lbb00071	Metabolism	Lipid metabolism	Fatty acid degradation	0.00380989	0.0219069	LOC132632772	2.84844	1.51017	1.22024e-41	8.83832e-41	up	yes
lbb00071	Metabolism	Lipid metabolism	Fatty acid degradation	0.00380989	0.0219069	LOC132610155	3.40977	1.76967	4.24982e-33	2.56385e-32	up	yes
lbb00071	Metabolism	Lipid metabolism	Fatty acid degradation	0.00380989	0.0219069	LOC132609811	0.387546	-1.36756	7.01479e-28	3.7268e-27	down	yes
lbb00071	Metabolism	Lipid metabolism	Fatty acid degradation	0.00380989	0.0219069	LOC132636044	5.37132e-05	-14.1844	5.07733e-18	1.99427e-17	down	yes
[truncated: 4,859 more rows]
