# Supplementary material for: Integrated Multi-Omics Analysis Reveals Glycosylation Involving 2-O-β-D-Glucopyranosyl-L-Ascorbic Acid Biosynthesis in Lycium barbarum
Source: Int J Mol Sci. 2025 Feb 12;26(4):1558. doi: 10.3390/ijms26041558 (PMC11855784; doi:10.3390/ijms26041558)
Supplement: Supplementary file 1 [file ijms-26-01558-s001.zip › Supplementary Materials/Supplementary Tables S1-S13/Table S7. KEGG enrichment genes of ZN01_R vs ZN01_G.xlsx]

## Sheet: Sheet1
Pathway_ID	KEGG_Level_1	KEGG_Level_2	Pathway_Name	P.value	Q.value	gene_id	fc	log2(fc)	pval	qval	regulation	significant
lbb00940	Metabolism	Biosynthesis of other secondary metabolites	Phenylpropanoid biosynthesis	2.11461e-07	2.77014e-05	LOC132608913	0.109766	-3.1875	4e-295	2.2185e-292	down	yes
lbb00940	Metabolism	Biosynthesis of other secondary metabolites	Phenylpropanoid biosynthesis	2.11461e-07	2.77014e-05	LOC132636781	0.145655	-2.77937	7.21347e-263	3.04364e-260	down	yes
lbb00940	Metabolism	Biosynthesis of other secondary metabolites	Phenylpropanoid biosynthesis	2.11461e-07	2.77014e-05	LOC132609723	0.0370214	-4.7555	6.3064e-261	2.56473e-258	down	yes
lbb00940	Metabolism	Biosynthesis of other secondary metabolites	Phenylpropanoid biosynthesis	2.11461e-07	2.77014e-05	LOC132621437	0.0520617	-4.26363	2.54089e-245	9.02818e-243	down	yes
lbb00940	Metabolism	Biosynthesis of other secondary metabolites	Phenylpropanoid biosynthesis	2.11461e-07	2.77014e-05	LOC132617365	0.0745046	-3.74653	2.36178e-182	4.55553e-180	down	yes
lbb00940	Metabolism	Biosynthesis of other secondary metabolites	Phenylpropanoid biosynthesis	2.11461e-07	2.77014e-05	LOC132602964	0.129683	-2.94694	7.62742e-172	1.34798e-169	down	yes
lbb00940	Metabolism	Biosynthesis of other secondary metabolites	Phenylpropanoid biosynthesis	2.11461e-07	2.77014e-05	LOC132614181	5.36933	2.42474	4.74049e-156	6.7803e-154	up	yes
lbb00940	Metabolism	Biosynthesis of other secondary metabolites	Phenylpropanoid biosynthesis	2.11461e-07	2.77014e-05	LOC132622191	0.101398	-3.30189	7.74471e-154	1.08926e-151	down	yes
lbb00940	Metabolism	Biosynthesis of other secondary metabolites	Phenylpropanoid biosynthesis	2.11461e-07	2.77014e-05	LOC132606885	0.0998494	-3.3241	2.69948e-153	3.76533e-151	down	yes
lbb00940	Metabolism	Biosynthesis of other secondary metabolites	Phenylpropanoid biosynthesis	2.11461e-07	2.77014e-05	LOC132633116	0.245111	-2.0285	5.19185e-139	5.80301e-137	down	yes
lbb00940	Metabolism	Biosynthesis of other secondary metabolites	Phenylpropanoid biosynthesis	2.11461e-07	2.77014e-05	LOC132608916	0.171604	-2.54284	9.32052e-134	9.71031e-132	down	yes
lbb00940	Metabolism	Biosynthesis of other secondary metabolites	Phenylpropanoid biosynthesis	2.11461e-07	2.77014e-05	LOC132608915	0.259518	-1.9461	1.30923e-126	1.25548e-124	down	yes
lbb00940	Metabolism	Biosynthesis of other secondary metabolites	Phenylpropanoid biosynthesis	2.11461e-07	2.77014e-05	LOC132640436	0.0652757	-3.93731	9.61055e-122	8.65078e-120	down	yes
lbb00940	Metabolism	Biosynthesis of other secondary metabolites	Phenylpropanoid biosynthesis	2.11461e-07	2.77014e-05	LOC132635305	0.148411	-2.75233	3.32542e-119	2.9005e-117	down	yes
lbb00940	Metabolism	Biosynthesis of other secondary metabolites	Phenylpropanoid biosynthesis	2.11461e-07	2.77014e-05	LOC132621675	0.202735	-2.30233	1.31339e-102	8.84901e-101	down	yes
lbb00940	Metabolism	Biosynthesis of other secondary metabolites	Phenylpropanoid biosynthesis	2.11461e-07	2.77014e-05	LOC132617366	0.0955818	-3.38712	2.42625e-97	1.51104e-95	down	yes
lbb00940	Metabolism	Biosynthesis of other secondary metabolites	Phenylpropanoid biosynthesis	2.11461e-07	2.77014e-05	LOC132608516	0.252253	-1.98706	7.94718e-92	4.5622e-90	down	yes
lbb00940	Metabolism	Biosynthesis of other secondary metabolites	Phenylpropanoid biosynthesis	2.11461e-07	2.77014e-05	LOC132611401	0.11531	-3.11641	1.18553e-86	6.27233e-85	down	yes
lbb00940	Metabolism	Biosynthesis of other secondary metabolites	Phenylpropanoid biosynthesis	2.11461e-07	2.77014e-05	LOC132626332	0.123308	-3.01966	5.74386e-86	2.98283e-84	down	yes
lbb00940	Metabolism	Biosynthesis of other secondary metabolites	Phenylpropanoid biosynthesis	2.11461e-07	2.77014e-05	LOC132624040	43.4291	5.44059	2.3796e-85	1.23195e-83	up	yes
lbb00940	Metabolism	Biosynthesis of other secondary metabolites	Phenylpropanoid biosynthesis	2.11461e-07	2.77014e-05	LOC132613802	0.228824	-2.12769	3.7254e-82	1.80677e-80	down	yes
lbb00940	Metabolism	Biosynthesis of other secondary metabolites	Phenylpropanoid biosynthesis	2.11461e-07	2.77014e-05	LOC132606045	0.371019	-1.43044	6.73473e-71	2.6903e-69	down	yes
lbb00940	Metabolism	Biosynthesis of other secondary metabolites	Phenylpropanoid biosynthesis	2.11461e-07	2.77014e-05	LOC132618580	0.040196	-4.6368	6.0214e-69	2.31495e-67	down	yes
lbb00940	Metabolism	Biosynthesis of other secondary metabolites	Phenylpropanoid biosynthesis	2.11461e-07	2.77014e-05	LOC132604504	0.0699431	-3.83767	8.58392e-68	3.21945e-66	down	yes
lbb00940	Metabolism	Biosynthesis of other secondary metabolites	Phenylpropanoid biosynthesis	2.11461e-07	2.77014e-05	LOC132627300	12.431	3.63587	1.4863e-66	5.42966e-65	up	yes
lbb00940	Metabolism	Biosynthesis of other secondary metabolites	Phenylpropanoid biosynthesis	2.11461e-07	2.77014e-05	LOC132622639	32.4338	5.01943	2.44824e-65	8.68983e-64	up	yes
lbb00940	Metabolism	Biosynthesis of other secondary metabolites	Phenylpropanoid biosynthesis	2.11461e-07	2.77014e-05	LOC132606400	3.92263	1.97182	4.80261e-63	1.62112e-61	up	yes
lbb00940	Metabolism	Biosynthesis of other secondary metabolites	Phenylpropanoid biosynthesis	2.11461e-07	2.77014e-05	LOC132623205	0.247995	-2.01162	1.26982e-62	4.23126e-61	down	yes
lbb00940	Metabolism	Biosynthesis of other secondary metabolites	Phenylpropanoid biosynthesis	2.11461e-07	2.77014e-05	LOC132600726	0.117708	-3.08671	1.60966e-59	5.00313e-58	down	yes
lbb00940	Metabolism	Biosynthesis of other secondary metabolites	Phenylpropanoid biosynthesis	2.11461e-07	2.77014e-05	LOC132630037	0.303486	-1.7203	2.88727e-51	7.43399e-50	down	yes
lbb00940	Metabolism	Biosynthesis of other secondary metabolites	Phenylpropanoid biosynthesis	2.11461e-07	2.77014e-05	LOC132623121	0.10543	-3.24565	7.08488e-51	1.81174e-49	down	yes
lbb00940	Metabolism	Biosynthesis of other secondary metabolites	Phenylpropanoid biosynthesis	2.11461e-07	2.77014e-05	LOC132633020	0.339097	-1.56023	1.63112e-50	4.12115e-49	down	yes
lbb00940	Metabolism	Biosynthesis of other secondary metabolites	Phenylpropanoid biosynthesis	2.11461e-07	2.77014e-05	LOC132622950	4.81027	2.26612	9.66616e-50	2.39736e-48	up	yes
lbb00940	Metabolism	Biosynthesis of other secondary metabolites	Phenylpropanoid biosynthesis	2.11461e-07	2.77014e-05	LOC132619170	0.0266351	-5.23053	1.38737e-49	3.40834e-48	down	yes
lbb00940	Metabolism	Biosynthesis of other secondary metabolites	Phenylpropanoid biosynthesis	2.11461e-07	2.77014e-05	LOC132640441	2.92505	1.54846	4.57444e-49	1.10609e-47	up	yes
lbb00940	Metabolism	Biosynthesis of other secondary metabolites	Phenylpropanoid biosynthesis	2.11461e-07	2.77014e-05	LOC132626015	8.57983	3.10095	2.22182e-48	5.29643e-47	up	yes
lbb00940	Metabolism	Biosynthesis of other secondary metabolites	Phenylpropanoid biosynthesis	2.11461e-07	2.77014e-05	LOC132640409	0.11783	-3.08523	1.03579e-46	2.36876e-45	down	yes
lbb00940	Metabolism	Biosynthesis of other secondary metabolites	Phenylpropanoid biosynthesis	2.11461e-07	2.77014e-05	LOC132640013	0.34621	-1.53028	1.10058e-44	2.36023e-43	down	yes
lbb00940	Metabolism	Biosynthesis of other secondary metabolites	Phenylpropanoid biosynthesis	2.11461e-07	2.77014e-05	LOC132598990	0.353882	-1.49866	1.55686e-44	3.31558e-43	down	yes
lbb00940	Metabolism	Biosynthesis of other secondary metabolites	Phenylpropanoid biosynthesis	2.11461e-07	2.77014e-05	LOC132631985	0.286174	-1.80504	2.16108e-44	4.585e-43	down	yes
lbb00940	Metabolism	Biosynthesis of other secondary metabolites	Phenylpropanoid biosynthesis	2.11461e-07	2.77014e-05	LOC132619171	0.0214326	-5.54405	2.80211e-44	5.92267e-43	down	yes
lbb00940	Metabolism	Biosynthesis of other secondary metabolites	Phenylpropanoid biosynthesis	2.11461e-07	2.77014e-05	LOC132619167	0.0191093	-5.70958	6.95222e-44	1.45669e-42	down	yes
lbb00940	Metabolism	Biosynthesis of other secondary metabolites	Phenylpropanoid biosynthesis	2.11461e-07	2.77014e-05	LOC132636633	0.00495945	-7.6556	8.36722e-41	1.62975e-39	down	yes
lbb00940	Metabolism	Biosynthesis of other secondary metabolites	Phenylpropanoid biosynthesis	2.11461e-07	2.77014e-05	LOC132640437	0.308523	-1.69655	1.17082e-40	2.27526e-39	down	yes
lbb00940	Metabolism	Biosynthesis of other secondary metabolites	Phenylpropanoid biosynthesis	2.11461e-07	2.77014e-05	LOC132633240	0.305767	-1.70949	2.10959e-37	3.71268e-36	down	yes
lbb00940	Metabolism	Biosynthesis of other secondary metabolites	Phenylpropanoid biosynthesis	2.11461e-07	2.77014e-05	LOC132598991	0.438479	-1.18942	5.37998e-37	9.35606e-36	down	yes
lbb00940	Metabolism	Biosynthesis of other secondary metabolites	Phenylpropanoid biosynthesis	2.11461e-07	2.77014e-05	LOC132600189	0.229195	-2.12535	1.82007e-36	3.10442e-35	down	yes
lbb00940	Metabolism	Biosynthesis of other secondary metabolites	Phenylpropanoid biosynthesis	2.11461e-07	2.77014e-05	LOC132633084	0.383406	-1.38305	3.72274e-35	6.06765e-34	down	yes
lbb00940	Metabolism	Biosynthesis of other secondary metabolites	Phenylpropanoid biosynthesis	2.11461e-07	2.77014e-05	LOC132630038	0.370385	-1.4329	9.71536e-33	1.46272e-31	down	yes
lbb00940	Metabolism	Biosynthesis of other secondary metabolites	Phenylpropanoid biosynthesis	2.11461e-07	2.77014e-05	LOC132621402	0.319505	-1.64609	1.2671e-32	1.90009e-31	down	yes
lbb00940	Metabolism	Biosynthesis of other secondary metabolites	Phenylpropanoid biosynthesis	2.11461e-07	2.77014e-05	LOC132645355	0.450906	-1.1491	3.05949e-32	4.51566e-31	down	yes
lbb00940	Metabolism	Biosynthesis of other secondary metabolites	Phenylpropanoid biosynthesis	2.11461e-07	2.77014e-05	LOC132625202	0.408972	-1.28993	4.91446e-31	6.94091e-30	down	yes
lbb00940	Metabolism	Biosynthesis of other secondary metabolites	Phenylpropanoid biosynthesis	2.11461e-07	2.77014e-05	LOC132598757	10.2117	3.35214	2.67992e-30	3.67726e-29	up	yes
lbb00940	Metabolism	Biosynthesis of other secondary metabolites	Phenylpropanoid biosynthesis	2.11461e-07	2.77014e-05	LOC132636634	0.00240393	-8.70039	3.98992e-30	5.44601e-29	down	yes
lbb00940	Metabolism	Biosynthesis of other secondary metabolites	Phenylpropanoid biosynthesis	2.11461e-07	2.77014e-05	LOC132616062	6.23322	2.63998	5.27677e-30	7.17059e-29	up	yes
lbb00940	Metabolism	Biosynthesis of other secondary metabolites	Phenylpropanoid biosynthesis	2.11461e-07	2.77014e-05	LOC132598776	0.298291	-1.74521	8.06419e-30	1.08796e-28	down	yes
lbb00940	Metabolism	Biosynthesis of other secondary metabolites	Phenylpropanoid biosynthesis	2.11461e-07	2.77014e-05	LOC132617633	170929	17.383	1.9441e-29	2.59175e-28	up	yes
lbb00940	Metabolism	Biosynthesis of other secondary metabolites	Phenylpropanoid biosynthesis	2.11461e-07	2.77014e-05	LOC132614242	0.26935	-1.89244	1.87091e-28	2.39395e-27	down	yes
lbb00940	Metabolism	Biosynthesis of other secondary metabolites	Phenylpropanoid biosynthesis	2.11461e-07	2.77014e-05	LOC132610277	0.126075	-2.98765	2.51877e-28	3.20713e-27	down	yes
lbb00940	Metabolism	Biosynthesis of other secondary metabolites	Phenylpropanoid biosynthesis	2.11461e-07	2.77014e-05	LOC132632245	2.3688	1.24416	2.06755e-26	2.4462e-25	up	yes
lbb00940	Metabolism	Biosynthesis of other secondary metabolites	Phenylpropanoid biosynthesis	2.11461e-07	2.77014e-05	LOC132614121	0.0204136	-5.61432	3.94362e-26	4.6125e-25	down	yes
lbb00940	Metabolism	Biosynthesis of other secondary metabolites	Phenylpropanoid biosynthesis	2.11461e-07	2.77014e-05	LOC132622667	0.275149	-1.86171	2.16826e-25	2.4643e-24	down	yes
lbb00940	Metabolism	Biosynthesis of other secondary metabolites	Phenylpropanoid biosynthesis	2.11461e-07	2.77014e-05	LOC132633341	19.9692	4.3197	3.28795e-25	3.71435e-24	up	yes
lbb00940	Metabolism	Biosynthesis of other secondary metabolites	Phenylpropanoid biosynthesis	2.11461e-07	2.77014e-05	LOC132617371	97047	16.5664	1.36889e-24	1.50461e-23	up	yes
lbb00940	Metabolism	Biosynthesis of other secondary metabolites	Phenylpropanoid biosynthesis	2.11461e-07	2.77014e-05	LOC132629196	0.0563256	-4.15007	3.66495e-24	3.94611e-23	down	yes
lbb00940	Metabolism	Biosynthesis of other secondary metabolites	Phenylpropanoid biosynthesis	2.11461e-07	2.77014e-05	LOC132636574	0.45472	-1.13695	5.44821e-23	5.58301e-22	down	yes
lbb00940	Metabolism	Biosynthesis of other secondary metabolites	Phenylpropanoid biosynthesis	2.11461e-07	2.77014e-05	LOC132623830	0.11782	-3.08535	8.9596e-23	9.1039e-22	down	yes
lbb00940	Metabolism	Biosynthesis of other secondary metabolites	Phenylpropanoid biosynthesis	2.11461e-07	2.77014e-05	LOC132600504	0.0465956	-4.42366	1.28075e-22	1.29012e-21	down	yes
lbb00940	Metabolism	Biosynthesis of other secondary metabolites	Phenylpropanoid biosynthesis	2.11461e-07	2.77014e-05	LOC132644470	6.76741	2.7586	1.60113e-21	1.54727e-20	up	yes
lbb00940	Metabolism	Biosynthesis of other secondary metabolites	Phenylpropanoid biosynthesis	2.11461e-07	2.77014e-05	LOC132623536	0.285416	-1.80886	4.80198e-21	4.56594e-20	down	yes
lbb00940	Metabolism	Biosynthesis of other secondary metabolites	Phenylpropanoid biosynthesis	2.11461e-07	2.77014e-05	LOC132623405	3.1832	1.67048	8.5562e-21	8.04049e-20	up	yes
lbb00940	Metabolism	Biosynthesis of other secondary metabolites	Phenylpropanoid biosynthesis	2.11461e-07	2.77014e-05	LOC132618010	0.197187	-2.34237	6.54028e-20	5.86991e-19	down	yes
lbb00940	Metabolism	Biosynthesis of other secondary metabolites	Phenylpropanoid biosynthesis	2.11461e-07	2.77014e-05	LOC132616564	2.292	1.19661	1.24841e-19	1.10517e-18	up	yes
lbb00940	Metabolism	Biosynthesis of other secondary metabolites	Phenylpropanoid biosynthesis	2.11461e-07	2.77014e-05	LOC132640606	0.279649	-1.83831	1.72322e-19	1.51241e-18	down	yes
lbb00940	Metabolism	Biosynthesis of other secondary metabolites	Phenylpropanoid biosynthesis	2.11461e-07	2.77014e-05	LOC132600753	0.419785	-1.25228	2.44876e-19	2.13146e-18	down	yes
lbb00940	Metabolism	Biosynthesis of other secondary metabolites	Phenylpropanoid biosynthesis	2.11461e-07	2.77014e-05	LOC132614412	0.48547	-1.04255	4.07455e-19	3.50143e-18	down	yes
lbb00940	Metabolism	Biosynthesis of other secondary metabolites	Phenylpropanoid biosynthesis	2.11461e-07	2.77014e-05	LOC132604291	4.95879	2.30999	4.86902e-19	4.16191e-18	up	yes
lbb00940	Metabolism	Biosynthesis of other secondary metabolites	Phenylpropanoid biosynthesis	2.11461e-07	2.77014e-05	LOC132614498	0.00598979	-7.38328	7.45176e-19	6.30411e-18	down	yes
lbb00940	Metabolism	Biosynthesis of other secondary metabolites	Phenylpropanoid biosynthesis	2.11461e-07	2.77014e-05	LOC132600786	0.0808996	-3.62772	5.20489e-18	4.20213e-17	down	yes
lbb00940	Metabolism	Biosynthesis of other secondary metabolites	Phenylpropanoid biosynthesis	2.11461e-07	2.77014e-05	LOC132600727	0.140529	-2.83106	5.33468e-18	4.30177e-17	down	yes
lbb00940	Metabolism	Biosynthesis of other secondary metabolites	Phenylpropanoid biosynthesis	2.11461e-07	2.77014e-05	LOC132627370	0.236098	-2.08254	8.66567e-18	6.90859e-17	down	yes
lbb00940	Metabolism	Biosynthesis of other secondary metabolites	Phenylpropanoid biosynthesis	2.11461e-07	2.77014e-05	LOC132616198	17.84	4.15705	3.40135e-17	2.63271e-16	up	yes
lbb00940	Metabolism	Biosynthesis of other secondary metabolites	Phenylpropanoid biosynthesis	2.11461e-07	2.77014e-05	LOC132631884	0.454906	-1.13636	6.09256e-17	4.65809e-16	down	yes
lbb00940	Metabolism	Biosynthesis of other secondary metabolites	Phenylpropanoid biosynthesis	2.11461e-07	2.77014e-05	LOC132627365	0.177357	-2.49528	6.90365e-17	5.25796e-16	down	yes
lbb00940	Metabolism	Biosynthesis of other secondary metabolites	Phenylpropanoid biosynthesis	2.11461e-07	2.77014e-05	LOC132607584	0.0898263	-3.47672	5.50986e-16	3.9971e-15	down	yes
lbb00940	Metabolism	Biosynthesis of other secondary metabolites	Phenylpropanoid biosynthesis	2.11461e-07	2.77014e-05	LOC132629404	0.0964771	-3.37367	1.76636e-15	1.24605e-14	down	yes
lbb00940	Metabolism	Biosynthesis of other secondary metabolites	Phenylpropanoid biosynthesis	2.11461e-07	2.77014e-05	LOC132628400	0.152957	-2.7088	1.88965e-15	1.3308e-14	down	yes
lbb00940	Metabolism	Biosynthesis of other secondary metabolites	Phenylpropanoid biosynthesis	2.11461e-07	2.77014e-05	LOC132607585	0.121754	-3.03795	2.37298e-15	1.6601e-14	down	yes
lbb00940	Metabolism	Biosynthesis of other secondary metabolites	Phenylpropanoid biosynthesis	2.11461e-07	2.77014e-05	LOC132627242	2.29536	1.19872	6.17532e-15	4.22131e-14	up	yes
lbb00940	Metabolism	Biosynthesis of other secondary metabolites	Phenylpropanoid biosynthesis	2.11461e-07	2.77014e-05	LOC132607583	0.122917	-3.02424	1.27008e-14	8.50798e-14	down	yes
lbb00940	Metabolism	Biosynthesis of other secondary metabolites	Phenylpropanoid biosynthesis	2.11461e-07	2.77014e-05	LOC132631469	10.0236	3.32532	6.03599e-14	3.89868e-13	up	yes
lbb00940	Metabolism	Biosynthesis of other secondary metabolites	Phenylpropanoid biosynthesis	2.11461e-07	2.77014e-05	LOC132599227	0.396049	-1.33625	1.11506e-12	6.64061e-12	down	yes
lbb00940	Metabolism	Biosynthesis of other secondary metabolites	Phenylpropanoid biosynthesis	2.11461e-07	2.77014e-05	LOC132632002	0.272922	-1.87344	7.30059e-12	4.10582e-11	down	yes
lbb00940	Metabolism	Biosynthesis of other secondary metabolites	Phenylpropanoid biosynthesis	2.11461e-07	2.77014e-05	LOC132641889	5.08921	2.34744	1.16753e-11	6.49149e-11	up	yes
lbb00940	Metabolism	Biosynthesis of other secondary metabolites	Phenylpropanoid biosynthesis	2.11461e-07	2.77014e-05	LOC132614378	0.0513528	-4.28341	4.63056e-11	2.47122e-10	down	yes
lbb00940	Metabolism	Biosynthesis of other secondary metabolites	Phenylpropanoid biosynthesis	2.11461e-07	2.77014e-05	LOC132631811	9563.86	13.2234	6.21806e-11	3.28622e-10	up	yes
lbb00940	Metabolism	Biosynthesis of other secondary metabolites	Phenylpropanoid biosynthesis	2.11461e-07	2.77014e-05	LOC132618690	0.328017	-1.60816	6.61346e-11	3.48699e-10	down	yes
lbb00940	Metabolism	Biosynthesis of other secondary metabolites	Phenylpropanoid biosynthesis	2.11461e-07	2.77014e-05	LOC132636416	2.28584	1.19272	4.68344e-10	2.30183e-09	up	yes
lbb00940	Metabolism	Biosynthesis of other secondary metabolites	Phenylpropanoid biosynthesis	2.11461e-07	2.77014e-05	LOC132606273	2.41022	1.26916	5.89888e-10	2.87533e-09	up	yes
lbb00940	Metabolism	Biosynthesis of other secondary metabolites	Phenylpropanoid biosynthesis	2.11461e-07	2.77014e-05	LOC132624395	2.12198	1.08541	6.98149e-10	3.38204e-09	up	yes
lbb00940	Metabolism	Biosynthesis of other secondary metabolites	Phenylpropanoid biosynthesis	2.11461e-07	2.77014e-05	LOC132636780	0.337596	-1.56663	9.67289e-10	4.63198e-09	down	yes
lbb00940	Metabolism	Biosynthesis of other secondary metabolites	Phenylpropanoid biosynthesis	2.11461e-07	2.77014e-05	LOC132639530	3.7983	1.92535	1.19758e-09	5.68877e-09	up	yes
lbb00940	Metabolism	Biosynthesis of other secondary metabolites	Phenylpropanoid biosynthesis	2.11461e-07	2.77014e-05	LOC132605288	0.028433	-5.13629	1.28486e-09	6.08878e-09	down	yes
lbb00940	Metabolism	Biosynthesis of other secondary metabolites	Phenylpropanoid biosynthesis	2.11461e-07	2.77014e-05	LOC132635383	2.20144	1.13845	1.42948e-09	6.75422e-09	up	yes
lbb00940	Metabolism	Biosynthesis of other secondary metabolites	Phenylpropanoid biosynthesis	2.11461e-07	2.77014e-05	LOC132606622	0.317267	-1.65623	2.9273e-09	1.34877e-08	down	yes
lbb00940	Metabolism	Biosynthesis of other secondary metabolites	Phenylpropanoid biosynthesis	2.11461e-07	2.77014e-05	LOC132636398	0.0131721	-6.24637	3.28846e-09	1.50838e-08	down	yes
lbb00940	Metabolism	Biosynthesis of other secondary metabolites	Phenylpropanoid biosynthesis	2.11461e-07	2.77014e-05	LOC132645067	2.03837	1.02742	4.08911e-09	1.86047e-08	up	yes
lbb00940	Metabolism	Biosynthesis of other secondary metabolites	Phenylpropanoid biosynthesis	2.11461e-07	2.77014e-05	LOC132627190	2.21072	1.14452	5.96183e-09	2.67537e-08	up	yes
lbb00940	Metabolism	Biosynthesis of other secondary metabolites	Phenylpropanoid biosynthesis	2.11461e-07	2.77014e-05	LOC132644900	0.404196	-1.30687	7.95011e-09	3.53425e-08	down	yes
lbb00940	Metabolism	Biosynthesis of other secondary metabolites	Phenylpropanoid biosynthesis	2.11461e-07	2.77014e-05	LOC132623644	0.16407	-2.60762	8.34114e-09	3.70029e-08	down	yes
lbb00940	Metabolism	Biosynthesis of other secondary metabolites	Phenylpropanoid biosynthesis	2.11461e-07	2.77014e-05	LOC132616211	0.314419	-1.66924	1.53309e-08	6.65675e-08	down	yes
lbb00940	Metabolism	Biosynthesis of other secondary metabolites	Phenylpropanoid biosynthesis	2.11461e-07	2.77014e-05	LOC132635382	2.6187	1.38885	2.05217e-08	8.81537e-08	up	yes
lbb00940	Metabolism	Biosynthesis of other secondary metabolites	Phenylpropanoid biosynthesis	2.11461e-07	2.77014e-05	LOC132605176	0.000179041	-12.4474	4.70655e-08	1.9498e-07	down	yes
lbb00940	Metabolism	Biosynthesis of other secondary metabolites	Phenylpropanoid biosynthesis	2.11461e-07	2.77014e-05	LOC132623134	2.01933	1.01387	5.17408e-08	2.13614e-07	up	yes
lbb00940	Metabolism	Biosynthesis of other secondary metabolites	Phenylpropanoid biosynthesis	2.11461e-07	2.77014e-05	LOC132624782	0.13587	-2.8797	1.19145e-07	4.76058e-07	down	yes
lbb00940	Metabolism	Biosynthesis of other secondary metabolites	Phenylpropanoid biosynthesis	2.11461e-07	2.77014e-05	LOC132605865	0.262429	-1.93	2.05426e-07	8.03123e-07	down	yes
lbb00940	Metabolism	Biosynthesis of other secondary metabolites	Phenylpropanoid biosynthesis	2.11461e-07	2.77014e-05	LOC132618356	0.405409	-1.30255	3.26613e-07	1.2541e-06	down	yes
lbb00940	Metabolism	Biosynthesis of other secondary metabolites	Phenylpropanoid biosynthesis	2.11461e-07	2.77014e-05	LOC132614851	4.02664	2.00958	4.8321e-07	1.82426e-06	up	yes
lbb00940	Metabolism	Biosynthesis of other secondary metabolites	Phenylpropanoid biosynthesis	2.11461e-07	2.77014e-05	LOC132604041	2792.15	11.4472	7.03028e-07	2.61336e-06	up	yes
lbb00940	Metabolism	Biosynthesis of other secondary metabolites	Phenylpropanoid biosynthesis	2.11461e-07	2.77014e-05	LOC132609942	3.58306	1.84119	8.28913e-07	3.05492e-06	up	yes
lbb00940	Metabolism	Biosynthesis of other secondary metabolites	Phenylpropanoid biosynthesis	2.11461e-07	2.77014e-05	LOC132606507	0.497549	-1.00709	1.29203e-06	4.66543e-06	down	yes
lbb00940	Metabolism	Biosynthesis of other secondary metabolites	Phenylpropanoid biosynthesis	2.11461e-07	2.77014e-05	LOC132621573	15.8194	3.98363	1.81265e-06	6.442e-06	up	yes
lbb00940	Metabolism	Biosynthesis of other secondary metabolites	Phenylpropanoid biosynthesis	2.11461e-07	2.77014e-05	LOC132622192	0.42541	-1.23307	2.01627e-06	7.1214e-06	down	yes
lbb00940	Metabolism	Biosynthesis of other secondary metabolites	Phenylpropanoid biosynthesis	2.11461e-07	2.77014e-05	LOC132605521	3.49684	1.80605	1.16642e-05	3.78764e-05	up	yes
lbb00940	Metabolism	Biosynthesis of other secondary metabolites	Phenylpropanoid biosynthesis	2.11461e-07	2.77014e-05	LOC132622347	3022.68	11.5616	1.28777e-05	4.1585e-05	up	yes
lbb00940	Metabolism	Biosynthesis of other secondary metabolites	Phenylpropanoid biosynthesis	2.11461e-07	2.77014e-05	LOC132643567	0.000340775	-11.5189	1.44378e-05	4.63037e-05	down	yes
lbb00940	Metabolism	Biosynthesis of other secondary metabolites	Phenylpropanoid biosynthesis	2.11461e-07	2.77014e-05	LOC132606754	0.1367	-2.87091	4.6838e-05	0.00014081	down	yes
lbb00940	Metabolism	Biosynthesis of other secondary metabolites	Phenylpropanoid biosynthesis	2.11461e-07	2.77014e-05	LOC132621414	2.27063	1.1831	4.72413e-05	0.000141942	up	yes
lbb00940	Metabolism	Biosynthesis of other secondary metabolites	Phenylpropanoid biosynthesis	2.11461e-07	2.77014e-05	LOC132622792	18.8785	4.23868	5.35283e-05	0.000159928	up	yes
lbb00940	Metabolism	Biosynthesis of other secondary metabolites	Phenylpropanoid biosynthesis	2.11461e-07	2.77014e-05	LOC132638696	2154.1	11.0729	6.45738e-05	0.000191335	up	yes
lbb00940	Metabolism	Biosynthesis of other secondary metabolites	Phenylpropanoid biosynthesis	2.11461e-07	2.77014e-05	LOC132627366	0.329743	-1.60058	7.54793e-05	0.000221491	down	yes
lbb00940	Metabolism	Biosynthesis of other secondary metabolites	Phenylpropanoid biosynthesis	2.11461e-07	2.77014e-05	LOC132618552	2.1119	1.07854	0.000131148	0.000372196	up	yes
lbb00940	Metabolism	Biosynthesis of other secondary metabolites	Phenylpropanoid biosynthesis	2.11461e-07	2.77014e-05	LOC132636035	0.107654	-3.21553	0.000171897	0.000480647	down	yes
lbb00940	Metabolism	Biosynthesis of other secondary metabolites	Phenylpropanoid biosynthesis	2.11461e-07	2.77014e-05	LOC132614302	0.159327	-2.64994	0.000200391	0.00055508	down	yes
lbb00940	Metabolism	Biosynthesis of other secondary metabolites	Phenylpropanoid biosynthesis	2.11461e-07	2.77014e-05	LOC132604315	10.3343	3.36937	0.000220234	0.000606413	up	yes
lbb00940	Metabolism	Biosynthesis of other secondary metabolites	Phenylpropanoid biosynthesis	2.11461e-07	2.77014e-05	LOC132643024	0.335741	-1.57458	0.00030634	0.0008248	down	yes
lbb00940	Metabolism	Biosynthesis of other secondary metabolites	Phenylpropanoid biosynthesis	2.11461e-07	2.77014e-05	LOC132645806	0.0468217	-4.41668	0.000367619	0.0009794	down	yes
lbb00940	Metabolism	Biosynthesis of other secondary metabolites	Phenylpropanoid biosynthesis	2.11461e-07	2.77014e-05	LOC132615257	0.187683	-2.41363	0.000488903	0.00127692	down	yes
lbb00940	Metabolism	Biosynthesis of other secondary metabolites	Phenylpropanoid biosynthesis	2.11461e-07	2.77014e-05	LOC132614269	0.116169	-3.1057	0.000611649	0.00157593	down	yes
lbb00940	Metabolism	Biosynthesis of other secondary metabolites	Phenylpropanoid biosynthesis	2.11461e-07	2.77014e-05	LOC132638826	1267.48	10.3078	0.000774251	0.00196621	up	yes
lbb00940	Metabolism	Biosynthesis of other secondary metabolites	Phenylpropanoid biosynthesis	2.11461e-07	2.77014e-05	LOC132599532	13.8077	3.7874	0.000805605	0.00203878	up	yes
lbb00940	Metabolism	Biosynthesis of other secondary metabolites	Phenylpropanoid biosynthesis	2.11461e-07	2.77014e-05	LOC132640580	1574.46	10.6206	0.000844228	0.0021287	up	yes
lbb00940	Metabolism	Biosynthesis of other secondary metabolites	Phenylpropanoid biosynthesis	2.11461e-07	2.77014e-05	LOC132642646	0.221856	-2.17231	0.00112054	0.00276875	down	yes
lbb00940	Metabolism	Biosynthesis of other secondary metabolites	Phenylpropanoid biosynthesis	2.11461e-07	2.77014e-05	LOC132634363	1467.2	10.5189	0.00124393	0.00305196	up	yes
lbb00940	Metabolism	Biosynthesis of other secondary metabolites	Phenylpropanoid biosynthesis	2.11461e-07	2.77014e-05	LOC132600686	823.917	9.68635	0.00129756	0.00317223	up	yes
lbb00940	Metabolism	Biosynthesis of other secondary metabolites	Phenylpropanoid biosynthesis	2.11461e-07	2.77014e-05	LOC132598820	2.02371	1.017	0.00131434	0.00321002	up	yes
lbb00940	Metabolism	Biosynthesis of other secondary metabolites	Phenylpropanoid biosynthesis	2.11461e-07	2.77014e-05	LOC132626524	0.000639096	-10.6117	0.00155641	0.00375477	down	yes
lbb00940	Metabolism	Biosynthesis of other secondary metabolites	Phenylpropanoid biosynthesis	2.11461e-07	2.77014e-05	LOC132627758	0.000437704	-11.1578	0.00201642	0.00478045	down	yes
lbb00940	Metabolism	Biosynthesis of other secondary metabolites	Phenylpropanoid biosynthesis	2.11461e-07	2.77014e-05	LOC132644636	3.14582	1.65344	0.00250924	0.00584982	up	yes
lbb00940	Metabolism	Biosynthesis of other secondary metabolites	Phenylpropanoid biosynthesis	2.11461e-07	2.77014e-05	LOC132622232	0.101818	-3.29594	0.00281419	0.00650236	down	yes
lbb00940	Metabolism	Biosynthesis of other secondary metabolites	Phenylpropanoid biosynthesis	2.11461e-07	2.77014e-05	LOC132636570	10.4999	3.3923	0.00677736	0.0146226	up	yes
lbb00940	Metabolism	Biosynthesis of other secondary metabolites	Phenylpropanoid biosynthesis	2.11461e-07	2.77014e-05	LOC132617312	11.3317	3.50229	0.00762163	0.0162993	up	yes
lbb00940	Metabolism	Biosynthesis of other secondary metabolites	Phenylpropanoid biosynthesis	2.11461e-07	2.77014e-05	LOC132641495	2.42521	1.27811	0.00912763	0.019254	up	yes
lbb00940	Metabolism	Biosynthesis of other secondary metabolites	Phenylpropanoid biosynthesis	2.11461e-07	2.77014e-05	LOC132611389	5.38145	2.42799	0.0102836	0.0214644	up	yes
lbb00940	Metabolism	Biosynthesis of other secondary metabolites	Phenylpropanoid biosynthesis	2.11461e-07	2.77014e-05	LOC132634096	9.05987	3.17949	0.0147063	0.0297145	up	yes
lbb00940	Metabolism	Biosynthesis of other secondary metabolites	Phenylpropanoid biosynthesis	2.11461e-07	2.77014e-05	LOC132614591	0.000720904	-10.4379	0.0151418	0.0305122	down	yes
lbb00940	Metabolism	Biosynthesis of other secondary metabolites	Phenylpropanoid biosynthesis	2.11461e-07	2.77014e-05	LOC132623647	0.473029	-1.08	0.0160409	0.032159	down	yes
lbb00940	Metabolism	Biosynthesis of other secondary metabolites	Phenylpropanoid biosynthesis	2.11461e-07	2.77014e-05	LOC132617324	1473.63	10.5252	0.0181228	0.0359654	up	yes
lbb00940	Metabolism	Biosynthesis of other secondary metabolites	Phenylpropanoid biosynthesis	2.11461e-07	2.77014e-05	LOC132620070	0.346571	-1.52878	0.0195833	0.0385555	down	yes
lbb00906	Metabolism	Metabolism of terpenoids and polyketides	Carotenoid biosynthesis	3.49959e-06	0.000229223	LOC132631965	0.10258	-3.28518	6.00373e-256	2.32938e-253	down	yes
lbb00906	Metabolism	Metabolism of terpenoids and polyketides	Carotenoid biosynthesis	3.49959e-06	0.000229223	LOC132645253	0.208946	-2.2588	6.80377e-221	1.97984e-218	down	yes
lbb00906	Metabolism	Metabolism of terpenoids and polyketides	Carotenoid biosynthesis	3.49959e-06	0.000229223	LOC132633568	0.246961	-2.01765	8.16189e-146	1.00549e-143	down	yes
lbb00906	Metabolism	Metabolism of terpenoids and polyketides	Carotenoid biosynthesis	3.49959e-06	0.000229223	LOC132600696	5.36227	2.42284	4.75964e-102	3.17513e-100	up	yes
lbb00906	Metabolism	Metabolism of terpenoids and polyketides	Carotenoid biosynthesis	3.49959e-06	0.000229223	LOC132616030	0.315765	-1.66308	1.24957e-100	8.19013e-99	down	yes
lbb00906	Metabolism	Metabolism of terpenoids and polyketides	Carotenoid biosynthesis	3.49959e-06	0.000229223	LOC132618674	0.276621	-1.85402	5.41104e-98	3.41401e-96	down	yes
lbb00906	Metabolism	Metabolism of terpenoids and polyketides	Carotenoid biosynthesis	3.49959e-06	0.000229223	LOC132599011	0.162017	-2.62579	1.25965e-87	6.75985e-86	down	yes
lbb00906	Metabolism	Metabolism of terpenoids and polyketides	Carotenoid biosynthesis	3.49959e-06	0.000229223	LOC132599021	0.236778	-2.07839	1.219e-82	6.0245e-81	down	yes
lbb00906	Metabolism	Metabolism of terpenoids and polyketides	Carotenoid biosynthesis	3.49959e-06	0.000229223	LOC132635471	0.227272	-2.13751	1.60398e-58	4.90863e-57	down	yes
lbb00906	Metabolism	Metabolism of terpenoids and polyketides	Carotenoid biosynthesis	3.49959e-06	0.000229223	LOC132604100	0.368763	-1.43924	7.69607e-58	2.3174e-56	down	yes
lbb00906	Metabolism	Metabolism of terpenoids and polyketides	Carotenoid biosynthesis	3.49959e-06	0.000229223	LOC132600695	0.189364	-2.40077	3.73848e-57	1.1089e-55	down	yes
lbb00906	Metabolism	Metabolism of terpenoids and polyketides	Carotenoid biosynthesis	3.49959e-06	0.000229223	LOC132635448	18.753	4.22905	1.40914e-38	2.57947e-37	up	yes
lbb00906	Metabolism	Metabolism of terpenoids and polyketides	Carotenoid biosynthesis	3.49959e-06	0.000229223	LOC132608340	0.407522	-1.29505	2.74382e-35	4.49381e-34	down	yes
lbb00906	Metabolism	Metabolism of terpenoids and polyketides	Carotenoid biosynthesis	3.49959e-06	0.000229223	LOC132627860	9.50317	3.24841	7.46607e-35	1.20814e-33	up	yes
lbb00906	Metabolism	Metabolism of terpenoids and polyketides	Carotenoid biosynthesis	3.49959e-06	0.000229223	LOC132625888	0.0140802	-6.15019	4.56125e-23	4.69405e-22	down	yes
lbb00906	Metabolism	Metabolism of terpenoids and polyketides	Carotenoid biosynthesis	3.49959e-06	0.000229223	LOC132635169	0.373434	-1.42107	2.71286e-20	2.48434e-19	down	yes
lbb00906	Metabolism	Metabolism of terpenoids and polyketides	Carotenoid biosynthesis	3.49959e-06	0.000229223	LOC132600694	0.142793	-2.808	2.39111e-17	1.86531e-16	down	yes
lbb00906	Metabolism	Metabolism of terpenoids and polyketides	Carotenoid biosynthesis	3.49959e-06	0.000229223	LOC132609625	36.3254	5.18291	1.66712e-16	1.24582e-15	up	yes
lbb00906	Metabolism	Metabolism of terpenoids and polyketides	Carotenoid biosynthesis	3.49959e-06	0.000229223	LOC132599055	0.0693253	-3.85047	4.09786e-16	2.99336e-15	down	yes
lbb00906	Metabolism	Metabolism of terpenoids and polyketides	Carotenoid biosynthesis	3.49959e-06	0.000229223	LOC132600699	2.98977	1.58004	2.15548e-15	1.51045e-14	up	yes
lbb00906	Metabolism	Metabolism of terpenoids and polyketides	Carotenoid biosynthesis	3.49959e-06	0.000229223	LOC132609623	0.371147	-1.42994	2.94093e-15	2.05021e-14	down	yes
lbb00906	Metabolism	Metabolism of terpenoids and polyketides	Carotenoid biosynthesis	3.49959e-06	0.000229223	LOC132609271	0.469118	-1.09198	5.4367e-10	2.65734e-09	down	yes
lbb00906	Metabolism	Metabolism of terpenoids and polyketides	Carotenoid biosynthesis	3.49959e-06	0.000229223	LOC132627373	0.441243	-1.18035	6.22225e-09	2.78816e-08	down	yes
lbb00906	Metabolism	Metabolism of terpenoids and polyketides	Carotenoid biosynthesis	3.49959e-06	0.000229223	LOC132601580	5.91	2.56316	3.09565e-08	1.30732e-07	up	yes
lbb00906	Metabolism	Metabolism of terpenoids and polyketides	Carotenoid biosynthesis	3.49959e-06	0.000229223	LOC132611447	0.143669	-2.79918	3.38521e-08	1.42284e-07	down	yes
lbb00906	Metabolism	Metabolism of terpenoids and polyketides	Carotenoid biosynthesis	3.49959e-06	0.000229223	LOC132629291	5.4362	2.4426	1.59885e-07	6.31219e-07	up	yes
lbb00906	Metabolism	Metabolism of terpenoids and polyketides	Carotenoid biosynthesis	3.49959e-06	0.000229223	LOC132600690	0.11304	-3.14509	4.99445e-07	1.8824e-06	down	yes
lbb00906	Metabolism	Metabolism of terpenoids and polyketides	Carotenoid biosynthesis	3.49959e-06	0.000229223	LOC132603902	0.142044	-2.81559	1.05073e-06	3.82853e-06	down	yes
lbb00906	Metabolism	Metabolism of terpenoids and polyketides	Carotenoid biosynthesis	3.49959e-06	0.000229223	LOC132599012	0.176042	-2.50601	1.48369e-06	5.32108e-06	down	yes
lbb00906	Metabolism	Metabolism of terpenoids and polyketides	Carotenoid biosynthesis	3.49959e-06	0.000229223	LOC132616773	0.385411	-1.37553	2.16527e-05	6.79895e-05	down	yes
lbb00906	Metabolism	Metabolism of terpenoids and polyketides	Carotenoid biosynthesis	3.49959e-06	0.000229223	LOC132635261	0.37779	-1.40434	2.32325e-05	7.26324e-05	down	yes
lbb00906	Metabolism	Metabolism of terpenoids and polyketides	Carotenoid biosynthesis	3.49959e-06	0.000229223	LOC132640287	14.8123	3.88872	2.48343e-05	7.73323e-05	up	yes
lbb00906	Metabolism	Metabolism of terpenoids and polyketides	Carotenoid biosynthesis	3.49959e-06	0.000229223	LOC132604415	0.299753	-1.73815	4.42892e-05	0.000133516	down	yes
lbb00906	Metabolism	Metabolism of terpenoids and polyketides	Carotenoid biosynthesis	3.49959e-06	0.000229223	LOC132635726	3.14635	1.65368	0.000388666	0.00103173	up	yes
lbb00906	Metabolism	Metabolism of terpenoids and polyketides	Carotenoid biosynthesis	3.49959e-06	0.000229223	LOC132622287	0.478085	-1.06466	0.000447172	0.00117539	down	yes
lbb00906	Metabolism	Metabolism of terpenoids and polyketides	Carotenoid biosynthesis	3.49959e-06	0.000229223	LOC132609214	0.433688	-1.20527	0.000539936	0.00140089	down	yes
lbb00906	Metabolism	Metabolism of terpenoids and polyketides	Carotenoid biosynthesis	3.49959e-06	0.000229223	LOC132610503	0.0542238	-4.20493	0.000961612	0.00240207	down	yes
lbb00906	Metabolism	Metabolism of terpenoids and polyketides	Carotenoid biosynthesis	3.49959e-06	0.000229223	LOC132607207	0.000752064	-10.3769	0.00197947	0.00469896	down	yes
lbb00906	Metabolism	Metabolism of terpenoids and polyketides	Carotenoid biosynthesis	3.49959e-06	0.000229223	LOC132600045	782.73	9.61237	0.00205762	0.00486823	up	yes
lbb00906	Metabolism	Metabolism of terpenoids and polyketides	Carotenoid biosynthesis	3.49959e-06	0.000229223	LOC132605420	2.24307	1.16548	0.00345475	0.00788153	up	yes
lbb00906	Metabolism	Metabolism of terpenoids and polyketides	Carotenoid biosynthesis	3.49959e-06	0.000229223	LOC132626996	598.177	9.22443	0.0247281	0.0475964	up	yes
lbb04075	Environmental Information Processing	Signal transduction	Plant hormone signal transduction	1.14227e-05	0.000498791	LOC132640693	0.153529	-2.70342	3.74479e-254	1.42029e-251	down	yes
lbb04075	Environmental Information Processing	Signal transduction	Plant hormone signal transduction	1.14227e-05	0.000498791	LOC132628101	0.211695	-2.23994	1.47499e-232	4.78735e-230	down	yes
lbb04075	Environmental Information Processing	Signal transduction	Plant hormone signal transduction	1.14227e-05	0.000498791	LOC132642961	0.210096	-2.25088	3.37424e-217	9.49147e-215	down	yes
lbb04075	Environmental Information Processing	Signal transduction	Plant hormone signal transduction	1.14227e-05	0.000498791	LOC132604474	0.0988998	-3.33789	7.67851e-187	1.59011e-184	down	yes
lbb04075	Environmental Information Processing	Signal transduction	Plant hormone signal transduction	1.14227e-05	0.000498791	LOC132640231	0.27606	-1.85694	1.1186e-163	1.7895e-161	down	yes
lbb04075	Environmental Information Processing	Signal transduction	Plant hormone signal transduction	1.14227e-05	0.000498791	LOC132629075	0.169008	-2.56483	3.09569e-157	4.48477e-155	down	yes
lbb04075	Environmental Information Processing	Signal transduction	Plant hormone signal transduction	1.14227e-05	0.000498791	LOC132633183	0.220379	-2.18194	3.66096e-148	4.77126e-146	down	yes
lbb04075	Environmental Information Processing	Signal transduction	Plant hormone signal transduction	1.14227e-05	0.000498791	LOC132609368	3.45629	1.78922	1.00539e-145	1.2296e-143	up	yes
lbb04075	Environmental Information Processing	Signal transduction	Plant hormone signal transduction	1.14227e-05	0.000498791	LOC132636378	0.00135398	-9.52858	1.00676e-139	1.13278e-137	down	yes
lbb04075	Environmental Information Processing	Signal transduction	Plant hormone signal transduction	1.14227e-05	0.000498791	LOC132606509	0.266981	-1.90519	1.41446e-112	1.14223e-110	down	yes
lbb04075	Environmental Information Processing	Signal transduction	Plant hormone signal transduction	1.14227e-05	0.000498791	LOC132627675	3.44758	1.78558	4.12906e-100	2.67005e-98	up	yes
lbb04075	Environmental Information Processing	Signal transduction	Plant hormone signal transduction	1.14227e-05	0.000498791	LOC132626305	0.457938	-1.12678	5.31758e-97	3.28745e-95	down	yes
lbb04075	Environmental Information Processing	Signal transduction	Plant hormone signal transduction	1.14227e-05	0.000498791	LOC132603175	2.99366	1.58191	1.78607e-95	1.07658e-93	up	yes
lbb04075	Environmental Information Processing	Signal transduction	Plant hormone signal transduction	1.14227e-05	0.000498791	LOC132599056	0.237233	-2.07563	9.1328e-91	5.14654e-89	down	yes
lbb04075	Environmental Information Processing	Signal transduction	Plant hormone signal transduction	1.14227e-05	0.000498791	LOC132621917	0.138376	-2.85333	8.04437e-85	4.11421e-83	down	yes
lbb04075	Environmental Information Processing	Signal transduction	Plant hormone signal transduction	1.14227e-05	0.000498791	LOC132635251	0.293366	-1.76923	4.96275e-83	2.47076e-81	down	yes
lbb04075	Environmental Information Processing	Signal transduction	Plant hormone signal transduction	1.14227e-05	0.000498791	LOC132630140	0.0553239	-4.17595	1.77073e-79	8.14317e-78	down	yes
lbb04075	Environmental Information Processing	Signal transduction	Plant hormone signal transduction	1.14227e-05	0.000498791	LOC132630139	0.0540309	-4.21007	6.79687e-78	3.04282e-76	down	yes
lbb04075	Environmental Information Processing	Signal transduction	Plant hormone signal transduction	1.14227e-05	0.000498791	LOC132623024	0.212121	-2.23704	4.71851e-75	2.03674e-73	down	yes
lbb04075	Environmental Information Processing	Signal transduction	Plant hormone signal transduction	1.14227e-05	0.000498791	LOC132627640	5.86891	2.55309	6.03881e-75	2.60332e-73	up	yes
lbb04075	Environmental Information Processing	Signal transduction	Plant hormone signal transduction	1.14227e-05	0.000498791	LOC132633355	0.280558	-1.83363	2.61981e-74	1.11798e-72	down	yes
lbb04075	Environmental Information Processing	Signal transduction	Plant hormone signal transduction	1.14227e-05	0.000498791	LOC132602138	32.8146	5.03627	2.48717e-72	1.0201e-70	up	yes
lbb04075	Environmental Information Processing	Signal transduction	Plant hormone signal transduction	1.14227e-05	0.000498791	LOC132603971	0.277048	-1.85179	8.756e-72	3.54812e-70	down	yes
lbb04075	Environmental Information Processing	Signal transduction	Plant hormone signal transduction	1.14227e-05	0.000498791	LOC132598903	0.0281565	-5.15039	5.08595e-70	1.9916e-68	down	yes
lbb04075	Environmental Information Processing	Signal transduction	Plant hormone signal transduction	1.14227e-05	0.000498791	LOC132616794	3.52245	1.81658	6.92047e-70	2.70058e-68	up	yes
lbb04075	Environmental Information Processing	Signal transduction	Plant hormone signal transduction	1.14227e-05	0.000498791	LOC132633516	0.335153	-1.57711	8.90904e-66	3.18902e-64	down	yes
lbb04075	Environmental Information Processing	Signal transduction	Plant hormone signal transduction	1.14227e-05	0.000498791	LOC132645874	2.8841	1.52812	7.05554e-65	2.47054e-63	up	yes
lbb04075	Environmental Information Processing	Signal transduction	Plant hormone signal transduction	1.14227e-05	0.000498791	LOC132608829	0.326227	-1.61605	1.5261e-62	5.07024e-61	down	yes
lbb04075	Environmental Information Processing	Signal transduction	Plant hormone signal transduction	1.14227e-05	0.000498791	LOC132644671	24.5849	4.6197	5.72349e-62	1.86844e-60	up	yes
lbb04075	Environmental Information Processing	Signal transduction	Plant hormone signal transduction	1.14227e-05	0.000498791	LOC132609199	0.179155	-2.48072	6.88386e-56	1.98094e-54	down	yes
lbb04075	Environmental Information Processing	Signal transduction	Plant hormone signal transduction	1.14227e-05	0.000498791	LOC132641225	0.0843691	-3.56714	1.07308e-55	3.07224e-54	down	yes
lbb04075	Environmental Information Processing	Signal transduction	Plant hormone signal transduction	1.14227e-05	0.000498791	LOC132640389	0.486261	-1.0402	1.96007e-51	5.06602e-50	down	yes
lbb04075	Environmental Information Processing	Signal transduction	Plant hormone signal transduction	1.14227e-05	0.000498791	LOC132605007	3.97923	1.99249	3.01486e-51	7.75659e-50	up	yes
lbb04075	Environmental Information Processing	Signal transduction	Plant hormone signal transduction	1.14227e-05	0.000498791	LOC132607024	0.320532	-1.64146	7.81543e-51	1.99554e-49	down	yes
lbb04075	Environmental Information Processing	Signal transduction	Plant hormone signal transduction	1.14227e-05	0.000498791	LOC132631795	3.6841	1.88131	2.68976e-50	6.74038e-49	up	yes
lbb04075	Environmental Information Processing	Signal transduction	Plant hormone signal transduction	1.14227e-05	0.000498791	LOC132633368	0.433306	-1.20654	1.34886e-49	3.31858e-48	down	yes
lbb04075	Environmental Information Processing	Signal transduction	Plant hormone signal transduction	1.14227e-05	0.000498791	LOC132607606	26.5493	4.7306	2.4432e-49	5.95024e-48	up	yes
lbb04075	Environmental Information Processing	Signal transduction	Plant hormone signal transduction	1.14227e-05	0.000498791	LOC132628432	8.06815	3.01224	4.37263e-49	1.05881e-47	up	yes
lbb04075	Environmental Information Processing	Signal transduction	Plant hormone signal transduction	1.14227e-05	0.000498791	LOC132621074	0.422443	-1.24317	2.00882e-45	4.42321e-44	down	yes
lbb04075	Environmental Information Processing	Signal transduction	Plant hormone signal transduction	1.14227e-05	0.000498791	LOC132607390	3.87932	1.9558	4.09525e-45	8.9069e-44	up	yes
lbb04075	Environmental Information Processing	Signal transduction	Plant hormone signal transduction	1.14227e-05	0.000498791	LOC132599038	0.371167	-1.42986	4.34322e-45	9.44014e-44	down	yes
lbb04075	Environmental Information Processing	Signal transduction	Plant hormone signal transduction	1.14227e-05	0.000498791	LOC132598970	3.64934	1.86764	2.27916e-44	4.83247e-43	up	yes
lbb04075	Environmental Information Processing	Signal transduction	Plant hormone signal transduction	1.14227e-05	0.000498791	LOC132635286	0.465571	-1.10293	8.58842e-44	1.79728e-42	down	yes
lbb04075	Environmental Information Processing	Signal transduction	Plant hormone signal transduction	1.14227e-05	0.000498791	LOC132617463	0.120061	-3.05815	6.75426e-43	1.38512e-41	down	yes
lbb04075	Environmental Information Processing	Signal transduction	Plant hormone signal transduction	1.14227e-05	0.000498791	LOC132632037	0.463388	-1.10971	3.84547e-41	7.55991e-40	down	yes
lbb04075	Environmental Information Processing	Signal transduction	Plant hormone signal transduction	1.14227e-05	0.000498791	LOC132637782	2.06413	1.04553	1.54431e-39	2.90895e-38	up	yes
lbb04075	Environmental Information Processing	Signal transduction	Plant hormone signal transduction	1.14227e-05	0.000498791	LOC132645752	4.17343	2.06123	1.72709e-38	3.14444e-37	up	yes
lbb04075	Environmental Information Processing	Signal transduction	Plant hormone signal transduction	1.14227e-05	0.000498791	LOC132645220	0.0778468	-3.68322	5.67987e-38	1.01441e-36	down	yes
lbb04075	Environmental Information Processing	Signal transduction	Plant hormone signal transduction	1.14227e-05	0.000498791	LOC132606408	0.30769	-1.70045	6.88146e-38	1.22772e-36	down	yes
lbb04075	Environmental Information Processing	Signal transduction	Plant hormone signal transduction	1.14227e-05	0.000498791	LOC132616627	0.346877	-1.52751	2.14157e-37	3.76504e-36	down	yes
lbb04075	Environmental Information Processing	Signal transduction	Plant hormone signal transduction	1.14227e-05	0.000498791	LOC132610770	7.97224	2.99499	3.61759e-37	6.32703e-36	up	yes
lbb04075	Environmental Information Processing	Signal transduction	Plant hormone signal transduction	1.14227e-05	0.000498791	LOC132626225	0.0572005	-4.12783	3.48263e-36	5.88075e-35	down	yes
lbb04075	Environmental Information Processing	Signal transduction	Plant hormone signal transduction	1.14227e-05	0.000498791	LOC132630148	7.55343	2.91713	4.17157e-36	7.03002e-35	up	yes
lbb04075	Environmental Information Processing	Signal transduction	Plant hormone signal transduction	1.14227e-05	0.000498791	LOC132608281	0.214573	-2.22046	3.30514e-35	5.40267e-34	down	yes
lbb04075	Environmental Information Processing	Signal transduction	Plant hormone signal transduction	1.14227e-05	0.000498791	LOC132614170	0.414376	-1.27099	1.52752e-34	2.4402e-33	down	yes
lbb04075	Environmental Information Processing	Signal transduction	Plant hormone signal transduction	1.14227e-05	0.000498791	LOC132632903	0.15019	-2.73514	2.19124e-34	3.48236e-33	down	yes
lbb04075	Environmental Information Processing	Signal transduction	Plant hormone signal transduction	1.14227e-05	0.000498791	LOC132602806	3.09565	1.63024	1.08468e-33	1.68337e-32	up	yes
lbb04075	Environmental Information Processing	Signal transduction	Plant hormone signal transduction	1.14227e-05	0.000498791	LOC132645196	5.01352	2.32582	3.10378e-33	4.73849e-32	up	yes
lbb04075	Environmental Information Processing	Signal transduction	Plant hormone signal transduction	1.14227e-05	0.000498791	LOC132603623	0.443445	-1.17317	7.29131e-33	1.10416e-31	down	yes
lbb04075	Environmental Information Processing	Signal transduction	Plant hormone signal transduction	1.14227e-05	0.000498791	LOC132602800	0.426109	-1.23071	7.57288e-33	1.14578e-31	down	yes
lbb04075	Environmental Information Processing	Signal transduction	Plant hormone signal transduction	1.14227e-05	0.000498791	LOC132635529	4.36593	2.12629	2.18293e-32	3.24602e-31	up	yes
lbb04075	Environmental Information Processing	Signal transduction	Plant hormone signal transduction	1.14227e-05	0.000498791	LOC132626233	7.89731	2.98136	7.67041e-32	1.11409e-30	up	yes
lbb04075	Environmental Information Processing	Signal transduction	Plant hormone signal transduction	1.14227e-05	0.000498791	LOC132605608	2.41966	1.2748	5.83451e-31	8.21284e-30	up	yes
lbb04075	Environmental Information Processing	Signal transduction	Plant hormone signal transduction	1.14227e-05	0.000498791	LOC132609194	0.140912	-2.82714	1.67827e-30	2.32553e-29	down	yes
lbb04075	Environmental Information Processing	Signal transduction	Plant hormone signal transduction	1.14227e-05	0.000498791	LOC132613702	0.366699	-1.44733	4.05888e-30	5.53566e-29	down	yes
lbb04075	Environmental Information Processing	Signal transduction	Plant hormone signal transduction	1.14227e-05	0.000498791	LOC132602970	5.86226	2.55146	1.07384e-29	1.44297e-28	up	yes
lbb04075	Environmental Information Processing	Signal transduction	Plant hormone signal transduction	1.14227e-05	0.000498791	LOC132609112	4.18635	2.06569	1.17926e-27	1.45916e-26	up	yes
lbb04075	Environmental Information Processing	Signal transduction	Plant hormone signal transduction	1.14227e-05	0.000498791	LOC132636823	7.86369	2.97521	1.69507e-27	2.08289e-26	up	yes
lbb04075	Environmental Information Processing	Signal transduction	Plant hormone signal transduction	1.14227e-05	0.000498791	LOC132610499	2.40028	1.26321	7.60351e-26	8.78058e-25	up	yes
lbb04075	Environmental Information Processing	Signal transduction	Plant hormone signal transduction	1.14227e-05	0.000498791	LOC132636930	0.339324	-1.55926	3.89016e-25	4.38439e-24	down	yes
lbb04075	Environmental Information Processing	Signal transduction	Plant hormone signal transduction	1.14227e-05	0.000498791	LOC132610388	2.75492	1.46201	5.30632e-25	5.94079e-24	up	yes
lbb04075	Environmental Information Processing	Signal transduction	Plant hormone signal transduction	1.14227e-05	0.000498791	LOC132625982	2.06981	1.0495	1.90188e-24	2.08097e-23	up	yes
lbb04075	Environmental Information Processing	Signal transduction	Plant hormone signal transduction	1.14227e-05	0.000498791	LOC132598600	2.05088	1.03624	6.2019e-24	6.61856e-23	up	yes
lbb04075	Environmental Information Processing	Signal transduction	Plant hormone signal transduction	1.14227e-05	0.000498791	LOC132617199	0.445847	-1.16538	8.41389e-24	8.93678e-23	down	yes
lbb04075	Environmental Information Processing	Signal transduction	Plant hormone signal transduction	1.14227e-05	0.000498791	LOC132599304	8.2287	3.04066	4.99357e-23	5.12178e-22	up	yes
lbb04075	Environmental Information Processing	Signal transduction	Plant hormone signal transduction	1.14227e-05	0.000498791	LOC132630157	0.0930991	-3.42509	7.71796e-23	7.85171e-22	down	yes
lbb04075	Environmental Information Processing	Signal transduction	Plant hormone signal transduction	1.14227e-05	0.000498791	LOC132628701	0.152116	-2.71676	9.66617e-23	9.79824e-22	down	yes
lbb04075	Environmental Information Processing	Signal transduction	Plant hormone signal transduction	1.14227e-05	0.000498791	LOC132598889	0.0873537	-3.51699	1.17758e-22	1.18761e-21	down	yes
lbb04075	Environmental Information Processing	Signal transduction	Plant hormone signal transduction	1.14227e-05	0.000498791	LOC132630920	0.348305	-1.52158	1.25895e-22	1.26853e-21	down	yes
lbb04075	Environmental Information Processing	Signal transduction	Plant hormone signal transduction	1.14227e-05	0.000498791	LOC132632127	3.45755	1.78975	5.02142e-22	4.95086e-21	up	yes
lbb04075	Environmental Information Processing	Signal transduction	Plant hormone signal transduction	1.14227e-05	0.000498791	LOC132633419	2.00794	1.00572	6.70385e-22	6.58006e-21	up	yes
lbb04075	Environmental Information Processing	Signal transduction	Plant hormone signal transduction	1.14227e-05	0.000498791	LOC132606597	35223.3	15.1042	1.37224e-21	1.32912e-20	up	yes
lbb04075	Environmental Information Processing	Signal transduction	Plant hormone signal transduction	1.14227e-05	0.000498791	LOC132604574	2.37267	1.24651	1.05789e-20	9.88901e-20	up	yes
lbb04075	Environmental Information Processing	Signal transduction	Plant hormone signal transduction	1.14227e-05	0.000498791	LOC132632719	0.222862	-2.16578	1.42337e-19	1.2561e-18	down	yes
lbb04075	Environmental Information Processing	Signal transduction	Plant hormone signal transduction	1.14227e-05	0.000498791	LOC132645374	0.474133	-1.07664	1.79505e-19	1.57381e-18	down	yes
lbb04075	Environmental Information Processing	Signal transduction	Plant hormone signal transduction	1.14227e-05	0.000498791	LOC132605254	0.11722	-3.09271	5.54799e-19	4.72195e-18	down	yes
lbb04075	Environmental Information Processing	Signal transduction	Plant hormone signal transduction	1.14227e-05	0.000498791	LOC132607450	0.220172	-2.1833	5.21325e-18	4.20788e-17	down	yes
lbb04075	Environmental Information Processing	Signal transduction	Plant hormone signal transduction	1.14227e-05	0.000498791	LOC132636804	2.56685	1.36	6.99696e-18	5.60479e-17	up	yes
lbb04075	Environmental Information Processing	Signal transduction	Plant hormone signal transduction	1.14227e-05	0.000498791	LOC132631870	22.0056	4.4598	7.42789e-18	5.9358e-17	up	yes
lbb04075	Environmental Information Processing	Signal transduction	Plant hormone signal transduction	1.14227e-05	0.000498791	LOC132627932	0.147939	-2.75692	1.68872e-16	1.2614e-15	down	yes
lbb04075	Environmental Information Processing	Signal transduction	Plant hormone signal transduction	1.14227e-05	0.000498791	LOC132617138	2.64762	1.40469	1.94959e-16	1.45336e-15	up	yes
lbb04075	Environmental Information Processing	Signal transduction	Plant hormone signal transduction	1.14227e-05	0.000498791	LOC132610230	2.4497	1.2926	5.18405e-16	3.76723e-15	up	yes
lbb04075	Environmental Information Processing	Signal transduction	Plant hormone signal transduction	1.14227e-05	0.000498791	LOC132606326	29.311	4.87337	5.52726e-16	4.00887e-15	up	yes
lbb04075	Environmental Information Processing	Signal transduction	Plant hormone signal transduction	1.14227e-05	0.000498791	LOC132599258	0.110501	-3.17787	5.70888e-16	4.13615e-15	down	yes
lbb04075	Environmental Information Processing	Signal transduction	Plant hormone signal transduction	1.14227e-05	0.000498791	LOC132641801	0.214134	-2.22342	8.6465e-16	6.20588e-15	down	yes
lbb04075	Environmental Information Processing	Signal transduction	Plant hormone signal transduction	1.14227e-05	0.000498791	LOC132634759	2.36368	1.24104	2.08248e-15	1.46111e-14	up	yes
lbb04075	Environmental Information Processing	Signal transduction	Plant hormone signal transduction	1.14227e-05	0.000498791	LOC132600584	0.325001	-1.62148	3.78394e-15	2.61789e-14	down	yes
lbb04075	Environmental Information Processing	Signal transduction	Plant hormone signal transduction	1.14227e-05	0.000498791	LOC132640337	0.382244	-1.38744	1.41745e-14	9.46132e-14	down	yes
lbb04075	Environmental Information Processing	Signal transduction	Plant hormone signal transduction	1.14227e-05	0.000498791	LOC132619275	0.0456033	-4.45472	1.49519e-14	9.97041e-14	down	yes
lbb04075	Environmental Information Processing	Signal transduction	Plant hormone signal transduction	1.14227e-05	0.000498791	LOC132627072	2.83312	1.50239	3.86602e-14	2.52267e-13	up	yes
lbb04075	Environmental Information Processing	Signal transduction	Plant hormone signal transduction	1.14227e-05	0.000498791	LOC132618488	7.76447	2.95689	4.34134e-14	2.823e-13	up	yes
lbb04075	Environmental Information Processing	Signal transduction	Plant hormone signal transduction	1.14227e-05	0.000498791	LOC132642611	2.47334	1.30646	6.95946e-14	4.47375e-13	up	yes
lbb04075	Environmental Information Processing	Signal transduction	Plant hormone signal transduction	1.14227e-05	0.000498791	LOC132607505	13.9374	3.80088	8.22544e-14	5.26051e-13	up	yes
lbb04075	Environmental Information Processing	Signal transduction	Plant hormone signal transduction	1.14227e-05	0.000498791	LOC132604040	10.7066	3.42043	8.88931e-13	5.32775e-12	up	yes
lbb04075	Environmental Information Processing	Signal transduction	Plant hormone signal transduction	1.14227e-05	0.000498791	LOC132605849	2.0719	1.05096	9.47435e-13	5.66431e-12	up	yes
lbb04075	Environmental Information Processing	Signal transduction	Plant hormone signal transduction	1.14227e-05	0.000498791	LOC132641811	2.35404	1.23514	1.36571e-12	8.08623e-12	up	yes
lbb04075	Environmental Information Processing	Signal transduction	Plant hormone signal transduction	1.14227e-05	0.000498791	LOC132623273	11.9442	3.57824	3.26977e-12	1.88314e-11	up	yes
lbb04075	Environmental Information Processing	Signal transduction	Plant hormone signal transduction	1.14227e-05	0.000498791	LOC132607122	17.6662	4.14292	3.80044e-12	2.18059e-11	up	yes
lbb04075	Environmental Information Processing	Signal transduction	Plant hormone signal transduction	1.14227e-05	0.000498791	LOC132632304	2.62719	1.39352	5.65749e-12	3.20578e-11	up	yes
lbb04075	Environmental Information Processing	Signal transduction	Plant hormone signal transduction	1.14227e-05	0.000498791	LOC132617570	0.441428	-1.17975	6.95923e-12	3.92038e-11	down	yes
lbb04075	Environmental Information Processing	Signal transduction	Plant hormone signal transduction	1.14227e-05	0.000498791	LOC132606697	4.07249	2.02591	1.69288e-11	9.30516e-11	up	yes
lbb04075	Environmental Information Processing	Signal transduction	Plant hormone signal transduction	1.14227e-05	0.000498791	LOC132621847	5.5987	2.48509	3.15441e-11	1.70091e-10	up	yes
lbb04075	Environmental Information Processing	Signal transduction	Plant hormone signal transduction	1.14227e-05	0.000498791	LOC132610799	3.88939	1.95955	3.52929e-11	1.89699e-10	up	yes
lbb04075	Environmental Information Processing	Signal transduction	Plant hormone signal transduction	1.14227e-05	0.000498791	LOC132641831	6.88203	2.78283	1.07906e-10	5.58219e-10	up	yes
lbb04075	Environmental Information Processing	Signal transduction	Plant hormone signal transduction	1.14227e-05	0.000498791	LOC132640564	0.205227	-2.28471	1.14167e-10	5.89342e-10	down	yes
lbb04075	Environmental Information Processing	Signal transduction	Plant hormone signal transduction	1.14227e-05	0.000498791	LOC132639984	0.20075	-2.31653	4.27225e-10	2.1071e-09	down	yes
lbb04075	Environmental Information Processing	Signal transduction	Plant hormone signal transduction	1.14227e-05	0.000498791	LOC132623250	2.50543	1.32506	6.117e-10	2.97692e-09	up	yes
lbb04075	Environmental Information Processing	Signal transduction	Plant hormone signal transduction	1.14227e-05	0.000498791	LOC132604080	3.05233	1.60991	7.09405e-10	3.43361e-09	up	yes
lbb04075	Environmental Information Processing	Signal transduction	Plant hormone signal transduction	1.14227e-05	0.000498791	LOC132599002	16.8254	4.07257	9.17709e-10	4.40206e-09	up	yes
lbb04075	Environmental Information Processing	Signal transduction	Plant hormone signal transduction	1.14227e-05	0.000498791	LOC132616954	18.4168	4.20295	2.4165e-09	1.12122e-08	up	yes
lbb04075	Environmental Information Processing	Signal transduction	Plant hormone signal transduction	1.14227e-05	0.000498791	LOC132638036	0.202898	-2.30117	2.76976e-09	1.2788e-08	down	yes
lbb04075	Environmental Information Processing	Signal transduction	Plant hormone signal transduction	1.14227e-05	0.000498791	LOC132608789	0.115665	-3.11198	2.8629e-09	1.32054e-08	down	yes
lbb04075	Environmental Information Processing	Signal transduction	Plant hormone signal transduction	1.14227e-05	0.000498791	LOC132640336	0.448331	-1.15737	3.54641e-09	1.62163e-08	down	yes
lbb04075	Environmental Information Processing	Signal transduction	Plant hormone signal transduction	1.14227e-05	0.000498791	LOC132598510	7068.86	12.7873	3.5641e-09	1.62928e-08	up	yes
lbb04075	Environmental Information Processing	Signal transduction	Plant hormone signal transduction	1.14227e-05	0.000498791	LOC132615030	2.1317	1.092	4.26727e-09	1.93917e-08	up	yes
lbb04075	Environmental Information Processing	Signal transduction	Plant hormone signal transduction	1.14227e-05	0.000498791	LOC132610999	2.14397	1.10029	4.35489e-09	1.97712e-08	up	yes
lbb04075	Environmental Information Processing	Signal transduction	Plant hormone signal transduction	1.14227e-05	0.000498791	LOC132605635	5443.22	12.4102	5.26028e-09	2.37285e-08	up	yes
lbb04075	Environmental Information Processing	Signal transduction	Plant hormone signal transduction	1.14227e-05	0.000498791	LOC132614087	2.39556	1.26036	5.61882e-09	2.52725e-08	up	yes
lbb04075	Environmental Information Processing	Signal transduction	Plant hormone signal transduction	1.14227e-05	0.000498791	LOC132627818	3.67251	1.87677	6.56307e-09	2.93542e-08	up	yes
lbb04075	Environmental Information Processing	Signal transduction	Plant hormone signal transduction	1.14227e-05	0.000498791	LOC132634080	0.446178	-1.16431	7.03788e-09	3.14155e-08	down	yes
lbb04075	Environmental Information Processing	Signal transduction	Plant hormone signal transduction	1.14227e-05	0.000498791	LOC132618396	3.09112	1.62813	1.92661e-08	8.29286e-08	up	yes
lbb04075	Environmental Information Processing	Signal transduction	Plant hormone signal transduction	1.14227e-05	0.000498791	LOC132614611	5.12675	2.35805	2.63113e-08	1.11814e-07	up	yes
lbb04075	Environmental Information Processing	Signal transduction	Plant hormone signal transduction	1.14227e-05	0.000498791	LOC132631227	0.354026	-1.49807	3.08603e-08	1.30341e-07	down	yes
lbb04075	Environmental Information Processing	Signal transduction	Plant hormone signal transduction	1.14227e-05	0.000498791	LOC132610040	0.135132	-2.88756	4.46195e-08	1.85233e-07	down	yes
lbb04075	Environmental Information Processing	Signal transduction	Plant hormone signal transduction	1.14227e-05	0.000498791	LOC132604037	2.94823	1.55985	4.96272e-08	2.0529e-07	up	yes
lbb04075	Environmental Information Processing	Signal transduction	Plant hormone signal transduction	1.14227e-05	0.000498791	LOC132617084	0.182779	-2.45183	7.10333e-08	2.88918e-07	down	yes
lbb04075	Environmental Information Processing	Signal transduction	Plant hormone signal transduction	1.14227e-05	0.000498791	LOC132605230	46.0248	5.52434	7.12804e-08	2.89888e-07	up	yes
lbb04075	Environmental Information Processing	Signal transduction	Plant hormone signal transduction	1.14227e-05	0.000498791	LOC132638803	0.0583553	-4.09899	3.56961e-07	1.36551e-06	down	yes
lbb04075	Environmental Information Processing	Signal transduction	Plant hormone signal transduction	1.14227e-05	0.000498791	LOC132636545	13.0332	3.70411	3.69508e-07	1.41108e-06	up	yes
lbb04075	Environmental Information Processing	Signal transduction	Plant hormone signal transduction	1.14227e-05	0.000498791	LOC132599902	0.000403011	-11.2769	8.12597e-07	2.99773e-06	down	yes
lbb04075	Environmental Information Processing	Signal transduction	Plant hormone signal transduction	1.14227e-05	0.000498791	LOC132614761	2.05601	1.03985	8.66642e-07	3.18805e-06	up	yes
lbb04075	Environmental Information Processing	Signal transduction	Plant hormone signal transduction	1.14227e-05	0.000498791	LOC132645298	11.9108	3.5742	1.0845e-06	3.94817e-06	up	yes
lbb04075	Environmental Information Processing	Signal transduction	Plant hormone signal transduction	1.14227e-05	0.000498791	LOC132610707	2.04323	1.03085	1.30269e-06	4.70193e-06	up	yes
lbb04075	Environmental Information Processing	Signal transduction	Plant hormone signal transduction	1.14227e-05	0.000498791	LOC132608106	0.132261	-2.91854	1.82954e-06	6.4986e-06	down	yes
lbb04075	Environmental Information Processing	Signal transduction	Plant hormone signal transduction	1.14227e-05	0.000498791	LOC132629865	5.09809	2.34996	1.95086e-06	6.90554e-06	up	yes
lbb04075	Environmental Information Processing	Signal transduction	Plant hormone signal transduction	1.14227e-05	0.000498791	LOC132623162	6.4588	2.69127	2.18287e-06	7.67929e-06	up	yes
lbb04075	Environmental Information Processing	Signal transduction	Plant hormone signal transduction	1.14227e-05	0.000498791	LOC132602590	4.03628	2.01303	2.32256e-06	8.15033e-06	up	yes
lbb04075	Environmental Information Processing	Signal transduction	Plant hormone signal transduction	1.14227e-05	0.000498791	LOC132621065	0.0600173	-4.05848	2.37747e-06	8.33244e-06	down	yes
lbb04075	Environmental Information Processing	Signal transduction	Plant hormone signal transduction	1.14227e-05	0.000498791	LOC132598496	2.64523	1.40339	3.55027e-06	1.22123e-05	up	yes
lbb04075	Environmental Information Processing	Signal transduction	Plant hormone signal transduction	1.14227e-05	0.000498791	LOC132608288	5.28413	2.40167	5.19176e-06	1.75564e-05	up	yes
lbb04075	Environmental Information Processing	Signal transduction	Plant hormone signal transduction	1.14227e-05	0.000498791	LOC132619047	5.49571	2.45831	6.05265e-06	2.03149e-05	up	yes
lbb04075	Environmental Information Processing	Signal transduction	Plant hormone signal transduction	1.14227e-05	0.000498791	LOC132638787	22.4619	4.48941	6.19449e-06	2.07621e-05	up	yes
lbb04075	Environmental Information Processing	Signal transduction	Plant hormone signal transduction	1.14227e-05	0.000498791	LOC132604923	2220.1	11.1164	8.24884e-06	2.72579e-05	up	yes
lbb04075	Environmental Information Processing	Signal transduction	Plant hormone signal transduction	1.14227e-05	0.000498791	LOC132609684	2.00023	1.00017	1.00166e-05	3.27818e-05	up	yes
lbb04075	Environmental Information Processing	Signal transduction	Plant hormone signal transduction	1.14227e-05	0.000498791	LOC132642424	14.9271	3.89986	1.02134e-05	3.34096e-05	up	yes
lbb04075	Environmental Information Processing	Signal transduction	Plant hormone signal transduction	1.14227e-05	0.000498791	LOC132624528	2.73046	1.44914	1.04994e-05	3.43019e-05	up	yes
lbb04075	Environmental Information Processing	Signal transduction	Plant hormone signal transduction	1.14227e-05	0.000498791	LOC132619255	7.1071	2.82926	2.14995e-05	6.75272e-05	up	yes
lbb04075	Environmental Information Processing	Signal transduction	Plant hormone signal transduction	1.14227e-05	0.000498791	LOC132618910	4.67482	2.22491	2.38543e-05	7.44589e-05	up	yes
lbb04075	Environmental Information Processing	Signal transduction	Plant hormone signal transduction	1.14227e-05	0.000498791	LOC132645195	2.53332	1.34103	2.63456e-05	8.17519e-05	up	yes
lbb04075	Environmental Information Processing	Signal transduction	Plant hormone signal transduction	1.14227e-05	0.000498791	LOC132639967	2.14894	1.10362	3.17203e-05	9.7471e-05	up	yes
lbb04075	Environmental Information Processing	Signal transduction	Plant hormone signal transduction	1.14227e-05	0.000498791	LOC132606606	0.0645064	-3.95441	3.70172e-05	0.000112792	down	yes
lbb04075	Environmental Information Processing	Signal transduction	Plant hormone signal transduction	1.14227e-05	0.000498791	LOC132622181	72.1714	6.17335	4.07012e-05	0.00012335	up	yes
lbb04075	Environmental Information Processing	Signal transduction	Plant hormone signal transduction	1.14227e-05	0.000498791	LOC132606504	2.62475	1.39218	4.2119e-05	0.000127395	up	yes
lbb04075	Environmental Information Processing	Signal transduction	Plant hormone signal transduction	1.14227e-05	0.000498791	LOC132606625	5.57821	2.4798	4.64857e-05	0.000139813	up	yes
lbb04075	Environmental Information Processing	Signal transduction	Plant hormone signal transduction	1.14227e-05	0.000498791	LOC132632441	2.05321	1.03788	4.93238e-05	0.000147888	up	yes
lbb04075	Environmental Information Processing	Signal transduction	Plant hormone signal transduction	1.14227e-05	0.000498791	LOC132600202	0.000295294	-11.7256	5.01166e-05	0.000150212	down	yes
lbb04075	Environmental Information Processing	Signal transduction	Plant hormone signal transduction	1.14227e-05	0.000498791	LOC132608085	154.248	7.26911	6.17121e-05	0.000183274	up	yes
lbb04075	Environmental Information Processing	Signal transduction	Plant hormone signal transduction	1.14227e-05	0.000498791	LOC132600272	4.84499	2.27649	7.88394e-05	0.000230629	up	yes
lbb04075	Environmental Information Processing	Signal transduction	Plant hormone signal transduction	1.14227e-05	0.000498791	LOC132630655	2.48309	1.31213	8.87869e-05	0.000257984	up	yes
lbb04075	Environmental Information Processing	Signal transduction	Plant hormone signal transduction	1.14227e-05	0.000498791	LOC132615800	2.12763	1.08924	0.000150653	0.000424268	up	yes
lbb04075	Environmental Information Processing	Signal transduction	Plant hormone signal transduction	1.14227e-05	0.000498791	LOC132638139	0.489024	-1.03202	0.000182251	0.000507917	down	yes
lbb04075	Environmental Information Processing	Signal transduction	Plant hormone signal transduction	1.14227e-05	0.000498791	LOC132614975	2.35388	1.23504	0.000196257	0.00054421	up	yes
lbb04075	Environmental Information Processing	Signal transduction	Plant hormone signal transduction	1.14227e-05	0.000498791	LOC132615551	0.393729	-1.34472	0.000203301	0.000562678	down	yes
lbb04075	Environmental Information Processing	Signal transduction	Plant hormone signal transduction	1.14227e-05	0.000498791	LOC132638788	2865.92	11.4848	0.000255372	0.000696234	up	yes
lbb04075	Environmental Information Processing	Signal transduction	Plant hormone signal transduction	1.14227e-05	0.000498791	LOC132626247	55.7725	5.80148	0.00031719	0.000852583	up	yes
lbb04075	Environmental Information Processing	Signal transduction	Plant hormone signal transduction	1.14227e-05	0.000498791	LOC132608732	1486.09	10.5373	0.000419193	0.00110649	up	yes
lbb04075	Environmental Information Processing	Signal transduction	Plant hormone signal transduction	1.14227e-05	0.000498791	LOC132634372	8.53195	3.09288	0.000606271	0.00156255	up	yes
lbb04075	Environmental Information Processing	Signal transduction	Plant hormone signal transduction	1.14227e-05	0.000498791	LOC132603756	0.0883916	-3.49995	0.000640024	0.00164414	down	yes
lbb04075	Environmental Information Processing	Signal transduction	Plant hormone signal transduction	1.14227e-05	0.000498791	LOC132623980	4.78711	2.25915	0.000754347	0.00191869	up	yes
lbb04075	Environmental Information Processing	Signal transduction	Plant hormone signal transduction	1.14227e-05	0.000498791	LOC132640029	0.12261	-3.02785	0.000782104	0.00198421	down	yes
lbb04075	Environmental Information Processing	Signal transduction	Plant hormone signal transduction	1.14227e-05	0.000498791	LOC132603754	0.0832479	-3.58644	0.000828034	0.00209068	down	yes
lbb04075	Environmental Information Processing	Signal transduction	Plant hormone signal transduction	1.14227e-05	0.000498791	LOC132632895	1015.07	9.98736	0.000840972	0.00212096	up	yes
lbb04075	Environmental Information Processing	Signal transduction	Plant hormone signal transduction	1.14227e-05	0.000498791	LOC132614372	17.8356	4.15668	0.000932808	0.0023355	up	yes
lbb04075	Environmental Information Processing	Signal transduction	Plant hormone signal transduction	1.14227e-05	0.000498791	LOC132605192	0.29206	-1.77566	0.000996657	0.00248282	down	yes
lbb04075	Environmental Information Processing	Signal transduction	Plant hormone signal transduction	1.14227e-05	0.000498791	LOC132627058	3.02828	1.5985	0.00100938	0.00251228	up	yes
lbb04075	Environmental Information Processing	Signal transduction	Plant hormone signal transduction	1.14227e-05	0.000498791	LOC132640498	0.391026	-1.35466	0.00116867	0.00288071	down	yes
lbb04075	Environmental Information Processing	Signal transduction	Plant hormone signal transduction	1.14227e-05	0.000498791	LOC132600267	2.56631	1.3597	0.00126464	0.00309759	up	yes
lbb04075	Environmental Information Processing	Signal transduction	Plant hormone signal transduction	1.14227e-05	0.000498791	LOC132623383	2.33939	1.22613	0.00164346	0.00394952	up	yes
lbb04075	Environmental Information Processing	Signal transduction	Plant hormone signal transduction	1.14227e-05	0.000498791	LOC132621832	793.093	9.63135	0.00226478	0.00532589	up	yes
lbb04075	Environmental Information Processing	Signal transduction	Plant hormone signal transduction	1.14227e-05	0.000498791	LOC132619347	15.1708	3.92323	0.00255706	0.00595265	up	yes
lbb04075	Environmental Information Processing	Signal transduction	Plant hormone signal transduction	1.14227e-05	0.000498791	LOC132623246	0.00214883	-8.86223	0.00278177	0.0064323	down	yes
lbb04075	Environmental Information Processing	Signal transduction	Plant hormone signal transduction	1.14227e-05	0.000498791	LOC132616753	2.51155	1.32858	0.003606	0.00819612	up	yes
lbb04075	Environmental Information Processing	Signal transduction	Plant hormone signal transduction	1.14227e-05	0.000498791	LOC132631716	3.01754	1.59337	0.00371579	0.00842807	up	yes
lbb04075	Environmental Information Processing	Signal transduction	Plant hormone signal transduction	1.14227e-05	0.000498791	LOC132623868	3150.29	11.6213	0.00390548	0.00881862	up	yes
lbb04075	Environmental Information Processing	Signal transduction	Plant hormone signal transduction	1.14227e-05	0.000498791	LOC132634962	3.32861	1.73492	0.00418129	0.00938427	up	yes
lbb04075	Environmental Information Processing	Signal transduction	Plant hormone signal transduction	1.14227e-05	0.000498791	LOC132613671	8.87689	3.15006	0.00441328	0.00986167	up	yes
lbb04075	Environmental Information Processing	Signal transduction	Plant hormone signal transduction	1.14227e-05	0.000498791	LOC132604337	5.1173	2.35538	0.00535715	0.0117859	up	yes
lbb04075	Environmental Information Processing	Signal transduction	Plant hormone signal transduction	1.14227e-05	0.000498791	LOC132618134	12.0002	3.58499	0.0098569	0.0206517	up	yes
lbb04075	Environmental Information Processing	Signal transduction	Plant hormone signal transduction	1.14227e-05	0.000498791	LOC132600496	0.339055	-1.56041	0.0101318	0.0211711	down	yes
lbb04075	Environmental Information Processing	Signal transduction	Plant hormone signal transduction	1.14227e-05	0.000498791	LOC132640289	3.02603	1.59743	0.0102941	0.0214823	up	yes
lbb04075	Environmental Information Processing	Signal transduction	Plant hormone signal transduction	1.14227e-05	0.000498791	LOC132643531	2.33756	1.225	0.0116676	0.0240762	up	yes
lbb04075	Environmental Information Processing	Signal transduction	Plant hormone signal transduction	1.14227e-05	0.000498791	LOC132621942	0.329177	-1.60307	0.013895	0.028229	down	yes
lbb04075	Environmental Information Processing	Signal transduction	Plant hormone signal transduction	1.14227e-05	0.000498791	LOC132630310	0.089734	-3.4782	0.0142345	0.028851	down	yes
lbb04075	Environmental Information Processing	Signal transduction	Plant hormone signal transduction	1.14227e-05	0.000498791	LOC132613669	4.9026	2.29355	0.0147977	0.0298831	up	yes
lbb04075	Environmental Information Processing	Signal transduction	Plant hormone signal transduction	1.14227e-05	0.000498791	LOC132630502	497.017	8.95715	0.0176292	0.0350663	up	yes
lbb04075	Environmental Information Processing	Signal transduction	Plant hormone signal transduction	1.14227e-05	0.000498791	LOC132615877	3.86396	1.95008	0.0201031	0.0394914	up	yes
lbb04075	Environmental Information Processing	Signal transduction	Plant hormone signal transduction	1.14227e-05	0.000498791	LOC132629441	18.5861	4.21615	0.0216032	0.0421172	up	yes
lbb04075	Environmental Information Processing	Signal transduction	Plant hormone signal transduction	1.14227e-05	0.000498791	LOC132638558	3.16423	1.66185	0.0224014	0.0435275	up	yes
lbb04075	Environmental Information Processing	Signal transduction	Plant hormone signal transduction	1.14227e-05	0.000498791	LOC132609939	8.11097	3.01987	0.0246838	0.0475192	up	yes
lbb04075	Environmental Information Processing	Signal transduction	Plant hormone signal transduction	1.14227e-05	0.000498791	LOC132605436	0.194122	-2.36497	0.0254911	0.0488921	down	yes
lbb00591	Metabolism	Lipid metabolism	Linoleic acid metabolism	2.52584e-05	0.000827211	LOC132609411	0.0155204	-6.00969	0	0	down	yes
lbb00591	Metabolism	Lipid metabolism	Linoleic acid metabolism	2.52584e-05	0.000827211	LOC132625990	6.25614	2.64527	9.63363e-207	2.44499e-204	up	yes
lbb00591	Metabolism	Lipid metabolism	Linoleic acid metabolism	2.52584e-05	0.000827211	LOC132645918	0.141602	-2.82009	2.06816e-154	2.93322e-152	down	yes
lbb00591	Metabolism	Lipid metabolism	Linoleic acid metabolism	2.52584e-05	0.000827211	LOC132609097	0.197924	-2.33698	2.07593e-147	2.6444e-145	down	yes
lbb00591	Metabolism	Lipid metabolism	Linoleic acid metabolism	2.52584e-05	0.000827211	LOC132627188	9.05319	3.17843	3.03888e-132	3.11785e-130	up	yes
lbb00591	Metabolism	Lipid metabolism	Linoleic acid metabolism	2.52584e-05	0.000827211	LOC132633528	0.287072	-1.80052	1.99668e-116	1.68075e-114	down	yes
lbb00591	Metabolism	Lipid metabolism	Linoleic acid metabolism	2.52584e-05	0.000827211	LOC132632577	0.0436855	-4.5167	7.85373e-57	2.31531e-55	down	yes
lbb00591	Metabolism	Lipid metabolism	Linoleic acid metabolism	2.52584e-05	0.000827211	LOC132625987	13.0421	3.7051	4.45719e-48	1.05581e-46	up	yes
lbb00591	Metabolism	Lipid metabolism	Linoleic acid metabolism	2.52584e-05	0.000827211	LOC132645916	4.00189	2.00068	1.75288e-43	3.64338e-42	up	yes
lbb00591	Metabolism	Lipid metabolism	Linoleic acid metabolism	2.52584e-05	0.000827211	LOC132632578	0.0210388	-5.5708	1.83547e-40	3.54441e-39	down	yes
lbb00591	Metabolism	Lipid metabolism	Linoleic acid metabolism	2.52584e-05	0.000827211	LOC132645912	0.47128	-1.08534	1.2436e-37	2.20239e-36	down	yes
lbb00591	Metabolism	Lipid metabolism	Linoleic acid metabolism	2.52584e-05	0.000827211	LOC132632565	18.865	4.23764	1.45677e-27	1.79793e-26	up	yes
lbb00591	Metabolism	Lipid metabolism	Linoleic acid metabolism	2.52584e-05	0.000827211	LOC132635902	2.46487	1.30151	2.31522e-23	2.41502e-22	up	yes
lbb00591	Metabolism	Lipid metabolism	Linoleic acid metabolism	2.52584e-05	0.000827211	LOC132603315	13.1204	3.71374	2.29955e-22	2.29513e-21	up	yes
lbb00591	Metabolism	Lipid metabolism	Linoleic acid metabolism	2.52584e-05	0.000827211	LOC132631361	13.606	3.76617	9.55454e-15	6.44383e-14	up	yes
lbb00591	Metabolism	Lipid metabolism	Linoleic acid metabolism	2.52584e-05	0.000827211	LOC132604035	3.14627	1.65364	1.64887e-10	8.41642e-10	up	yes
lbb00591	Metabolism	Lipid metabolism	Linoleic acid metabolism	2.52584e-05	0.000827211	LOC132636269	3.47847	1.79845	2.99515e-08	1.26646e-07	up	yes
lbb00591	Metabolism	Lipid metabolism	Linoleic acid metabolism	2.52584e-05	0.000827211	LOC132623782	3325.83	11.6995	3.31702e-08	1.39609e-07	up	yes
lbb00591	Metabolism	Lipid metabolism	Linoleic acid metabolism	2.52584e-05	0.000827211	LOC132645919	29.0769	4.8618	7.47094e-07	2.76818e-06	up	yes
lbb00591	Metabolism	Lipid metabolism	Linoleic acid metabolism	2.52584e-05	0.000827211	LOC132645915	0.00105909	-9.88296	0.00261704	0.00608181	down	yes
lbb00591	Metabolism	Lipid metabolism	Linoleic acid metabolism	2.52584e-05	0.000827211	LOC132634191	0.257012	-1.96009	0.00961636	0.0201916	down	yes
lbb00591	Metabolism	Lipid metabolism	Linoleic acid metabolism	2.52584e-05	0.000827211	LOC132603936	4.70357	2.23376	0.014897	0.0300586	up	yes
lbb00941	Metabolism	Biosynthesis of other secondary metabolites	Flavonoid biosynthesis	3.20962e-05	0.000840921	LOC132614278	0.0374028	-4.74071	0	0	down	yes
lbb00941	Metabolism	Biosynthesis of other secondary metabolites	Flavonoid biosynthesis	3.20962e-05	0.000840921	LOC132613820	0.0218463	-5.51647	1.14074e-252	4.27842e-250	down	yes
lbb00941	Metabolism	Biosynthesis of other secondary metabolites	Flavonoid biosynthesis	3.20962e-05	0.000840921	LOC132625196	306.691	8.26064	2.38662e-240	8.05603e-238	up	yes
lbb00941	Metabolism	Biosynthesis of other secondary metabolites	Flavonoid biosynthesis	3.20962e-05	0.000840921	LOC132613653	0.0917278	-3.4465	1.80902e-208	4.6972e-206	down	yes
lbb00941	Metabolism	Biosynthesis of other secondary metabolites	Flavonoid biosynthesis	3.20962e-05	0.000840921	LOC132600497	66.2598	6.05006	9.31975e-168	1.56512e-165	up	yes
lbb00941	Metabolism	Biosynthesis of other secondary metabolites	Flavonoid biosynthesis	3.20962e-05	0.000840921	LOC132621116	0.169831	-2.55782	2.09931e-155	2.98996e-153	down	yes
lbb00941	Metabolism	Biosynthesis of other secondary metabolites	Flavonoid biosynthesis	3.20962e-05	0.000840921	LOC132622191	0.101398	-3.30189	7.74471e-154	1.08926e-151	down	yes
lbb00941	Metabolism	Biosynthesis of other secondary metabolites	Flavonoid biosynthesis	3.20962e-05	0.000840921	LOC132637907	0.0771396	-3.69638	5.18085e-128	5.09853e-126	down	yes
lbb00941	Metabolism	Biosynthesis of other secondary metabolites	Flavonoid biosynthesis	3.20962e-05	0.000840921	LOC132640283	10.9514	3.45305	9.78379e-122	8.78329e-120	up	yes
lbb00941	Metabolism	Biosynthesis of other secondary metabolites	Flavonoid biosynthesis	3.20962e-05	0.000840921	LOC132626332	0.123308	-3.01966	5.74386e-86	2.98283e-84	down	yes
lbb00941	Metabolism	Biosynthesis of other secondary metabolites	Flavonoid biosynthesis	3.20962e-05	0.000840921	LOC132640443	3.70377	1.88899	3.5781e-73	1.49294e-71	up	yes
lbb00941	Metabolism	Biosynthesis of other secondary metabolites	Flavonoid biosynthesis	3.20962e-05	0.000840921	LOC132604504	0.0699431	-3.83767	8.58392e-68	3.21945e-66	down	yes
lbb00941	Metabolism	Biosynthesis of other secondary metabolites	Flavonoid biosynthesis	3.20962e-05	0.000840921	LOC132600726	0.117708	-3.08671	1.60966e-59	5.00313e-58	down	yes
lbb00941	Metabolism	Biosynthesis of other secondary metabolites	Flavonoid biosynthesis	3.20962e-05	0.000840921	LOC132600739	0.0514116	-4.28176	2.05211e-50	5.16162e-49	down	yes
lbb00941	Metabolism	Biosynthesis of other secondary metabolites	Flavonoid biosynthesis	3.20962e-05	0.000840921	LOC132641829	21.9501	4.45615	3.04625e-45	6.66837e-44	up	yes
lbb00941	Metabolism	Biosynthesis of other secondary metabolites	Flavonoid biosynthesis	3.20962e-05	0.000840921	LOC132614074	0.0740447	-3.75546	1.45216e-44	3.0965e-43	down	yes
lbb00941	Metabolism	Biosynthesis of other secondary metabolites	Flavonoid biosynthesis	3.20962e-05	0.000840921	LOC132634997	15.7662	3.97876	1.41929e-36	2.42818e-35	up	yes
lbb00941	Metabolism	Biosynthesis of other secondary metabolites	Flavonoid biosynthesis	3.20962e-05	0.000840921	LOC132600189	0.229195	-2.12535	1.82007e-36	3.10442e-35	down	yes
lbb00941	Metabolism	Biosynthesis of other secondary metabolites	Flavonoid biosynthesis	3.20962e-05	0.000840921	LOC132633084	0.383406	-1.38305	3.72274e-35	6.06765e-34	down	yes
lbb00941	Metabolism	Biosynthesis of other secondary metabolites	Flavonoid biosynthesis	3.20962e-05	0.000840921	LOC132645355	0.450906	-1.1491	3.05949e-32	4.51566e-31	down	yes
lbb00941	Metabolism	Biosynthesis of other secondary metabolites	Flavonoid biosynthesis	3.20962e-05	0.000840921	LOC132617081	10.5159	3.39451	6.42615e-30	8.69747e-29	up	yes
lbb00941	Metabolism	Biosynthesis of other secondary metabolites	Flavonoid biosynthesis	3.20962e-05	0.000840921	LOC132627034	2.21927	1.15008	4.15026e-28	5.24689e-27	up	yes
lbb00941	Metabolism	Biosynthesis of other secondary metabolites	Flavonoid biosynthesis	3.20962e-05	0.000840921	LOC132645808	0.364429	-1.45629	4.92832e-23	5.05643e-22	down	yes
lbb00941	Metabolism	Biosynthesis of other secondary metabolites	Flavonoid biosynthesis	3.20962e-05	0.000840921	LOC132636574	0.45472	-1.13695	5.44821e-23	5.58301e-22	down	yes
lbb00941	Metabolism	Biosynthesis of other secondary metabolites	Flavonoid biosynthesis	3.20962e-05	0.000840921	LOC132600504	0.0465956	-4.42366	1.28075e-22	1.29012e-21	down	yes
lbb00941	Metabolism	Biosynthesis of other secondary metabolites	Flavonoid biosynthesis	3.20962e-05	0.000840921	LOC132623536	0.285416	-1.80886	4.80198e-21	4.56594e-20	down	yes
lbb00941	Metabolism	Biosynthesis of other secondary metabolites	Flavonoid biosynthesis	3.20962e-05	0.000840921	LOC132640606	0.279649	-1.83831	1.72322e-19	1.51241e-18	down	yes
lbb00941	Metabolism	Biosynthesis of other secondary metabolites	Flavonoid biosynthesis	3.20962e-05	0.000840921	LOC132600786	0.0808996	-3.62772	5.20489e-18	4.20213e-17	down	yes
lbb00941	Metabolism	Biosynthesis of other secondary metabolites	Flavonoid biosynthesis	3.20962e-05	0.000840921	LOC132600727	0.140529	-2.83106	5.33468e-18	4.30177e-17	down	yes
lbb00941	Metabolism	Biosynthesis of other secondary metabolites	Flavonoid biosynthesis	3.20962e-05	0.000840921	LOC132607584	0.0898263	-3.47672	5.50986e-16	3.9971e-15	down	yes
lbb00941	Metabolism	Biosynthesis of other secondary metabolites	Flavonoid biosynthesis	3.20962e-05	0.000840921	LOC132607585	0.121754	-3.03795	2.37298e-15	1.6601e-14	down	yes
lbb00941	Metabolism	Biosynthesis of other secondary metabolites	Flavonoid biosynthesis	3.20962e-05	0.000840921	LOC132607583	0.122917	-3.02424	1.27008e-14	8.50798e-14	down	yes
lbb00941	Metabolism	Biosynthesis of other secondary metabolites	Flavonoid biosynthesis	3.20962e-05	0.000840921	LOC132636416	2.28584	1.19272	4.68344e-10	2.30183e-09	up	yes
lbb00941	Metabolism	Biosynthesis of other secondary metabolites	Flavonoid biosynthesis	3.20962e-05	0.000840921	LOC132617823	3.02486	1.59687	5.35817e-10	2.62085e-09	up	yes
lbb00941	Metabolism	Biosynthesis of other secondary metabolites	Flavonoid biosynthesis	3.20962e-05	0.000840921	LOC132624395	2.12198	1.08541	6.98149e-10	3.38204e-09	up	yes
lbb00941	Metabolism	Biosynthesis of other secondary metabolites	Flavonoid biosynthesis	3.20962e-05	0.000840921	LOC132632189	0.491422	-1.02497	1.94726e-09	9.11142e-09	down	yes
lbb00941	Metabolism	Biosynthesis of other secondary metabolites	Flavonoid biosynthesis	3.20962e-05	0.000840921	LOC132606622	0.317267	-1.65623	2.9273e-09	1.34877e-08	down	yes
lbb00941	Metabolism	Biosynthesis of other secondary metabolites	Flavonoid biosynthesis	3.20962e-05	0.000840921	LOC132636398	0.0131721	-6.24637	3.28846e-09	1.50838e-08	down	yes
lbb00941	Metabolism	Biosynthesis of other secondary metabolites	Flavonoid biosynthesis	3.20962e-05	0.000840921	LOC132627190	2.21072	1.14452	5.96183e-09	2.67537e-08	up	yes
lbb00941	Metabolism	Biosynthesis of other secondary metabolites	Flavonoid biosynthesis	3.20962e-05	0.000840921	LOC132605176	0.000179041	-12.4474	4.70655e-08	1.9498e-07	down	yes
lbb00941	Metabolism	Biosynthesis of other secondary metabolites	Flavonoid biosynthesis	3.20962e-05	0.000840921	LOC132605865	0.262429	-1.93	2.05426e-07	8.03123e-07	down	yes
lbb00941	Metabolism	Biosynthesis of other secondary metabolites	Flavonoid biosynthesis	3.20962e-05	0.000840921	LOC132618356	0.405409	-1.30255	3.26613e-07	1.2541e-06	down	yes
lbb00941	Metabolism	Biosynthesis of other secondary metabolites	Flavonoid biosynthesis	3.20962e-05	0.000840921	LOC132604041	2792.15	11.4472	7.03028e-07	2.61336e-06	up	yes
lbb00941	Metabolism	Biosynthesis of other secondary metabolites	Flavonoid biosynthesis	3.20962e-05	0.000840921	LOC132609942	3.58306	1.84119	8.28913e-07	3.05492e-06	up	yes
lbb00941	Metabolism	Biosynthesis of other secondary metabolites	Flavonoid biosynthesis	3.20962e-05	0.000840921	LOC132606507	0.497549	-1.00709	1.29203e-06	4.66543e-06	down	yes
lbb00941	Metabolism	Biosynthesis of other secondary metabolites	Flavonoid biosynthesis	3.20962e-05	0.000840921	LOC132622192	0.42541	-1.23307	2.01627e-06	7.1214e-06	down	yes
lbb00941	Metabolism	Biosynthesis of other secondary metabolites	Flavonoid biosynthesis	3.20962e-05	0.000840921	LOC132604358	0.0646168	-3.95195	2.04036e-06	7.20197e-06	down	yes
lbb00941	Metabolism	Biosynthesis of other secondary metabolites	Flavonoid biosynthesis	3.20962e-05	0.000840921	LOC132599551	3301.95	11.6891	2.40812e-06	8.42953e-06	up	yes
lbb00941	Metabolism	Biosynthesis of other secondary metabolites	Flavonoid biosynthesis	3.20962e-05	0.000840921	LOC132606816	0.478389	-1.06374	6.31712e-06	2.11542e-05	down	yes
lbb00941	Metabolism	Biosynthesis of other secondary metabolites	Flavonoid biosynthesis	3.20962e-05	0.000840921	LOC132632376	0.229696	-2.1222	1.00746e-05	3.29619e-05	down	yes
lbb00941	Metabolism	Biosynthesis of other secondary metabolites	Flavonoid biosynthesis	3.20962e-05	0.000840921	LOC132605521	3.49684	1.80605	1.16642e-05	3.78764e-05	up	yes
lbb00941	Metabolism	Biosynthesis of other secondary metabolites	Flavonoid biosynthesis	3.20962e-05	0.000840921	LOC132630890	0.130051	-2.94285	4.65122e-05	0.00013988	down	yes
lbb00941	Metabolism	Biosynthesis of other secondary metabolites	Flavonoid biosynthesis	3.20962e-05	0.000840921	LOC132621414	2.27063	1.1831	4.72413e-05	0.000141942	up	yes
lbb00941	Metabolism	Biosynthesis of other secondary metabolites	Flavonoid biosynthesis	3.20962e-05	0.000840921	LOC132621120	7.13497	2.83491	0.00011619	0.000332119	up	yes
lbb00941	Metabolism	Biosynthesis of other secondary metabolites	Flavonoid biosynthesis	3.20962e-05	0.000840921	LOC132636035	0.107654	-3.21553	0.000171897	0.000480647	down	yes
lbb00941	Metabolism	Biosynthesis of other secondary metabolites	Flavonoid biosynthesis	3.20962e-05	0.000840921	LOC132604315	10.3343	3.36937	0.000220234	0.000606413	up	yes
lbb00941	Metabolism	Biosynthesis of other secondary metabolites	Flavonoid biosynthesis	3.20962e-05	0.000840921	LOC132615257	0.187683	-2.41363	0.000488903	0.00127692	down	yes
lbb00941	Metabolism	Biosynthesis of other secondary metabolites	Flavonoid biosynthesis	3.20962e-05	0.000840921	LOC132638826	1267.48	10.3078	0.000774251	0.00196621	up	yes
lbb00941	Metabolism	Biosynthesis of other secondary metabolites	Flavonoid biosynthesis	3.20962e-05	0.000840921	LOC132642646	0.221856	-2.17231	0.00112054	0.00276875	down	yes
lbb00941	Metabolism	Biosynthesis of other secondary metabolites	Flavonoid biosynthesis	3.20962e-05	0.000840921	LOC132598820	2.02371	1.017	0.00131434	0.00321002	up	yes
lbb00941	Metabolism	Biosynthesis of other secondary metabolites	Flavonoid biosynthesis	3.20962e-05	0.000840921	LOC132607000	0.366746	-1.44715	0.00164719	0.00395763	down	yes
lbb00941	Metabolism	Biosynthesis of other secondary metabolites	Flavonoid biosynthesis	3.20962e-05	0.000840921	LOC132627758	0.000437704	-11.1578	0.00201642	0.00478045	down	yes
lbb00941	Metabolism	Biosynthesis of other secondary metabolites	Flavonoid biosynthesis	3.20962e-05	0.000840921	LOC132644636	3.14582	1.65344	0.00250924	0.00584982	up	yes
lbb00941	Metabolism	Biosynthesis of other secondary metabolites	Flavonoid biosynthesis	3.20962e-05	0.000840921	LOC132622232	0.101818	-3.29594	0.00281419	0.00650236	down	yes
lbb00941	Metabolism	Biosynthesis of other secondary metabolites	Flavonoid biosynthesis	3.20962e-05	0.000840921	LOC132603106	2.93589	1.5538	0.00418068	0.00938353	up	yes
lbb00941	Metabolism	Biosynthesis of other secondary metabolites	Flavonoid biosynthesis	3.20962e-05	0.000840921	LOC132636570	10.4999	3.3923	0.00677736	0.0146226	up	yes
lbb00941	Metabolism	Biosynthesis of other secondary metabolites	Flavonoid biosynthesis	3.20962e-05	0.000840921	LOC132621122	2.46831	1.30352	0.00864665	0.0183046	up	yes
lbb00941	Metabolism	Biosynthesis of other secondary metabolites	Flavonoid biosynthesis	3.20962e-05	0.000840921	LOC132611389	5.38145	2.42799	0.0102836	0.0214644	up	yes
lbb00941	Metabolism	Biosynthesis of other secondary metabolites	Flavonoid biosynthesis	3.20962e-05	0.000840921	LOC132617324	1473.63	10.5252	0.0181228	0.0359654	up	yes
lbb00073	Metabolism	Lipid metabolism	Cutin, suberine and wax biosynthesis	5.87127e-05	0.00128189	LOC132599026	0.0879093	-3.50784	0	0	down	yes
lbb00073	Metabolism	Lipid metabolism	Cutin, suberine and wax biosynthesis	5.87127e-05	0.00128189	LOC132643576	0.00229271	-8.76873	3.88153e-159	5.77185e-157	down	yes
lbb00073	Metabolism	Lipid metabolism	Cutin, suberine and wax biosynthesis	5.87127e-05	0.00128189	LOC132645618	0.232973	-2.10177	5.98736e-129	5.92679e-127	down	yes
lbb00073	Metabolism	Lipid metabolism	Cutin, suberine and wax biosynthesis	5.87127e-05	0.00128189	LOC132645567	8.87562	3.14985	4.11961e-108	3.04283e-106	up	yes
lbb00073	Metabolism	Lipid metabolism	Cutin, suberine and wax biosynthesis	5.87127e-05	0.00128189	LOC132615187	0.0114468	-6.44891	1.99422e-95	1.19991e-93	down	yes
lbb00073	Metabolism	Lipid metabolism	Cutin, suberine and wax biosynthesis	5.87127e-05	0.00128189	LOC132633468	22.6475	4.50128	2.29413e-83	1.14724e-81	up	yes
lbb00073	Metabolism	Lipid metabolism	Cutin, suberine and wax biosynthesis	5.87127e-05	0.00128189	LOC132603730	0.0697972	-3.84069	1.73607e-65	6.18155e-64	down	yes
lbb00073	Metabolism	Lipid metabolism	Cutin, suberine and wax biosynthesis	5.87127e-05	0.00128189	LOC132615610	42.1813	5.39853	2.17979e-63	7.38741e-62	up	yes
lbb00073	Metabolism	Lipid metabolism	Cutin, suberine and wax biosynthesis	5.87127e-05	0.00128189	LOC132645437	9.01849	3.17289	1.00612e-53	2.74327e-52	up	yes
lbb00073	Metabolism	Lipid metabolism	Cutin, suberine and wax biosynthesis	5.87127e-05	0.00128189	LOC132613328	34.8226	5.12195	1.06286e-46	2.42903e-45	up	yes
lbb00073	Metabolism	Lipid metabolism	Cutin, suberine and wax biosynthesis	5.87127e-05	0.00128189	LOC132614063	3.4275	1.77716	1.04929e-44	2.2541e-43	up	yes
lbb00073	Metabolism	Lipid metabolism	Cutin, suberine and wax biosynthesis	5.87127e-05	0.00128189	LOC132645443	3.85048	1.94504	3.58338e-35	5.84616e-34	up	yes
lbb00073	Metabolism	Lipid metabolism	Cutin, suberine and wax biosynthesis	5.87127e-05	0.00128189	LOC132632293	0.232917	-2.10211	6.50035e-33	9.87041e-32	down	yes
lbb00073	Metabolism	Lipid metabolism	Cutin, suberine and wax biosynthesis	5.87127e-05	0.00128189	LOC132600573	0.289869	-1.78653	1.72546e-29	2.30573e-28	down	yes
lbb00073	Metabolism	Lipid metabolism	Cutin, suberine and wax biosynthesis	5.87127e-05	0.00128189	LOC132624829	0.211178	-2.24347	4.72623e-29	6.18828e-28	down	yes
lbb00073	Metabolism	Lipid metabolism	Cutin, suberine and wax biosynthesis	5.87127e-05	0.00128189	LOC132606066	6.93162	2.79319	1.81149e-24	1.984e-23	up	yes
lbb00073	Metabolism	Lipid metabolism	Cutin, suberine and wax biosynthesis	5.87127e-05	0.00128189	LOC132622670	0.388545	-1.36385	5.49822e-23	5.63254e-22	down	yes
lbb00073	Metabolism	Lipid metabolism	Cutin, suberine and wax biosynthesis	5.87127e-05	0.00128189	LOC132645865	3.02314	1.59605	1.69525e-18	1.40597e-17	up	yes
lbb00073	Metabolism	Lipid metabolism	Cutin, suberine and wax biosynthesis	5.87127e-05	0.00128189	LOC132604333	13.6878	3.77482	4.99728e-18	4.03548e-17	up	yes
lbb00073	Metabolism	Lipid metabolism	Cutin, suberine and wax biosynthesis	5.87127e-05	0.00128189	LOC132602794	0.0484855	-4.3663	6.54417e-18	5.25699e-17	down	yes
lbb00073	Metabolism	Lipid metabolism	Cutin, suberine and wax biosynthesis	5.87127e-05	0.00128189	LOC132608972	22.0203	4.46076	1.76059e-17	1.3869e-16	up	yes
lbb00073	Metabolism	Lipid metabolism	Cutin, suberine and wax biosynthesis	5.87127e-05	0.00128189	LOC132625871	8.95514	3.16272	1.94268e-17	1.52323e-16	up	yes
lbb00073	Metabolism	Lipid metabolism	Cutin, suberine and wax biosynthesis	5.87127e-05	0.00128189	LOC132600570	4.94669e-05	-14.3032	4.82429e-15	3.31523e-14	down	yes
lbb00073	Metabolism	Lipid metabolism	Cutin, suberine and wax biosynthesis	5.87127e-05	0.00128189	LOC132636044	0.201517	-2.31102	8.67281e-15	5.86322e-14	down	yes
lbb00073	Metabolism	Lipid metabolism	Cutin, suberine and wax biosynthesis	5.87127e-05	0.00128189	LOC132626515	17.1988	4.10423	2.94122e-13	1.822e-12	up	yes
lbb00073	Metabolism	Lipid metabolism	Cutin, suberine and wax biosynthesis	5.87127e-05	0.00128189	LOC132635698	0.114724	-3.12376	7.21128e-11	3.78977e-10	down	yes
lbb00073	Metabolism	Lipid metabolism	Cutin, suberine and wax biosynthesis	5.87127e-05	0.00128189	LOC132615802	4.52009	2.17635	7.96305e-11	4.17769e-10	up	yes
lbb00073	Metabolism	Lipid metabolism	Cutin, suberine and wax biosynthesis	5.87127e-05	0.00128189	LOC132645619	0.373801	-1.41966	2.33542e-10	1.17748e-09	down	yes
lbb00073	Metabolism	Lipid metabolism	Cutin, suberine and wax biosynthesis	5.87127e-05	0.00128189	LOC132600571	0.271648	-1.88019	2.97814e-10	1.48885e-09	down	yes
lbb00073	Metabolism	Lipid metabolism	Cutin, suberine and wax biosynthesis	5.87127e-05	0.00128189	LOC132645445	2.7214	1.44435	2.70189e-08	1.14633e-07	up	yes
lbb00073	Metabolism	Lipid metabolism	Cutin, suberine and wax biosynthesis	5.87127e-05	0.00128189	LOC132606058	6.67648	2.73909	8.98489e-07	3.29837e-06	up	yes
lbb00073	Metabolism	Lipid metabolism	Cutin, suberine and wax biosynthesis	5.87127e-05	0.00128189	LOC132626086	0.000663761	-10.557	1.26271e-05	4.08341e-05	down	yes
lbb00073	Metabolism	Lipid metabolism	Cutin, suberine and wax biosynthesis	5.87127e-05	0.00128189	LOC132609031	11.42	3.51349	1.52258e-05	4.8698e-05	up	yes
lbb00073	Metabolism	Lipid metabolism	Cutin, suberine and wax biosynthesis	5.87127e-05	0.00128189	LOC132603053	0.393139	-1.34689	2.19709e-05	6.88987e-05	down	yes
lbb00073	Metabolism	Lipid metabolism	Cutin, suberine and wax biosynthesis	5.87127e-05	0.00128189	LOC132615885	12.8425	3.68286	4.25818e-05	0.000128714	up	yes
lbb00073	Metabolism	Lipid metabolism	Cutin, suberine and wax biosynthesis	5.87127e-05	0.00128189	LOC132607368	0.114888	-3.1217	9.68541e-05	0.000279907	down	yes
lbb00073	Metabolism	Lipid metabolism	Cutin, suberine and wax biosynthesis	5.87127e-05	0.00128189	LOC132605274	3.79108	1.92261	0.000291299	0.000787253	up	yes
lbb00073	Metabolism	Lipid metabolism	Cutin, suberine and wax biosynthesis	5.87127e-05	0.00128189	LOC132633536	13.8763	3.79455	0.000678761	0.00173757	up	yes
lbb00073	Metabolism	Lipid metabolism	Cutin, suberine and wax biosynthesis	5.87127e-05	0.00128189	LOC132604319	0.331585	-1.59255	0.00138471	0.00337138	down	yes
lbb00500	Metabolism	Carbohydrate metabolism	Starch and sucrose metabolism	0.000553948	0.0103667	LOC132608913	0.109766	-3.1875	4e-295	2.2185e-292	down	yes
lbb00500	Metabolism	Carbohydrate metabolism	Starch and sucrose metabolism	0.000553948	0.0103667	LOC132631728	0.147564	-2.76059	9.85718e-285	4.89307e-282	down	yes
lbb00500	Metabolism	Carbohydrate metabolism	Starch and sucrose metabolism	0.000553948	0.0103667	LOC132607192	0.100081	-3.32076	1.18106e-282	5.61504e-280	down	yes
lbb00500	Metabolism	Carbohydrate metabolism	Starch and sucrose metabolism	0.000553948	0.0103667	LOC132635210	6.09723	2.60815	1.80953e-268	7.83086e-266	up	yes
lbb00500	Metabolism	Carbohydrate metabolism	Starch and sucrose metabolism	0.000553948	0.0103667	LOC132626706	0.037623	-4.73224	9.02875e-230	2.8219e-227	down	yes
lbb00500	Metabolism	Carbohydrate metabolism	Starch and sucrose metabolism	0.000553948	0.0103667	LOC132626854	0.311342	-1.68343	1.43542e-218	4.10614e-216	down	yes
lbb00500	Metabolism	Carbohydrate metabolism	Starch and sucrose metabolism	0.000553948	0.0103667	LOC132609588	12.8858	3.68771	1.84323e-191	4.09329e-189	up	yes
lbb00500	Metabolism	Carbohydrate metabolism	Starch and sucrose metabolism	0.000553948	0.0103667	LOC132636329	0.129795	-2.9457	1.85168e-152	2.55116e-150	down	yes
lbb00500	Metabolism	Carbohydrate metabolism	Starch and sucrose metabolism	0.000553948	0.0103667	LOC132599164	8.17223	3.03073	2.97278e-140	3.39007e-138	up	yes
lbb00500	Metabolism	Carbohydrate metabolism	Starch and sucrose metabolism	0.000553948	0.0103667	LOC132608916	0.171604	-2.54284	9.32052e-134	9.71031e-132	down	yes
lbb00500	Metabolism	Carbohydrate metabolism	Starch and sucrose metabolism	0.000553948	0.0103667	LOC132618826	0.0371532	-4.75037	1.44064e-127	1.40545e-125	down	yes
lbb00500	Metabolism	Carbohydrate metabolism	Starch and sucrose metabolism	0.000553948	0.0103667	LOC132608915	0.259518	-1.9461	1.30923e-126	1.25548e-124	down	yes
lbb00500	Metabolism	Carbohydrate metabolism	Starch and sucrose metabolism	0.000553948	0.0103667	LOC132602991	0.304186	-1.71697	4.57099e-124	4.27406e-122	down	yes
lbb00500	Metabolism	Carbohydrate metabolism	Starch and sucrose metabolism	0.000553948	0.0103667	LOC132636943	9.20071	3.20175	1.75941e-110	1.34729e-108	up	yes
lbb00500	Metabolism	Carbohydrate metabolism	Starch and sucrose metabolism	0.000553948	0.0103667	LOC132635080	10.024	3.32539	1.8132e-108	1.34812e-106	up	yes
lbb00500	Metabolism	Carbohydrate metabolism	Starch and sucrose metabolism	0.000553948	0.0103667	LOC132631726	0.240523	-2.05575	5.57776e-106	3.9721e-104	down	yes
lbb00500	Metabolism	Carbohydrate metabolism	Starch and sucrose metabolism	0.000553948	0.0103667	LOC132635213	0.231931	-2.10823	2.93811e-98	1.85722e-96	down	yes
lbb00500	Metabolism	Carbohydrate metabolism	Starch and sucrose metabolism	0.000553948	0.0103667	LOC132628106	4.69021	2.22965	7.96481e-95	4.73331e-93	up	yes
lbb00500	Metabolism	Carbohydrate metabolism	Starch and sucrose metabolism	0.000553948	0.0103667	LOC132608516	0.252253	-1.98706	7.94718e-92	4.5622e-90	down	yes
lbb00500	Metabolism	Carbohydrate metabolism	Starch and sucrose metabolism	0.000553948	0.0103667	LOC132605825	0.14687	-2.76738	3.71593e-88	2.01012e-86	down	yes
lbb00500	Metabolism	Carbohydrate metabolism	Starch and sucrose metabolism	0.000553948	0.0103667	LOC132641542	0.327171	-1.61188	6.11325e-83	3.03014e-81	down	yes
lbb00500	Metabolism	Carbohydrate metabolism	Starch and sucrose metabolism	0.000553948	0.0103667	LOC132613802	0.228824	-2.12769	3.7254e-82	1.80677e-80	down	yes
lbb00500	Metabolism	Carbohydrate metabolism	Starch and sucrose metabolism	0.000553948	0.0103667	LOC132618706	0.403409	-1.30968	5.58798e-82	2.69846e-80	down	yes
lbb00500	Metabolism	Carbohydrate metabolism	Starch and sucrose metabolism	0.000553948	0.0103667	LOC132629809	40.8995	5.35401	1.80976e-79	8.31135e-78	up	yes
lbb00500	Metabolism	Carbohydrate metabolism	Starch and sucrose metabolism	0.000553948	0.0103667	LOC132621671	0.27283	-1.87393	1.55333e-74	6.65391e-73	down	yes
lbb00500	Metabolism	Carbohydrate metabolism	Starch and sucrose metabolism	0.000553948	0.0103667	LOC132606045	0.371019	-1.43044	6.73473e-71	2.6903e-69	down	yes
lbb00500	Metabolism	Carbohydrate metabolism	Starch and sucrose metabolism	0.000553948	0.0103667	LOC132644591	0.388452	-1.36419	2.62994e-65	9.31516e-64	down	yes
lbb00500	Metabolism	Carbohydrate metabolism	Starch and sucrose metabolism	0.000553948	0.0103667	LOC132605897	0.0823498	-3.60209	1.06409e-62	3.55979e-61	down	yes
lbb00500	Metabolism	Carbohydrate metabolism	Starch and sucrose metabolism	0.000553948	0.0103667	LOC132627863	0.15748	-2.66676	2.66539e-62	8.81197e-61	down	yes
lbb00500	Metabolism	Carbohydrate metabolism	Starch and sucrose metabolism	0.000553948	0.0103667	LOC132626138	3.55765	1.83092	1.28133e-56	3.75445e-55	up	yes
lbb00500	Metabolism	Carbohydrate metabolism	Starch and sucrose metabolism	0.000553948	0.0103667	LOC132622658	11.8769	3.57009	1.29817e-55	3.69788e-54	up	yes
lbb00500	Metabolism	Carbohydrate metabolism	Starch and sucrose metabolism	0.000553948	0.0103667	LOC132617232	3.27217	1.71025	3.03408e-55	8.56317e-54	up	yes
lbb00500	Metabolism	Carbohydrate metabolism	Starch and sucrose metabolism	0.000553948	0.0103667	LOC132606202	9.43713	3.23835	4.5771e-54	1.25917e-52	up	yes
lbb00500	Metabolism	Carbohydrate metabolism	Starch and sucrose metabolism	0.000553948	0.0103667	LOC132608955	0.330218	-1.59851	4.16544e-53	1.12484e-51	down	yes
lbb00500	Metabolism	Carbohydrate metabolism	Starch and sucrose metabolism	0.000553948	0.0103667	LOC132618616	17.2817	4.11117	1.04114e-51	2.70751e-50	up	yes
lbb00500	Metabolism	Carbohydrate metabolism	Starch and sucrose metabolism	0.000553948	0.0103667	LOC132613871	10.6617	3.41437	2.87986e-51	7.42058e-50	up	yes
lbb00500	Metabolism	Carbohydrate metabolism	Starch and sucrose metabolism	0.000553948	0.0103667	LOC132617234	2.76094	1.46516	1.19628e-49	2.95394e-48	up	yes
lbb00500	Metabolism	Carbohydrate metabolism	Starch and sucrose metabolism	0.000553948	0.0103667	LOC132619170	0.0266351	-5.23053	1.38737e-49	3.40834e-48	down	yes
lbb00500	Metabolism	Carbohydrate metabolism	Starch and sucrose metabolism	0.000553948	0.0103667	LOC132640409	0.11783	-3.08523	1.03579e-46	2.36876e-45	down	yes
lbb00500	Metabolism	Carbohydrate metabolism	Starch and sucrose metabolism	0.000553948	0.0103667	LOC132605901	0.0366516	-4.76998	1.8161e-45	4.00146e-44	down	yes
lbb00500	Metabolism	Carbohydrate metabolism	Starch and sucrose metabolism	0.000553948	0.0103667	LOC132619171	0.0214326	-5.54405	2.80211e-44	5.92267e-43	down	yes
lbb00500	Metabolism	Carbohydrate metabolism	Starch and sucrose metabolism	0.000553948	0.0103667	LOC132619167	0.0191093	-5.70958	6.95222e-44	1.45669e-42	down	yes
lbb00500	Metabolism	Carbohydrate metabolism	Starch and sucrose metabolism	0.000553948	0.0103667	LOC132602849	0.479567	-1.0602	6.96177e-39	1.28976e-37	down	yes
lbb00500	Metabolism	Carbohydrate metabolism	Starch and sucrose metabolism	0.000553948	0.0103667	LOC132633240	0.305767	-1.70949	2.10959e-37	3.71268e-36	down	yes
lbb00500	Metabolism	Carbohydrate metabolism	Starch and sucrose metabolism	0.000553948	0.0103667	LOC132603952	0.144216	-2.7937	1.89884e-36	3.23714e-35	down	yes
lbb00500	Metabolism	Carbohydrate metabolism	Starch and sucrose metabolism	0.000553948	0.0103667	LOC132632786	0.403315	-1.31002	1.96399e-34	3.12857e-33	down	yes
lbb00500	Metabolism	Carbohydrate metabolism	Starch and sucrose metabolism	0.000553948	0.0103667	LOC132622514	0.0193698	-5.69004	8.37874e-33	1.26479e-31	down	yes
lbb00500	Metabolism	Carbohydrate metabolism	Starch and sucrose metabolism	0.000553948	0.0103667	LOC132618792	0.240144	-2.05803	1.48597e-32	2.22532e-31	down	yes
lbb00500	Metabolism	Carbohydrate metabolism	Starch and sucrose metabolism	0.000553948	0.0103667	LOC132641060	6.21229	2.63513	2.82065e-32	4.17227e-31	up	yes
lbb00500	Metabolism	Carbohydrate metabolism	Starch and sucrose metabolism	0.000553948	0.0103667	LOC132633740	0.0830743	-3.58945	1.22155e-31	1.76286e-30	down	yes
lbb00500	Metabolism	Carbohydrate metabolism	Starch and sucrose metabolism	0.000553948	0.0103667	LOC132606084	0.176878	-2.49917	2.01035e-31	2.87662e-30	down	yes
lbb00500	Metabolism	Carbohydrate metabolism	Starch and sucrose metabolism	0.000553948	0.0103667	LOC132634696	6.82796	2.77145	4.17206e-30	5.68772e-29	up	yes
lbb00500	Metabolism	Carbohydrate metabolism	Starch and sucrose metabolism	0.000553948	0.0103667	LOC132610277	0.126075	-2.98765	2.51877e-28	3.20713e-27	down	yes
lbb00500	Metabolism	Carbohydrate metabolism	Starch and sucrose metabolism	0.000553948	0.0103667	LOC132607193	0.0404048	-4.62933	3.54529e-28	4.49048e-27	down	yes
lbb00500	Metabolism	Carbohydrate metabolism	Starch and sucrose metabolism	0.000553948	0.0103667	LOC132621737	26.539	4.73004	6.36609e-27	7.65814e-26	up	yes
lbb00500	Metabolism	Carbohydrate metabolism	Starch and sucrose metabolism	0.000553948	0.0103667	LOC132606200	8.33529	3.05923	2.85965e-26	3.36098e-25	up	yes
lbb00500	Metabolism	Carbohydrate metabolism	Starch and sucrose metabolism	0.000553948	0.0103667	LOC132613538	0.0474352	-4.3979	1.35776e-24	1.49287e-23	down	yes
lbb00500	Metabolism	Carbohydrate metabolism	Starch and sucrose metabolism	0.000553948	0.0103667	LOC132644989	4.48802	2.16608	1.99213e-24	2.17659e-23	up	yes
lbb00500	Metabolism	Carbohydrate metabolism	Starch and sucrose metabolism	0.000553948	0.0103667	LOC132629787	0.212465	-2.2347	2.53954e-24	2.75989e-23	down	yes
lbb00500	Metabolism	Carbohydrate metabolism	Starch and sucrose metabolism	0.000553948	0.0103667	LOC132617817	3.16015	1.65999	6.24234e-23	6.37165e-22	up	yes
lbb00500	Metabolism	Carbohydrate metabolism	Starch and sucrose metabolism	0.000553948	0.0103667	LOC132615819	8.42218	3.07419	1.84721e-22	1.85187e-21	up	yes
lbb00500	Metabolism	Carbohydrate metabolism	Starch and sucrose metabolism	0.000553948	0.0103667	LOC132622056	0.009769	-6.67757	1.96241e-22	1.96445e-21	down	yes
lbb00500	Metabolism	Carbohydrate metabolism	Starch and sucrose metabolism	0.000553948	0.0103667	LOC132644990	3.91097	1.96753	3.95129e-22	3.91016e-21	up	yes
lbb00500	Metabolism	Carbohydrate metabolism	Starch and sucrose metabolism	0.000553948	0.0103667	LOC132641314	2.89423	1.53318	5.86214e-22	5.76731e-21	up	yes
lbb00500	Metabolism	Carbohydrate metabolism	Starch and sucrose metabolism	0.000553948	0.0103667	LOC132644470	6.76741	2.7586	1.60113e-21	1.54727e-20	up	yes
lbb00500	Metabolism	Carbohydrate metabolism	Starch and sucrose metabolism	0.000553948	0.0103667	LOC132628222	0.437384	-1.19303	1.98688e-21	1.91456e-20	down	yes
lbb00500	Metabolism	Carbohydrate metabolism	Starch and sucrose metabolism	0.000553948	0.0103667	LOC132632815	0.396771	-1.33362	1.32086e-20	1.22893e-19	down	yes
lbb00500	Metabolism	Carbohydrate metabolism	Starch and sucrose metabolism	0.000553948	0.0103667	LOC132611142	16.1516	4.01361	1.74456e-20	1.61292e-19	up	yes
lbb00500	Metabolism	Carbohydrate metabolism	Starch and sucrose metabolism	0.000553948	0.0103667	LOC132635111	4.99697	2.32105	3.47621e-20	3.16555e-19	up	yes
lbb00500	Metabolism	Carbohydrate metabolism	Starch and sucrose metabolism	0.000553948	0.0103667	LOC132628224	0.408101	-1.293	6.12984e-20	5.51032e-19	down	yes
lbb00500	Metabolism	Carbohydrate metabolism	Starch and sucrose metabolism	0.000553948	0.0103667	LOC132636841	3.38924	1.76096	7.53136e-20	6.74685e-19	up	yes
lbb00500	Metabolism	Carbohydrate metabolism	Starch and sucrose metabolism	0.000553948	0.0103667	LOC132616564	2.292	1.19661	1.24841e-19	1.10517e-18	up	yes
lbb00500	Metabolism	Carbohydrate metabolism	Starch and sucrose metabolism	0.000553948	0.0103667	LOC132627486	0.389584	-1.36	3.50059e-19	3.01974e-18	down	yes
lbb00500	Metabolism	Carbohydrate metabolism	Starch and sucrose metabolism	0.000553948	0.0103667	LOC132630623	2.0066	1.00475	3.81233e-19	3.28195e-18	up	yes
lbb00500	Metabolism	Carbohydrate metabolism	Starch and sucrose metabolism	0.000553948	0.0103667	LOC132630373	0.0164411	-5.92655	1.83651e-17	1.44334e-16	down	yes
lbb00500	Metabolism	Carbohydrate metabolism	Starch and sucrose metabolism	0.000553948	0.0103667	LOC132607418	0.101447	-3.30121	1.94752e-17	1.52667e-16	down	yes
lbb00500	Metabolism	Carbohydrate metabolism	Starch and sucrose metabolism	0.000553948	0.0103667	LOC132610467	4.42595	2.14599	5.49199e-17	4.21131e-16	up	yes
lbb00500	Metabolism	Carbohydrate metabolism	Starch and sucrose metabolism	0.000553948	0.0103667	LOC132631884	0.454906	-1.13636	6.09256e-17	4.65809e-16	down	yes
lbb00500	Metabolism	Carbohydrate metabolism	Starch and sucrose metabolism	0.000553948	0.0103667	LOC132632093	2.14018	1.09773	1.55244e-15	1.09997e-14	up	yes
lbb00500	Metabolism	Carbohydrate metabolism	Starch and sucrose metabolism	0.000553948	0.0103667	LOC132628400	0.152957	-2.7088	1.88965e-15	1.3308e-14	down	yes
lbb00500	Metabolism	Carbohydrate metabolism	Starch and sucrose metabolism	0.000553948	0.0103667	LOC132615451	0.201874	-2.30847	4.14631e-14	2.6993e-13	down	yes
lbb00500	Metabolism	Carbohydrate metabolism	Starch and sucrose metabolism	0.000553948	0.0103667	LOC132626890	3.18687	1.67214	5.45114e-14	3.52699e-13	up	yes
lbb00500	Metabolism	Carbohydrate metabolism	Starch and sucrose metabolism	0.000553948	0.0103667	LOC132631469	10.0236	3.32532	6.03599e-14	3.89868e-13	up	yes
lbb00500	Metabolism	Carbohydrate metabolism	Starch and sucrose metabolism	0.000553948	0.0103667	LOC132609762	0.2285	-2.12973	2.37051e-13	1.47905e-12	down	yes
lbb00500	Metabolism	Carbohydrate metabolism	Starch and sucrose metabolism	0.000553948	0.0103667	LOC132641946	2.03297	1.02359	5.39291e-13	3.28766e-12	up	yes
lbb00500	Metabolism	Carbohydrate metabolism	Starch and sucrose metabolism	0.000553948	0.0103667	LOC132635078	9.28757e-05	-13.3943	6.0094e-13	3.65096e-12	down	yes
lbb00500	Metabolism	Carbohydrate metabolism	Starch and sucrose metabolism	0.000553948	0.0103667	LOC132636890	0.486408	-1.03976	1.16678e-12	6.9376e-12	down	yes
lbb00500	Metabolism	Carbohydrate metabolism	Starch and sucrose metabolism	0.000553948	0.0103667	LOC132626100	4.8299	2.27199	3.67904e-12	2.11309e-11	up	yes
lbb00500	Metabolism	Carbohydrate metabolism	Starch and sucrose metabolism	0.000553948	0.0103667	LOC132623675	0.105974	-3.23822	5.07237e-12	2.88537e-11	down	yes
lbb00500	Metabolism	Carbohydrate metabolism	Starch and sucrose metabolism	0.000553948	0.0103667	LOC132635926	0.40757	-1.29488	1.3303e-11	7.36135e-11	down	yes
lbb00500	Metabolism	Carbohydrate metabolism	Starch and sucrose metabolism	0.000553948	0.0103667	LOC132616762	11.0602	3.46731	1.50422e-11	8.29519e-11	up	yes
lbb00500	Metabolism	Carbohydrate metabolism	Starch and sucrose metabolism	0.000553948	0.0103667	LOC132618890	0.393101	-1.34703	4.7098e-11	2.51192e-10	down	yes
lbb00500	Metabolism	Carbohydrate metabolism	Starch and sucrose metabolism	0.000553948	0.0103667	LOC132619021	0.319532	-1.64597	4.94235e-11	2.62847e-10	down	yes
lbb00500	Metabolism	Carbohydrate metabolism	Starch and sucrose metabolism	0.000553948	0.0103667	LOC132607420	0.232698	-2.10347	1.05264e-10	5.45384e-10	down	yes
lbb00500	Metabolism	Carbohydrate metabolism	Starch and sucrose metabolism	0.000553948	0.0103667	LOC132637132	2.05265	1.03749	1.99895e-10	1.01328e-09	up	yes
lbb00500	Metabolism	Carbohydrate metabolism	Starch and sucrose metabolism	0.000553948	0.0103667	LOC132639530	3.7983	1.92535	1.19758e-09	5.68877e-09	up	yes
lbb00500	Metabolism	Carbohydrate metabolism	Starch and sucrose metabolism	0.000553948	0.0103667	LOC132605670	3.04435	1.60614	2.14141e-09	9.98666e-09	up	yes
lbb00500	Metabolism	Carbohydrate metabolism	Starch and sucrose metabolism	0.000553948	0.0103667	LOC132645067	2.03837	1.02742	4.08911e-09	1.86047e-08	up	yes
lbb00500	Metabolism	Carbohydrate metabolism	Starch and sucrose metabolism	0.000553948	0.0103667	LOC132603785	2.4416	1.28783	7.24373e-09	3.23044e-08	up	yes
lbb00500	Metabolism	Carbohydrate metabolism	Starch and sucrose metabolism	0.000553948	0.0103667	LOC132608441	4.02567	2.00923	3.87899e-08	1.62169e-07	up	yes
lbb00500	Metabolism	Carbohydrate metabolism	Starch and sucrose metabolism	0.000553948	0.0103667	LOC132638158	9291.63	13.1817	5.94631e-08	2.43636e-07	up	yes
lbb00500	Metabolism	Carbohydrate metabolism	Starch and sucrose metabolism	0.000553948	0.0103667	LOC132644986	5.87446	2.55446	1.06576e-07	4.27609e-07	up	yes
lbb00500	Metabolism	Carbohydrate metabolism	Starch and sucrose metabolism	0.000553948	0.0103667	LOC132611705	0.000113259	-13.1081	1.19551e-07	4.77568e-07	down	yes
lbb00500	Metabolism	Carbohydrate metabolism	Starch and sucrose metabolism	0.000553948	0.0103667	LOC132635796	27.4994	4.78133	4.60044e-07	1.73953e-06	up	yes
lbb00500	Metabolism	Carbohydrate metabolism	Starch and sucrose metabolism	0.000553948	0.0103667	LOC132615184	2.89517	1.53365	1.01382e-06	3.69881e-06	up	yes
lbb00500	Metabolism	Carbohydrate metabolism	Starch and sucrose metabolism	0.000553948	0.0103667	LOC132603359	5.54071	2.47007	1.36286e-06	4.90756e-06	up	yes
lbb00500	Metabolism	Carbohydrate metabolism	Starch and sucrose metabolism	0.000553948	0.0103667	LOC132625112	34.4727	5.10738	1.50323e-06	5.38886e-06	up	yes
lbb00500	Metabolism	Carbohydrate metabolism	Starch and sucrose metabolism	0.000553948	0.0103667	LOC132623472	2.68049	1.4225	1.92868e-06	6.83204e-06	up	yes
lbb00500	Metabolism	Carbohydrate metabolism	Starch and sucrose metabolism	0.000553948	0.0103667	LOC132635214	0.38354	-1.38255	2.10619e-06	7.42113e-06	down	yes
lbb00500	Metabolism	Carbohydrate metabolism	Starch and sucrose metabolism	0.000553948	0.0103667	LOC132632868	2.1168	1.08189	2.12886e-06	7.49789e-06	up	yes
lbb00500	Metabolism	Carbohydrate metabolism	Starch and sucrose metabolism	0.000553948	0.0103667	LOC132623491	2060.84	11.009	2.90911e-06	1.00963e-05	up	yes
lbb00500	Metabolism	Carbohydrate metabolism	Starch and sucrose metabolism	0.000553948	0.0103667	LOC132618182	2.10662	1.07493	5.56806e-06	1.87706e-05	up	yes
lbb00500	Metabolism	Carbohydrate metabolism	Starch and sucrose metabolism	0.000553948	0.0103667	LOC132642491	4.23163	2.08121	5.74611e-06	1.9336e-05	up	yes
lbb00500	Metabolism	Carbohydrate metabolism	Starch and sucrose metabolism	0.000553948	0.0103667	LOC132626118	2462.02	11.2656	9.58104e-06	3.14324e-05	up	yes
lbb00500	Metabolism	Carbohydrate metabolism	Starch and sucrose metabolism	0.000553948	0.0103667	LOC132611276	7.85812	2.97418	1.0661e-05	3.47862e-05	up	yes
lbb00500	Metabolism	Carbohydrate metabolism	Starch and sucrose metabolism	0.000553948	0.0103667	LOC132606959	1836.05	10.8424	1.89605e-05	5.9926e-05	up	yes
lbb00500	Metabolism	Carbohydrate metabolism	Starch and sucrose metabolism	0.000553948	0.0103667	LOC132632039	3.92594	1.97304	3.74502e-05	0.00011405	up	yes
lbb00500	Metabolism	Carbohydrate metabolism	Starch and sucrose metabolism	0.000553948	0.0103667	LOC132644549	0.34943	-1.51693	4.27105e-05	0.000129068	down	yes
lbb00500	Metabolism	Carbohydrate metabolism	Starch and sucrose metabolism	0.000553948	0.0103667	LOC132638532	2032.59	10.9891	4.83664e-05	0.000145095	up	yes
lbb00500	Metabolism	Carbohydrate metabolism	Starch and sucrose metabolism	0.000553948	0.0103667	LOC132622792	18.8785	4.23868	5.35283e-05	0.000159928	up	yes
lbb00500	Metabolism	Carbohydrate metabolism	Starch and sucrose metabolism	0.000553948	0.0103667	LOC132645556	2.9604	1.56579	5.49175e-05	0.000163859	up	yes
lbb00500	Metabolism	Carbohydrate metabolism	Starch and sucrose metabolism	0.000553948	0.0103667	LOC132629875	2.16541	1.11464	0.000113109	0.000323942	up	yes
lbb00500	Metabolism	Carbohydrate metabolism	Starch and sucrose metabolism	0.000553948	0.0103667	LOC132641471	946.813	9.88694	0.000113342	0.000324556	up	yes
lbb00500	Metabolism	Carbohydrate metabolism	Starch and sucrose metabolism	0.000553948	0.0103667	LOC132622285	1603.74	10.6472	0.000147153	0.000415176	up	yes
lbb00500	Metabolism	Carbohydrate metabolism	Starch and sucrose metabolism	0.000553948	0.0103667	LOC132629876	2.36923	1.24442	0.000189754	0.000527521	up	yes
lbb00500	Metabolism	Carbohydrate metabolism	Starch and sucrose metabolism	0.000553948	0.0103667	LOC132614302	0.159327	-2.64994	0.000200391	0.00055508	down	yes
lbb00500	Metabolism	Carbohydrate metabolism	Starch and sucrose metabolism	0.000553948	0.0103667	LOC132617183	20.6999	4.37155	0.000387394	0.00102859	up	yes
lbb00500	Metabolism	Carbohydrate metabolism	Starch and sucrose metabolism	0.000553948	0.0103667	LOC132614505	2.72362	1.44553	0.000402744	0.00106633	up	yes
lbb00500	Metabolism	Carbohydrate metabolism	Starch and sucrose metabolism	0.000553948	0.0103667	LOC132599532	13.8077	3.7874	0.000805605	0.00203878	up	yes
lbb00500	Metabolism	Carbohydrate metabolism	Starch and sucrose metabolism	0.000553948	0.0103667	LOC132600686	823.917	9.68635	0.00129756	0.00317223	up	yes
lbb00500	Metabolism	Carbohydrate metabolism	Starch and sucrose metabolism	0.000553948	0.0103667	LOC132622175	1381.91	10.4324	0.00147258	0.00356577	up	yes
lbb00500	Metabolism	Carbohydrate metabolism	Starch and sucrose metabolism	0.000553948	0.0103667	LOC132632609	2.6136	1.38604	0.00169005	0.00405282	up	yes
lbb00500	Metabolism	Carbohydrate metabolism	Starch and sucrose metabolism	0.000553948	0.0103667	LOC132617841	771.43	9.59139	0.00176005	0.00420664	up	yes
lbb00500	Metabolism	Carbohydrate metabolism	Starch and sucrose metabolism	0.000553948	0.0103667	LOC132629873	2.06911	1.04901	0.00219601	0.00517243	up	yes
lbb00500	Metabolism	Carbohydrate metabolism	Starch and sucrose metabolism	0.000553948	0.0103667	LOC132618172	764.687	9.57872	0.0023862	0.00558494	up	yes
lbb00500	Metabolism	Carbohydrate metabolism	Starch and sucrose metabolism	0.000553948	0.0103667	LOC132631554	39.5458	5.30545	0.00249158	0.00581305	up	yes
lbb00500	Metabolism	Carbohydrate metabolism	Starch and sucrose metabolism	0.000553948	0.0103667	LOC132606957	6.30007	2.65537	0.00257837	0.00599731	up	yes
lbb00500	Metabolism	Carbohydrate metabolism	Starch and sucrose metabolism	0.000553948	0.0103667	LOC132642514	18.6561	4.22157	0.00296772	0.00683184	up	yes
lbb00500	Metabolism	Carbohydrate metabolism	Starch and sucrose metabolism	0.000553948	0.0103667	LOC132638634	2.84988	1.5109	0.0046725	0.0103921	up	yes
lbb00500	Metabolism	Carbohydrate metabolism	Starch and sucrose metabolism	0.000553948	0.0103667	LOC132638302	13.7358	3.77987	0.00776517	0.01658	up	yes
lbb00500	Metabolism	Carbohydrate metabolism	Starch and sucrose metabolism	0.000553948	0.0103667	LOC132609262	17.3063	4.11322	0.00814742	0.0173402	up	yes
lbb00500	Metabolism	Carbohydrate metabolism	Starch and sucrose metabolism	0.000553948	0.0103667	LOC132629808	2.73594	1.45204	0.0087715	0.0185562	up	yes
lbb00500	Metabolism	Carbohydrate metabolism	Starch and sucrose metabolism	0.000553948	0.0103667	LOC132634738	6.26611	2.64757	0.0115278	0.0238227	up	yes
lbb00500	Metabolism	Carbohydrate metabolism	Starch and sucrose metabolism	0.000553948	0.0103667	LOC132608721	12.6053	3.65596	0.0121379	0.0249553	up	yes
lbb00500	Metabolism	Carbohydrate metabolism	Starch and sucrose metabolism	0.000553948	0.0103667	LOC132614298	3.21776	1.68606	0.0152564	0.030712	up	yes
lbb00500	Metabolism	Carbohydrate metabolism	Starch and sucrose metabolism	0.000553948	0.0103667	LOC132644563	0.273561	-1.87006	0.0170267	0.0339599	down	yes
lbb00500	Metabolism	Carbohydrate metabolism	Starch and sucrose metabolism	0.000553948	0.0103667	LOC132624907	2.94056	1.55609	0.0175932	0.035009	up	yes
lbb00500	Metabolism	Carbohydrate metabolism	Starch and sucrose metabolism	0.000553948	0.0103667	LOC132621549	3.35443	1.74607	0.0202068	0.0396755	up	yes
lbb00904	Metabolism	Metabolism of terpenoids and polyketides	Diterpenoid biosynthesis	0.000727802	0.0119178	LOC132617661	0.15978	-2.64585	1.03291e-80	4.86273e-79	down	yes
lbb00904	Metabolism	Metabolism of terpenoids and polyketides	Diterpenoid biosynthesis	0.000727802	0.0119178	LOC132627062	0.00882754	-6.82377	4.47904e-52	1.1821e-50	down	yes
lbb00904	Metabolism	Metabolism of terpenoids and polyketides	Diterpenoid biosynthesis	0.000727802	0.0119178	LOC132640373	0.111475	-3.16521	8.11475e-52	2.12172e-50	down	yes
lbb00904	Metabolism	Metabolism of terpenoids and polyketides	Diterpenoid biosynthesis	0.000727802	0.0119178	LOC132599883	19.6642	4.2975	2.44441e-38	4.41472e-37	up	yes
lbb00904	Metabolism	Metabolism of terpenoids and polyketides	Diterpenoid biosynthesis	0.000727802	0.0119178	LOC132629258	29.5318	4.8842	1.57802e-32	2.36004e-31	up	yes
lbb00904	Metabolism	Metabolism of terpenoids and polyketides	Diterpenoid biosynthesis	0.000727802	0.0119178	LOC132621602	3.02134	1.59519	3.61126e-32	5.31146e-31	up	yes
lbb00904	Metabolism	Metabolism of terpenoids and polyketides	Diterpenoid biosynthesis	0.000727802	0.0119178	LOC132623701	12.2949	3.61999	5.73604e-30	7.78215e-29	up	yes
lbb00904	Metabolism	Metabolism of terpenoids and polyketides	Diterpenoid biosynthesis	0.000727802	0.0119178	LOC132599102	2.54349	1.34681	1.41622e-26	1.68208e-25	up	yes
lbb00904	Metabolism	Metabolism of terpenoids and polyketides	Diterpenoid biosynthesis	0.000727802	0.0119178	LOC132611328	102955	16.6517	6.42069e-26	7.45547e-25	up	yes
lbb00904	Metabolism	Metabolism of terpenoids and polyketides	Diterpenoid biosynthesis	0.000727802	0.0119178	LOC132645809	0.295862	-1.757	3.21918e-25	3.63788e-24	down	yes
lbb00904	Metabolism	Metabolism of terpenoids and polyketides	Diterpenoid biosynthesis	0.000727802	0.0119178	LOC132635481	0.175343	-2.51174	1.59236e-17	1.25643e-16	down	yes
lbb00904	Metabolism	Metabolism of terpenoids and polyketides	Diterpenoid biosynthesis	0.000727802	0.0119178	LOC132644704	2.26987	1.18261	2.34073e-16	1.73651e-15	up	yes
lbb00904	Metabolism	Metabolism of terpenoids and polyketides	Diterpenoid biosynthesis	0.000727802	0.0119178	LOC132627928	2.42933	1.28056	8.19831e-15	5.55579e-14	up	yes
lbb00904	Metabolism	Metabolism of terpenoids and polyketides	Diterpenoid biosynthesis	0.000727802	0.0119178	LOC132610116	2.65147	1.40679	5.1277e-12	2.91537e-11	up	yes
lbb00904	Metabolism	Metabolism of terpenoids and polyketides	Diterpenoid biosynthesis	0.000727802	0.0119178	LOC132606264	2.23559	1.16066	1.83327e-10	9.32382e-10	up	yes
lbb00904	Metabolism	Metabolism of terpenoids and polyketides	Diterpenoid biosynthesis	0.000727802	0.0119178	LOC132607206	0.0778546	-3.68307	1.47414e-09	6.95842e-09	down	yes
lbb00904	Metabolism	Metabolism of terpenoids and polyketides	Diterpenoid biosynthesis	0.000727802	0.0119178	LOC132638208	0.000248074	-11.9769	1.06609e-08	4.68994e-08	down	yes
lbb00904	Metabolism	Metabolism of terpenoids and polyketides	Diterpenoid biosynthesis	0.000727802	0.0119178	LOC132640729	0.0296743	-5.07464	1.33596e-08	5.82853e-08	down	yes
lbb00904	Metabolism	Metabolism of terpenoids and polyketides	Diterpenoid biosynthesis	0.000727802	0.0119178	LOC132610493	2.84241	1.50711	2.83894e-08	1.20261e-07	up	yes
lbb00904	Metabolism	Metabolism of terpenoids and polyketides	Diterpenoid biosynthesis	0.000727802	0.0119178	LOC132645157	4.41652	2.14291	6.93613e-08	2.82526e-07	up	yes
lbb00904	Metabolism	Metabolism of terpenoids and polyketides	Diterpenoid biosynthesis	0.000727802	0.0119178	LOC132636906	48.3312	5.59488	1.00656e-07	4.0453e-07	up	yes
lbb00904	Metabolism	Metabolism of terpenoids and polyketides	Diterpenoid biosynthesis	0.000727802	0.0119178	LOC132633311	12.0624	3.59245	2.61998e-07	1.01489e-06	up	yes
lbb00904	Metabolism	Metabolism of terpenoids and polyketides	Diterpenoid biosynthesis	0.000727802	0.0119178	LOC132609747	0.078427	-3.6725	7.33051e-07	2.71884e-06	down	yes
lbb00904	Metabolism	Metabolism of terpenoids and polyketides	Diterpenoid biosynthesis	0.000727802	0.0119178	LOC132607205	0.0302587	-5.04651	8.72884e-07	3.21031e-06	down	yes
lbb00904	Metabolism	Metabolism of terpenoids and polyketides	Diterpenoid biosynthesis	0.000727802	0.0119178	LOC132604565	0.223701	-2.16036	1.24919e-06	4.51656e-06	down	yes
lbb00904	Metabolism	Metabolism of terpenoids and polyketides	Diterpenoid biosynthesis	0.000727802	0.0119178	LOC132625764	0.22339	-2.16236	1.29256e-05	4.17275e-05	down	yes
lbb00904	Metabolism	Metabolism of terpenoids and polyketides	Diterpenoid biosynthesis	0.000727802	0.0119178	LOC132607204	0.0561571	-4.15439	0.000305694	0.000823382	down	yes
lbb00904	Metabolism	Metabolism of terpenoids and polyketides	Diterpenoid biosynthesis	0.000727802	0.0119178	LOC132602861	730.699	9.51313	0.000412338	0.00108959	up	yes
lbb00904	Metabolism	Metabolism of terpenoids and polyketides	Diterpenoid biosynthesis	0.000727802	0.0119178	LOC132626758	3.71858	1.89475	0.000750719	0.00191105	up	yes
lbb00904	Metabolism	Metabolism of terpenoids and polyketides	Diterpenoid biosynthesis	0.000727802	0.0119178	LOC132638748	24.0651	4.58887	0.00117285	0.0028908	up	yes
lbb00904	Metabolism	Metabolism of terpenoids and polyketides	Diterpenoid biosynthesis	0.000727802	0.0119178	LOC132611071	0.00291951	-8.42006	0.00317586	0.00728615	down	yes
lbb00904	Metabolism	Metabolism of terpenoids and polyketides	Diterpenoid biosynthesis	0.000727802	0.0119178	LOC132617231	2.12177	1.08527	0.00417303	0.0093676	up	yes
lbb00904	Metabolism	Metabolism of terpenoids and polyketides	Diterpenoid biosynthesis	0.000727802	0.0119178	LOC132618871	0.013036	-6.26135	0.00443194	0.00989777	down	yes
lbb00904	Metabolism	Metabolism of terpenoids and polyketides	Diterpenoid biosynthesis	0.000727802	0.0119178	LOC132628073	1477.17	10.5286	0.00645272	0.0139847	up	yes
lbb00904	Metabolism	Metabolism of terpenoids and polyketides	Diterpenoid biosynthesis	0.000727802	0.0119178	LOC132600779	3.94138	1.9787	0.00862366	0.0182617	up	yes
lbb00904	Metabolism	Metabolism of terpenoids and polyketides	Diterpenoid biosynthesis	0.000727802	0.0119178	LOC132623909	4.50487	2.17148	0.0102626	0.021426	up	yes
lbb00904	Metabolism	Metabolism of terpenoids and polyketides	Diterpenoid biosynthesis	0.000727802	0.0119178	LOC132604569	0.355046	-1.49392	0.0156718	0.031492	down	yes
lbb00904	Metabolism	Metabolism of terpenoids and polyketides	Diterpenoid biosynthesis	0.000727802	0.0119178	LOC132620633	7.96992	2.99457	0.018056	0.0358455	up	yes
lbb00514	Metabolism	Glycan biosynthesis and metabolism	Other types of O-glycan biosynthesis	0.000986431	0.0143581	LOC132634866	5.89627	2.5598	8.40825e-171	1.45549e-168	up	yes
lbb00514	Metabolism	Glycan biosynthesis and metabolism	Other types of O-glycan biosynthesis	0.000986431	0.0143581	LOC132636628	4.32204	2.11171	2.06551e-100	1.34338e-98	up	yes
lbb00514	Metabolism	Glycan biosynthesis and metabolism	Other types of O-glycan biosynthesis	0.000986431	0.0143581	LOC132607411	0.320118	-1.64332	6.29562e-52	1.65505e-50	down	yes
lbb00514	Metabolism	Glycan biosynthesis and metabolism	Other types of O-glycan biosynthesis	0.000986431	0.0143581	LOC132603829	10.1052	3.33703	1.97977e-50	4.99082e-49	up	yes
lbb00514	Metabolism	Glycan biosynthesis and metabolism	Other types of O-glycan biosynthesis	0.000986431	0.0143581	LOC132641653	0.401469	-1.31664	4.08498e-45	8.89604e-44	down	yes
lbb00514	Metabolism	Glycan biosynthesis and metabolism	Other types of O-glycan biosynthesis	0.000986431	0.0143581	LOC132603440	0.372847	-1.42334	1.58647e-38	2.89623e-37	down	yes
lbb00514	Metabolism	Glycan biosynthesis and metabolism	Other types of O-glycan biosynthesis	0.000986431	0.0143581	LOC132645597	0.102039	-3.2928	2.35647e-19	2.05324e-18	down	yes
lbb00514	Metabolism	Glycan biosynthesis and metabolism	Other types of O-glycan biosynthesis	0.000986431	0.0143581	LOC132631843	8.90997	3.15542	2.18603e-16	1.62414e-15	up	yes
lbb00514	Metabolism	Glycan biosynthesis and metabolism	Other types of O-glycan biosynthesis	0.000986431	0.0143581	LOC132640631	0.291334	-1.77925	5.14106e-16	3.73679e-15	down	yes
lbb00514	Metabolism	Glycan biosynthesis and metabolism	Other types of O-glycan biosynthesis	0.000986431	0.0143581	LOC132615491	0.298355	-1.7449	4.43962e-14	2.88524e-13	down	yes
lbb00514	Metabolism	Glycan biosynthesis and metabolism	Other types of O-glycan biosynthesis	0.000986431	0.0143581	LOC132631898	2.06303	1.04477	1.07831e-12	6.42964e-12	up	yes
lbb00514	Metabolism	Glycan biosynthesis and metabolism	Other types of O-glycan biosynthesis	0.000986431	0.0143581	LOC132645189	14.0381	3.81127	9.7076e-09	4.27948e-08	up	yes
lbb00514	Metabolism	Glycan biosynthesis and metabolism	Other types of O-glycan biosynthesis	0.000986431	0.0143581	LOC132617641	0.181144	-2.46479	2.95079e-08	1.24864e-07	down	yes
lbb00514	Metabolism	Glycan biosynthesis and metabolism	Other types of O-glycan biosynthesis	0.000986431	0.0143581	LOC132630451	0.141946	-2.81659	7.42018e-08	3.01406e-07	down	yes
lbb00514	Metabolism	Glycan biosynthesis and metabolism	Other types of O-glycan biosynthesis	0.000986431	0.0143581	LOC132640586	2.63577	1.39823	0.000220575	0.000607301	up	yes
lbb00514	Metabolism	Glycan biosynthesis and metabolism	Other types of O-glycan biosynthesis	0.000986431	0.0143581	LOC132626324	17.7944	4.15335	0.00265398	0.00616171	up	yes
lbb00514	Metabolism	Glycan biosynthesis and metabolism	Other types of O-glycan biosynthesis	0.000986431	0.0143581	LOC132599995	4.4013	2.13793	0.00322552	0.00739204	up	yes
lbb00514	Metabolism	Glycan biosynthesis and metabolism	Other types of O-glycan biosynthesis	0.000986431	0.0143581	LOC132618474	734.443	9.52051	0.0065809	0.0142369	up	yes
lbb00514	Metabolism	Glycan biosynthesis and metabolism	Other types of O-glycan biosynthesis	0.000986431	0.0143581	LOC132633228	7.24163	2.85631	0.00660533	0.014287	up	yes
lbb00960	Metabolism	Biosynthesis of other secondary metabolites	Tropane, piperidine and pyridine alkaloid biosynthesis	0.00128148	0.0167873	LOC132628881	0.0673969	-3.89117	3.21137e-284	1.57101e-281	down	yes
lbb00960	Metabolism	Biosynthesis of other secondary metabolites	Tropane, piperidine and pyridine alkaloid biosynthesis	0.00128148	0.0167873	LOC132615521	0.0617618	-4.01714	1.65624e-200	3.99331e-198	down	yes
lbb00960	Metabolism	Biosynthesis of other secondary metabolites	Tropane, piperidine and pyridine alkaloid biosynthesis	0.00128148	0.0167873	LOC132617837	0.332274	-1.58956	2.23355e-81	1.06639e-79	down	yes
lbb00960	Metabolism	Biosynthesis of other secondary metabolites	Tropane, piperidine and pyridine alkaloid biosynthesis	0.00128148	0.0167873	LOC132641132	0.471934	-1.08334	8.18583e-57	2.4111e-55	down	yes
lbb00960	Metabolism	Biosynthesis of other secondary metabolites	Tropane, piperidine and pyridine alkaloid biosynthesis	0.00128148	0.0167873	LOC132607346	0.0919322	-3.44329	1.03563e-49	2.56288e-48	down	yes
lbb00960	Metabolism	Biosynthesis of other secondary metabolites	Tropane, piperidine and pyridine alkaloid biosynthesis	0.00128148	0.0167873	LOC132615805	0.0608513	-4.03857	6.47052e-48	1.52523e-46	down	yes
lbb00960	Metabolism	Biosynthesis of other secondary metabolites	Tropane, piperidine and pyridine alkaloid biosynthesis	0.00128148	0.0167873	LOC132607275	0.256205	-1.96463	2.6845e-45	5.8956e-44	down	yes
lbb00960	Metabolism	Biosynthesis of other secondary metabolites	Tropane, piperidine and pyridine alkaloid biosynthesis	0.00128148	0.0167873	LOC132621668	0.420424	-1.25008	8.89791e-34	1.38665e-32	down	yes
lbb00960	Metabolism	Biosynthesis of other secondary metabolites	Tropane, piperidine and pyridine alkaloid biosynthesis	0.00128148	0.0167873	LOC132642863	0.368103	-1.44182	6.16046e-33	9.36694e-32	down	yes
lbb00960	Metabolism	Biosynthesis of other secondary metabolites	Tropane, piperidine and pyridine alkaloid biosynthesis	0.00128148	0.0167873	LOC132603398	0.481096	-1.0556	1.01785e-26	1.21405e-25	down	yes
lbb00960	Metabolism	Biosynthesis of other secondary metabolites	Tropane, piperidine and pyridine alkaloid biosynthesis	0.00128148	0.0167873	LOC132614443	0.464302	-1.10687	1.22181e-26	1.45373e-25	down	yes
lbb00960	Metabolism	Biosynthesis of other secondary metabolites	Tropane, piperidine and pyridine alkaloid biosynthesis	0.00128148	0.0167873	LOC132630460	0.100037	-3.32139	1.2845e-23	1.35537e-22	down	yes
lbb00960	Metabolism	Biosynthesis of other secondary metabolites	Tropane, piperidine and pyridine alkaloid biosynthesis	0.00128148	0.0167873	LOC132617934	3.53919	1.82342	4.73231e-23	4.86269e-22	up	yes
lbb00960	Metabolism	Biosynthesis of other secondary metabolites	Tropane, piperidine and pyridine alkaloid biosynthesis	0.00128148	0.0167873	LOC132632605	0.439959	-1.18456	7.35426e-22	7.2059e-21	down	yes
lbb00960	Metabolism	Biosynthesis of other secondary metabolites	Tropane, piperidine and pyridine alkaloid biosynthesis	0.00128148	0.0167873	LOC132614388	282.81	8.14369	2.85335e-19	2.47406e-18	up	yes
lbb00960	Metabolism	Biosynthesis of other secondary metabolites	Tropane, piperidine and pyridine alkaloid biosynthesis	0.00128148	0.0167873	LOC132630463	0.0743335	-3.74984	4.15839e-18	3.37988e-17	down	yes
lbb00960	Metabolism	Biosynthesis of other secondary metabolites	Tropane, piperidine and pyridine alkaloid biosynthesis	0.00128148	0.0167873	LOC132641885	12.4748	3.64095	7.49952e-17	5.6938e-16	up	yes
lbb00960	Metabolism	Biosynthesis of other secondary metabolites	Tropane, piperidine and pyridine alkaloid biosynthesis	0.00128148	0.0167873	LOC132607363	0.0679103	-3.88022	3.07028e-15	2.1395e-14	down	yes
lbb00960	Metabolism	Biosynthesis of other secondary metabolites	Tropane, piperidine and pyridine alkaloid biosynthesis	0.00128148	0.0167873	LOC132618165	3.70419	1.88916	7.29292e-14	4.68187e-13	up	yes
lbb00960	Metabolism	Biosynthesis of other secondary metabolites	Tropane, piperidine and pyridine alkaloid biosynthesis	0.00128148	0.0167873	LOC132606840	14.8699	3.89432	1.10675e-12	6.5946e-12	up	yes
lbb00960	Metabolism	Biosynthesis of other secondary metabolites	Tropane, piperidine and pyridine alkaloid biosynthesis	0.00128148	0.0167873	LOC132601657	3935.55	11.9423	4.1991e-06	1.43361e-05	up	yes
lbb00960	Metabolism	Biosynthesis of other secondary metabolites	Tropane, piperidine and pyridine alkaloid biosynthesis	0.00128148	0.0167873	LOC132641883	4.5389	2.18234	1.05382e-05	3.44121e-05	up	yes
lbb00960	Metabolism	Biosynthesis of other secondary metabolites	Tropane, piperidine and pyridine alkaloid biosynthesis	0.00128148	0.0167873	LOC132615530	4.159	2.05624	0.00010802	0.00031029	up	yes
lbb00960	Metabolism	Biosynthesis of other secondary metabolites	Tropane, piperidine and pyridine alkaloid biosynthesis	0.00128148	0.0167873	LOC132630342	0.0857707	-3.54337	0.00146751	0.00355503	down	yes
lbb00960	Metabolism	Biosynthesis of other secondary metabolites	Tropane, piperidine and pyridine alkaloid biosynthesis	0.00128148	0.0167873	LOC132619124	7.73871	2.95209	0.00497571	0.0110069	up	yes
lbb00960	Metabolism	Biosynthesis of other secondary metabolites	Tropane, piperidine and pyridine alkaloid biosynthesis	0.00128148	0.0167873	LOC132635284	0.240066	-2.0585	0.0103386	0.0215593	down	yes
lbb00960	Metabolism	Biosynthesis of other secondary metabolites	Tropane, piperidine and pyridine alkaloid biosynthesis	0.00128148	0.0167873	LOC132601628	2.28051	1.18936	0.0166972	0.0333538	up	yes
lbb00960	Metabolism	Biosynthesis of other secondary metabolites	Tropane, piperidine and pyridine alkaloid biosynthesis	0.00128148	0.0167873	LOC132630465	2.02291	1.01643	0.0185765	0.0367793	up	yes
lbb00960	Metabolism	Biosynthesis of other secondary metabolites	Tropane, piperidine and pyridine alkaloid biosynthesis	0.00128148	0.0167873	LOC132601647	2.17673	1.12216	0.0227919	0.0442175	up	yes
lbb04933	Human Diseases	Endocrine and metabolic disease	AGE-RAGE signaling pathway in diabetic complications	0.0016304	0.0194166	LOC132640371	0.400511	-1.32009	2.84866e-64	9.8119e-63	down	yes
lbb04933	Human Diseases	Endocrine and metabolic disease	AGE-RAGE signaling pathway in diabetic complications	0.0016304	0.0194166	LOC132608898	0.381801	-1.38911	3.34716e-47	7.74388e-46	down	yes
lbb04933	Human Diseases	Endocrine and metabolic disease	AGE-RAGE signaling pathway in diabetic complications	0.0016304	0.0194166	LOC132610425	0.457036	-1.12962	1.57295e-40	3.04269e-39	down	yes
lbb04933	Human Diseases	Endocrine and metabolic disease	AGE-RAGE signaling pathway in diabetic complications	0.0016304	0.0194166	LOC132638741	0.0220705	-5.50174	8.16863e-27	9.77774e-26	down	yes
lbb04933	Human Diseases	Endocrine and metabolic disease	AGE-RAGE signaling pathway in diabetic complications	0.0016304	0.0194166	LOC132622294	11.0935	3.47164	8.35951e-24	8.88182e-23	up	yes
lbb04933	Human Diseases	Endocrine and metabolic disease	AGE-RAGE signaling pathway in diabetic complications	0.0016304	0.0194166	LOC132622928	2.95776	1.56451	2.61051e-20	2.3945e-19	up	yes
lbb04933	Human Diseases	Endocrine and metabolic disease	AGE-RAGE signaling pathway in diabetic complications	0.0016304	0.0194166	LOC132635390	0.403668	-1.30876	6.45938e-17	4.92587e-16	down	yes
lbb04933	Human Diseases	Endocrine and metabolic disease	AGE-RAGE signaling pathway in diabetic complications	0.0016304	0.0194166	LOC132607188	2.99167	1.58095	4.82868e-15	3.31757e-14	up	yes
lbb04933	Human Diseases	Endocrine and metabolic disease	AGE-RAGE signaling pathway in diabetic complications	0.0016304	0.0194166	LOC132614211	4.18699	2.06591	7.4784e-12	4.20162e-11	up	yes
lbb04933	Human Diseases	Endocrine and metabolic disease	AGE-RAGE signaling pathway in diabetic complications	0.0016304	0.0194166	LOC132642060	3.41551	1.7721	2.21243e-10	1.11747e-09	up	yes
lbb04933	Human Diseases	Endocrine and metabolic disease	AGE-RAGE signaling pathway in diabetic complications	0.0016304	0.0194166	LOC132604376	2.22942	1.15667	9.32167e-08	3.75615e-07	up	yes
lbb04933	Human Diseases	Endocrine and metabolic disease	AGE-RAGE signaling pathway in diabetic complications	0.0016304	0.0194166	LOC132621231	2.3214	1.21499	2.86239e-07	1.10511e-06	up	yes
lbb04933	Human Diseases	Endocrine and metabolic disease	AGE-RAGE signaling pathway in diabetic complications	0.0016304	0.0194166	LOC132606961	2.31781	1.21276	4.84697e-06	1.64465e-05	up	yes
lbb04933	Human Diseases	Endocrine and metabolic disease	AGE-RAGE signaling pathway in diabetic complications	0.0016304	0.0194166	LOC132641431	0.322043	-1.63467	1.39025e-05	4.46846e-05	down	yes
lbb04933	Human Diseases	Endocrine and metabolic disease	AGE-RAGE signaling pathway in diabetic complications	0.0016304	0.0194166	LOC132622513	0.225192	-2.15077	2.18514e-05	6.85369e-05	down	yes
lbb04933	Human Diseases	Endocrine and metabolic disease	AGE-RAGE signaling pathway in diabetic complications	0.0016304	0.0194166	LOC132636801	11.3301	3.50208	4.04676e-05	0.000122708	up	yes
lbb04933	Human Diseases	Endocrine and metabolic disease	AGE-RAGE signaling pathway in diabetic complications	0.0016304	0.0194166	LOC132614784	5.03006	2.33058	5.04948e-05	0.000151292	up	yes
lbb04933	Human Diseases	Endocrine and metabolic disease	AGE-RAGE signaling pathway in diabetic complications	0.0016304	0.0194166	LOC132617638	8.59836	3.10406	0.000173317	0.000484417	up	yes
lbb04933	Human Diseases	Endocrine and metabolic disease	AGE-RAGE signaling pathway in diabetic complications	0.0016304	0.0194166	LOC132603408	2.15785	1.1096	0.000233681	0.000640725	up	yes
lbb04933	Human Diseases	Endocrine and metabolic disease	AGE-RAGE signaling pathway in diabetic complications	0.0016304	0.0194166	LOC132602979	886.87	9.79258	0.00027874	0.000755368	up	yes
lbb04933	Human Diseases	Endocrine and metabolic disease	AGE-RAGE signaling pathway in diabetic complications	0.0016304	0.0194166	LOC132606252	19.2082	4.26365	0.000294958	0.000796442	up	yes
lbb04933	Human Diseases	Endocrine and metabolic disease	AGE-RAGE signaling pathway in diabetic complications	0.0016304	0.0194166	LOC132611066	0.00155669	-9.32731	0.000374355	0.000995714	down	yes
lbb04933	Human Diseases	Endocrine and metabolic disease	AGE-RAGE signaling pathway in diabetic complications	0.0016304	0.0194166	LOC132603038	569.737	9.15415	0.000490705	0.00128133	up	yes
lbb04933	Human Diseases	Endocrine and metabolic disease	AGE-RAGE signaling pathway in diabetic complications	0.0016304	0.0194166	LOC132644877	4.11843	2.04209	0.000832085	0.00209981	up	yes
lbb04933	Human Diseases	Endocrine and metabolic disease	AGE-RAGE signaling pathway in diabetic complications	0.0016304	0.0194166	LOC132633897	6.03609	2.59361	0.00114509	0.00282486	up	yes
lbb04933	Human Diseases	Endocrine and metabolic disease	AGE-RAGE signaling pathway in diabetic complications	0.0016304	0.0194166	LOC132622281	2.15639	1.10862	0.00234224	0.00549234	up	yes
lbb04933	Human Diseases	Endocrine and metabolic disease	AGE-RAGE signaling pathway in diabetic complications	0.0016304	0.0194166	LOC132600820	3.46757	1.79392	0.00442424	0.00988223	up	yes
lbb04933	Human Diseases	Endocrine and metabolic disease	AGE-RAGE signaling pathway in diabetic complications	0.0016304	0.0194166	LOC132607400	0.180548	-2.46954	0.0174531	0.0347507	down	yes
lbb04933	Human Diseases	Endocrine and metabolic disease	AGE-RAGE signaling pathway in diabetic complications	0.0016304	0.0194166	LOC132620282	0.209812	-2.25283	0.0248941	0.0478696	down	yes
lbb00290	Metabolism	Amino acid metabolism	Valine, leucine and isoleucine biosynthesis	0.00202295	0.0220839	LOC132609321	0.154788	-2.69163	9.29332e-92	5.32591e-90	down	yes
lbb00290	Metabolism	Amino acid metabolism	Valine, leucine and isoleucine biosynthesis	0.00202295	0.0220839	LOC132627717	0.0101936	-6.61619	2.70135e-91	1.53251e-89	down	yes
lbb00290	Metabolism	Amino acid metabolism	Valine, leucine and isoleucine biosynthesis	0.00202295	0.0220839	LOC132620321	0.406237	-1.29961	1.79762e-64	6.21708e-63	down	yes
lbb00290	Metabolism	Amino acid metabolism	Valine, leucine and isoleucine biosynthesis	0.00202295	0.0220839	LOC132609318	0.0998724	-3.32377	2.17116e-33	3.33125e-32	down	yes
lbb00290	Metabolism	Amino acid metabolism	Valine, leucine and isoleucine biosynthesis	0.00202295	0.0220839	LOC132645164	0.483871	-1.04731	1.11275e-25	1.27758e-24	down	yes
lbb00290	Metabolism	Amino acid metabolism	Valine, leucine and isoleucine biosynthesis	0.00202295	0.0220839	LOC132614234	2.11998	1.08405	1.79031e-24	1.96144e-23	up	yes
lbb00290	Metabolism	Amino acid metabolism	Valine, leucine and isoleucine biosynthesis	0.00202295	0.0220839	LOC132629953	3.47207	1.7958	2.66066e-20	2.43918e-19	up	yes
lbb00290	Metabolism	Amino acid metabolism	Valine, leucine and isoleucine biosynthesis	0.00202295	0.0220839	LOC132616837	0.415404	-1.26741	3.75586e-20	3.41538e-19	down	yes
lbb00290	Metabolism	Amino acid metabolism	Valine, leucine and isoleucine biosynthesis	0.00202295	0.0220839	LOC132640286	2.09045	1.06381	1.34349e-18	1.12196e-17	up	yes
lbb00290	Metabolism	Amino acid metabolism	Valine, leucine and isoleucine biosynthesis	0.00202295	0.0220839	LOC132633652	13.8107	3.78771	1.29442e-17	1.02542e-16	up	yes
lbb00290	Metabolism	Amino acid metabolism	Valine, leucine and isoleucine biosynthesis	0.00202295	0.0220839	LOC132605343	0.00780659	-7.00109	3.61902e-17	2.79863e-16	down	yes
lbb00290	Metabolism	Amino acid metabolism	Valine, leucine and isoleucine biosynthesis	0.00202295	0.0220839	LOC132609964	2.97751	1.5741	1.13228e-16	8.52369e-16	up	yes
lbb00290	Metabolism	Amino acid metabolism	Valine, leucine and isoleucine biosynthesis	0.00202295	0.0220839	LOC132636524	4.08976	2.03202	4.03978e-15	2.79203e-14	up	yes
lbb00290	Metabolism	Amino acid metabolism	Valine, leucine and isoleucine biosynthesis	0.00202295	0.0220839	LOC132610670	4.87113	2.28426	6.91519e-11	3.63983e-10	up	yes
lbb00290	Metabolism	Amino acid metabolism	Valine, leucine and isoleucine biosynthesis	0.00202295	0.0220839	LOC132627718	2.5668	1.35997	1.3919e-10	7.14907e-10	up	yes
lbb00290	Metabolism	Amino acid metabolism	Valine, leucine and isoleucine biosynthesis	0.00202295	0.0220839	LOC132607445	5.43672	2.44274	3.5727e-10	1.77635e-09	up	yes
lbb00290	Metabolism	Amino acid metabolism	Valine, leucine and isoleucine biosynthesis	0.00202295	0.0220839	LOC132607478	5.39304	2.4311	9.98887e-09	4.40003e-08	up	yes
lbb00290	Metabolism	Amino acid metabolism	Valine, leucine and isoleucine biosynthesis	0.00202295	0.0220839	LOC132604047	2.68222	1.42343	0.0160313	0.0321435	up	yes
lbb00561	Metabolism	Lipid metabolism	Glycerolipid metabolism	0.00278321	0.0280462	LOC132633431	11.3881	3.50945	1.75559e-256	6.89071e-254	up	yes
lbb00561	Metabolism	Lipid metabolism	Glycerolipid metabolism	0.00278321	0.0280462	LOC132632456	8.0166	3.00299	9.79531e-205	2.44919e-202	up	yes
lbb00561	Metabolism	Lipid metabolism	Glycerolipid metabolism	0.00278321	0.0280462	LOC132624017	101.552	6.66608	1.01665e-193	2.33449e-191	up	yes
lbb00561	Metabolism	Lipid metabolism	Glycerolipid metabolism	0.00278321	0.0280462	LOC132604477	4.02676	2.00962	1.44723e-118	1.2526e-116	up	yes
lbb00561	Metabolism	Lipid metabolism	Glycerolipid metabolism	0.00278321	0.0280462	LOC132625582	0.247771	-2.01292	7.50726e-107	5.43793e-105	down	yes
lbb00561	Metabolism	Lipid metabolism	Glycerolipid metabolism	0.00278321	0.0280462	LOC132607230	0.346986	-1.52705	3.23111e-104	2.23496e-102	down	yes
lbb00561	Metabolism	Lipid metabolism	Glycerolipid metabolism	0.00278321	0.0280462	LOC132636891	0.279818	-1.83744	5.33718e-97	3.29354e-95	down	yes
lbb00561	Metabolism	Lipid metabolism	Glycerolipid metabolism	0.00278321	0.0280462	LOC132633249	4.61358	2.20589	2.14613e-81	1.02756e-79	up	yes
lbb00561	Metabolism	Lipid metabolism	Glycerolipid metabolism	0.00278321	0.0280462	LOC132643853	31.4231	4.97376	3.74334e-76	1.63462e-74	up	yes
lbb00561	Metabolism	Lipid metabolism	Glycerolipid metabolism	0.00278321	0.0280462	LOC132641369	0.387127	-1.36912	3.15409e-68	1.19223e-66	down	yes
lbb00561	Metabolism	Lipid metabolism	Glycerolipid metabolism	0.00278321	0.0280462	LOC132615825	196.075	7.61527	2.78138e-59	8.62919e-58	up	yes
lbb00561	Metabolism	Lipid metabolism	Glycerolipid metabolism	0.00278321	0.0280462	LOC132621704	0.0963894	-3.37498	7.247e-58	2.18413e-56	down	yes
lbb00561	Metabolism	Lipid metabolism	Glycerolipid metabolism	0.00278321	0.0280462	LOC132606263	15.4969	3.95391	5.22062e-57	1.5431e-55	up	yes
lbb00561	Metabolism	Lipid metabolism	Glycerolipid metabolism	0.00278321	0.0280462	LOC132606231	10.2948	3.36385	2.32315e-55	6.56768e-54	up	yes
lbb00561	Metabolism	Lipid metabolism	Glycerolipid metabolism	0.00278321	0.0280462	LOC132635827	0.364715	-1.45516	5.76107e-54	1.57973e-52	down	yes
lbb00561	Metabolism	Lipid metabolism	Glycerolipid metabolism	0.00278321	0.0280462	LOC132630729	2.80489	1.48794	7.65905e-52	2.00723e-50	up	yes
lbb00561	Metabolism	Lipid metabolism	Glycerolipid metabolism	0.00278321	0.0280462	LOC132616843	0.295096	-1.76075	1.52062e-48	3.63258e-47	down	yes
lbb00561	Metabolism	Lipid metabolism	Glycerolipid metabolism	0.00278321	0.0280462	LOC132633347	2.69333	1.42939	6.48159e-47	1.48935e-45	up	yes
lbb00561	Metabolism	Lipid metabolism	Glycerolipid metabolism	0.00278321	0.0280462	LOC132613825	0.207342	-2.26992	4.83288e-44	1.01514e-42	down	yes
lbb00561	Metabolism	Lipid metabolism	Glycerolipid metabolism	0.00278321	0.0280462	LOC132623382	0.165551	-2.59466	1.48789e-43	3.10214e-42	down	yes
lbb00561	Metabolism	Lipid metabolism	Glycerolipid metabolism	0.00278321	0.0280462	LOC132627960	4.08061	2.02879	1.68384e-39	3.17e-38	up	yes
lbb00561	Metabolism	Lipid metabolism	Glycerolipid metabolism	0.00278321	0.0280462	LOC132640034	2.65116	1.40662	2.23955e-39	4.19978e-38	up	yes
lbb00561	Metabolism	Lipid metabolism	Glycerolipid metabolism	0.00278321	0.0280462	LOC132621795	0.30235	-1.72571	5.34922e-39	9.93196e-38	down	yes
lbb00561	Metabolism	Lipid metabolism	Glycerolipid metabolism	0.00278321	0.0280462	LOC132640343	0.0508339	-4.29807	3.24391e-37	5.68526e-36	down	yes
lbb00561	Metabolism	Lipid metabolism	Glycerolipid metabolism	0.00278321	0.0280462	LOC132645615	0.485671	-1.04195	6.44638e-33	9.79287e-32	down	yes
lbb00561	Metabolism	Lipid metabolism	Glycerolipid metabolism	0.00278321	0.0280462	LOC132622115	0.333032	-1.58627	1.87076e-32	2.78674e-31	down	yes
lbb00561	Metabolism	Lipid metabolism	Glycerolipid metabolism	0.00278321	0.0280462	LOC132636984	5.66774	2.50277	2.04124e-28	2.60795e-27	up	yes
lbb00561	Metabolism	Lipid metabolism	Glycerolipid metabolism	0.00278321	0.0280462	LOC132623786	9.67172	3.27377	2.67563e-25	3.03277e-24	up	yes
lbb00561	Metabolism	Lipid metabolism	Glycerolipid metabolism	0.00278321	0.0280462	LOC132641765	0.366358	-1.44867	6.25182e-24	6.66973e-23	down	yes
lbb00561	Metabolism	Lipid metabolism	Glycerolipid metabolism	0.00278321	0.0280462	LOC132632348	0.317963	-1.65307	3.24751e-23	3.36566e-22	down	yes
lbb00561	Metabolism	Lipid metabolism	Glycerolipid metabolism	0.00278321	0.0280462	LOC132614072	1.35329e-05	-16.1732	5.81267e-23	5.94746e-22	down	yes
lbb00561	Metabolism	Lipid metabolism	Glycerolipid metabolism	0.00278321	0.0280462	LOC132609985	47718.7	15.5423	4.05862e-20	3.68573e-19	up	yes
lbb00561	Metabolism	Lipid metabolism	Glycerolipid metabolism	0.00278321	0.0280462	LOC132633361	0.364286	-1.45686	7.07363e-20	6.34184e-19	down	yes
lbb00561	Metabolism	Lipid metabolism	Glycerolipid metabolism	0.00278321	0.0280462	LOC132641686	0.29456	-1.76336	1.08443e-17	8.61492e-17	down	yes
lbb00561	Metabolism	Lipid metabolism	Glycerolipid metabolism	0.00278321	0.0280462	LOC132607568	5.6192	2.49036	1.77728e-16	1.32667e-15	up	yes
lbb00561	Metabolism	Lipid metabolism	Glycerolipid metabolism	0.00278321	0.0280462	LOC132617055	2.29243	1.19688	7.7838e-14	4.98751e-13	up	yes
lbb00561	Metabolism	Lipid metabolism	Glycerolipid metabolism	0.00278321	0.0280462	LOC132644477	3.25559	1.70292	7.94953e-13	4.77552e-12	up	yes
lbb00561	Metabolism	Lipid metabolism	Glycerolipid metabolism	0.00278321	0.0280462	LOC132629952	2.27369	1.18503	1.29016e-10	6.64369e-10	up	yes
lbb00561	Metabolism	Lipid metabolism	Glycerolipid metabolism	0.00278321	0.0280462	LOC132633226	0.0526762	-4.2467	1.30582e-10	6.72025e-10	down	yes
lbb00561	Metabolism	Lipid metabolism	Glycerolipid metabolism	0.00278321	0.0280462	LOC132624156	0.158978	-2.6531	1.61263e-10	8.24263e-10	down	yes
lbb00561	Metabolism	Lipid metabolism	Glycerolipid metabolism	0.00278321	0.0280462	LOC132600511	13.3575	3.73958	1.99134e-10	1.00973e-09	up	yes
lbb00561	Metabolism	Lipid metabolism	Glycerolipid metabolism	0.00278321	0.0280462	LOC132609550	7.71182	2.94707	8.0907e-10	3.90256e-09	up	yes
lbb00561	Metabolism	Lipid metabolism	Glycerolipid metabolism	0.00278321	0.0280462	LOC132614178	3800.11	11.8918	3.47951e-09	1.59234e-08	up	yes
lbb00561	Metabolism	Lipid metabolism	Glycerolipid metabolism	0.00278321	0.0280462	LOC132607498	2.3255	1.21754	5.36818e-09	2.41926e-08	up	yes
lbb00561	Metabolism	Lipid metabolism	Glycerolipid metabolism	0.00278321	0.0280462	LOC132617809	26.0414	4.70274	1.72721e-07	6.79272e-07	up	yes
lbb00561	Metabolism	Lipid metabolism	Glycerolipid metabolism	0.00278321	0.0280462	LOC132639983	0.465555	-1.10298	3.23892e-07	1.24436e-06	down	yes
lbb00561	Metabolism	Lipid metabolism	Glycerolipid metabolism	0.00278321	0.0280462	LOC132604160	25.1687	4.65356	4.97891e-07	1.87696e-06	up	yes
lbb00561	Metabolism	Lipid metabolism	Glycerolipid metabolism	0.00278321	0.0280462	LOC132606931	0.434281	-1.2033	1.05705e-05	3.45109e-05	down	yes
lbb00561	Metabolism	Lipid metabolism	Glycerolipid metabolism	0.00278321	0.0280462	LOC132630480	3.57335	1.83728	2.8685e-05	8.86443e-05	up	yes
lbb00561	Metabolism	Lipid metabolism	Glycerolipid metabolism	0.00278321	0.0280462	LOC132619001	0.475317	-1.07304	0.000174236	0.000486867	down	yes
lbb00561	Metabolism	Lipid metabolism	Glycerolipid metabolism	0.00278321	0.0280462	LOC132602837	0.363528	-1.45986	0.000255611	0.000696829	down	yes
lbb00561	Metabolism	Lipid metabolism	Glycerolipid metabolism	0.00278321	0.0280462	LOC132638049	2.1414	1.09855	0.00106437	0.00263922	up	yes
lbb00561	Metabolism	Lipid metabolism	Glycerolipid metabolism	0.00278321	0.0280462	LOC132606112	7.40957	2.88939	0.00118245	0.00291318	up	yes
lbb00561	Metabolism	Lipid metabolism	Glycerolipid metabolism	0.00278321	0.0280462	LOC132635203	3.99719	1.99899	0.00242553	0.00566994	up	yes
lbb00561	Metabolism	Lipid metabolism	Glycerolipid metabolism	0.00278321	0.0280462	LOC132643568	1490.26	10.5413	0.00272529	0.00631208	up	yes
lbb00561	Metabolism	Lipid metabolism	Glycerolipid metabolism	0.00278321	0.0280462	LOC132610006	0.430846	-1.21476	0.00352731	0.0080324	down	yes
lbb00561	Metabolism	Lipid metabolism	Glycerolipid metabolism	0.00278321	0.0280462	LOC132623911	27.1858	4.76478	0.00830942	0.0176494	up	yes
lbb04016	Environmental Information Processing	Signal transduction	MAPK signaling pathway - plant	0.00398723	0.0373091	LOC132642961	0.210096	-2.25088	3.37424e-217	9.49147e-215	down	yes
lbb04016	Environmental Information Processing	Signal transduction	MAPK signaling pathway - plant	0.00398723	0.0373091	LOC132622236	0.0358032	-4.80377	1.23688e-191	2.76497e-189	down	yes
lbb04016	Environmental Information Processing	Signal transduction	MAPK signaling pathway - plant	0.00398723	0.0373091	LOC132604187	0.350488	-1.51256	4.33492e-189	9.37981e-187	down	yes
lbb04016	Environmental Information Processing	Signal transduction	MAPK signaling pathway - plant	0.00398723	0.0373091	LOC132604474	0.0988998	-3.33789	7.67851e-187	1.59011e-184	down	yes
lbb04016	Environmental Information Processing	Signal transduction	MAPK signaling pathway - plant	0.00398723	0.0373091	LOC132629075	0.169008	-2.56483	3.09569e-157	4.48477e-155	down	yes
lbb04016	Environmental Information Processing	Signal transduction	MAPK signaling pathway - plant	0.00398723	0.0373091	LOC132609368	3.45629	1.78922	1.00539e-145	1.2296e-143	up	yes
lbb04016	Environmental Information Processing	Signal transduction	MAPK signaling pathway - plant	0.00398723	0.0373091	LOC132640895	9.16536	3.19619	8.55884e-142	9.96219e-140	up	yes
lbb04016	Environmental Information Processing	Signal transduction	MAPK signaling pathway - plant	0.00398723	0.0373091	LOC132641307	0.125005	-2.99995	3.53794e-110	2.70188e-108	down	yes
lbb04016	Environmental Information Processing	Signal transduction	MAPK signaling pathway - plant	0.00398723	0.0373091	LOC132634926	0.178809	-2.48351	9.67083e-101	6.36333e-99	down	yes
lbb04016	Environmental Information Processing	Signal transduction	MAPK signaling pathway - plant	0.00398723	0.0373091	LOC132626305	0.457938	-1.12678	5.31758e-97	3.28745e-95	down	yes
lbb04016	Environmental Information Processing	Signal transduction	MAPK signaling pathway - plant	0.00398723	0.0373091	LOC132603175	2.99366	1.58191	1.78607e-95	1.07658e-93	up	yes
lbb04016	Environmental Information Processing	Signal transduction	MAPK signaling pathway - plant	0.00398723	0.0373091	LOC132599056	0.237233	-2.07563	9.1328e-91	5.14654e-89	down	yes
lbb04016	Environmental Information Processing	Signal transduction	MAPK signaling pathway - plant	0.00398723	0.0373091	LOC132621917	0.138376	-2.85333	8.04437e-85	4.11421e-83	down	yes
lbb04016	Environmental Information Processing	Signal transduction	MAPK signaling pathway - plant	0.00398723	0.0373091	LOC132630140	0.0553239	-4.17595	1.77073e-79	8.14317e-78	down	yes
lbb04016	Environmental Information Processing	Signal transduction	MAPK signaling pathway - plant	0.00398723	0.0373091	LOC132630139	0.0540309	-4.21007	6.79687e-78	3.04282e-76	down	yes
lbb04016	Environmental Information Processing	Signal transduction	MAPK signaling pathway - plant	0.00398723	0.0373091	LOC132627640	5.86891	2.55309	6.03881e-75	2.60332e-73	up	yes
lbb04016	Environmental Information Processing	Signal transduction	MAPK signaling pathway - plant	0.00398723	0.0373091	LOC132603971	0.277048	-1.85179	8.756e-72	3.54812e-70	down	yes
lbb04016	Environmental Information Processing	Signal transduction	MAPK signaling pathway - plant	0.00398723	0.0373091	LOC132598903	0.0281565	-5.15039	5.08595e-70	1.9916e-68	down	yes
lbb04016	Environmental Information Processing	Signal transduction	MAPK signaling pathway - plant	0.00398723	0.0373091	LOC132623158	0.235698	-2.08499	1.60076e-67	5.98378e-66	down	yes
lbb04016	Environmental Information Processing	Signal transduction	MAPK signaling pathway - plant	0.00398723	0.0373091	LOC132636559	0.183814	-2.44369	4.34247e-67	1.61788e-65	down	yes
lbb04016	Environmental Information Processing	Signal transduction	MAPK signaling pathway - plant	0.00398723	0.0373091	LOC132640184	0.383215	-1.38378	2.51776e-64	8.68989e-63	down	yes
lbb04016	Environmental Information Processing	Signal transduction	MAPK signaling pathway - plant	0.00398723	0.0373091	LOC132604188	0.315578	-1.66393	2.92003e-64	1.00433e-62	down	yes
lbb04016	Environmental Information Processing	Signal transduction	MAPK signaling pathway - plant	0.00398723	0.0373091	LOC132608829	0.326227	-1.61605	1.5261e-62	5.07024e-61	down	yes
lbb04016	Environmental Information Processing	Signal transduction	MAPK signaling pathway - plant	0.00398723	0.0373091	LOC132644671	24.5849	4.6197	5.72349e-62	1.86844e-60	up	yes
lbb04016	Environmental Information Processing	Signal transduction	MAPK signaling pathway - plant	0.00398723	0.0373091	LOC132623527	0.122213	-3.03253	2.03177e-61	6.55665e-60	down	yes
lbb04016	Environmental Information Processing	Signal transduction	MAPK signaling pathway - plant	0.00398723	0.0373091	LOC132606674	0.06774	-3.88385	1.69425e-58	5.1755e-57	down	yes
lbb04016	Environmental Information Processing	Signal transduction	MAPK signaling pathway - plant	0.00398723	0.0373091	LOC132603054	3.61297	1.85318	3.00796e-57	8.96149e-56	up	yes
lbb04016	Environmental Information Processing	Signal transduction	MAPK signaling pathway - plant	0.00398723	0.0373091	LOC132626734	0.141547	-2.82065	3.25561e-57	9.67368e-56	down	yes
lbb04016	Environmental Information Processing	Signal transduction	MAPK signaling pathway - plant	0.00398723	0.0373091	LOC132645953	0.0411289	-4.6037	1.17598e-55	3.35831e-54	down	yes
lbb04016	Environmental Information Processing	Signal transduction	MAPK signaling pathway - plant	0.00398723	0.0373091	LOC132643685	0.437191	-1.19366	1.21359e-55	3.46278e-54	down	yes
lbb04016	Environmental Information Processing	Signal transduction	MAPK signaling pathway - plant	0.00398723	0.0373091	LOC132611412	43.3506	5.43798	2.0089e-55	5.70314e-54	up	yes
lbb04016	Environmental Information Processing	Signal transduction	MAPK signaling pathway - plant	0.00398723	0.0373091	LOC132616538	2.08308	1.05872	4.43707e-53	1.19627e-51	up	yes
lbb04016	Environmental Information Processing	Signal transduction	MAPK signaling pathway - plant	0.00398723	0.0373091	LOC132598733	0.406048	-1.30028	1.20696e-50	3.06554e-49	down	yes
lbb04016	Environmental Information Processing	Signal transduction	MAPK signaling pathway - plant	0.00398723	0.0373091	LOC132631795	3.6841	1.88131	2.68976e-50	6.74038e-49	up	yes
lbb04016	Environmental Information Processing	Signal transduction	MAPK signaling pathway - plant	0.00398723	0.0373091	LOC132604451	0.476771	-1.06863	3.31404e-45	7.23113e-44	down	yes
lbb04016	Environmental Information Processing	Signal transduction	MAPK signaling pathway - plant	0.00398723	0.0373091	LOC132618615	0.0806379	-3.6324	2.02296e-44	4.29466e-43	down	yes
lbb04016	Environmental Information Processing	Signal transduction	MAPK signaling pathway - plant	0.00398723	0.0373091	LOC132635895	0.268799	-1.8954	2.36695e-44	5.01233e-43	down	yes
lbb04016	Environmental Information Processing	Signal transduction	MAPK signaling pathway - plant	0.00398723	0.0373091	LOC132635286	0.465571	-1.10293	8.58842e-44	1.79728e-42	down	yes
lbb04016	Environmental Information Processing	Signal transduction	MAPK signaling pathway - plant	0.00398723	0.0373091	LOC132623331	0.326198	-1.61618	2.75003e-43	5.69144e-42	down	yes
lbb04016	Environmental Information Processing	Signal transduction	MAPK signaling pathway - plant	0.00398723	0.0373091	LOC132632037	0.463388	-1.10971	3.84547e-41	7.55991e-40	down	yes
lbb04016	Environmental Information Processing	Signal transduction	MAPK signaling pathway - plant	0.00398723	0.0373091	LOC132631156	0.188802	-2.40505	4.35972e-41	8.56093e-40	down	yes
lbb04016	Environmental Information Processing	Signal transduction	MAPK signaling pathway - plant	0.00398723	0.0373091	LOC132637782	2.06413	1.04553	1.54431e-39	2.90895e-38	up	yes
lbb04016	Environmental Information Processing	Signal transduction	MAPK signaling pathway - plant	0.00398723	0.0373091	LOC132606408	0.30769	-1.70045	6.88146e-38	1.22772e-36	down	yes
lbb04016	Environmental Information Processing	Signal transduction	MAPK signaling pathway - plant	0.00398723	0.0373091	LOC132626225	0.0572005	-4.12783	3.48263e-36	5.88075e-35	down	yes
lbb04016	Environmental Information Processing	Signal transduction	MAPK signaling pathway - plant	0.00398723	0.0373091	LOC132603578	0.383958	-1.38098	3.69804e-36	6.24137e-35	down	yes
lbb04016	Environmental Information Processing	Signal transduction	MAPK signaling pathway - plant	0.00398723	0.0373091	LOC132632667	0.0445504	-4.48842	2.29669e-35	3.77617e-34	down	yes
lbb04016	Environmental Information Processing	Signal transduction	MAPK signaling pathway - plant	0.00398723	0.0373091	LOC132620445	0.475445	-1.07265	6.68778e-35	1.08375e-33	down	yes
lbb04016	Environmental Information Processing	Signal transduction	MAPK signaling pathway - plant	0.00398723	0.0373091	LOC132603623	0.443445	-1.17317	7.29131e-33	1.10416e-31	down	yes
lbb04016	Environmental Information Processing	Signal transduction	MAPK signaling pathway - plant	0.00398723	0.0373091	LOC132627830	0.476013	-1.07093	7.00353e-31	9.82561e-30	down	yes
lbb04016	Environmental Information Processing	Signal transduction	MAPK signaling pathway - plant	0.00398723	0.0373091	LOC132645810	6.22295	2.6376	5.35694e-30	7.27367e-29	up	yes
lbb04016	Environmental Information Processing	Signal transduction	MAPK signaling pathway - plant	0.00398723	0.0373091	LOC132620375	0.473828	-1.07757	3.72194e-29	4.88848e-28	down	yes
lbb04016	Environmental Information Processing	Signal transduction	MAPK signaling pathway - plant	0.00398723	0.0373091	LOC132645300	0.0929468	-3.42745	4.19977e-29	5.50751e-28	down	yes
lbb04016	Environmental Information Processing	Signal transduction	MAPK signaling pathway - plant	0.00398723	0.0373091	LOC132609112	4.18635	2.06569	1.17926e-27	1.45916e-26	up	yes
lbb04016	Environmental Information Processing	Signal transduction	MAPK signaling pathway - plant	0.00398723	0.0373091	LOC132606673	0.0918571	-3.44446	2.99356e-27	3.6335e-26	down	yes
lbb04016	Environmental Information Processing	Signal transduction	MAPK signaling pathway - plant	0.00398723	0.0373091	LOC132621816	0.175792	-2.50806	3.08297e-27	3.74068e-26	down	yes
lbb04016	Environmental Information Processing	Signal transduction	MAPK signaling pathway - plant	0.00398723	0.0373091	LOC132640645	0.0394456	-4.66399	7.09291e-25	7.89648e-24	down	yes
lbb04016	Environmental Information Processing	Signal transduction	MAPK signaling pathway - plant	0.00398723	0.0373091	LOC132625982	2.06981	1.0495	1.90188e-24	2.08097e-23	up	yes
lbb04016	Environmental Information Processing	Signal transduction	MAPK signaling pathway - plant	0.00398723	0.0373091	LOC132630157	0.0930991	-3.42509	7.71796e-23	7.85171e-22	down	yes
lbb04016	Environmental Information Processing	Signal transduction	MAPK signaling pathway - plant	0.00398723	0.0373091	LOC132598889	0.0873537	-3.51699	1.17758e-22	1.18761e-21	down	yes
lbb04016	Environmental Information Processing	Signal transduction	MAPK signaling pathway - plant	0.00398723	0.0373091	LOC132630920	0.348305	-1.52158	1.25895e-22	1.26853e-21	down	yes
lbb04016	Environmental Information Processing	Signal transduction	MAPK signaling pathway - plant	0.00398723	0.0373091	LOC132627591	0.389422	-1.36059	3.2739e-22	3.25031e-21	down	yes
lbb04016	Environmental Information Processing	Signal transduction	MAPK signaling pathway - plant	0.00398723	0.0373091	LOC132623534	0.296591	-1.75345	4.50818e-22	4.45212e-21	down	yes
lbb04016	Environmental Information Processing	Signal transduction	MAPK signaling pathway - plant	0.00398723	0.0373091	LOC132632127	3.45755	1.78975	5.02142e-22	4.95086e-21	up	yes
lbb04016	Environmental Information Processing	Signal transduction	MAPK signaling pathway - plant	0.00398723	0.0373091	LOC132643822	3.76296	1.91187	3.18364e-21	3.04258e-20	up	yes
lbb04016	Environmental Information Processing	Signal transduction	MAPK signaling pathway - plant	0.00398723	0.0373091	LOC132633579	3.14527	1.65318	3.94842e-21	3.76388e-20	up	yes
lbb04016	Environmental Information Processing	Signal transduction	MAPK signaling pathway - plant	0.00398723	0.0373091	LOC132598720	9.04446	3.17703	6.22176e-21	5.89435e-20	up	yes
lbb04016	Environmental Information Processing	Signal transduction	MAPK signaling pathway - plant	0.00398723	0.0373091	LOC132611120	0.0948878	-3.39763	9.47192e-20	8.436e-19	down	yes
lbb04016	Environmental Information Processing	Signal transduction	MAPK signaling pathway - plant	0.00398723	0.0373091	LOC132605254	0.11722	-3.09271	5.54799e-19	4.72195e-18	down	yes
lbb04016	Environmental Information Processing	Signal transduction	MAPK signaling pathway - plant	0.00398723	0.0373091	LOC132613951	5.41725	2.43756	6.93808e-19	5.87249e-18	up	yes
lbb04016	Environmental Information Processing	Signal transduction	MAPK signaling pathway - plant	0.00398723	0.0373091	LOC132617315	0.14098	-2.82644	5.4926e-18	4.42488e-17	down	yes
lbb04016	Environmental Information Processing	Signal transduction	MAPK signaling pathway - plant	0.00398723	0.0373091	LOC132609912	0.405852	-1.30098	1.36471e-17	1.0806e-16	down	yes
lbb04016	Environmental Information Processing	Signal transduction	MAPK signaling pathway - plant	0.00398723	0.0373091	LOC132645527	0.419967	-1.25165	1.89594e-17	1.48831e-16	down	yes
lbb04016	Environmental Information Processing	Signal transduction	MAPK signaling pathway - plant	0.00398723	0.0373091	LOC132634854	2.06943	1.04923	1.58036e-16	1.18229e-15	up	yes
lbb04016	Environmental Information Processing	Signal transduction	MAPK signaling pathway - plant	0.00398723	0.0373091	LOC132607634	13.4226	3.7466	2.84992e-16	2.10547e-15	up	yes
lbb04016	Environmental Information Processing	Signal transduction	MAPK signaling pathway - plant	0.00398723	0.0373091	LOC132645299	2.00938e-05	-15.6029	1.94787e-15	1.36923e-14	down	yes
lbb04016	Environmental Information Processing	Signal transduction	MAPK signaling pathway - plant	0.00398723	0.0373091	LOC132632833	0.311798	-1.68132	6.69653e-15	4.56834e-14	down	yes
lbb04016	Environmental Information Processing	Signal transduction	MAPK signaling pathway - plant	0.00398723	0.0373091	LOC132618882	0.0755023	-3.72734	3.80861e-14	2.48568e-13	down	yes
lbb04016	Environmental Information Processing	Signal transduction	MAPK signaling pathway - plant	0.00398723	0.0373091	LOC132618912	0.123697	-3.01512	1.00087e-13	6.37319e-13	down	yes
lbb04016	Environmental Information Processing	Signal transduction	MAPK signaling pathway - plant	0.00398723	0.0373091	LOC132644967	2.41944	1.27467	1.8775e-13	1.17754e-12	up	yes
lbb04016	Environmental Information Processing	Signal transduction	MAPK signaling pathway - plant	0.00398723	0.0373091	LOC132645529	0.124649	-3.00406	1.91138e-13	1.19768e-12	down	yes
lbb04016	Environmental Information Processing	Signal transduction	MAPK signaling pathway - plant	0.00398723	0.0373091	LOC132605634	2.00085	1.00061	3.12845e-13	1.93373e-12	up	yes
lbb04016	Environmental Information Processing	Signal transduction	MAPK signaling pathway - plant	0.00398723	0.0373091	LOC132617382	0.429848	-1.2181	1.47369e-12	8.70263e-12	down	yes
lbb04016	Environmental Information Processing	Signal transduction	MAPK signaling pathway - plant	0.00398723	0.0373091	LOC132638631	0.40474	-1.30493	4.34967e-12	2.48642e-11	down	yes
lbb04016	Environmental Information Processing	Signal transduction	MAPK signaling pathway - plant	0.00398723	0.0373091	LOC132632597	0.363809	-1.45875	4.39463e-12	2.51169e-11	down	yes
lbb04016	Environmental Information Processing	Signal transduction	MAPK signaling pathway - plant	0.00398723	0.0373091	LOC132641180	2.03914	1.02796	6.64996e-12	3.75367e-11	up	yes
lbb04016	Environmental Information Processing	Signal transduction	MAPK signaling pathway - plant	0.00398723	0.0373091	LOC132622475	11.1843	3.4834	1.27018e-11	7.03559e-11	up	yes
lbb04016	Environmental Information Processing	Signal transduction	MAPK signaling pathway - plant	0.00398723	0.0373091	LOC132621847	5.5987	2.48509	3.15441e-11	1.70091e-10	up	yes
lbb04016	Environmental Information Processing	Signal transduction	MAPK signaling pathway - plant	0.00398723	0.0373091	LOC132614292	0.249611	-2.00225	4.17841e-11	2.23735e-10	down	yes
lbb04016	Environmental Information Processing	Signal transduction	MAPK signaling pathway - plant	0.00398723	0.0373091	LOC132641737	0.442283	-1.17696	4.72908e-11	2.52021e-10	down	yes
lbb04016	Environmental Information Processing	Signal transduction	MAPK signaling pathway - plant	0.00398723	0.0373091	LOC132641831	6.88203	2.78283	1.07906e-10	5.58219e-10	up	yes
lbb04016	Environmental Information Processing	Signal transduction	MAPK signaling pathway - plant	0.00398723	0.0373091	LOC132640564	0.205227	-2.28471	1.14167e-10	5.89342e-10	down	yes
lbb04016	Environmental Information Processing	Signal transduction	MAPK signaling pathway - plant	0.00398723	0.0373091	LOC132600188	0.0453993	-4.46119	2.87918e-10	1.44151e-09	down	yes
lbb04016	Environmental Information Processing	Signal transduction	MAPK signaling pathway - plant	0.00398723	0.0373091	LOC132640748	2.08527	1.06023	8.85175e-10	4.25506e-09	up	yes
lbb04016	Environmental Information Processing	Signal transduction	MAPK signaling pathway - plant	0.00398723	0.0373091	LOC132616954	18.4168	4.20295	2.4165e-09	1.12122e-08	up	yes
lbb04016	Environmental Information Processing	Signal transduction	MAPK signaling pathway - plant	0.00398723	0.0373091	LOC132638036	0.202898	-2.30117	2.76976e-09	1.2788e-08	down	yes
lbb04016	Environmental Information Processing	Signal transduction	MAPK signaling pathway - plant	0.00398723	0.0373091	LOC132608789	0.115665	-3.11198	2.8629e-09	1.32054e-08	down	yes
lbb04016	Environmental Information Processing	Signal transduction	MAPK signaling pathway - plant	0.00398723	0.0373091	LOC132610999	2.14397	1.10029	4.35489e-09	1.97712e-08	up	yes
lbb04016	Environmental Information Processing	Signal transduction	MAPK signaling pathway - plant	0.00398723	0.0373091	LOC132629892	7.7678	2.95751	5.61901e-09	2.52725e-08	up	yes
lbb04016	Environmental Information Processing	Signal transduction	MAPK signaling pathway - plant	0.00398723	0.0373091	LOC132632961	50.2569	5.65125	9.68919e-09	4.27304e-08	up	yes
lbb04016	Environmental Information Processing	Signal transduction	MAPK signaling pathway - plant	0.00398723	0.0373091	LOC132642083	0.360668	-1.47126	1.06922e-08	4.70246e-08	down	yes
lbb04016	Environmental Information Processing	Signal transduction	MAPK signaling pathway - plant	0.00398723	0.0373091	LOC132621322	0.334208	-1.58118	1.42516e-08	6.20565e-08	down	yes
lbb04016	Environmental Information Processing	Signal transduction	MAPK signaling pathway - plant	0.00398723	0.0373091	LOC132602725	0.236811	-2.07819	2.23719e-08	9.57634e-08	down	yes
lbb04016	Environmental Information Processing	Signal transduction	MAPK signaling pathway - plant	0.00398723	0.0373091	LOC132635020	3.82327	1.93481	2.25588e-08	9.6499e-08	up	yes
lbb04016	Environmental Information Processing	Signal transduction	MAPK signaling pathway - plant	0.00398723	0.0373091	LOC132614611	5.12675	2.35805	2.63113e-08	1.11814e-07	up	yes
lbb04016	Environmental Information Processing	Signal transduction	MAPK signaling pathway - plant	0.00398723	0.0373091	LOC132610040	0.135132	-2.88756	4.46195e-08	1.85233e-07	down	yes
lbb04016	Environmental Information Processing	Signal transduction	MAPK signaling pathway - plant	0.00398723	0.0373091	LOC132604037	2.94823	1.55985	4.96272e-08	2.0529e-07	up	yes
lbb04016	Environmental Information Processing	Signal transduction	MAPK signaling pathway - plant	0.00398723	0.0373091	LOC132600805	0.081041	-3.6252	7.06048e-08	2.87253e-07	down	yes
lbb04016	Environmental Information Processing	Signal transduction	MAPK signaling pathway - plant	0.00398723	0.0373091	LOC132619046	0.242013	-2.04684	1.05135e-07	4.21878e-07	down	yes
lbb04016	Environmental Information Processing	Signal transduction	MAPK signaling pathway - plant	0.00398723	0.0373091	LOC132634840	0.476705	-1.06883	1.31865e-07	5.24524e-07	down	yes
lbb04016	Environmental Information Processing	Signal transduction	MAPK signaling pathway - plant	0.00398723	0.0373091	LOC132618435	0.449686	-1.15301	2.2438e-07	8.74288e-07	down	yes
lbb04016	Environmental Information Processing	Signal transduction	MAPK signaling pathway - plant	0.00398723	0.0373091	LOC132599243	15.4101	3.9458	3.39806e-07	1.30283e-06	up	yes
lbb04016	Environmental Information Processing	Signal transduction	MAPK signaling pathway - plant	0.00398723	0.0373091	LOC132638803	0.0583553	-4.09899	3.56961e-07	1.36551e-06	down	yes
lbb04016	Environmental Information Processing	Signal transduction	MAPK signaling pathway - plant	0.00398723	0.0373091	LOC132605828	85.0825	6.41079	5.5601e-07	2.08743e-06	up	yes
lbb04016	Environmental Information Processing	Signal transduction	MAPK signaling pathway - plant	0.00398723	0.0373091	LOC132599902	0.000403011	-11.2769	8.12597e-07	2.99773e-06	down	yes
lbb04016	Environmental Information Processing	Signal transduction	MAPK signaling pathway - plant	0.00398723	0.0373091	LOC132609835	0.425876	-1.23149	1.17014e-06	4.2421e-06	down	yes
lbb04016	Environmental Information Processing	Signal transduction	MAPK signaling pathway - plant	0.00398723	0.0373091	LOC132645801	13.1768	3.71992	1.42062e-06	5.10737e-06	up	yes
lbb04016	Environmental Information Processing	Signal transduction	MAPK signaling pathway - plant	0.00398723	0.0373091	LOC132608106	0.132261	-2.91854	1.82954e-06	6.4986e-06	down	yes
lbb04016	Environmental Information Processing	Signal transduction	MAPK signaling pathway - plant	0.00398723	0.0373091	LOC132634847	0.0649703	-3.94408	1.99521e-06	7.05365e-06	down	yes
lbb04016	Environmental Information Processing	Signal transduction	MAPK signaling pathway - plant	0.00398723	0.0373091	LOC132623162	6.4588	2.69127	2.18287e-06	7.67929e-06	up	yes
lbb04016	Environmental Information Processing	Signal transduction	MAPK signaling pathway - plant	0.00398723	0.0373091	LOC132602590	4.03628	2.01303	2.32256e-06	8.15033e-06	up	yes
lbb04016	Environmental Information Processing	Signal transduction	MAPK signaling pathway - plant	0.00398723	0.0373091	LOC132623604	0.255177	-1.97043	2.35658e-06	8.26371e-06	down	yes
lbb04016	Environmental Information Processing	Signal transduction	MAPK signaling pathway - plant	0.00398723	0.0373091	LOC132623254	0.308795	-1.69528	2.94202e-06	1.02053e-05	down	yes
lbb04016	Environmental Information Processing	Signal transduction	MAPK signaling pathway - plant	0.00398723	0.0373091	LOC132640261	0.178217	-2.48829	5.60235e-06	1.88843e-05	down	yes
lbb04016	Environmental Information Processing	Signal transduction	MAPK signaling pathway - plant	0.00398723	0.0373091	LOC132626727	0.490641	-1.02726	6.91072e-06	2.3021e-05	down	yes
lbb04016	Environmental Information Processing	Signal transduction	MAPK signaling pathway - plant	0.00398723	0.0373091	LOC132624528	2.73046	1.44914	1.04994e-05	3.43019e-05	up	yes
lbb04016	Environmental Information Processing	Signal transduction	MAPK signaling pathway - plant	0.00398723	0.0373091	LOC132605821	0.258404	-1.9523	1.07611e-05	3.51025e-05	down	yes
lbb04016	Environmental Information Processing	Signal transduction	MAPK signaling pathway - plant	0.00398723	0.0373091	LOC132622723	2.20903	1.14341	1.60561e-05	5.11875e-05	up	yes
lbb04016	Environmental Information Processing	Signal transduction	MAPK signaling pathway - plant	0.00398723	0.0373091	LOC132620228	873.91	9.77134	1.79731e-05	5.69387e-05	up	yes
lbb04016	Environmental Information Processing	Signal transduction	MAPK signaling pathway - plant	0.00398723	0.0373091	LOC132642364	0.328536	-1.60587	3.04926e-05	9.3878e-05	down	yes
lbb04016	Environmental Information Processing	Signal transduction	MAPK signaling pathway - plant	0.00398723	0.0373091	LOC132639967	2.14894	1.10362	3.17203e-05	9.7471e-05	up	yes
lbb04016	Environmental Information Processing	Signal transduction	MAPK signaling pathway - plant	0.00398723	0.0373091	LOC132601901	13.8869	3.79565	3.21481e-05	9.86867e-05	up	yes
lbb04016	Environmental Information Processing	Signal transduction	MAPK signaling pathway - plant	0.00398723	0.0373091	LOC132622181	72.1714	6.17335	4.07012e-05	0.00012335	up	yes
lbb04016	Environmental Information Processing	Signal transduction	MAPK signaling pathway - plant	0.00398723	0.0373091	LOC132633494	0.274214	-1.86663	4.8691e-05	0.00014603	down	yes
lbb04016	Environmental Information Processing	Signal transduction	MAPK signaling pathway - plant	0.00398723	0.0373091	LOC132600202	0.000295294	-11.7256	5.01166e-05	0.000150212	down	yes
lbb04016	Environmental Information Processing	Signal transduction	MAPK signaling pathway - plant	0.00398723	0.0373091	LOC132623301	0.0579886	-4.10809	7.14367e-05	0.000210341	down	yes
lbb04016	Environmental Information Processing	Signal transduction	MAPK signaling pathway - plant	0.00398723	0.0373091	LOC132615800	2.12763	1.08924	0.000150653	0.000424268	up	yes
lbb04016	Environmental Information Processing	Signal transduction	MAPK signaling pathway - plant	0.00398723	0.0373091	LOC132619024	0.311479	-1.68279	0.000186689	0.000519428	down	yes
lbb04016	Environmental Information Processing	Signal transduction	MAPK signaling pathway - plant	0.00398723	0.0373091	LOC132620326	788.577	9.62311	0.000196514	0.000544878	up	yes
lbb04016	Environmental Information Processing	Signal transduction	MAPK signaling pathway - plant	0.00398723	0.0373091	LOC132645951	0.0151279	-6.04665	0.000345342	0.000923621	down	yes
lbb04016	Environmental Information Processing	Signal transduction	MAPK signaling pathway - plant	0.00398723	0.0373091	LOC132605192	0.29206	-1.77566	0.000996657	0.00248282	down	yes
lbb04016	Environmental Information Processing	Signal transduction	MAPK signaling pathway - plant	0.00398723	0.0373091	LOC132640498	0.391026	-1.35466	0.00116867	0.00288071	down	yes
lbb04016	Environmental Information Processing	Signal transduction	MAPK signaling pathway - plant	0.00398723	0.0373091	LOC132611404	0.30805	-1.69876	0.001577	0.00380091	down	yes
lbb04016	Environmental Information Processing	Signal transduction	MAPK signaling pathway - plant	0.00398723	0.0373091	LOC132623831	36.8724	5.20447	0.00206839	0.00489165	up	yes
lbb04016	Environmental Information Processing	Signal transduction	MAPK signaling pathway - plant	0.00398723	0.0373091	LOC132608973	2.55477	1.35319	0.00338115	0.00772616	up	yes
lbb04016	Environmental Information Processing	Signal transduction	MAPK signaling pathway - plant	0.00398723	0.0373091	LOC132633425	2.69427	1.42989	0.00577502	0.0126213	up	yes
lbb04016	Environmental Information Processing	Signal transduction	MAPK signaling pathway - plant	0.00398723	0.0373091	LOC132631659	0.434462	-1.2027	0.00600462	0.0130892	down	yes
lbb04016	Environmental Information Processing	Signal transduction	MAPK signaling pathway - plant	0.00398723	0.0373091	LOC132610422	1154.76	10.1734	0.00723883	0.0155368	up	yes
lbb04016	Environmental Information Processing	Signal transduction	MAPK signaling pathway - plant	0.00398723	0.0373091	LOC132640544	0.421957	-1.24483	0.00792031	0.0168867	down	yes
lbb04016	Environmental Information Processing	Signal transduction	MAPK signaling pathway - plant	0.00398723	0.0373091	LOC132622496	0.197424	-2.34063	0.00887719	0.0187574	down	yes
lbb04016	Environmental Information Processing	Signal transduction	MAPK signaling pathway - plant	0.00398723	0.0373091	LOC132629268	2.13997	1.09759	0.0122878	0.0252404	up	yes
lbb04016	Environmental Information Processing	Signal transduction	MAPK signaling pathway - plant	0.00398723	0.0373091	LOC132630310	0.089734	-3.4782	0.0142345	0.028851	down	yes
lbb04016	Environmental Information Processing	Signal transduction	MAPK signaling pathway - plant	0.00398723	0.0373091	LOC132629112	0.000250039	-11.9656	0.0151679	0.0305594	down	yes
lbb04016	Environmental Information Processing	Signal transduction	MAPK signaling pathway - plant	0.00398723	0.0373091	LOC132644103	0.000439908	-11.1505	0.0156854	0.0315137	down	yes
lbb04016	Environmental Information Processing	Signal transduction	MAPK signaling pathway - plant	0.00398723	0.0373091	LOC132600563	3.26401	1.70664	0.0168183	0.0335659	up	yes
lbb04016	Environmental Information Processing	Signal transduction	MAPK signaling pathway - plant	0.00398723	0.0373091	LOC132621901	5.6764	2.50498	0.0206143	0.0403851	up	yes
lbb04016	Environmental Information Processing	Signal transduction	MAPK signaling pathway - plant	0.00398723	0.0373091	LOC132639328	0.00304887	-8.35751	0.0207329	0.0405893	down	yes
lbb04016	Environmental Information Processing	Signal transduction	MAPK signaling pathway - plant	0.00398723	0.0373091	LOC132629441	18.5861	4.21615	0.0216032	0.0421172	up	yes
lbb00360	Metabolism	Amino acid metabolism	Phenylalanine metabolism	0.00494286	0.0431676	LOC132628881	0.0673969	-3.89117	3.21137e-284	1.57101e-281	down	yes
lbb00360	Metabolism	Amino acid metabolism	Phenylalanine metabolism	0.00494286	0.0431676	LOC132622191	0.101398	-3.30189	7.74471e-154	1.08926e-151	down	yes
lbb00360	Metabolism	Amino acid metabolism	Phenylalanine metabolism	0.00494286	0.0431676	LOC132606885	0.0998494	-3.3241	2.69948e-153	3.76533e-151	down	yes
lbb00360	Metabolism	Amino acid metabolism	Phenylalanine metabolism	0.00494286	0.0431676	LOC132641019	0.175518	-2.51031	4.07431e-140	4.63058e-138	down	yes
lbb00360	Metabolism	Amino acid metabolism	Phenylalanine metabolism	0.00494286	0.0431676	LOC132633116	0.245111	-2.0285	5.19185e-139	5.80301e-137	down	yes
lbb00360	Metabolism	Amino acid metabolism	Phenylalanine metabolism	0.00494286	0.0431676	LOC132617837	0.332274	-1.58956	2.23355e-81	1.06639e-79	down	yes
lbb00360	Metabolism	Amino acid metabolism	Phenylalanine metabolism	0.00494286	0.0431676	LOC132641132	0.471934	-1.08334	8.18583e-57	2.4111e-55	down	yes
lbb00360	Metabolism	Amino acid metabolism	Phenylalanine metabolism	0.00494286	0.0431676	LOC132609429	0.0926499	-3.43207	9.28743e-57	2.72844e-55	down	yes
lbb00360	Metabolism	Amino acid metabolism	Phenylalanine metabolism	0.00494286	0.0431676	LOC132609427	0.107672	-3.21529	2.09186e-53	5.68066e-52	down	yes
lbb00360	Metabolism	Amino acid metabolism	Phenylalanine metabolism	0.00494286	0.0431676	LOC132630037	0.303486	-1.7203	2.88727e-51	7.43399e-50	down	yes
lbb00360	Metabolism	Amino acid metabolism	Phenylalanine metabolism	0.00494286	0.0431676	LOC132640013	0.34621	-1.53028	1.10058e-44	2.36023e-43	down	yes
lbb00360	Metabolism	Amino acid metabolism	Phenylalanine metabolism	0.00494286	0.0431676	LOC132621668	0.420424	-1.25008	8.89791e-34	1.38665e-32	down	yes
lbb00360	Metabolism	Amino acid metabolism	Phenylalanine metabolism	0.00494286	0.0431676	LOC132630038	0.370385	-1.4329	9.71536e-33	1.46272e-31	down	yes
lbb00360	Metabolism	Amino acid metabolism	Phenylalanine metabolism	0.00494286	0.0431676	LOC132610369	0.361481	-1.46801	2.21296e-27	2.69963e-26	down	yes
lbb00360	Metabolism	Amino acid metabolism	Phenylalanine metabolism	0.00494286	0.0431676	LOC132600628	6.59553	2.72149	7.1549e-27	8.58562e-26	up	yes
lbb00360	Metabolism	Amino acid metabolism	Phenylalanine metabolism	0.00494286	0.0431676	LOC132603398	0.481096	-1.0556	1.01785e-26	1.21405e-25	down	yes
lbb00360	Metabolism	Amino acid metabolism	Phenylalanine metabolism	0.00494286	0.0431676	LOC132614443	0.464302	-1.10687	1.22181e-26	1.45373e-25	down	yes
lbb00360	Metabolism	Amino acid metabolism	Phenylalanine metabolism	0.00494286	0.0431676	LOC132632245	2.3688	1.24416	2.06755e-26	2.4462e-25	up	yes
lbb00360	Metabolism	Amino acid metabolism	Phenylalanine metabolism	0.00494286	0.0431676	LOC132617934	3.53919	1.82342	4.73231e-23	4.86269e-22	up	yes
lbb00360	Metabolism	Amino acid metabolism	Phenylalanine metabolism	0.00494286	0.0431676	LOC132632605	0.439959	-1.18456	7.35426e-22	7.2059e-21	down	yes
lbb00360	Metabolism	Amino acid metabolism	Phenylalanine metabolism	0.00494286	0.0431676	LOC132623536	0.285416	-1.80886	4.80198e-21	4.56594e-20	down	yes
lbb00360	Metabolism	Amino acid metabolism	Phenylalanine metabolism	0.00494286	0.0431676	LOC132640606	0.279649	-1.83831	1.72322e-19	1.51241e-18	down	yes
lbb00360	Metabolism	Amino acid metabolism	Phenylalanine metabolism	0.00494286	0.0431676	LOC132614388	282.81	8.14369	2.85335e-19	2.47406e-18	up	yes
lbb00360	Metabolism	Amino acid metabolism	Phenylalanine metabolism	0.00494286	0.0431676	LOC132599252	29.3817	4.87685	1.1751e-18	9.83525e-18	up	yes
lbb00360	Metabolism	Amino acid metabolism	Phenylalanine metabolism	0.00494286	0.0431676	LOC132641885	12.4748	3.64095	7.49952e-17	5.6938e-16	up	yes
lbb00360	Metabolism	Amino acid metabolism	Phenylalanine metabolism	0.00494286	0.0431676	LOC132618838	72.5866	6.18163	9.85322e-17	7.43728e-16	up	yes
lbb00360	Metabolism	Amino acid metabolism	Phenylalanine metabolism	0.00494286	0.0431676	LOC132618165	3.70419	1.88916	7.29292e-14	4.68187e-13	up	yes
lbb00360	Metabolism	Amino acid metabolism	Phenylalanine metabolism	0.00494286	0.0431676	LOC132599227	0.396049	-1.33625	1.11506e-12	6.64061e-12	down	yes
lbb00360	Metabolism	Amino acid metabolism	Phenylalanine metabolism	0.00494286	0.0431676	LOC132633025	2.19974	1.13733	4.59235e-12	2.62159e-11	up	yes
lbb00360	Metabolism	Amino acid metabolism	Phenylalanine metabolism	0.00494286	0.0431676	LOC132635383	2.20144	1.13845	1.42948e-09	6.75422e-09	up	yes
lbb00360	Metabolism	Amino acid metabolism	Phenylalanine metabolism	0.00494286	0.0431676	LOC132606622	0.317267	-1.65623	2.9273e-09	1.34877e-08	down	yes
lbb00360	Metabolism	Amino acid metabolism	Phenylalanine metabolism	0.00494286	0.0431676	LOC132627190	2.21072	1.14452	5.96183e-09	2.67537e-08	up	yes
lbb00360	Metabolism	Amino acid metabolism	Phenylalanine metabolism	0.00494286	0.0431676	LOC132635382	2.6187	1.38885	2.05217e-08	8.81537e-08	up	yes
lbb00360	Metabolism	Amino acid metabolism	Phenylalanine metabolism	0.00494286	0.0431676	LOC132609942	3.58306	1.84119	8.28913e-07	3.05492e-06	up	yes
lbb00360	Metabolism	Amino acid metabolism	Phenylalanine metabolism	0.00494286	0.0431676	LOC132632672	0.364174	-1.4573	8.77788e-07	3.22723e-06	down	yes
lbb00360	Metabolism	Amino acid metabolism	Phenylalanine metabolism	0.00494286	0.0431676	LOC132606507	0.497549	-1.00709	1.29203e-06	4.66543e-06	down	yes
lbb00360	Metabolism	Amino acid metabolism	Phenylalanine metabolism	0.00494286	0.0431676	LOC132622192	0.42541	-1.23307	2.01627e-06	7.1214e-06	down	yes
lbb00360	Metabolism	Amino acid metabolism	Phenylalanine metabolism	0.00494286	0.0431676	LOC132641883	4.5389	2.18234	1.05382e-05	3.44121e-05	up	yes
lbb00360	Metabolism	Amino acid metabolism	Phenylalanine metabolism	0.00494286	0.0431676	LOC132638821	1916.69	10.9044	0.0010718	0.00265647	up	yes
lbb00360	Metabolism	Amino acid metabolism	Phenylalanine metabolism	0.00494286	0.0431676	LOC132627758	0.000437704	-11.1578	0.00201642	0.00478045	down	yes
lbb00360	Metabolism	Amino acid metabolism	Phenylalanine metabolism	0.00494286	0.0431676	LOC132619124	7.73871	2.95209	0.00497571	0.0110069	up	yes
lbb00360	Metabolism	Amino acid metabolism	Phenylalanine metabolism	0.00494286	0.0431676	LOC132638304	0.150407	-2.73305	0.00542727	0.0119251	down	yes
lbb00360	Metabolism	Amino acid metabolism	Phenylalanine metabolism	0.00494286	0.0431676	LOC132641495	2.42521	1.27811	0.00912763	0.019254	up	yes
lbb00360	Metabolism	Amino acid metabolism	Phenylalanine metabolism	0.00494286	0.0431676	LOC132609201	3.6227	1.85707	0.0159754	0.0320468	up	yes
lbb00360	Metabolism	Amino acid metabolism	Phenylalanine metabolism	0.00494286	0.0431676	LOC132601628	2.28051	1.18936	0.0166972	0.0333538	up	yes
lbb00360	Metabolism	Amino acid metabolism	Phenylalanine metabolism	0.00494286	0.0431676	LOC132617324	1473.63	10.5252	0.0181228	0.0359654	up	yes
lbb00360	Metabolism	Amino acid metabolism	Phenylalanine metabolism	0.00494286	0.0431676	LOC132601647	2.17673	1.12216	0.0227919	0.0442175	up	yes
lbb01040	Metabolism	Lipid metabolism	Biosynthesis of unsaturated fatty acids	0.00674036	0.0530066	LOC132643263	11.7873	3.55916	2.77339e-140	3.17341e-138	up	yes
lbb01040	Metabolism	Lipid metabolism	Biosynthesis of unsaturated fatty acids	0.00674036	0.0530066	LOC132609240	0.275763	-1.8585	5.23854e-138	5.74114e-136	down	yes
lbb01040	Metabolism	Lipid metabolism	Biosynthesis of unsaturated fatty acids	0.00674036	0.0530066	LOC132603733	0.0542852	-4.2033	6.37426e-136	6.72385e-134	down	yes
lbb01040	Metabolism	Lipid metabolism	Biosynthesis of unsaturated fatty acids	0.00674036	0.0530066	LOC132603721	0.0262636	-5.25079	9.96929e-98	6.24329e-96	down	yes
lbb01040	Metabolism	Lipid metabolism	Biosynthesis of unsaturated fatty acids	0.00674036	0.0530066	LOC132607337	0.219686	-2.18648	1.23961e-97	7.7344e-96	down	yes
lbb01040	Metabolism	Lipid metabolism	Biosynthesis of unsaturated fatty acids	0.00674036	0.0530066	LOC132640202	2.62033	1.38975	1.48696e-90	8.32378e-89	up	yes
lbb01040	Metabolism	Lipid metabolism	Biosynthesis of unsaturated fatty acids	0.00674036	0.0530066	LOC132603729	0.11753	-3.0889	7.2398e-90	4.0194e-88	down	yes
lbb01040	Metabolism	Lipid metabolism	Biosynthesis of unsaturated fatty acids	0.00674036	0.0530066	LOC132626002	6.40362	2.67889	1.79901e-83	9.00973e-82	up	yes
lbb01040	Metabolism	Lipid metabolism	Biosynthesis of unsaturated fatty acids	0.00674036	0.0530066	LOC132606789	0.398351	-1.32789	1.55844e-71	6.2625e-70	down	yes
lbb01040	Metabolism	Lipid metabolism	Biosynthesis of unsaturated fatty acids	0.00674036	0.0530066	LOC132614159	0.275129	-1.86182	1.39632e-59	4.34805e-58	down	yes
lbb01040	Metabolism	Lipid metabolism	Biosynthesis of unsaturated fatty acids	0.00674036	0.0530066	LOC132630127	0.371626	-1.42808	6.32445e-53	1.69699e-51	down	yes
lbb01040	Metabolism	Lipid metabolism	Biosynthesis of unsaturated fatty acids	0.00674036	0.0530066	LOC132603735	0.0303822	-5.04063	2.34734e-52	6.22914e-51	down	yes
lbb01040	Metabolism	Lipid metabolism	Biosynthesis of unsaturated fatty acids	0.00674036	0.0530066	LOC132643508	0.300167	-1.73616	3.69051e-41	7.27222e-40	down	yes
lbb01040	Metabolism	Lipid metabolism	Biosynthesis of unsaturated fatty acids	0.00674036	0.0530066	LOC132635573	0.380591	-1.39369	5.14941e-40	9.80916e-39	down	yes
lbb01040	Metabolism	Lipid metabolism	Biosynthesis of unsaturated fatty acids	0.00674036	0.0530066	LOC132623599	4.03038	2.01091	8.32014e-29	1.07935e-27	up	yes
lbb01040	Metabolism	Lipid metabolism	Biosynthesis of unsaturated fatty acids	0.00674036	0.0530066	LOC132603722	0.0383229	-4.70565	9.12902e-22	8.90865e-21	down	yes
lbb01040	Metabolism	Lipid metabolism	Biosynthesis of unsaturated fatty acids	0.00674036	0.0530066	LOC132615775	5.59934	2.48526	7.97608e-20	7.13199e-19	up	yes
lbb01040	Metabolism	Lipid metabolism	Biosynthesis of unsaturated fatty acids	0.00674036	0.0530066	LOC132602715	73.2653	6.19506	1.74624e-12	1.02655e-11	up	yes
lbb01040	Metabolism	Lipid metabolism	Biosynthesis of unsaturated fatty acids	0.00674036	0.0530066	LOC132641240	2.13773	1.09608	1.87287e-10	9.51803e-10	up	yes
lbb01040	Metabolism	Lipid metabolism	Biosynthesis of unsaturated fatty acids	0.00674036	0.0530066	LOC132641818	3.69478	1.88549	3.72565e-09	1.70152e-08	up	yes
lbb01040	Metabolism	Lipid metabolism	Biosynthesis of unsaturated fatty acids	0.00674036	0.0530066	LOC132625652	0.367717	-1.44333	1.12165e-07	4.49231e-07	down	yes
lbb00402	Metabolism	Biosynthesis of other secondary metabolites	Benzoxazinoid biosynthesis	0.00687873	0.0530066	LOC132613607	0.452282	-1.14471	1.58306e-43	3.29649e-42	down	yes
lbb00402	Metabolism	Biosynthesis of other secondary metabolites	Benzoxazinoid biosynthesis	0.00687873	0.0530066	LOC132613649	0.363035	-1.46182	7.60222e-37	1.31596e-35	down	yes
lbb00402	Metabolism	Biosynthesis of other secondary metabolites	Benzoxazinoid biosynthesis	0.00687873	0.0530066	LOC132613619	0.453601	-1.1405	2.10964e-35	3.472e-34	down	yes
lbb00402	Metabolism	Biosynthesis of other secondary metabolites	Benzoxazinoid biosynthesis	0.00687873	0.0530066	LOC132615538	0.169177	-2.5634	1.35176e-34	2.16558e-33	down	yes
lbb00402	Metabolism	Biosynthesis of other secondary metabolites	Benzoxazinoid biosynthesis	0.00687873	0.0530066	LOC132606626	0.444951	-1.16828	9.29313e-34	1.44757e-32	down	yes
lbb00402	Metabolism	Biosynthesis of other secondary metabolites	Benzoxazinoid biosynthesis	0.00687873	0.0530066	LOC132614651	0.403344	-1.30992	2.16034e-11	1.17997e-10	down	yes
lbb00402	Metabolism	Biosynthesis of other secondary metabolites	Benzoxazinoid biosynthesis	0.00687873	0.0530066	LOC132615288	0.386498	-1.37147	1.77225e-06	6.30503e-06	down	yes
lbb00402	Metabolism	Biosynthesis of other secondary metabolites	Benzoxazinoid biosynthesis	0.00687873	0.0530066	LOC132609959	2.02832	1.02029	7.755e-05	0.000227113	up	yes
lbb00402	Metabolism	Biosynthesis of other secondary metabolites	Benzoxazinoid biosynthesis	0.00687873	0.0530066	LOC132610552	1252.21	10.2903	0.000920218	0.00230601	up	yes
lbb00402	Metabolism	Biosynthesis of other secondary metabolites	Benzoxazinoid biosynthesis	0.00687873	0.0530066	LOC132614594	3.50018	1.80743	0.00111663	0.0027597	up	yes
lbb00402	Metabolism	Biosynthesis of other secondary metabolites	Benzoxazinoid biosynthesis	0.00687873	0.0530066	LOC132611103	2.29407	1.19791	0.00909958	0.0191973	up	yes
lbb00590	Metabolism	Lipid metabolism	Arachidonic acid metabolism	0.0102757	0.0747841	LOC132626769	66.1324	6.04728	6.02661e-269	2.64192e-266	up	yes
lbb00590	Metabolism	Lipid metabolism	Arachidonic acid metabolism	0.0102757	0.0747841	LOC132605582	0.2531	-1.98222	3.75716e-163	5.89875e-161	down	yes
lbb00590	Metabolism	Lipid metabolism	Arachidonic acid metabolism	0.0102757	0.0747841	LOC132604517	0.1561	-2.67946	5.53597e-83	2.75208e-81	down	yes
lbb00590	Metabolism	Lipid metabolism	Arachidonic acid metabolism	0.0102757	0.0747841	LOC132603357	0.492955	-1.02047	3.5078e-62	1.15405e-60	down	yes
lbb00590	Metabolism	Lipid metabolism	Arachidonic acid metabolism	0.0102757	0.0747841	LOC132632577	0.0436855	-4.5167	7.85373e-57	2.31531e-55	down	yes
lbb00590	Metabolism	Lipid metabolism	Arachidonic acid metabolism	0.0102757	0.0747841	LOC132628137	0.485905	-1.04125	1.08169e-44	2.32119e-43	down	yes
lbb00590	Metabolism	Lipid metabolism	Arachidonic acid metabolism	0.0102757	0.0747841	LOC132632578	0.0210388	-5.5708	1.83547e-40	3.54441e-39	down	yes
lbb00590	Metabolism	Lipid metabolism	Arachidonic acid metabolism	0.0102757	0.0747841	LOC132630512	0.275355	-1.86064	1.34362e-30	1.86642e-29	down	yes
lbb00590	Metabolism	Lipid metabolism	Arachidonic acid metabolism	0.0102757	0.0747841	LOC132632565	18.865	4.23764	1.45677e-27	1.79793e-26	up	yes
lbb00590	Metabolism	Lipid metabolism	Arachidonic acid metabolism	0.0102757	0.0747841	LOC132640216	0.375004	-1.41502	3.79583e-26	4.44581e-25	down	yes
lbb00590	Metabolism	Lipid metabolism	Arachidonic acid metabolism	0.0102757	0.0747841	LOC132603315	13.1204	3.71374	2.29955e-22	2.29513e-21	up	yes
lbb00590	Metabolism	Lipid metabolism	Arachidonic acid metabolism	0.0102757	0.0747841	LOC132631361	13.606	3.76617	9.55454e-15	6.44383e-14	up	yes
lbb00590	Metabolism	Lipid metabolism	Arachidonic acid metabolism	0.0102757	0.0747841	LOC132642299	20.3712	4.34846	3.8587e-10	1.91067e-09	up	yes
lbb00590	Metabolism	Lipid metabolism	Arachidonic acid metabolism	0.0102757	0.0747841	LOC132630505	0.251955	-1.98876	1.70868e-09	8.03743e-09	down	yes
lbb00590	Metabolism	Lipid metabolism	Arachidonic acid metabolism	0.0102757	0.0747841	LOC132645987	2.3203	1.21431	1.37774e-07	5.46997e-07	up	yes
lbb00590	Metabolism	Lipid metabolism	Arachidonic acid metabolism	0.0102757	0.0747841	LOC132626675	3.64606	1.86634	1.88962e-06	6.70073e-06	up	yes
lbb00590	Metabolism	Lipid metabolism	Arachidonic acid metabolism	0.0102757	0.0747841	LOC132638465	21.4566	4.42335	2.02688e-05	6.38936e-05	up	yes
lbb00590	Metabolism	Lipid metabolism	Arachidonic acid metabolism	0.0102757	0.0747841	LOC132638300	3.69948	1.88732	0.000334706	0.000896951	up	yes
lbb00590	Metabolism	Lipid metabolism	Arachidonic acid metabolism	0.0102757	0.0747841	LOC132634191	0.257012	-1.96009	0.00961636	0.0201916	down	yes
lbb02010	Environmental Information Processing	Membrane transport	ABC transporters	0.0115971	0.0799589	LOC132611329	0.0829232	-3.59208	5.67642e-147	7.17631e-145	down	yes
lbb02010	Environmental Information Processing	Membrane transport	ABC transporters	0.0115971	0.0799589	LOC132627281	0.0625285	-3.99934	3.99229e-121	3.54631e-119	down	yes
lbb02010	Environmental Information Processing	Membrane transport	ABC transporters	0.0115971	0.0799589	LOC132616920	0.333059	-1.58615	1.61846e-58	4.94848e-57	down	yes
lbb02010	Environmental Information Processing	Membrane transport	ABC transporters	0.0115971	0.0799589	LOC132635310	3.05436	1.61087	1.15625e-55	3.30476e-54	up	yes
lbb02010	Environmental Information Processing	Membrane transport	ABC transporters	0.0115971	0.0799589	LOC132626990	5.12168	2.35662	1.86907e-38	3.39561e-37	up	yes
lbb02010	Environmental Information Processing	Membrane transport	ABC transporters	0.0115971	0.0799589	LOC132643829	0.415541	-1.26694	1.20359e-35	1.99544e-34	down	yes
lbb02010	Environmental Information Processing	Membrane transport	ABC transporters	0.0115971	0.0799589	LOC132617250	0.31436	-1.66951	1.39855e-35	2.31298e-34	down	yes
lbb02010	Environmental Information Processing	Membrane transport	ABC transporters	0.0115971	0.0799589	LOC132633412	0.338354	-1.56339	1.05899e-32	1.59296e-31	down	yes
lbb02010	Environmental Information Processing	Membrane transport	ABC transporters	0.0115971	0.0799589	LOC132640922	3.98485	1.99452	2.94477e-31	4.19589e-30	up	yes
lbb02010	Environmental Information Processing	Membrane transport	ABC transporters	0.0115971	0.0799589	LOC132640526	0.0713718	-3.8085	4.73472e-30	6.44438e-29	down	yes
lbb02010	Environmental Information Processing	Membrane transport	ABC transporters	0.0115971	0.0799589	LOC132619127	2.366	1.24245	6.29562e-28	7.89995e-27	up	yes
lbb02010	Environmental Information Processing	Membrane transport	ABC transporters	0.0115971	0.0799589	LOC132640275	0.364407	-1.45638	5.25298e-25	5.88303e-24	down	yes
lbb02010	Environmental Information Processing	Membrane transport	ABC transporters	0.0115971	0.0799589	LOC132640525	0.06668	-3.9066	1.40706e-19	1.24236e-18	down	yes
lbb02010	Environmental Information Processing	Membrane transport	ABC transporters	0.0115971	0.0799589	LOC132632845	0.357993	-1.482	2.81781e-19	2.44386e-18	down	yes
lbb02010	Environmental Information Processing	Membrane transport	ABC transporters	0.0115971	0.0799589	LOC132630825	5.20505	2.37991	5.74832e-19	4.88752e-18	up	yes
lbb02010	Environmental Information Processing	Membrane transport	ABC transporters	0.0115971	0.0799589	LOC132640155	0.45251	-1.14398	8.48932e-10	4.08783e-09	down	yes
lbb02010	Environmental Information Processing	Membrane transport	ABC transporters	0.0115971	0.0799589	LOC132609628	0.187263	-2.41686	1.26776e-09	6.01196e-09	down	yes
lbb02010	Environmental Information Processing	Membrane transport	ABC transporters	0.0115971	0.0799589	LOC132613455	5070.91	12.308	1.13956e-08	5.00139e-08	up	yes
lbb02010	Environmental Information Processing	Membrane transport	ABC transporters	0.0115971	0.0799589	LOC132600384	51.8791	5.69708	1.41726e-08	6.17364e-08	up	yes
lbb02010	Environmental Information Processing	Membrane transport	ABC transporters	0.0115971	0.0799589	LOC132639514	4.37554	2.12946	9.53804e-08	3.83967e-07	up	yes
lbb02010	Environmental Information Processing	Membrane transport	ABC transporters	0.0115971	0.0799589	LOC132625161	2.05503	1.03916	1.61419e-07	6.36754e-07	up	yes
lbb02010	Environmental Information Processing	Membrane transport	ABC transporters	0.0115971	0.0799589	LOC132621113	0.447292	-1.16071	4.45009e-07	1.68513e-06	down	yes
lbb02010	Environmental Information Processing	Membrane transport	ABC transporters	0.0115971	0.0799589	LOC132632715	0.204138	-2.29239	7.95453e-07	2.9393e-06	down	yes
lbb02010	Environmental Information Processing	Membrane transport	ABC transporters	0.0115971	0.0799589	LOC132616555	0.215362	-2.21517	1.37618e-06	4.95286e-06	down	yes
lbb02010	Environmental Information Processing	Membrane transport	ABC transporters	0.0115971	0.0799589	LOC132617287	3.81338	1.93107	1.55747e-06	5.57323e-06	up	yes
lbb02010	Environmental Information Processing	Membrane transport	ABC transporters	0.0115971	0.0799589	LOC132633108	2.6825	1.42358	3.04074e-06	1.05272e-05	up	yes
lbb02010	Environmental Information Processing	Membrane transport	ABC transporters	0.0115971	0.0799589	LOC132606183	3.84237	1.942	4.50392e-06	1.53318e-05	up	yes
lbb02010	Environmental Information Processing	Membrane transport	ABC transporters	0.0115971	0.0799589	LOC132639979	4.42483	2.14562	4.69391e-06	1.59592e-05	up	yes
lbb02010	Environmental Information Processing	Membrane transport	ABC transporters	0.0115971	0.0799589	LOC132604774	25.7494	4.68646	2.30057e-05	7.19701e-05	up	yes
lbb02010	Environmental Information Processing	Membrane transport	ABC transporters	0.0115971	0.0799589	LOC132640833	2.73513	1.45161	6.6365e-05	0.000196298	up	yes
lbb02010	Environmental Information Processing	Membrane transport	ABC transporters	0.0115971	0.0799589	LOC132615402	8.27394	3.04857	0.000145729	0.000411432	up	yes
lbb02010	Environmental Information Processing	Membrane transport	ABC transporters	0.0115971	0.0799589	LOC132600541	0.23744	-2.07436	0.000193771	0.000537844	down	yes
lbb02010	Environmental Information Processing	Membrane transport	ABC transporters	0.0115971	0.0799589	LOC132598809	0.290428	-1.78375	0.000533914	0.0013865	down	yes
lbb02010	Environmental Information Processing	Membrane transport	ABC transporters	0.0115971	0.0799589	LOC132615697	683.323	9.41642	0.000778829	0.00197694	up	yes
lbb02010	Environmental Information Processing	Membrane transport	ABC transporters	0.0115971	0.0799589	LOC132624133	5.04559	2.33502	0.000869524	0.00218905	up	yes
lbb02010	Environmental Information Processing	Membrane transport	ABC transporters	0.0115971	0.0799589	LOC132617289	20.2548	4.34019	0.00144191	0.00349853	up	yes
lbb02010	Environmental Information Processing	Membrane transport	ABC transporters	0.0115971	0.0799589	LOC132643602	3.0824	1.62405	0.00220142	0.00518447	up	yes
lbb02010	Environmental Information Processing	Membrane transport	ABC transporters	0.0115971	0.0799589	LOC132640276	0.253674	-1.97895	0.00335741	0.00767502	down	yes
lbb02010	Environmental Information Processing	Membrane transport	ABC transporters	0.0115971	0.0799589	LOC132642629	0.00318969	-8.29237	0.00462302	0.0102915	down	yes
lbb02010	Environmental Information Processing	Membrane transport	ABC transporters	0.0115971	0.0799589	LOC132598807	0.20757	-2.26833	0.00913288	0.0192639	down	yes
lbb02010	Environmental Information Processing	Membrane transport	ABC transporters	0.0115971	0.0799589	LOC132600333	2.22999	1.15704	0.00977522	0.0204946	up	yes
lbb02010	Environmental Information Processing	Membrane transport	ABC transporters	0.0115971	0.0799589	LOC132642440	0.164142	-2.60698	0.0157829	0.0316907	down	yes
lbb02010	Environmental Information Processing	Membrane transport	ABC transporters	0.0115971	0.0799589	LOC132644632	0.446567	-1.16305	0.0168004	0.0335363	down	yes
lbb02010	Environmental Information Processing	Membrane transport	ABC transporters	0.0115971	0.0799589	LOC132632662	12.1992	3.60872	0.0213979	0.0417483	up	yes
lbb00071	Metabolism	Lipid metabolism	Fatty acid degradation	0.0136433	0.0893639	LOC132603400	0.215953	-2.21121	2.79487e-193	6.37438e-191	down	yes
lbb00071	Metabolism	Lipid metabolism	Fatty acid degradation	0.0136433	0.0893639	LOC132636899	0.195423	-2.35533	1.63186e-162	2.52677e-160	down	yes
lbb00071	Metabolism	Lipid metabolism	Fatty acid degradation	0.0136433	0.0893639	LOC132609240	0.275763	-1.8585	5.23854e-138	5.74114e-136	down	yes
lbb00071	Metabolism	Lipid metabolism	Fatty acid degradation	0.0136433	0.0893639	LOC132609352	24.6565	4.62389	4.82289e-132	4.91833e-130	up	yes
lbb00071	Metabolism	Lipid metabolism	Fatty acid degradation	0.0136433	0.0893639	LOC132627255	3.35796	1.74759	8.56067e-132	8.70378e-130	up	yes
lbb00071	Metabolism	Lipid metabolism	Fatty acid degradation	0.0136433	0.0893639	LOC132645618	0.232973	-2.10177	5.98736e-129	5.92679e-127	down	yes
lbb00071	Metabolism	Lipid metabolism	Fatty acid degradation	0.0136433	0.0893639	LOC132641790	0.147399	-2.7622	6.42044e-85	3.29364e-83	down	yes
lbb00071	Metabolism	Lipid metabolism	Fatty acid degradation	0.0136433	0.0893639	LOC132627250	0.115644	-3.11223	2.72655e-82	1.33191e-80	down	yes
lbb00071	Metabolism	Lipid metabolism	Fatty acid degradation	0.0136433	0.0893639	LOC132606789	0.398351	-1.32789	1.55844e-71	6.2625e-70	down	yes
lbb00071	Metabolism	Lipid metabolism	Fatty acid degradation	0.0136433	0.0893639	LOC132641369	0.387127	-1.36912	3.15409e-68	1.19223e-66	down	yes
lbb00071	Metabolism	Lipid metabolism	Fatty acid degradation	0.0136433	0.0893639	LOC132614159	0.275129	-1.86182	1.39632e-59	4.34805e-58	down	yes
lbb00071	Metabolism	Lipid metabolism	Fatty acid degradation	0.0136433	0.0893639	LOC132615855	0.45221	-1.14493	8.27541e-58	2.48741e-56	down	yes
lbb00071	Metabolism	Lipid metabolism	Fatty acid degradation	0.0136433	0.0893639	LOC132630127	0.371626	-1.42808	6.32445e-53	1.69699e-51	down	yes
lbb00071	Metabolism	Lipid metabolism	Fatty acid degradation	0.0136433	0.0893639	LOC132627252	0.418132	-1.25797	1.20465e-41	2.40609e-40	down	yes
lbb00071	Metabolism	Lipid metabolism	Fatty acid degradation	0.0136433	0.0893639	LOC132642992	2.54719	1.34891	1.75982e-38	3.20057e-37	up	yes
lbb00071	Metabolism	Lipid metabolism	Fatty acid degradation	0.0136433	0.0893639	LOC132606066	6.93162	2.79319	1.81149e-24	1.984e-23	up	yes
lbb00071	Metabolism	Lipid metabolism	Fatty acid degradation	0.0136433	0.0893639	LOC132636044	0.201517	-2.31102	8.67281e-15	5.86322e-14	down	yes
lbb00071	Metabolism	Lipid metabolism	Fatty acid degradation	0.0136433	0.0893639	LOC132624156	0.158978	-2.6531	1.61263e-10	8.24263e-10	down	yes
lbb00071	Metabolism	Lipid metabolism	Fatty acid degradation	0.0136433	0.0893639	LOC132645619	0.373801	-1.41966	2.33542e-10	1.17748e-09	down	yes
lbb00071	Metabolism	Lipid metabolism	Fatty acid degradation	0.0136433	0.0893639	LOC132606058	6.67648	2.73909	8.98489e-07	3.29837e-06	up	yes
lbb00071	Metabolism	Lipid metabolism	Fatty acid degradation	0.0136433	0.0893639	LOC132626086	0.000663761	-10.557	1.26271e-05	4.08341e-05	down	yes
lbb00071	Metabolism	Lipid metabolism	Fatty acid degradation	0.0136433	0.0893639	LOC132603053	0.393139	-1.34689	2.19709e-05	6.88987e-05	down	yes
lbb00071	Metabolism	Lipid metabolism	Fatty acid degradation	0.0136433	0.0893639	LOC132628177	5.96092	2.57554	5.36588e-05	0.000160288	up	yes
lbb00071	Metabolism	Lipid metabolism	Fatty acid degradation	0.0136433	0.0893639	LOC132634698	0.136722	-2.87068	0.000648788	0.00166551	down	yes
lbb00071	Metabolism	Lipid metabolism	Fatty acid degradation	0.0136433	0.0893639	LOC132633536	13.8763	3.79455	0.000678761	0.00173757	up	yes
lbb00071	Metabolism	Lipid metabolism	Fatty acid degradation	0.0136433	0.0893639	LOC132609931	782.96	9.61279	0.000885032	0.00222428	up	yes
lbb00071	Metabolism	Lipid metabolism	Fatty acid degradation	0.0136433	0.0893639	LOC132627557	2.1033	1.07266	0.00137306	0.00334592	up	yes
lbb00071	Metabolism	Lipid metabolism	Fatty acid degradation	0.0136433	0.0893639	LOC132610006	0.430846	-1.21476	0.00352731	0.0080324	down	yes
lbb00350	Metabolism	Amino acid metabolism	Tyrosine metabolism	0.0197484	0.111169	LOC132628881	0.0673969	-3.89117	3.21137e-284	1.57101e-281	down	yes
lbb00350	Metabolism	Amino acid metabolism	Tyrosine metabolism	0.0197484	0.111169	LOC132641019	0.175518	-2.51031	4.07431e-140	4.63058e-138	down	yes
lbb00350	Metabolism	Amino acid metabolism	Tyrosine metabolism	0.0197484	0.111169	LOC132627255	3.35796	1.74759	8.56067e-132	8.70378e-130	up	yes
lbb00350	Metabolism	Amino acid metabolism	Tyrosine metabolism	0.0197484	0.111169	LOC132641790	0.147399	-2.7622	6.42044e-85	3.29364e-83	down	yes
lbb00350	Metabolism	Amino acid metabolism	Tyrosine metabolism	0.0197484	0.111169	LOC132627250	0.115644	-3.11223	2.72655e-82	1.33191e-80	down	yes
lbb00350	Metabolism	Amino acid metabolism	Tyrosine metabolism	0.0197484	0.111169	LOC132617837	0.332274	-1.58956	2.23355e-81	1.06639e-79	down	yes
lbb00350	Metabolism	Amino acid metabolism	Tyrosine metabolism	0.0197484	0.111169	LOC132641132	0.471934	-1.08334	8.18583e-57	2.4111e-55	down	yes
lbb00350	Metabolism	Amino acid metabolism	Tyrosine metabolism	0.0197484	0.111169	LOC132627252	0.418132	-1.25797	1.20465e-41	2.40609e-40	down	yes
lbb00350	Metabolism	Amino acid metabolism	Tyrosine metabolism	0.0197484	0.111169	LOC132623595	0.0169522	-5.88239	1.65472e-37	2.92129e-36	down	yes
lbb00350	Metabolism	Amino acid metabolism	Tyrosine metabolism	0.0197484	0.111169	LOC132598557	0.473702	-1.07795	5.52145e-36	9.27247e-35	down	yes
lbb00350	Metabolism	Amino acid metabolism	Tyrosine metabolism	0.0197484	0.111169	LOC132621668	0.420424	-1.25008	8.89791e-34	1.38665e-32	down	yes
lbb00350	Metabolism	Amino acid metabolism	Tyrosine metabolism	0.0197484	0.111169	LOC132610369	0.361481	-1.46801	2.21296e-27	2.69963e-26	down	yes
lbb00350	Metabolism	Amino acid metabolism	Tyrosine metabolism	0.0197484	0.111169	LOC132600628	6.59553	2.72149	7.1549e-27	8.58562e-26	up	yes
lbb00350	Metabolism	Amino acid metabolism	Tyrosine metabolism	0.0197484	0.111169	LOC132603398	0.481096	-1.0556	1.01785e-26	1.21405e-25	down	yes
lbb00350	Metabolism	Amino acid metabolism	Tyrosine metabolism	0.0197484	0.111169	LOC132614443	0.464302	-1.10687	1.22181e-26	1.45373e-25	down	yes
lbb00350	Metabolism	Amino acid metabolism	Tyrosine metabolism	0.0197484	0.111169	LOC132617934	3.53919	1.82342	4.73231e-23	4.86269e-22	up	yes
lbb00350	Metabolism	Amino acid metabolism	Tyrosine metabolism	0.0197484	0.111169	LOC132632605	0.439959	-1.18456	7.35426e-22	7.2059e-21	down	yes
lbb00350	Metabolism	Amino acid metabolism	Tyrosine metabolism	0.0197484	0.111169	LOC132614388	282.81	8.14369	2.85335e-19	2.47406e-18	up	yes
lbb00350	Metabolism	Amino acid metabolism	Tyrosine metabolism	0.0197484	0.111169	LOC132635548	25.6726	4.68216	2.48003e-17	1.93244e-16	up	yes
lbb00350	Metabolism	Amino acid metabolism	Tyrosine metabolism	0.0197484	0.111169	LOC132641885	12.4748	3.64095	7.49952e-17	5.6938e-16	up	yes
lbb00350	Metabolism	Amino acid metabolism	Tyrosine metabolism	0.0197484	0.111169	LOC132618838	72.5866	6.18163	9.85322e-17	7.43728e-16	up	yes
lbb00350	Metabolism	Amino acid metabolism	Tyrosine metabolism	0.0197484	0.111169	LOC132618165	3.70419	1.88916	7.29292e-14	4.68187e-13	up	yes
lbb00350	Metabolism	Amino acid metabolism	Tyrosine metabolism	0.0197484	0.111169	LOC132635517	0.0775372	-3.68897	6.60119e-11	3.48107e-10	down	yes
lbb00350	Metabolism	Amino acid metabolism	Tyrosine metabolism	0.0197484	0.111169	LOC132641883	4.5389	2.18234	1.05382e-05	3.44121e-05	up	yes
lbb00350	Metabolism	Amino acid metabolism	Tyrosine metabolism	0.0197484	0.111169	LOC132628177	5.96092	2.57554	5.36588e-05	0.000160288	up	yes
lbb00350	Metabolism	Amino acid metabolism	Tyrosine metabolism	0.0197484	0.111169	LOC132634698	0.136722	-2.87068	0.000648788	0.00166551	down	yes
lbb00350	Metabolism	Amino acid metabolism	Tyrosine metabolism	0.0197484	0.111169	LOC132638821	1916.69	10.9044	0.0010718	0.00265647	up	yes
lbb00350	Metabolism	Amino acid metabolism	Tyrosine metabolism	0.0197484	0.111169	LOC132627557	2.1033	1.07266	0.00137306	0.00334592	up	yes
lbb00350	Metabolism	Amino acid metabolism	Tyrosine metabolism	0.0197484	0.111169	LOC132619124	7.73871	2.95209	0.00497571	0.0110069	up	yes
lbb00350	Metabolism	Amino acid metabolism	Tyrosine metabolism	0.0197484	0.111169	LOC132601628	2.28051	1.18936	0.0166972	0.0333538	up	yes
lbb00350	Metabolism	Amino acid metabolism	Tyrosine metabolism	0.0197484	0.111169	LOC132635549	0.432522	-1.20915	0.0180024	0.0357474	down	yes
lbb00350	Metabolism	Amino acid metabolism	Tyrosine metabolism	0.0197484	0.111169	LOC132601647	2.17673	1.12216	0.0227919	0.0442175	up	yes
lbb00270	Metabolism	Amino acid metabolism	Cysteine and methionine metabolism	0.0206386	0.111169	LOC132616730	0.0289169	-5.11194	0	0	down	yes
lbb00270	Metabolism	Amino acid metabolism	Cysteine and methionine metabolism	0.0206386	0.111169	LOC132628881	0.0673969	-3.89117	3.21137e-284	1.57101e-281	down	yes
lbb00270	Metabolism	Amino acid metabolism	Cysteine and methionine metabolism	0.0206386	0.111169	LOC132621300	0.27506	-1.86218	8.99156e-129	8.87456e-127	down	yes
lbb00270	Metabolism	Amino acid metabolism	Cysteine and methionine metabolism	0.0206386	0.111169	LOC132607387	33.1484	5.05087	5.6349e-127	5.43446e-125	up	yes
lbb00270	Metabolism	Amino acid metabolism	Cysteine and methionine metabolism	0.0206386	0.111169	LOC132604473	3.50568	1.8097	6.22505e-117	5.31966e-115	up	yes
lbb00270	Metabolism	Amino acid metabolism	Cysteine and methionine metabolism	0.0206386	0.111169	LOC132622654	6.86843	2.77998	1.81752e-92	1.04872e-90	up	yes
lbb00270	Metabolism	Amino acid metabolism	Cysteine and methionine metabolism	0.0206386	0.111169	LOC132627717	0.0101936	-6.61619	2.70135e-91	1.53251e-89	down	yes
lbb00270	Metabolism	Amino acid metabolism	Cysteine and methionine metabolism	0.0206386	0.111169	LOC132636660	0.235409	-2.08676	9.92614e-82	4.7797e-80	down	yes
lbb00270	Metabolism	Amino acid metabolism	Cysteine and methionine metabolism	0.0206386	0.111169	LOC132617837	0.332274	-1.58956	2.23355e-81	1.06639e-79	down	yes
lbb00270	Metabolism	Amino acid metabolism	Cysteine and methionine metabolism	0.0206386	0.111169	LOC132610522	0.344739	-1.53643	2.25208e-80	1.05289e-78	down	yes
lbb00270	Metabolism	Amino acid metabolism	Cysteine and methionine metabolism	0.0206386	0.111169	LOC132641875	0.282401	-1.82418	1.32127e-67	4.94453e-66	down	yes
lbb00270	Metabolism	Amino acid metabolism	Cysteine and methionine metabolism	0.0206386	0.111169	LOC132607617	0.408878	-1.29026	3.20913e-51	8.25012e-50	down	yes
lbb00270	Metabolism	Amino acid metabolism	Cysteine and methionine metabolism	0.0206386	0.111169	LOC132629998	0.343782	-1.54044	5.25278e-51	1.3463e-49	down	yes
lbb00270	Metabolism	Amino acid metabolism	Cysteine and methionine metabolism	0.0206386	0.111169	LOC132621656	0.424604	-1.23581	1.92506e-46	4.3611e-45	down	yes
lbb00270	Metabolism	Amino acid metabolism	Cysteine and methionine metabolism	0.0206386	0.111169	LOC132607271	0.479924	-1.05912	3.51144e-46	7.90192e-45	down	yes
lbb00270	Metabolism	Amino acid metabolism	Cysteine and methionine metabolism	0.0206386	0.111169	LOC132606756	2.52901	1.33857	3.06224e-43	6.32982e-42	up	yes
lbb00270	Metabolism	Amino acid metabolism	Cysteine and methionine metabolism	0.0206386	0.111169	LOC132640654	14.1774	3.82552	4.88343e-43	1.00635e-41	up	yes
lbb00270	Metabolism	Amino acid metabolism	Cysteine and methionine metabolism	0.0206386	0.111169	LOC132645564	0.252974	-1.98294	1.86442e-39	3.50799e-38	down	yes
lbb00270	Metabolism	Amino acid metabolism	Cysteine and methionine metabolism	0.0206386	0.111169	LOC132607127	0.321171	-1.63859	7.11225e-39	1.31619e-37	down	yes
lbb00270	Metabolism	Amino acid metabolism	Cysteine and methionine metabolism	0.0206386	0.111169	LOC132598498	0.361295	-1.46875	7.54091e-31	1.05751e-29	down	yes
lbb00270	Metabolism	Amino acid metabolism	Cysteine and methionine metabolism	0.0206386	0.111169	LOC132645172	0.464398	-1.10657	3.03196e-30	4.14851e-29	down	yes
lbb00270	Metabolism	Amino acid metabolism	Cysteine and methionine metabolism	0.0206386	0.111169	LOC132603398	0.481096	-1.0556	1.01785e-26	1.21405e-25	down	yes
lbb00270	Metabolism	Amino acid metabolism	Cysteine and methionine metabolism	0.0206386	0.111169	LOC132645164	0.483871	-1.04731	1.11275e-25	1.27758e-24	down	yes
lbb00270	Metabolism	Amino acid metabolism	Cysteine and methionine metabolism	0.0206386	0.111169	LOC132626309	0.478114	-1.06457	1.74336e-24	1.91186e-23	down	yes
lbb00270	Metabolism	Amino acid metabolism	Cysteine and methionine metabolism	0.0206386	0.111169	LOC132617934	3.53919	1.82342	4.73231e-23	4.86269e-22	up	yes
lbb00270	Metabolism	Amino acid metabolism	Cysteine and methionine metabolism	0.0206386	0.111169	LOC132616837	0.415404	-1.26741	3.75586e-20	3.41538e-19	down	yes
lbb00270	Metabolism	Amino acid metabolism	Cysteine and methionine metabolism	0.0206386	0.111169	LOC132614388	282.81	8.14369	2.85335e-19	2.47406e-18	up	yes
lbb00270	Metabolism	Amino acid metabolism	Cysteine and methionine metabolism	0.0206386	0.111169	LOC132619131	42.605	5.41295	3.04777e-18	2.49764e-17	up	yes
lbb00270	Metabolism	Amino acid metabolism	Cysteine and methionine metabolism	0.0206386	0.111169	LOC132604394	0.415613	-1.26669	6.73734e-18	5.40445e-17	down	yes
lbb00270	Metabolism	Amino acid metabolism	Cysteine and methionine metabolism	0.0206386	0.111169	LOC132609912	0.405852	-1.30098	1.36471e-17	1.0806e-16	down	yes
lbb00270	Metabolism	Amino acid metabolism	Cysteine and methionine metabolism	0.0206386	0.111169	LOC132641885	12.4748	3.64095	7.49952e-17	5.6938e-16	up	yes
lbb00270	Metabolism	Amino acid metabolism	Cysteine and methionine metabolism	0.0206386	0.111169	LOC132634854	2.06943	1.04923	1.58036e-16	1.18229e-15	up	yes
lbb00270	Metabolism	Amino acid metabolism	Cysteine and methionine metabolism	0.0206386	0.111169	LOC132617213	0.0461008	-4.43906	1.06972e-14	7.19146e-14	down	yes
lbb00270	Metabolism	Amino acid metabolism	Cysteine and methionine metabolism	0.0206386	0.111169	LOC132618165	3.70419	1.88916	7.29292e-14	4.68187e-13	up	yes
lbb00270	Metabolism	Amino acid metabolism	Cysteine and methionine metabolism	0.0206386	0.111169	LOC132645529	0.124649	-3.00406	1.91138e-13	1.19768e-12	down	yes
lbb00270	Metabolism	Amino acid metabolism	Cysteine and methionine metabolism	0.0206386	0.111169	LOC132622023	0.144229	-2.79357	6.14543e-13	3.72891e-12	down	yes
lbb00270	Metabolism	Amino acid metabolism	Cysteine and methionine metabolism	0.0206386	0.111169	LOC132617192	0.0500621	-4.32014	9.49308e-13	5.6745e-12	down	yes
lbb00270	Metabolism	Amino acid metabolism	Cysteine and methionine metabolism	0.0206386	0.111169	LOC132610891	3.18265	1.67023	1.38439e-11	7.65316e-11	up	yes
lbb00270	Metabolism	Amino acid metabolism	Cysteine and methionine metabolism	0.0206386	0.111169	LOC132644489	0.19462	-2.36127	9.61179e-11	4.99302e-10	down	yes
lbb00270	Metabolism	Amino acid metabolism	Cysteine and methionine metabolism	0.0206386	0.111169	LOC132627718	2.5668	1.35997	1.3919e-10	7.14907e-10	up	yes
lbb00270	Metabolism	Amino acid metabolism	Cysteine and methionine metabolism	0.0206386	0.111169	LOC132640655	2.27168	1.18376	1.85281e-10	9.42034e-10	up	yes
lbb00270	Metabolism	Amino acid metabolism	Cysteine and methionine metabolism	0.0206386	0.111169	LOC132644493	22.6158	4.49926	3.52203e-10	1.75245e-09	up	yes
lbb00270	Metabolism	Amino acid metabolism	Cysteine and methionine metabolism	0.0206386	0.111169	LOC132627979	3.72591	1.89759	4.00646e-10	1.98151e-09	up	yes
lbb00270	Metabolism	Amino acid metabolism	Cysteine and methionine metabolism	0.0206386	0.111169	LOC132641736	0.15072	-2.73005	7.56918e-10	3.65571e-09	down	yes
lbb00270	Metabolism	Amino acid metabolism	Cysteine and methionine metabolism	0.0206386	0.111169	LOC132617944	0.212113	-2.23709	1.83455e-09	8.61027e-09	down	yes
lbb00270	Metabolism	Amino acid metabolism	Cysteine and methionine metabolism	0.0206386	0.111169	LOC132607506	15.5112	3.95524	9.54086e-09	4.20928e-08	up	yes
lbb00270	Metabolism	Amino acid metabolism	Cysteine and methionine metabolism	0.0206386	0.111169	LOC132601977	0.400749	-1.31923	1.20526e-08	5.27671e-08	down	yes
lbb00270	Metabolism	Amino acid metabolism	Cysteine and methionine metabolism	0.0206386	0.111169	LOC132642363	8.62838	3.10909	1.77867e-08	7.67469e-08	up	yes
lbb00270	Metabolism	Amino acid metabolism	Cysteine and methionine metabolism	0.0206386	0.111169	LOC132644688	2.67998	1.42222	3.20356e-08	1.35018e-07	up	yes
lbb00270	Metabolism	Amino acid metabolism	Cysteine and methionine metabolism	0.0206386	0.111169	LOC132627735	0.000232565	-12.0701	3.30606e-08	1.39182e-07	down	yes
lbb00270	Metabolism	Amino acid metabolism	Cysteine and methionine metabolism	0.0206386	0.111169	LOC132616960	0.313721	-1.67245	6.47167e-08	2.64437e-07	down	yes
lbb00270	Metabolism	Amino acid metabolism	Cysteine and methionine metabolism	0.0206386	0.111169	LOC132616866	0.45811	-1.12623	4.98562e-07	1.87928e-06	down	yes
lbb00270	Metabolism	Amino acid metabolism	Cysteine and methionine metabolism	0.0206386	0.111169	LOC132626038	3.33256	1.73663	8.09897e-07	2.98869e-06	up	yes
lbb00270	Metabolism	Amino acid metabolism	Cysteine and methionine metabolism	0.0206386	0.111169	LOC132638795	0.000429604	-11.1847	1.86043e-06	6.60208e-06	down	yes
lbb00270	Metabolism	Amino acid metabolism	Cysteine and methionine metabolism	0.0206386	0.111169	LOC132618499	0.0456691	-4.45264	2.09557e-06	7.38526e-06	down	yes
lbb00270	Metabolism	Amino acid metabolism	Cysteine and methionine metabolism	0.0206386	0.111169	LOC132634713	2.18482	1.12751	2.38459e-06	8.35323e-06	up	yes
lbb00270	Metabolism	Amino acid metabolism	Cysteine and methionine metabolism	0.0206386	0.111169	LOC132625912	3.73977	1.90295	3.95981e-06	1.35506e-05	up	yes
lbb00270	Metabolism	Amino acid metabolism	Cysteine and methionine metabolism	0.0206386	0.111169	LOC132618476	0.102165	-3.29103	4.29735e-06	1.46587e-05	down	yes
lbb00270	Metabolism	Amino acid metabolism	Cysteine and methionine metabolism	0.0206386	0.111169	LOC132641883	4.5389	2.18234	1.05382e-05	3.44121e-05	up	yes
lbb00270	Metabolism	Amino acid metabolism	Cysteine and methionine metabolism	0.0206386	0.111169	LOC132618544	0.130001	-2.9434	2.50451e-05	7.79239e-05	down	yes
lbb00270	Metabolism	Amino acid metabolism	Cysteine and methionine metabolism	0.0206386	0.111169	LOC132618768	0.109726	-3.18803	0.000478185	0.00125135	down	yes
lbb00270	Metabolism	Amino acid metabolism	Cysteine and methionine metabolism	0.0206386	0.111169	LOC132613243	28.0892	4.81195	0.00107753	0.00266893	up	yes
lbb00270	Metabolism	Amino acid metabolism	Cysteine and methionine metabolism	0.0206386	0.111169	LOC132599860	11.5001	3.52357	0.00121061	0.00297908	up	yes
lbb00270	Metabolism	Amino acid metabolism	Cysteine and methionine metabolism	0.0206386	0.111169	LOC132609540	11.6192	3.53843	0.00214814	0.00506713	up	yes
lbb00270	Metabolism	Amino acid metabolism	Cysteine and methionine metabolism	0.0206386	0.111169	LOC132632960	2.87219	1.52215	0.00692524	0.0149064	up	yes
lbb00270	Metabolism	Amino acid metabolism	Cysteine and methionine metabolism	0.0206386	0.111169	LOC132630222	11.2141	3.48724	0.00701086	0.0150762	up	yes
lbb00270	Metabolism	Amino acid metabolism	Cysteine and methionine metabolism	0.0206386	0.111169	LOC132645761	3.80932	1.92953	0.00945875	0.0198866	up	yes
lbb00270	Metabolism	Amino acid metabolism	Cysteine and methionine metabolism	0.0206386	0.111169	LOC132611296	2.9575	1.56438	0.0119201	0.0245448	up	yes
lbb00270	Metabolism	Amino acid metabolism	Cysteine and methionine metabolism	0.0206386	0.111169	LOC132604047	2.68222	1.42343	0.0160313	0.0321435	up	yes
lbb00950	Metabolism	Biosynthesis of other secondary metabolites	Isoquinoline alkaloid biosynthesis	0.0215248	0.111169	LOC132628881	0.0673969	-3.89117	3.21137e-284	1.57101e-281	down	yes
lbb00950	Metabolism	Biosynthesis of other secondary metabolites	Isoquinoline alkaloid biosynthesis	0.0215248	0.111169	LOC132617837	0.332274	-1.58956	2.23355e-81	1.06639e-79	down	yes
lbb00950	Metabolism	Biosynthesis of other secondary metabolites	Isoquinoline alkaloid biosynthesis	0.0215248	0.111169	LOC132641132	0.471934	-1.08334	8.18583e-57	2.4111e-55	down	yes
lbb00950	Metabolism	Biosynthesis of other secondary metabolites	Isoquinoline alkaloid biosynthesis	0.0215248	0.111169	LOC132623595	0.0169522	-5.88239	1.65472e-37	2.92129e-36	down	yes
lbb00950	Metabolism	Biosynthesis of other secondary metabolites	Isoquinoline alkaloid biosynthesis	0.0215248	0.111169	LOC132621668	0.420424	-1.25008	8.89791e-34	1.38665e-32	down	yes
lbb00950	Metabolism	Biosynthesis of other secondary metabolites	Isoquinoline alkaloid biosynthesis	0.0215248	0.111169	LOC132610369	0.361481	-1.46801	2.21296e-27	2.69963e-26	down	yes
lbb00950	Metabolism	Biosynthesis of other secondary metabolites	Isoquinoline alkaloid biosynthesis	0.0215248	0.111169	LOC132600628	6.59553	2.72149	7.1549e-27	8.58562e-26	up	yes
lbb00950	Metabolism	Biosynthesis of other secondary metabolites	Isoquinoline alkaloid biosynthesis	0.0215248	0.111169	LOC132603398	0.481096	-1.0556	1.01785e-26	1.21405e-25	down	yes
lbb00950	Metabolism	Biosynthesis of other secondary metabolites	Isoquinoline alkaloid biosynthesis	0.0215248	0.111169	LOC132614443	0.464302	-1.10687	1.22181e-26	1.45373e-25	down	yes
lbb00950	Metabolism	Biosynthesis of other secondary metabolites	Isoquinoline alkaloid biosynthesis	0.0215248	0.111169	LOC132617934	3.53919	1.82342	4.73231e-23	4.86269e-22	up	yes
lbb00950	Metabolism	Biosynthesis of other secondary metabolites	Isoquinoline alkaloid biosynthesis	0.0215248	0.111169	LOC132632605	0.439959	-1.18456	7.35426e-22	7.2059e-21	down	yes
lbb00950	Metabolism	Biosynthesis of other secondary metabolites	Isoquinoline alkaloid biosynthesis	0.0215248	0.111169	LOC132614388	282.81	8.14369	2.85335e-19	2.47406e-18	up	yes
lbb00950	Metabolism	Biosynthesis of other secondary metabolites	Isoquinoline alkaloid biosynthesis	0.0215248	0.111169	LOC132635548	25.6726	4.68216	2.48003e-17	1.93244e-16	up	yes
lbb00950	Metabolism	Biosynthesis of other secondary metabolites	Isoquinoline alkaloid biosynthesis	0.0215248	0.111169	LOC132641885	12.4748	3.64095	7.49952e-17	5.6938e-16	up	yes
lbb00950	Metabolism	Biosynthesis of other secondary metabolites	Isoquinoline alkaloid biosynthesis	0.0215248	0.111169	LOC132618838	72.5866	6.18163	9.85322e-17	7.43728e-16	up	yes
lbb00950	Metabolism	Biosynthesis of other secondary metabolites	Isoquinoline alkaloid biosynthesis	0.0215248	0.111169	LOC132618165	3.70419	1.88916	7.29292e-14	4.68187e-13	up	yes
lbb00950	Metabolism	Biosynthesis of other secondary metabolites	Isoquinoline alkaloid biosynthesis	0.0215248	0.111169	LOC132635517	0.0775372	-3.68897	6.60119e-11	3.48107e-10	down	yes
lbb00950	Metabolism	Biosynthesis of other secondary metabolites	Isoquinoline alkaloid biosynthesis	0.0215248	0.111169	LOC132641883	4.5389	2.18234	1.05382e-05	3.44121e-05	up	yes
lbb00950	Metabolism	Biosynthesis of other secondary metabolites	Isoquinoline alkaloid biosynthesis	0.0215248	0.111169	LOC132619124	7.73871	2.95209	0.00497571	0.0110069	up	yes
lbb00950	Metabolism	Biosynthesis of other secondary metabolites	Isoquinoline alkaloid biosynthesis	0.0215248	0.111169	LOC132601628	2.28051	1.18936	0.0166972	0.0333538	up	yes
lbb00950	Metabolism	Biosynthesis of other secondary metabolites	Isoquinoline alkaloid biosynthesis	0.0215248	0.111169	LOC132635549	0.432522	-1.20915	0.0180024	0.0357474	down	yes
lbb00950	Metabolism	Biosynthesis of other secondary metabolites	Isoquinoline alkaloid biosynthesis	0.0215248	0.111169	LOC132601647	2.17673	1.12216	0.0227919	0.0442175	up	yes
lbb00945	Metabolism	Biosynthesis of other secondary metabolites	Stilbenoid, diarylheptanoid and gingerol biosynthesis	0.0219705	0.111169	LOC132622191	0.101398	-3.30189	7.74471e-154	1.08926e-151	down	yes
lbb00945	Metabolism	Biosynthesis of other secondary metabolites	Stilbenoid, diarylheptanoid and gingerol biosynthesis	0.0219705	0.111169	LOC132626332	0.123308	-3.01966	5.74386e-86	2.98283e-84	down	yes
lbb00945	Metabolism	Biosynthesis of other secondary metabolites	Stilbenoid, diarylheptanoid and gingerol biosynthesis	0.0219705	0.111169	LOC132604504	0.0699431	-3.83767	8.58392e-68	3.21945e-66	down	yes
lbb00945	Metabolism	Biosynthesis of other secondary metabolites	Stilbenoid, diarylheptanoid and gingerol biosynthesis	0.0219705	0.111169	LOC132600726	0.117708	-3.08671	1.60966e-59	5.00313e-58	down	yes
lbb00945	Metabolism	Biosynthesis of other secondary metabolites	Stilbenoid, diarylheptanoid and gingerol biosynthesis	0.0219705	0.111169	LOC132633084	0.383406	-1.38305	3.72274e-35	6.06765e-34	down	yes
lbb00945	Metabolism	Biosynthesis of other secondary metabolites	Stilbenoid, diarylheptanoid and gingerol biosynthesis	0.0219705	0.111169	LOC132645355	0.450906	-1.1491	3.05949e-32	4.51566e-31	down	yes
lbb00945	Metabolism	Biosynthesis of other secondary metabolites	Stilbenoid, diarylheptanoid and gingerol biosynthesis	0.0219705	0.111169	LOC132636574	0.45472	-1.13695	5.44821e-23	5.58301e-22	down	yes
lbb00945	Metabolism	Biosynthesis of other secondary metabolites	Stilbenoid, diarylheptanoid and gingerol biosynthesis	0.0219705	0.111169	LOC132600504	0.0465956	-4.42366	1.28075e-22	1.29012e-21	down	yes
lbb00945	Metabolism	Biosynthesis of other secondary metabolites	Stilbenoid, diarylheptanoid and gingerol biosynthesis	0.0219705	0.111169	LOC132623536	0.285416	-1.80886	4.80198e-21	4.56594e-20	down	yes
lbb00945	Metabolism	Biosynthesis of other secondary metabolites	Stilbenoid, diarylheptanoid and gingerol biosynthesis	0.0219705	0.111169	LOC132640606	0.279649	-1.83831	1.72322e-19	1.51241e-18	down	yes
lbb00945	Metabolism	Biosynthesis of other secondary metabolites	Stilbenoid, diarylheptanoid and gingerol biosynthesis	0.0219705	0.111169	LOC132644735	2.91692	1.54444	1.38477e-18	1.15472e-17	up	yes
lbb00945	Metabolism	Biosynthesis of other secondary metabolites	Stilbenoid, diarylheptanoid and gingerol biosynthesis	0.0219705	0.111169	LOC132600786	0.0808996	-3.62772	5.20489e-18	4.20213e-17	down	yes
lbb00945	Metabolism	Biosynthesis of other secondary metabolites	Stilbenoid, diarylheptanoid and gingerol biosynthesis	0.0219705	0.111169	LOC132600727	0.140529	-2.83106	5.33468e-18	4.30177e-17	down	yes
lbb00945	Metabolism	Biosynthesis of other secondary metabolites	Stilbenoid, diarylheptanoid and gingerol biosynthesis	0.0219705	0.111169	LOC132607584	0.0898263	-3.47672	5.50986e-16	3.9971e-15	down	yes
lbb00945	Metabolism	Biosynthesis of other secondary metabolites	Stilbenoid, diarylheptanoid and gingerol biosynthesis	0.0219705	0.111169	LOC132607585	0.121754	-3.03795	2.37298e-15	1.6601e-14	down	yes
lbb00945	Metabolism	Biosynthesis of other secondary metabolites	Stilbenoid, diarylheptanoid and gingerol biosynthesis	0.0219705	0.111169	LOC132607583	0.122917	-3.02424	1.27008e-14	8.50798e-14	down	yes
lbb00945	Metabolism	Biosynthesis of other secondary metabolites	Stilbenoid, diarylheptanoid and gingerol biosynthesis	0.0219705	0.111169	LOC132624053	5.16995	2.37015	4.20977e-13	2.58365e-12	up	yes
lbb00945	Metabolism	Biosynthesis of other secondary metabolites	Stilbenoid, diarylheptanoid and gingerol biosynthesis	0.0219705	0.111169	LOC132636416	2.28584	1.19272	4.68344e-10	2.30183e-09	up	yes
lbb00945	Metabolism	Biosynthesis of other secondary metabolites	Stilbenoid, diarylheptanoid and gingerol biosynthesis	0.0219705	0.111169	LOC132624395	2.12198	1.08541	6.98149e-10	3.38204e-09	up	yes
lbb00945	Metabolism	Biosynthesis of other secondary metabolites	Stilbenoid, diarylheptanoid and gingerol biosynthesis	0.0219705	0.111169	LOC132606622	0.317267	-1.65623	2.9273e-09	1.34877e-08	down	yes
lbb00945	Metabolism	Biosynthesis of other secondary metabolites	Stilbenoid, diarylheptanoid and gingerol biosynthesis	0.0219705	0.111169	LOC132636398	0.0131721	-6.24637	3.28846e-09	1.50838e-08	down	yes
lbb00945	Metabolism	Biosynthesis of other secondary metabolites	Stilbenoid, diarylheptanoid and gingerol biosynthesis	0.0219705	0.111169	LOC132627190	2.21072	1.14452	5.96183e-09	2.67537e-08	up	yes
lbb00945	Metabolism	Biosynthesis of other secondary metabolites	Stilbenoid, diarylheptanoid and gingerol biosynthesis	0.0219705	0.111169	LOC132644708	3.47162	1.79561	1.74686e-08	7.54321e-08	up	yes
lbb00945	Metabolism	Biosynthesis of other secondary metabolites	Stilbenoid, diarylheptanoid and gingerol biosynthesis	0.0219705	0.111169	LOC132605176	0.000179041	-12.4474	4.70655e-08	1.9498e-07	down	yes
lbb00945	Metabolism	Biosynthesis of other secondary metabolites	Stilbenoid, diarylheptanoid and gingerol biosynthesis	0.0219705	0.111169	LOC132605865	0.262429	-1.93	2.05426e-07	8.03123e-07	down	yes
lbb00945	Metabolism	Biosynthesis of other secondary metabolites	Stilbenoid, diarylheptanoid and gingerol biosynthesis	0.0219705	0.111169	LOC132618356	0.405409	-1.30255	3.26613e-07	1.2541e-06	down	yes
lbb00945	Metabolism	Biosynthesis of other secondary metabolites	Stilbenoid, diarylheptanoid and gingerol biosynthesis	0.0219705	0.111169	LOC132604041	2792.15	11.4472	7.03028e-07	2.61336e-06	up	yes
lbb00945	Metabolism	Biosynthesis of other secondary metabolites	Stilbenoid, diarylheptanoid and gingerol biosynthesis	0.0219705	0.111169	LOC132609942	3.58306	1.84119	8.28913e-07	3.05492e-06	up	yes
lbb00945	Metabolism	Biosynthesis of other secondary metabolites	Stilbenoid, diarylheptanoid and gingerol biosynthesis	0.0219705	0.111169	LOC132606507	0.497549	-1.00709	1.29203e-06	4.66543e-06	down	yes
lbb00945	Metabolism	Biosynthesis of other secondary metabolites	Stilbenoid, diarylheptanoid and gingerol biosynthesis	0.0219705	0.111169	LOC132622192	0.42541	-1.23307	2.01627e-06	7.1214e-06	down	yes
lbb00945	Metabolism	Biosynthesis of other secondary metabolites	Stilbenoid, diarylheptanoid and gingerol biosynthesis	0.0219705	0.111169	LOC132605521	3.49684	1.80605	1.16642e-05	3.78764e-05	up	yes
lbb00945	Metabolism	Biosynthesis of other secondary metabolites	Stilbenoid, diarylheptanoid and gingerol biosynthesis	0.0219705	0.111169	LOC132621414	2.27063	1.1831	4.72413e-05	0.000141942	up	yes
lbb00945	Metabolism	Biosynthesis of other secondary metabolites	Stilbenoid, diarylheptanoid and gingerol biosynthesis	0.0219705	0.111169	LOC132636035	0.107654	-3.21553	0.000171897	0.000480647	down	yes
lbb00945	Metabolism	Biosynthesis of other secondary metabolites	Stilbenoid, diarylheptanoid and gingerol biosynthesis	0.0219705	0.111169	LOC132604315	10.3343	3.36937	0.000220234	0.000606413	up	yes
lbb00945	Metabolism	Biosynthesis of other secondary metabolites	Stilbenoid, diarylheptanoid and gingerol biosynthesis	0.0219705	0.111169	LOC132615257	0.187683	-2.41363	0.000488903	0.00127692	down	yes
lbb00945	Metabolism	Biosynthesis of other secondary metabolites	Stilbenoid, diarylheptanoid and gingerol biosynthesis	0.0219705	0.111169	LOC132638826	1267.48	10.3078	0.000774251	0.00196621	up	yes
lbb00945	Metabolism	Biosynthesis of other secondary metabolites	Stilbenoid, diarylheptanoid and gingerol biosynthesis	0.0219705	0.111169	LOC132642646	0.221856	-2.17231	0.00112054	0.00276875	down	yes
lbb00945	Metabolism	Biosynthesis of other secondary metabolites	Stilbenoid, diarylheptanoid and gingerol biosynthesis	0.0219705	0.111169	LOC132598820	2.02371	1.017	0.00131434	0.00321002	up	yes
lbb00945	Metabolism	Biosynthesis of other secondary metabolites	Stilbenoid, diarylheptanoid and gingerol biosynthesis	0.0219705	0.111169	LOC132627758	0.000437704	-11.1578	0.00201642	0.00478045	down	yes
lbb00945	Metabolism	Biosynthesis of other secondary metabolites	Stilbenoid, diarylheptanoid and gingerol biosynthesis	0.0219705	0.111169	LOC132644636	3.14582	1.65344	0.00250924	0.00584982	up	yes
lbb00945	Metabolism	Biosynthesis of other secondary metabolites	Stilbenoid, diarylheptanoid and gingerol biosynthesis	0.0219705	0.111169	LOC132622232	0.101818	-3.29594	0.00281419	0.00650236	down	yes
lbb00945	Metabolism	Biosynthesis of other secondary metabolites	Stilbenoid, diarylheptanoid and gingerol biosynthesis	0.0219705	0.111169	LOC132636570	10.4999	3.3923	0.00677736	0.0146226	up	yes
lbb00945	Metabolism	Biosynthesis of other secondary metabolites	Stilbenoid, diarylheptanoid and gingerol biosynthesis	0.0219705	0.111169	LOC132611389	5.38145	2.42799	0.0102836	0.0214644	up	yes
lbb00945	Metabolism	Biosynthesis of other secondary metabolites	Stilbenoid, diarylheptanoid and gingerol biosynthesis	0.0219705	0.111169	LOC132617324	1473.63	10.5252	0.0181228	0.0359654	up	yes
lbb00945	Metabolism	Biosynthesis of other secondary metabolites	Stilbenoid, diarylheptanoid and gingerol biosynthesis	0.0219705	0.111169	LOC132617216	2.74389	1.45622	0.02244	0.0435974	up	yes
lbb00860	Metabolism	Metabolism of cofactors and vitamins	Porphyrin metabolism	0.0221783	0.111169	LOC132598535	0.196756	-2.34552	0	0	down	yes
lbb00860	Metabolism	Metabolism of cofactors and vitamins	Porphyrin metabolism	0.0221783	0.111169	LOC132634993	0.315173	-1.66579	7.76722e-147	9.74656e-145	down	yes
lbb00860	Metabolism	Metabolism of cofactors and vitamins	Porphyrin metabolism	0.0221783	0.111169	LOC132644478	8.27688	3.04909	4.0646e-132	4.1576e-130	up	yes
lbb00860	Metabolism	Metabolism of cofactors and vitamins	Porphyrin metabolism	0.0221783	0.111169	LOC132600484	0.335561	-1.57535	3.97013e-122	3.62194e-120	down	yes
lbb00860	Metabolism	Metabolism of cofactors and vitamins	Porphyrin metabolism	0.0221783	0.111169	LOC132641401	0.222095	-2.17075	2.35486e-91	1.33819e-89	down	yes
lbb00860	Metabolism	Metabolism of cofactors and vitamins	Porphyrin metabolism	0.0221783	0.111169	LOC132627677	0.30437	-1.7161	8.47205e-89	4.62741e-87	down	yes
lbb00860	Metabolism	Metabolism of cofactors and vitamins	Porphyrin metabolism	0.0221783	0.111169	LOC132598881	0.221539	-2.17437	1.32421e-81	6.36735e-80	down	yes
lbb00860	Metabolism	Metabolism of cofactors and vitamins	Porphyrin metabolism	0.0221783	0.111169	LOC132636956	0.427437	-1.22622	7.31608e-47	1.67996e-45	down	yes
lbb00860	Metabolism	Metabolism of cofactors and vitamins	Porphyrin metabolism	0.0221783	0.111169	LOC132614428	13.7583	3.78223	2.81519e-40	5.41771e-39	up	yes
lbb00860	Metabolism	Metabolism of cofactors and vitamins	Porphyrin metabolism	0.0221783	0.111169	LOC132611215	0.311546	-1.68248	4.68996e-32	6.86214e-31	down	yes
lbb00860	Metabolism	Metabolism of cofactors and vitamins	Porphyrin metabolism	0.0221783	0.111169	LOC132645872	0.476863	-1.06835	8.46181e-31	1.18567e-29	down	yes
lbb00860	Metabolism	Metabolism of cofactors and vitamins	Porphyrin metabolism	0.0221783	0.111169	LOC132644882	0.495604	-1.01274	5.95381e-26	6.9181e-25	down	yes
lbb00860	Metabolism	Metabolism of cofactors and vitamins	Porphyrin metabolism	0.0221783	0.111169	LOC132629085	0.476938	-1.06812	1.6834e-20	1.5585e-19	down	yes
lbb00860	Metabolism	Metabolism of cofactors and vitamins	Porphyrin metabolism	0.0221783	0.111169	LOC132636485	2.98796	1.57916	4.32058e-20	3.9152e-19	up	yes
lbb00860	Metabolism	Metabolism of cofactors and vitamins	Porphyrin metabolism	0.0221783	0.111169	LOC132626757	0.015928	-5.97229	6.64706e-17	5.06596e-16	down	yes
lbb00860	Metabolism	Metabolism of cofactors and vitamins	Porphyrin metabolism	0.0221783	0.111169	LOC132609007	0.3835	-1.3827	6.41034e-16	4.63144e-15	down	yes
lbb00860	Metabolism	Metabolism of cofactors and vitamins	Porphyrin metabolism	0.0221783	0.111169	LOC132644837	2.29163	1.19637	7.07016e-13	4.26471e-12	up	yes
lbb00860	Metabolism	Metabolism of cofactors and vitamins	Porphyrin metabolism	0.0221783	0.111169	LOC132629093	2.09717	1.06845	1.51578e-10	7.76051e-10	up	yes
lbb00860	Metabolism	Metabolism of cofactors and vitamins	Porphyrin metabolism	0.0221783	0.111169	LOC132628742	2.03316	1.02372	9.01993e-10	4.33036e-09	up	yes
lbb00860	Metabolism	Metabolism of cofactors and vitamins	Porphyrin metabolism	0.0221783	0.111169	LOC132604280	2.58802	1.37185	5.27114e-09	2.37744e-08	up	yes
lbb00860	Metabolism	Metabolism of cofactors and vitamins	Porphyrin metabolism	0.0221783	0.111169	LOC132627004	0.447548	-1.15989	1.69507e-07	6.67176e-07	down	yes
lbb00860	Metabolism	Metabolism of cofactors and vitamins	Porphyrin metabolism	0.0221783	0.111169	LOC132603860	0.240988	-2.05296	6.94176e-07	2.5826e-06	down	yes
lbb00860	Metabolism	Metabolism of cofactors and vitamins	Porphyrin metabolism	0.0221783	0.111169	LOC132627170	2.15144	1.1053	1.83542e-05	5.80848e-05	up	yes
lbb00860	Metabolism	Metabolism of cofactors and vitamins	Porphyrin metabolism	0.0221783	0.111169	LOC132627904	2.01887	1.01355	3.69851e-05	0.000112705	up	yes
lbb00860	Metabolism	Metabolism of cofactors and vitamins	Porphyrin metabolism	0.0221783	0.111169	LOC132609766	0.206857	-2.27329	0.00450609	0.0100531	down	yes
lbb00630	Metabolism	Carbohydrate metabolism	Glyoxylate and dicarboxylate metabolism	0.0232881	0.111169	LOC132606362	6.54933	2.71135	3.48525e-189	7.58998e-187	up	yes
lbb00630	Metabolism	Carbohydrate metabolism	Glyoxylate and dicarboxylate metabolism	0.0232881	0.111169	LOC132604187	0.350488	-1.51256	4.33492e-189	9.37981e-187	down	yes
lbb00630	Metabolism	Carbohydrate metabolism	Glyoxylate and dicarboxylate metabolism	0.0232881	0.111169	LOC132621519	0.126795	-2.97942	1.25876e-163	1.99481e-161	down	yes
lbb00630	Metabolism	Carbohydrate metabolism	Glyoxylate and dicarboxylate metabolism	0.0232881	0.111169	LOC132613798	0.186762	-2.42073	7.12559e-140	8.04429e-138	down	yes
lbb00630	Metabolism	Carbohydrate metabolism	Glyoxylate and dicarboxylate metabolism	0.0232881	0.111169	LOC132604582	0.243053	-2.04066	6.79806e-113	5.54272e-111	down	yes
lbb00630	Metabolism	Carbohydrate metabolism	Glyoxylate and dicarboxylate metabolism	0.0232881	0.111169	LOC132609192	0.212692	-2.23316	2.40244e-106	1.72175e-104	down	yes
lbb00630	Metabolism	Carbohydrate metabolism	Glyoxylate and dicarboxylate metabolism	0.0232881	0.111169	LOC132629359	0.333051	-1.58619	3.50821e-79	1.60896e-77	down	yes
lbb00630	Metabolism	Carbohydrate metabolism	Glyoxylate and dicarboxylate metabolism	0.0232881	0.111169	LOC132603368	0.283424	-1.81897	6.54471e-73	2.70731e-71	down	yes
lbb00630	Metabolism	Carbohydrate metabolism	Glyoxylate and dicarboxylate metabolism	0.0232881	0.111169	LOC132631902	0.412521	-1.27746	2.57182e-68	9.76511e-67	down	yes
lbb00630	Metabolism	Carbohydrate metabolism	Glyoxylate and dicarboxylate metabolism	0.0232881	0.111169	LOC132604188	0.315578	-1.66393	2.92003e-64	1.00433e-62	down	yes
lbb00630	Metabolism	Carbohydrate metabolism	Glyoxylate and dicarboxylate metabolism	0.0232881	0.111169	LOC132615855	0.45221	-1.14493	8.27541e-58	2.48741e-56	down	yes
lbb00630	Metabolism	Carbohydrate metabolism	Glyoxylate and dicarboxylate metabolism	0.0232881	0.111169	LOC132622821	2.8959	1.53401	2.2578e-54	6.27258e-53	up	yes
lbb00630	Metabolism	Carbohydrate metabolism	Glyoxylate and dicarboxylate metabolism	0.0232881	0.111169	LOC132645065	0.470611	-1.08739	6.31189e-47	1.45234e-45	down	yes
lbb00630	Metabolism	Carbohydrate metabolism	Glyoxylate and dicarboxylate metabolism	0.0232881	0.111169	LOC132607143	2.37296	1.24669	9.58885e-38	1.70354e-36	up	yes
lbb00630	Metabolism	Carbohydrate metabolism	Glyoxylate and dicarboxylate metabolism	0.0232881	0.111169	LOC132604223	2.4167	1.27304	5.11141e-35	8.31097e-34	up	yes
lbb00630	Metabolism	Carbohydrate metabolism	Glyoxylate and dicarboxylate metabolism	0.0232881	0.111169	LOC132643520	6.67911	2.73966	1.27608e-33	1.97678e-32	up	yes
lbb00630	Metabolism	Carbohydrate metabolism	Glyoxylate and dicarboxylate metabolism	0.0232881	0.111169	LOC132625552	8.54925	3.0958	1.9286e-32	2.87162e-31	up	yes
lbb00630	Metabolism	Carbohydrate metabolism	Glyoxylate and dicarboxylate metabolism	0.0232881	0.111169	LOC132609221	0.0867235	-3.52743	8.66014e-32	1.25568e-30	down	yes
lbb00630	Metabolism	Carbohydrate metabolism	Glyoxylate and dicarboxylate metabolism	0.0232881	0.111169	E2270_pgp059	0.0309068	-5.01593	5.59041e-28	7.03333e-27	down	yes
lbb00630	Metabolism	Carbohydrate metabolism	Glyoxylate and dicarboxylate metabolism	0.0232881	0.111169	LOC132640953	0.0301424	-5.05206	2.37564e-27	2.89389e-26	down	yes
lbb00630	Metabolism	Carbohydrate metabolism	Glyoxylate and dicarboxylate metabolism	0.0232881	0.111169	LOC132620360	24.0944	4.59063	2.96126e-24	3.2017e-23	up	yes
lbb00630	Metabolism	Carbohydrate metabolism	Glyoxylate and dicarboxylate metabolism	0.0232881	0.111169	LOC132618919	2.07551	1.05347	3.09925e-21	2.96444e-20	up	yes
lbb00630	Metabolism	Carbohydrate metabolism	Glyoxylate and dicarboxylate metabolism	0.0232881	0.111169	LOC132633361	0.364286	-1.45686	7.07363e-20	6.34184e-19	down	yes
lbb00630	Metabolism	Carbohydrate metabolism	Glyoxylate and dicarboxylate metabolism	0.0232881	0.111169	LOC132645922	2.06596	1.04681	1.19339e-17	9.46271e-17	up	yes
lbb00630	Metabolism	Carbohydrate metabolism	Glyoxylate and dicarboxylate metabolism	0.0232881	0.111169	LOC132604393	0.360821	-1.47065	1.08331e-16	8.16412e-16	down	yes
lbb00630	Metabolism	Carbohydrate metabolism	Glyoxylate and dicarboxylate metabolism	0.0232881	0.111169	LOC132640331	2.53403	1.34143	3.34153e-16	2.45737e-15	up	yes
lbb00630	Metabolism	Carbohydrate metabolism	Glyoxylate and dicarboxylate metabolism	0.0232881	0.111169	LOC132609748	2.33956	1.22624	2.73522e-12	1.58339e-11	up	yes
lbb00630	Metabolism	Carbohydrate metabolism	Glyoxylate and dicarboxylate metabolism	0.0232881	0.111169	LOC132639259	0.484627	-1.04505	6.14181e-12	3.47556e-11	down	yes
lbb00630	Metabolism	Carbohydrate metabolism	Glyoxylate and dicarboxylate metabolism	0.0232881	0.111169	LOC132603375	5.49515	2.45816	1.06885e-09	5.09806e-09	up	yes
lbb00630	Metabolism	Carbohydrate metabolism	Glyoxylate and dicarboxylate metabolism	0.0232881	0.111169	LOC132632501	2.41779	1.27369	1.33294e-08	5.81611e-08	up	yes
lbb00630	Metabolism	Carbohydrate metabolism	Glyoxylate and dicarboxylate metabolism	0.0232881	0.111169	LOC132604224	2.6346	1.39758	2.62405e-08	1.11541e-07	up	yes
lbb00630	Metabolism	Carbohydrate metabolism	Glyoxylate and dicarboxylate metabolism	0.0232881	0.111169	LOC132617493	0.0679964	-3.8784	8.70034e-08	3.51502e-07	down	yes
lbb00630	Metabolism	Carbohydrate metabolism	Glyoxylate and dicarboxylate metabolism	0.0232881	0.111169	LOC132622971	3.43792	1.78154	1.39844e-06	5.02977e-06	up	yes
lbb00630	Metabolism	Carbohydrate metabolism	Glyoxylate and dicarboxylate metabolism	0.0232881	0.111169	LOC132618087	4.32993	2.11434	5.1436e-06	1.74057e-05	up	yes
lbb00630	Metabolism	Carbohydrate metabolism	Glyoxylate and dicarboxylate metabolism	0.0232881	0.111169	LOC132624683	0.494259	-1.01666	6.84847e-06	2.28294e-05	down	yes
lbb00630	Metabolism	Carbohydrate metabolism	Glyoxylate and dicarboxylate metabolism	0.0232881	0.111169	LOC132603378	2.74321	1.45587	2.93761e-05	9.06141e-05	up	yes
lbb00630	Metabolism	Carbohydrate metabolism	Glyoxylate and dicarboxylate metabolism	0.0232881	0.111169	LOC132623505	17.9083	4.16256	0.000316612	0.000851099	up	yes
lbb00630	Metabolism	Carbohydrate metabolism	Glyoxylate and dicarboxylate metabolism	0.0232881	0.111169	LOC132631998	2.37845	1.25002	0.000417012	0.00110117	up	yes
lbb00630	Metabolism	Carbohydrate metabolism	Glyoxylate and dicarboxylate metabolism	0.0232881	0.111169	LOC132623341	2.26289	1.17817	0.000774553	0.00196683	up	yes
lbb00630	Metabolism	Carbohydrate metabolism	Glyoxylate and dicarboxylate metabolism	0.0232881	0.111169	LOC132632000	2.00589	1.00424	0.0023343	0.00547563	up	yes
lbb00630	Metabolism	Carbohydrate metabolism	Glyoxylate and dicarboxylate metabolism	0.0232881	0.111169	LOC132631999	2.0946	1.06668	0.00240551	0.00562477	up	yes
lbb00630	Metabolism	Carbohydrate metabolism	Glyoxylate and dicarboxylate metabolism	0.0232881	0.111169	LOC132645761	3.80932	1.92953	0.00945875	0.0198866	up	yes
lbb00450	Metabolism	Metabolism of other amino acids	Selenocompound metabolism	0.0239469	0.111169	LOC132621300	0.27506	-1.86218	8.99156e-129	8.87456e-127	down	yes
lbb00450	Metabolism	Metabolism of other amino acids	Selenocompound metabolism	0.0239469	0.111169	LOC132607387	33.1484	5.05087	5.6349e-127	5.43446e-125	up	yes
lbb00450	Metabolism	Metabolism of other amino acids	Selenocompound metabolism	0.0239469	0.111169	LOC132610236	6.27883	2.65049	1.95553e-69	7.57853e-68	up	yes
lbb00450	Metabolism	Metabolism of other amino acids	Selenocompound metabolism	0.0239469	0.111169	LOC132607617	0.408878	-1.29026	3.20913e-51	8.25012e-50	down	yes
lbb00450	Metabolism	Metabolism of other amino acids	Selenocompound metabolism	0.0239469	0.111169	LOC132607271	0.479924	-1.05912	3.51144e-46	7.90192e-45	down	yes
lbb00450	Metabolism	Metabolism of other amino acids	Selenocompound metabolism	0.0239469	0.111169	LOC132635614	0.0619893	-4.01184	3.26484e-37	5.71898e-36	down	yes
lbb00450	Metabolism	Metabolism of other amino acids	Selenocompound metabolism	0.0239469	0.111169	LOC132635616	0.0627949	-3.99321	1.29621e-36	2.22212e-35	down	yes
lbb00450	Metabolism	Metabolism of other amino acids	Selenocompound metabolism	0.0239469	0.111169	LOC132626309	0.478114	-1.06457	1.74336e-24	1.91186e-23	down	yes
lbb00450	Metabolism	Metabolism of other amino acids	Selenocompound metabolism	0.0239469	0.111169	LOC132616830	2.40419	1.26555	1.69389e-15	1.19643e-14	up	yes
lbb00450	Metabolism	Metabolism of other amino acids	Selenocompound metabolism	0.0239469	0.111169	LOC132610891	3.18265	1.67023	1.38439e-11	7.65316e-11	up	yes
lbb00450	Metabolism	Metabolism of other amino acids	Selenocompound metabolism	0.0239469	0.111169	LOC132644489	0.19462	-2.36127	9.61179e-11	4.99302e-10	down	yes
lbb00450	Metabolism	Metabolism of other amino acids	Selenocompound metabolism	0.0239469	0.111169	LOC132644493	22.6158	4.49926	3.52203e-10	1.75245e-09	up	yes
lbb00450	Metabolism	Metabolism of other amino acids	Selenocompound metabolism	0.0239469	0.111169	LOC132598583	0.155772	-2.68249	4.77463e-09	2.16042e-08	down	yes
lbb00450	Metabolism	Metabolism of other amino acids	Selenocompound metabolism	0.0239469	0.111169	LOC132607506	15.5112	3.95524	9.54086e-09	4.20928e-08	up	yes
lbb00450	Metabolism	Metabolism of other amino acids	Selenocompound metabolism	0.0239469	0.111169	LOC132600120	0.155307	-2.68681	1.57441e-07	6.21933e-07	down	yes
lbb00450	Metabolism	Metabolism of other amino acids	Selenocompound metabolism	0.0239469	0.111169	LOC132634713	2.18482	1.12751	2.38459e-06	8.35323e-06	up	yes
lbb00450	Metabolism	Metabolism of other amino acids	Selenocompound metabolism	0.0239469	0.111169	LOC132625912	3.73977	1.90295	3.95981e-06	1.35506e-05	up	yes
lbb00450	Metabolism	Metabolism of other amino acids	Selenocompound metabolism	0.0239469	0.111169	LOC132600117	0.0937023	-3.41577	1.76431e-05	5.59721e-05	down	yes
lbb00450	Metabolism	Metabolism of other amino acids	Selenocompound metabolism	0.0239469	0.111169	LOC132600122	0.0545056	-4.19745	0.0001081	0.000310494	down	yes
lbb00450	Metabolism	Metabolism of other amino acids	Selenocompound metabolism	0.0239469	0.111169	LOC132600121	0.126541	-2.98232	0.000945724	0.00236518	down	yes
lbb00450	Metabolism	Metabolism of other amino acids	Selenocompound metabolism	0.0239469	0.111169	LOC132600114	0.112926	-3.14655	0.00387884	0.00876315	down	yes
lbb00600	Metabolism	Lipid metabolism	Sphingolipid metabolism	0.0244153	0.111169	LOC132623326	15.3523	3.94038	0	0	up	yes
lbb00600	Metabolism	Lipid metabolism	Sphingolipid metabolism	0.0244153	0.111169	LOC132606828	0.0950462	-3.39523	6.31273e-228	1.91969e-225	down	yes
lbb00600	Metabolism	Lipid metabolism	Sphingolipid metabolism	0.0244153	0.111169	LOC132632456	8.0166	3.00299	9.79531e-205	2.44919e-202	up	yes
lbb00600	Metabolism	Lipid metabolism	Sphingolipid metabolism	0.0244153	0.111169	LOC132630597	0.247008	-2.01737	9.72436e-153	1.34527e-150	down	yes
lbb00600	Metabolism	Lipid metabolism	Sphingolipid metabolism	0.0244153	0.111169	LOC132635693	0.231302	-2.11215	1.46063e-92	8.44239e-91	down	yes
lbb00600	Metabolism	Lipid metabolism	Sphingolipid metabolism	0.0244153	0.111169	LOC132610777	17.5515	4.13352	1.37069e-82	6.7643e-81	up	yes
lbb00600	Metabolism	Lipid metabolism	Sphingolipid metabolism	0.0244153	0.111169	LOC132625819	5.50091	2.45967	4.81509e-69	1.85329e-67	up	yes
lbb00600	Metabolism	Lipid metabolism	Sphingolipid metabolism	0.0244153	0.111169	LOC132599204	15.1795	3.92405	8.12918e-68	3.05568e-66	up	yes
lbb00600	Metabolism	Lipid metabolism	Sphingolipid metabolism	0.0244153	0.111169	LOC132641550	0.361601	-1.46753	2.08011e-57	6.21363e-56	down	yes
lbb00600	Metabolism	Lipid metabolism	Sphingolipid metabolism	0.0244153	0.111169	LOC132621488	4.14582	2.05166	6.81104e-48	1.60325e-46	up	yes
lbb00600	Metabolism	Lipid metabolism	Sphingolipid metabolism	0.0244153	0.111169	LOC132645562	0.375853	-1.41176	8.79076e-46	1.95219e-44	down	yes
lbb00600	Metabolism	Lipid metabolism	Sphingolipid metabolism	0.0244153	0.111169	LOC132621316	0.369152	-1.43771	2.53325e-44	5.36112e-43	down	yes
lbb00600	Metabolism	Lipid metabolism	Sphingolipid metabolism	0.0244153	0.111169	LOC132627139	5.9803	2.58022	1.4285e-40	2.76485e-39	up	yes
lbb00600	Metabolism	Lipid metabolism	Sphingolipid metabolism	0.0244153	0.111169	LOC132626986	0.466923	-1.09874	4.09127e-38	7.3458e-37	down	yes
lbb00600	Metabolism	Lipid metabolism	Sphingolipid metabolism	0.0244153	0.111169	LOC132632811	0.190619	-2.39124	3.5425e-33	5.40339e-32	down	yes
lbb00600	Metabolism	Lipid metabolism	Sphingolipid metabolism	0.0244153	0.111169	LOC132633475	0.437724	-1.19191	2.05505e-31	2.93684e-30	down	yes
lbb00600	Metabolism	Lipid metabolism	Sphingolipid metabolism	0.0244153	0.111169	LOC132627992	5.6893	2.50825	2.13261e-25	2.42459e-24	up	yes
lbb00600	Metabolism	Lipid metabolism	Sphingolipid metabolism	0.0244153	0.111169	LOC132614072	1.35329e-05	-16.1732	5.81267e-23	5.94746e-22	down	yes
lbb00600	Metabolism	Lipid metabolism	Sphingolipid metabolism	0.0244153	0.111169	LOC132632447	2.91985	1.54589	2.36422e-21	2.2691e-20	up	yes
lbb00600	Metabolism	Lipid metabolism	Sphingolipid metabolism	0.0244153	0.111169	LOC132622419	2.61489	1.38675	1.4642e-14	9.77148e-14	up	yes
lbb00600	Metabolism	Lipid metabolism	Sphingolipid metabolism	0.0244153	0.111169	LOC132607025	3.00837	1.58898	5.69683e-12	3.22699e-11	up	yes
lbb00600	Metabolism	Lipid metabolism	Sphingolipid metabolism	0.0244153	0.111169	LOC132641554	0.366506	-1.44809	1.02672e-11	5.7237e-11	down	yes
lbb00600	Metabolism	Lipid metabolism	Sphingolipid metabolism	0.0244153	0.111169	LOC132611290	0.197601	-2.33934	1.2304e-10	6.33983e-10	down	yes
lbb00600	Metabolism	Lipid metabolism	Sphingolipid metabolism	0.0244153	0.111169	LOC132641553	0.341	-1.55216	1.11252e-07	4.45842e-07	down	yes
lbb00600	Metabolism	Lipid metabolism	Sphingolipid metabolism	0.0244153	0.111169	LOC132627990	5.91342	2.56399	1.30255e-06	4.7019e-06	up	yes
lbb00600	Metabolism	Lipid metabolism	Sphingolipid metabolism	0.0244153	0.111169	LOC132627411	2.09386	1.06617	2.4432e-05	7.61567e-05	up	yes
lbb00600	Metabolism	Lipid metabolism	Sphingolipid metabolism	0.0244153	0.111169	LOC132601722	4.53046	2.17966	2.52033e-05	7.83729e-05	up	yes
lbb00600	Metabolism	Lipid metabolism	Sphingolipid metabolism	0.0244153	0.111169	LOC132631310	4.18592	2.06554	2.88367e-05	8.90804e-05	up	yes
lbb00600	Metabolism	Lipid metabolism	Sphingolipid metabolism	0.0244153	0.111169	LOC132628068	867.587	9.76086	0.000176458	0.000492626	up	yes
lbb00600	Metabolism	Lipid metabolism	Sphingolipid metabolism	0.0244153	0.111169	LOC132622878	0.00973358	-6.68281	0.000235495	0.000645168	down	yes
lbb00600	Metabolism	Lipid metabolism	Sphingolipid metabolism	0.0244153	0.111169	LOC132607103	2.53139	1.33993	0.000375387	0.000998204	up	yes
lbb00600	Metabolism	Lipid metabolism	Sphingolipid metabolism	0.0244153	0.111169	LOC132608338	4.83239	2.27274	0.000753755	0.00191748	up	yes
lbb00600	Metabolism	Lipid metabolism	Sphingolipid metabolism	0.0244153	0.111169	LOC132644043	3.34037	1.74001	0.0176456	0.0350927	up	yes
lbb00600	Metabolism	Lipid metabolism	Sphingolipid metabolism	0.0244153	0.111169	LOC132602338	2.0208	1.01493	0.022396	0.0435219	up	yes
lbb00195	Metabolism	Energy metabolism	Photosynthesis	0.0246099	0.111169	E2270_pgp050	0.045967	-4.44326	1.96899e-94	1.16602e-92	down	yes
lbb00195	Metabolism	Energy metabolism	Photosynthesis	0.0246099	0.111169	LOC132641027	0.310516	-1.68726	1.35498e-71	5.4579e-70	down	yes
lbb00195	Metabolism	Energy metabolism	Photosynthesis	0.0246099	0.111169	LOC132613597	0.252362	-1.98643	9.27118e-62	3.02074e-60	down	yes
lbb00195	Metabolism	Energy metabolism	Photosynthesis	0.0246099	0.111169	E2270_pgp051	0.0464574	-4.42795	1.02173e-55	2.92773e-54	down	yes
lbb00195	Metabolism	Energy metabolism	Photosynthesis	0.0246099	0.111169	LOC132637598	0.0730051	-3.77586	1.49457e-38	2.73142e-37	down	yes
lbb00195	Metabolism	Energy metabolism	Photosynthesis	0.0246099	0.111169	LOC132640957	0.0335559	-4.89729	4.39576e-32	6.43726e-31	down	yes
lbb00195	Metabolism	Energy metabolism	Photosynthesis	0.0246099	0.111169	E2270_pgp052	0.0550613	-4.18282	1.51829e-31	2.18457e-30	down	yes
lbb00195	Metabolism	Energy metabolism	Photosynthesis	0.0246099	0.111169	LOC132618427	2.16428	1.11388	1.81545e-31	2.60435e-30	up	yes
lbb00195	Metabolism	Energy metabolism	Photosynthesis	0.0246099	0.111169	LOC132640935	0.0288447	-5.11555	2.59525e-31	3.70413e-30	down	yes
lbb00195	Metabolism	Energy metabolism	Photosynthesis	0.0246099	0.111169	E2270_pgp053	0.0546188	-4.19446	2.02397e-28	2.58687e-27	down	yes
lbb00195	Metabolism	Energy metabolism	Photosynthesis	0.0246099	0.111169	LOC132598673	0.393656	-1.34499	2.59233e-27	3.15557e-26	down	yes
lbb00195	Metabolism	Energy metabolism	Photosynthesis	0.0246099	0.111169	LOC132604143	0.419096	-1.25465	7.71384e-27	9.24647e-26	down	yes
lbb00195	Metabolism	Energy metabolism	Photosynthesis	0.0246099	0.111169	LOC132604060	2.14589	1.10158	2.2404e-24	2.44187e-23	up	yes
lbb00195	Metabolism	Energy metabolism	Photosynthesis	0.0246099	0.111169	LOC132636531	0.0333853	-4.90464	4.70599e-23	4.83711e-22	down	yes
lbb00195	Metabolism	Energy metabolism	Photosynthesis	0.0246099	0.111169	LOC132639481	0.230562	-2.11677	1.24403e-21	1.20667e-20	down	yes
lbb00195	Metabolism	Energy metabolism	Photosynthesis	0.0246099	0.111169	E2270_pgp067	0.0629659	-3.98929	1.19537e-20	1.11402e-19	down	yes
lbb00195	Metabolism	Energy metabolism	Photosynthesis	0.0246099	0.111169	LOC132626536	0.0492928	-4.34248	3.3868e-20	3.08771e-19	down	yes
lbb00195	Metabolism	Energy metabolism	Photosynthesis	0.0246099	0.111169	LOC132626538	0.0470179	-4.41065	8.587e-20	7.65999e-19	down	yes
lbb00195	Metabolism	Energy metabolism	Photosynthesis	0.0246099	0.111169	LOC132640941	0.0454598	-4.45927	2.07631e-19	1.81194e-18	down	yes
lbb00195	Metabolism	Energy metabolism	Photosynthesis	0.0246099	0.111169	E2270_pgp087	0.0442211	-4.49912	9.45373e-19	7.95985e-18	down	yes
lbb00195	Metabolism	Energy metabolism	Photosynthesis	0.0246099	0.111169	LOC132639393	0.0533248	-4.22905	1.54378e-18	1.28446e-17	down	yes
lbb00195	Metabolism	Energy metabolism	Photosynthesis	0.0246099	0.111169	E2270_pgp070	0.115466	-3.11446	5.85688e-18	4.71498e-17	down	yes
lbb00195	Metabolism	Energy metabolism	Photosynthesis	0.0246099	0.111169	LOC132617292	0.128065	-2.96505	1.04653e-17	8.32173e-17	down	yes
lbb00195	Metabolism	Energy metabolism	Photosynthesis	0.0246099	0.111169	LOC132626551	0.042397	-4.55989	6.21616e-17	4.74613e-16	down	yes
lbb00195	Metabolism	Energy metabolism	Photosynthesis	0.0246099	0.111169	LOC132626549	0.0433477	-4.5279	1.97904e-16	1.47467e-15	down	yes
lbb00195	Metabolism	Energy metabolism	Photosynthesis	0.0246099	0.111169	LOC132627030	3.06256	1.61474	4.94983e-16	3.60012e-15	up	yes
lbb00195	Metabolism	Energy metabolism	Photosynthesis	0.0246099	0.111169	E2270_pgp068	0.0874289	-3.51575	9.92788e-16	7.10443e-15	down	yes
lbb00195	Metabolism	Energy metabolism	Photosynthesis	0.0246099	0.111169	LOC132618536	2.62666	1.39323	1.25341e-14	8.39962e-14	up	yes
lbb00195	Metabolism	Energy metabolism	Photosynthesis	0.0246099	0.111169	LOC132601449	0.0933449	-3.42129	2.75939e-12	1.5971e-11	down	yes
lbb00195	Metabolism	Energy metabolism	Photosynthesis	0.0246099	0.111169	E2270_pgp071	0.125221	-2.99745	3.03787e-12	1.75317e-11	down	yes
lbb00195	Metabolism	Energy metabolism	Photosynthesis	0.0246099	0.111169	LOC132640959	0.174318	-2.5202	5.97678e-11	3.16365e-10	down	yes
lbb00195	Metabolism	Energy metabolism	Photosynthesis	0.0246099	0.111169	E2270_pgp072	0.124919	-3.00093	1.09544e-10	5.66515e-10	down	yes
lbb00195	Metabolism	Energy metabolism	Photosynthesis	0.0246099	0.111169	LOC132615504	0.355282	-1.49296	2.22737e-10	1.12468e-09	down	yes
lbb00195	Metabolism	Energy metabolism	Photosynthesis	0.0246099	0.111169	LOC132634848	23.9457	4.58169	9.27566e-10	4.44807e-09	up	yes
lbb00195	Metabolism	Energy metabolism	Photosynthesis	0.0246099	0.111169	LOC132646004	2.43671	1.28494	5.84217e-09	2.62412e-08	up	yes
lbb00195	Metabolism	Energy metabolism	Photosynthesis	0.0246099	0.111169	E2270_pgp073	0.120392	-3.05419	7.40573e-09	3.30094e-08	down	yes
lbb00195	Metabolism	Energy metabolism	Photosynthesis	0.0246099	0.111169	LOC132640960	0.240027	-2.05873	2.64313e-08	1.12295e-07	down	yes
lbb00195	Metabolism	Energy metabolism	Photosynthesis	0.0246099	0.111169	E2270_pgp047	0.236718	-2.07876	2.17074e-07	8.46404e-07	down	yes
lbb00195	Metabolism	Energy metabolism	Photosynthesis	0.0246099	0.111169	E2270_pgp048	0.250858	-1.99506	0.000262053	0.000712781	down	yes
lbb00195	Metabolism	Energy metabolism	Photosynthesis	0.0246099	0.111169	LOC132635203	3.99719	1.99899	0.00242553	0.00566994	up	yes
lbb00195	Metabolism	Energy metabolism	Photosynthesis	0.0246099	0.111169	E2270_pgp057	0.35503	-1.49399	0.00649942	0.0140751	down	yes
lbb00195	Metabolism	Energy metabolism	Photosynthesis	0.0246099	0.111169	LOC132601288	0.407988	-1.2934	0.00833877	0.0177073	down	yes
lbb00195	Metabolism	Energy metabolism	Photosynthesis	0.0246099	0.111169	LOC132601232	0.024214	-5.36801	0.00948544	0.0199365	down	yes
lbb00195	Metabolism	Energy metabolism	Photosynthesis	0.0246099	0.111169	LOC132603472	5.7037	2.5119	0.00970212	0.0203539	up	yes
lbb00195	Metabolism	Energy metabolism	Photosynthesis	0.0246099	0.111169	LOC132624167	6.73175	2.75098	0.022968	0.0445412	up	yes
lbb00908	Metabolism	Metabolism of terpenoids and polyketides	Zeatin biosynthesis	0.0266565	0.1164	LOC132636882	0.0841499	-3.57089	2.02531e-18	1.67191e-17	down	yes
lbb00908	Metabolism	Metabolism of terpenoids and polyketides	Zeatin biosynthesis	0.0266565	0.1164	LOC132640414	0.0817017	-3.61349	4.37532e-17	3.37035e-16	down	yes
lbb00908	Metabolism	Metabolism of terpenoids and polyketides	Zeatin biosynthesis	0.0266565	0.1164	LOC132614533	0.0628077	-3.99291	1.96569e-14	1.3038e-13	down	yes
lbb00908	Metabolism	Metabolism of terpenoids and polyketides	Zeatin biosynthesis	0.0266565	0.1164	LOC132623969	10568.4	13.3675	9.48801e-14	6.04849e-13	up	yes
lbb00908	Metabolism	Metabolism of terpenoids and polyketides	Zeatin biosynthesis	0.0266565	0.1164	LOC132628065	0.0508287	-4.29821	2.09779e-12	1.22616e-11	down	yes
lbb00908	Metabolism	Metabolism of terpenoids and polyketides	Zeatin biosynthesis	0.0266565	0.1164	LOC132636886	0.266596	-1.90727	3.29265e-12	1.89567e-11	down	yes
lbb00908	Metabolism	Metabolism of terpenoids and polyketides	Zeatin biosynthesis	0.0266565	0.1164	LOC132605374	11.5489	3.52968	8.30947e-11	4.34795e-10	up	yes
lbb00908	Metabolism	Metabolism of terpenoids and polyketides	Zeatin biosynthesis	0.0266565	0.1164	LOC132614537	0.0430969	-4.53627	4.46461e-10	2.19876e-09	down	yes
lbb00908	Metabolism	Metabolism of terpenoids and polyketides	Zeatin biosynthesis	0.0266565	0.1164	LOC132605487	0.052583	-4.24926	5.46574e-10	2.67068e-09	down	yes
lbb00908	Metabolism	Metabolism of terpenoids and polyketides	Zeatin biosynthesis	0.0266565	0.1164	LOC132636999	7.01243	2.80991	2.65318e-07	1.02657e-06	up	yes
lbb00908	Metabolism	Metabolism of terpenoids and polyketides	Zeatin biosynthesis	0.0266565	0.1164	LOC132600509	16.5866	4.05195	3.59881e-06	1.23717e-05	up	yes
lbb00908	Metabolism	Metabolism of terpenoids and polyketides	Zeatin biosynthesis	0.0266565	0.1164	LOC132613936	2.08691	1.06137	6.01153e-06	2.01789e-05	up	yes
lbb00908	Metabolism	Metabolism of terpenoids and polyketides	Zeatin biosynthesis	0.0266565	0.1164	LOC132640422	2.39587	1.26055	1.56313e-05	4.9918e-05	up	yes
lbb00908	Metabolism	Metabolism of terpenoids and polyketides	Zeatin biosynthesis	0.0266565	0.1164	LOC132599855	3.53539	1.82187	6.15246e-05	0.000182733	up	yes
lbb00908	Metabolism	Metabolism of terpenoids and polyketides	Zeatin biosynthesis	0.0266565	0.1164	LOC132635511	0.45322	-1.14172	0.000101609	0.000292847	down	yes
lbb00908	Metabolism	Metabolism of terpenoids and polyketides	Zeatin biosynthesis	0.0266565	0.1164	LOC132605970	0.301318	-1.73064	0.000167621	0.000469275	down	yes
lbb00908	Metabolism	Metabolism of terpenoids and polyketides	Zeatin biosynthesis	0.0266565	0.1164	LOC132626794	0.0519663	-4.26628	0.000547174	0.00141879	down	yes
lbb00908	Metabolism	Metabolism of terpenoids and polyketides	Zeatin biosynthesis	0.0266565	0.1164	LOC132615752	0.481029	-1.05581	0.00458738	0.0102216	down	yes
lbb00908	Metabolism	Metabolism of terpenoids and polyketides	Zeatin biosynthesis	0.0266565	0.1164	LOC132607479	0.223352	-2.16261	0.00788696	0.016822	down	yes
lbb00908	Metabolism	Metabolism of terpenoids and polyketides	Zeatin biosynthesis	0.0266565	0.1164	LOC132616115	12.1359	3.60121	0.0147478	0.0297877	up	yes
lbb00710	Metabolism	Energy metabolism	Carbon fixation by Calvin cycle	0.031232	0.127108	LOC132629056	0.233988	-2.09549	1.4913e-110	1.14667e-108	down	yes
lbb00710	Metabolism	Energy metabolism	Carbon fixation by Calvin cycle	0.031232	0.127108	LOC132615105	0.165126	-2.59836	2.09429e-102	1.40542e-100	down	yes
lbb00710	Metabolism	Energy metabolism	Carbon fixation by Calvin cycle	0.031232	0.127108	LOC132617220	0.296439	-1.75419	8.31924e-102	5.52787e-100	down	yes
lbb00710	Metabolism	Energy metabolism	Carbon fixation by Calvin cycle	0.031232	0.127108	LOC132617837	0.332274	-1.58956	2.23355e-81	1.06639e-79	down	yes
lbb00710	Metabolism	Energy metabolism	Carbon fixation by Calvin cycle	0.031232	0.127108	LOC132629888	0.323705	-1.62725	2.25046e-63	7.61927e-62	down	yes
lbb00710	Metabolism	Energy metabolism	Carbon fixation by Calvin cycle	0.031232	0.127108	LOC132601832	0.388018	-1.36581	1.91836e-60	6.08022e-59	down	yes
lbb00710	Metabolism	Energy metabolism	Carbon fixation by Calvin cycle	0.031232	0.127108	LOC132615141	0.322367	-1.63322	1.23426e-46	2.81502e-45	down	yes
lbb00710	Metabolism	Energy metabolism	Carbon fixation by Calvin cycle	0.031232	0.127108	LOC132633554	0.399474	-1.32383	9.27754e-42	1.85633e-40	down	yes
lbb00710	Metabolism	Energy metabolism	Carbon fixation by Calvin cycle	0.031232	0.127108	LOC132641676	0.472098	-1.08284	2.1453e-39	4.02752e-38	down	yes
lbb00710	Metabolism	Energy metabolism	Carbon fixation by Calvin cycle	0.031232	0.127108	LOC132603871	0.439854	-1.1849	9.18054e-39	1.69153e-37	down	yes
lbb00710	Metabolism	Energy metabolism	Carbon fixation by Calvin cycle	0.031232	0.127108	LOC132636822	2.14614	1.10174	2.76943e-38	4.98837e-37	up	yes
lbb00710	Metabolism	Energy metabolism	Carbon fixation by Calvin cycle	0.031232	0.127108	LOC132640391	2.05101	1.03634	5.15135e-35	8.37187e-34	up	yes
lbb00710	Metabolism	Energy metabolism	Carbon fixation by Calvin cycle	0.031232	0.127108	LOC132614384	0.434341	-1.2031	9.94397e-34	1.5461e-32	down	yes
lbb00710	Metabolism	Energy metabolism	Carbon fixation by Calvin cycle	0.031232	0.127108	LOC132625552	8.54925	3.0958	1.9286e-32	2.87162e-31	up	yes
lbb00710	Metabolism	Energy metabolism	Carbon fixation by Calvin cycle	0.031232	0.127108	LOC132609221	0.0867235	-3.52743	8.66014e-32	1.25568e-30	down	yes
lbb00710	Metabolism	Energy metabolism	Carbon fixation by Calvin cycle	0.031232	0.127108	E2270_pgp059	0.0309068	-5.01593	5.59041e-28	7.03333e-27	down	yes
lbb00710	Metabolism	Energy metabolism	Carbon fixation by Calvin cycle	0.031232	0.127108	LOC132640953	0.0301424	-5.05206	2.37564e-27	2.89389e-26	down	yes
lbb00710	Metabolism	Energy metabolism	Carbon fixation by Calvin cycle	0.031232	0.127108	LOC132603398	0.481096	-1.0556	1.01785e-26	1.21405e-25	down	yes
lbb00710	Metabolism	Energy metabolism	Carbon fixation by Calvin cycle	0.031232	0.127108	LOC132635830	0.163781	-2.61016	9.39067e-22	9.1534e-21	down	yes
lbb00710	Metabolism	Energy metabolism	Carbon fixation by Calvin cycle	0.031232	0.127108	LOC132618919	2.07551	1.05347	3.09925e-21	2.96444e-20	up	yes
lbb00710	Metabolism	Energy metabolism	Carbon fixation by Calvin cycle	0.031232	0.127108	LOC132631896	0.391187	-1.35407	1.53285e-20	1.42185e-19	down	yes
lbb00710	Metabolism	Energy metabolism	Carbon fixation by Calvin cycle	0.031232	0.127108	LOC132640660	0.492788	-1.02096	5.15842e-20	4.65071e-19	down	yes
lbb00710	Metabolism	Energy metabolism	Carbon fixation by Calvin cycle	0.031232	0.127108	LOC132641885	12.4748	3.64095	7.49952e-17	5.6938e-16	up	yes
lbb00710	Metabolism	Energy metabolism	Carbon fixation by Calvin cycle	0.031232	0.127108	LOC132629373	10.1753	3.347	2.66974e-12	1.54734e-11	up	yes
lbb00710	Metabolism	Energy metabolism	Carbon fixation by Calvin cycle	0.031232	0.127108	LOC132633413	2.04422	1.03155	5.02109e-12	2.85764e-11	up	yes
lbb00710	Metabolism	Energy metabolism	Carbon fixation by Calvin cycle	0.031232	0.127108	LOC132603375	5.49515	2.45816	1.06885e-09	5.09806e-09	up	yes
lbb00710	Metabolism	Energy metabolism	Carbon fixation by Calvin cycle	0.031232	0.127108	LOC132622971	3.43792	1.78154	1.39844e-06	5.02977e-06	up	yes
lbb00710	Metabolism	Energy metabolism	Carbon fixation by Calvin cycle	0.031232	0.127108	LOC132624683	0.494259	-1.01666	6.84847e-06	2.28294e-05	down	yes
lbb00710	Metabolism	Energy metabolism	Carbon fixation by Calvin cycle	0.031232	0.127108	LOC132641883	4.5389	2.18234	1.05382e-05	3.44121e-05	up	yes
lbb00710	Metabolism	Energy metabolism	Carbon fixation by Calvin cycle	0.031232	0.127108	LOC132603378	2.74321	1.45587	2.93761e-05	9.06141e-05	up	yes
lbb00710	Metabolism	Energy metabolism	Carbon fixation by Calvin cycle	0.031232	0.127108	LOC132634036	6.89325	2.78518	3.82673e-05	0.000116391	up	yes
lbb00710	Metabolism	Energy metabolism	Carbon fixation by Calvin cycle	0.031232	0.127108	LOC132623505	17.9083	4.16256	0.000316612	0.000851099	up	yes
lbb00710	Metabolism	Energy metabolism	Carbon fixation by Calvin cycle	0.031232	0.127108	LOC132631998	2.37845	1.25002	0.000417012	0.00110117	up	yes
lbb00710	Metabolism	Energy metabolism	Carbon fixation by Calvin cycle	0.031232	0.127108	LOC132623341	2.26289	1.17817	0.000774553	0.00196683	up	yes
lbb00710	Metabolism	Energy metabolism	Carbon fixation by Calvin cycle	0.031232	0.127108	LOC132609590	0.429835	-1.21814	0.000821341	0.00207564	down	yes
lbb00710	Metabolism	Energy metabolism	Carbon fixation by Calvin cycle	0.031232	0.127108	LOC132632000	2.00589	1.00424	0.0023343	0.00547563	up	yes
lbb00710	Metabolism	Energy metabolism	Carbon fixation by Calvin cycle	0.031232	0.127108	LOC132631999	2.0946	1.06668	0.00240551	0.00562477	up	yes
lbb00710	Metabolism	Energy metabolism	Carbon fixation by Calvin cycle	0.031232	0.127108	LOC132598708	10.652	3.41305	0.00324015	0.00742204	up	yes
lbb00710	Metabolism	Energy metabolism	Carbon fixation by Calvin cycle	0.031232	0.127108	LOC132645761	3.80932	1.92953	0.00945875	0.0198866	up	yes
lbb00564	Metabolism	Lipid metabolism	Glycerophospholipid metabolism	0.0313664	0.127108	LOC132609570	0.171775	-2.54141	6.79039e-118	5.86214e-116	down	yes
lbb00564	Metabolism	Lipid metabolism	Glycerophospholipid metabolism	0.0313664	0.127108	LOC132634987	0.214497	-2.22097	6.16598e-107	4.49531e-105	down	yes
lbb00564	Metabolism	Lipid metabolism	Glycerophospholipid metabolism	0.0313664	0.127108	LOC132625582	0.247771	-2.01292	7.50726e-107	5.43793e-105	down	yes
lbb00564	Metabolism	Lipid metabolism	Glycerophospholipid metabolism	0.0313664	0.127108	LOC132635798	0.390302	-1.35734	3.88013e-105	2.74003e-103	down	yes
lbb00564	Metabolism	Lipid metabolism	Glycerophospholipid metabolism	0.0313664	0.127108	LOC132611467	0.121992	-3.03514	6.35457e-89	3.47648e-87	down	yes
lbb00564	Metabolism	Lipid metabolism	Glycerophospholipid metabolism	0.0313664	0.127108	LOC132641956	0.299393	-1.73989	1.25433e-88	6.81803e-87	down	yes
lbb00564	Metabolism	Lipid metabolism	Glycerophospholipid metabolism	0.0313664	0.127108	LOC132616891	0.385419	-1.3755	1.80094e-86	9.45423e-85	down	yes
lbb00564	Metabolism	Lipid metabolism	Glycerophospholipid metabolism	0.0313664	0.127108	LOC132627380	0.370735	-1.43154	1.20647e-64	4.1984e-63	down	yes
lbb00564	Metabolism	Lipid metabolism	Glycerophospholipid metabolism	0.0313664	0.127108	LOC132626672	0.398008	-1.32913	8.87166e-58	2.66426e-56	down	yes
lbb00564	Metabolism	Lipid metabolism	Glycerophospholipid metabolism	0.0313664	0.127108	LOC132630729	2.80489	1.48794	7.65905e-52	2.00723e-50	up	yes
lbb00564	Metabolism	Lipid metabolism	Glycerophospholipid metabolism	0.0313664	0.127108	LOC132616843	0.295096	-1.76075	1.52062e-48	3.63258e-47	down	yes
lbb00564	Metabolism	Lipid metabolism	Glycerophospholipid metabolism	0.0313664	0.127108	LOC132624321	3.71225	1.8923	4.1556e-48	9.85059e-47	up	yes
lbb00564	Metabolism	Lipid metabolism	Glycerophospholipid metabolism	0.0313664	0.127108	LOC132641871	0.360884	-1.47039	2.09324e-45	4.60608e-44	down	yes
lbb00564	Metabolism	Lipid metabolism	Glycerophospholipid metabolism	0.0313664	0.127108	LOC132626218	0.257303	-1.95846	6.44442e-41	1.26251e-39	down	yes
lbb00564	Metabolism	Lipid metabolism	Glycerophospholipid metabolism	0.0313664	0.127108	LOC132627960	4.08061	2.02879	1.68384e-39	3.17e-38	up	yes
lbb00564	Metabolism	Lipid metabolism	Glycerophospholipid metabolism	0.0313664	0.127108	LOC132621795	0.30235	-1.72571	5.34922e-39	9.93196e-38	down	yes
lbb00564	Metabolism	Lipid metabolism	Glycerophospholipid metabolism	0.0313664	0.127108	LOC132640343	0.0508339	-4.29807	3.24391e-37	5.68526e-36	down	yes
lbb00564	Metabolism	Lipid metabolism	Glycerophospholipid metabolism	0.0313664	0.127108	LOC132641674	0.400588	-1.31981	1.33235e-36	2.28175e-35	down	yes
lbb00564	Metabolism	Lipid metabolism	Glycerophospholipid metabolism	0.0313664	0.127108	LOC132628940	0.473774	-1.07773	4.51868e-31	6.38995e-30	down	yes
lbb00564	Metabolism	Lipid metabolism	Glycerophospholipid metabolism	0.0313664	0.127108	LOC132623786	9.67172	3.27377	2.67563e-25	3.03277e-24	up	yes
lbb00564	Metabolism	Lipid metabolism	Glycerophospholipid metabolism	0.0313664	0.127108	LOC132603315	13.1204	3.71374	2.29955e-22	2.29513e-21	up	yes
lbb00564	Metabolism	Lipid metabolism	Glycerophospholipid metabolism	0.0313664	0.127108	LOC132632582	0.464523	-1.10618	5.09228e-19	4.34601e-18	down	yes
lbb00564	Metabolism	Lipid metabolism	Glycerophospholipid metabolism	0.0313664	0.127108	LOC132641686	0.29456	-1.76336	1.08443e-17	8.61492e-17	down	yes
lbb00564	Metabolism	Lipid metabolism	Glycerophospholipid metabolism	0.0313664	0.127108	LOC132603659	2.97427	1.57253	4.00708e-17	3.09375e-16	up	yes
lbb00564	Metabolism	Lipid metabolism	Glycerophospholipid metabolism	0.0313664	0.127108	LOC132614756	2.10499	1.07381	4.70399e-16	3.42648e-15	up	yes
lbb00564	Metabolism	Lipid metabolism	Glycerophospholipid metabolism	0.0313664	0.127108	LOC132626385	2.90965	1.54084	5.35859e-16	3.89071e-15	up	yes
lbb00564	Metabolism	Lipid metabolism	Glycerophospholipid metabolism	0.0313664	0.127108	LOC132618294	2.94247	1.55703	9.23446e-13	5.52676e-12	up	yes
lbb00564	Metabolism	Lipid metabolism	Glycerophospholipid metabolism	0.0313664	0.127108	LOC132642024	2.46149	1.29953	1.03532e-12	6.1788e-12	up	yes
lbb00564	Metabolism	Lipid metabolism	Glycerophospholipid metabolism	0.0313664	0.127108	LOC132633226	0.0526762	-4.2467	1.30582e-10	6.72025e-10	down	yes
lbb00564	Metabolism	Lipid metabolism	Glycerophospholipid metabolism	0.0313664	0.127108	LOC132598622	2.90549	1.53878	1.58929e-10	8.13073e-10	up	yes
lbb00564	Metabolism	Lipid metabolism	Glycerophospholipid metabolism	0.0313664	0.127108	LOC132614178	3800.11	11.8918	3.47951e-09	1.59234e-08	up	yes
lbb00564	Metabolism	Lipid metabolism	Glycerophospholipid metabolism	0.0313664	0.127108	LOC132607498	2.3255	1.21754	5.36818e-09	2.41926e-08	up	yes
lbb00564	Metabolism	Lipid metabolism	Glycerophospholipid metabolism	0.0313664	0.127108	LOC132640926	0.467026	-1.09842	2.53495e-08	1.07931e-07	down	yes
lbb00564	Metabolism	Lipid metabolism	Glycerophospholipid metabolism	0.0313664	0.127108	LOC132632989	53.244	5.73455	2.76014e-08	1.1706e-07	up	yes
lbb00564	Metabolism	Lipid metabolism	Glycerophospholipid metabolism	0.0313664	0.127108	LOC132636311	3.22325	1.68852	1.33614e-07	5.31291e-07	up	yes
lbb00564	Metabolism	Lipid metabolism	Glycerophospholipid metabolism	0.0313664	0.127108	LOC132645998	0.424879	-1.23487	1.74372e-07	6.85542e-07	down	yes
lbb00564	Metabolism	Lipid metabolism	Glycerophospholipid metabolism	0.0313664	0.127108	LOC132629293	0.000490068	-10.9947	3.02368e-07	1.16432e-06	down	yes
lbb00564	Metabolism	Lipid metabolism	Glycerophospholipid metabolism	0.0313664	0.127108	LOC132639983	0.465555	-1.10298	3.23892e-07	1.24436e-06	down	yes
lbb00564	Metabolism	Lipid metabolism	Glycerophospholipid metabolism	0.0313664	0.127108	LOC132619001	0.475317	-1.07304	0.000174236	0.000486867	down	yes
lbb00564	Metabolism	Lipid metabolism	Glycerophospholipid metabolism	0.0313664	0.127108	LOC132602837	0.363528	-1.45986	0.000255611	0.000696829	down	yes
lbb00564	Metabolism	Lipid metabolism	Glycerophospholipid metabolism	0.0313664	0.127108	LOC132617438	1128.56	10.1403	0.000962828	0.00240441	up	yes
lbb00564	Metabolism	Lipid metabolism	Glycerophospholipid metabolism	0.0313664	0.127108	LOC132636212	2.3477	1.23125	0.00140713	0.00342178	up	yes
lbb00564	Metabolism	Lipid metabolism	Glycerophospholipid metabolism	0.0313664	0.127108	LOC132605040	11.0857	3.47063	0.00234332	0.00549411	up	yes
lbb00564	Metabolism	Lipid metabolism	Glycerophospholipid metabolism	0.0313664	0.127108	LOC132635203	3.99719	1.99899	0.00242553	0.00566994	up	yes
lbb00564	Metabolism	Lipid metabolism	Glycerophospholipid metabolism	0.0313664	0.127108	LOC132643568	1490.26	10.5413	0.00272529	0.00631208	up	yes
lbb00564	Metabolism	Lipid metabolism	Glycerophospholipid metabolism	0.0313664	0.127108	LOC132623903	14.5649	3.86442	0.00396625	0.00894506	up	yes
lbb00564	Metabolism	Lipid metabolism	Glycerophospholipid metabolism	0.0313664	0.127108	LOC132602223	5.30901	2.40844	0.00491483	0.0108864	up	yes
lbb00400	Metabolism	Amino acid metabolism	Phenylalanine, tyrosine and tryptophan biosynthesis	0.0320197	0.127108	LOC132628881	0.0673969	-3.89117	3.21137e-284	1.57101e-281	down	yes
lbb00400	Metabolism	Amino acid metabolism	Phenylalanine, tyrosine and tryptophan biosynthesis	0.0320197	0.127108	LOC132626864	0.262453	-1.92987	1.08277e-103	7.42865e-102	down	yes
lbb00400	Metabolism	Amino acid metabolism	Phenylalanine, tyrosine and tryptophan biosynthesis	0.0320197	0.127108	LOC132625731	2.13899	1.09693	3.51851e-89	1.93118e-87	up	yes
lbb00400	Metabolism	Amino acid metabolism	Phenylalanine, tyrosine and tryptophan biosynthesis	0.0320197	0.127108	LOC132617837	0.332274	-1.58956	2.23355e-81	1.06639e-79	down	yes
lbb00400	Metabolism	Amino acid metabolism	Phenylalanine, tyrosine and tryptophan biosynthesis	0.0320197	0.127108	LOC132618968	4.57346	2.19329	4.99208e-55	1.40657e-53	up	yes
lbb00400	Metabolism	Amino acid metabolism	Phenylalanine, tyrosine and tryptophan biosynthesis	0.0320197	0.127108	LOC132628278	2.18276	1.12616	5.47445e-44	1.14919e-42	up	yes
lbb00400	Metabolism	Amino acid metabolism	Phenylalanine, tyrosine and tryptophan biosynthesis	0.0320197	0.127108	LOC132616023	0.474997	-1.07401	1.24765e-37	2.20842e-36	down	yes
lbb00400	Metabolism	Amino acid metabolism	Phenylalanine, tyrosine and tryptophan biosynthesis	0.0320197	0.127108	LOC132616214	0.441518	-1.17946	2.56578e-34	4.06802e-33	down	yes
lbb00400	Metabolism	Amino acid metabolism	Phenylalanine, tyrosine and tryptophan biosynthesis	0.0320197	0.127108	LOC132631764	0.302621	-1.72441	9.81497e-32	1.42008e-30	down	yes
lbb00400	Metabolism	Amino acid metabolism	Phenylalanine, tyrosine and tryptophan biosynthesis	0.0320197	0.127108	LOC132600528	0.211494	-2.24131	1.99841e-29	2.66205e-28	down	yes
lbb00400	Metabolism	Amino acid metabolism	Phenylalanine, tyrosine and tryptophan biosynthesis	0.0320197	0.127108	LOC132603398	0.481096	-1.0556	1.01785e-26	1.21405e-25	down	yes
lbb00400	Metabolism	Amino acid metabolism	Phenylalanine, tyrosine and tryptophan biosynthesis	0.0320197	0.127108	LOC132614443	0.464302	-1.10687	1.22181e-26	1.45373e-25	down	yes
lbb00400	Metabolism	Amino acid metabolism	Phenylalanine, tyrosine and tryptophan biosynthesis	0.0320197	0.127108	LOC132608945	3.09063	1.6279	2.08468e-26	2.46474e-25	up	yes
lbb00400	Metabolism	Amino acid metabolism	Phenylalanine, tyrosine and tryptophan biosynthesis	0.0320197	0.127108	LOC132627122	0.449351	-1.15408	1.98847e-23	2.08062e-22	down	yes
lbb00400	Metabolism	Amino acid metabolism	Phenylalanine, tyrosine and tryptophan biosynthesis	0.0320197	0.127108	LOC132617934	3.53919	1.82342	4.73231e-23	4.86269e-22	up	yes
lbb00400	Metabolism	Amino acid metabolism	Phenylalanine, tyrosine and tryptophan biosynthesis	0.0320197	0.127108	LOC132627551	0.180046	-2.47356	1.201e-21	1.1656e-20	down	yes
lbb00400	Metabolism	Amino acid metabolism	Phenylalanine, tyrosine and tryptophan biosynthesis	0.0320197	0.127108	LOC132614388	282.81	8.14369	2.85335e-19	2.47406e-18	up	yes
lbb00400	Metabolism	Amino acid metabolism	Phenylalanine, tyrosine and tryptophan biosynthesis	0.0320197	0.127108	LOC132641885	12.4748	3.64095	7.49952e-17	5.6938e-16	up	yes
lbb00400	Metabolism	Amino acid metabolism	Phenylalanine, tyrosine and tryptophan biosynthesis	0.0320197	0.127108	LOC132616024	0.374438	-1.4172	2.21021e-16	1.64113e-15	down	yes
lbb00400	Metabolism	Amino acid metabolism	Phenylalanine, tyrosine and tryptophan biosynthesis	0.0320197	0.127108	LOC132618724	3.38635	1.75973	2.07772e-15	1.45838e-14	up	yes
lbb00400	Metabolism	Amino acid metabolism	Phenylalanine, tyrosine and tryptophan biosynthesis	0.0320197	0.127108	LOC132637019	0.486487	-1.03953	1.29106e-14	8.64334e-14	down	yes
lbb00400	Metabolism	Amino acid metabolism	Phenylalanine, tyrosine and tryptophan biosynthesis	0.0320197	0.127108	LOC132618165	3.70419	1.88916	7.29292e-14	4.68187e-13	up	yes
lbb00400	Metabolism	Amino acid metabolism	Phenylalanine, tyrosine and tryptophan biosynthesis	0.0320197	0.127108	LOC132636656	0.31582	-1.66283	5.78274e-08	2.3735e-07	down	yes
lbb00400	Metabolism	Amino acid metabolism	Phenylalanine, tyrosine and tryptophan biosynthesis	0.0320197	0.127108	LOC132641883	4.5389	2.18234	1.05382e-05	3.44121e-05	up	yes
lbb00400	Metabolism	Amino acid metabolism	Phenylalanine, tyrosine and tryptophan biosynthesis	0.0320197	0.127108	LOC132623583	2.8551	1.51354	1.14645e-05	3.72639e-05	up	yes
lbb00400	Metabolism	Amino acid metabolism	Phenylalanine, tyrosine and tryptophan biosynthesis	0.0320197	0.127108	LOC132603107	0.455696	-1.13386	0.00638718	0.0138587	down	yes
lbb00062	Metabolism	Lipid metabolism	Fatty acid elongation	0.033092	0.127502	LOC132603903	0.0666902	-3.90638	0	0	down	yes
lbb00062	Metabolism	Lipid metabolism	Fatty acid elongation	0.033092	0.127502	LOC132640202	2.62033	1.38975	1.48696e-90	8.32378e-89	up	yes
lbb00062	Metabolism	Lipid metabolism	Fatty acid elongation	0.033092	0.127502	LOC132609554	0.355404	-1.49247	1.40536e-82	6.92526e-81	down	yes
lbb00062	Metabolism	Lipid metabolism	Fatty acid elongation	0.033092	0.127502	LOC132643891	0.390946	-1.35496	7.11253e-74	3.01612e-72	down	yes
lbb00062	Metabolism	Lipid metabolism	Fatty acid elongation	0.033092	0.127502	LOC132621780	0.287813	-1.7968	2.03464e-51	5.25472e-50	down	yes
lbb00062	Metabolism	Lipid metabolism	Fatty acid elongation	0.033092	0.127502	LOC132635753	2.95192	1.56165	1.53774e-49	3.76678e-48	up	yes
lbb00062	Metabolism	Lipid metabolism	Fatty acid elongation	0.033092	0.127502	LOC132632089	0.453472	-1.14092	4.04819e-46	9.0916e-45	down	yes
lbb00062	Metabolism	Lipid metabolism	Fatty acid elongation	0.033092	0.127502	LOC132643508	0.300167	-1.73616	3.69051e-41	7.27222e-40	down	yes
lbb00062	Metabolism	Lipid metabolism	Fatty acid elongation	0.033092	0.127502	LOC132623599	4.03038	2.01091	8.32014e-29	1.07935e-27	up	yes
lbb00062	Metabolism	Lipid metabolism	Fatty acid elongation	0.033092	0.127502	LOC132641782	8.35129	3.062	2.98811e-20	2.73121e-19	up	yes
lbb00062	Metabolism	Lipid metabolism	Fatty acid elongation	0.033092	0.127502	LOC132615775	5.59934	2.48526	7.97608e-20	7.13199e-19	up	yes
lbb00062	Metabolism	Lipid metabolism	Fatty acid elongation	0.033092	0.127502	LOC132617129	2.1227	1.0859	2.29653e-18	1.89071e-17	up	yes
lbb00062	Metabolism	Lipid metabolism	Fatty acid elongation	0.033092	0.127502	LOC132599529	7132.18	12.8001	4.75634e-10	2.3363e-09	up	yes
lbb00062	Metabolism	Lipid metabolism	Fatty acid elongation	0.033092	0.127502	LOC132602463	0.0610235	-4.03449	1.49165e-09	7.03908e-09	down	yes
lbb00062	Metabolism	Lipid metabolism	Fatty acid elongation	0.033092	0.127502	LOC132600823	8.19559	3.03485	3.11738e-08	1.31567e-07	up	yes
lbb00062	Metabolism	Lipid metabolism	Fatty acid elongation	0.033092	0.127502	LOC132633723	5020.47	12.2936	6.86371e-08	2.79677e-07	up	yes
lbb00062	Metabolism	Lipid metabolism	Fatty acid elongation	0.033092	0.127502	LOC132637501	0.130225	-2.94093	0.00674365	0.0145563	down	yes
lbb00062	Metabolism	Lipid metabolism	Fatty acid elongation	0.033092	0.127502	LOC132600146	3.98683	1.99524	0.0169901	0.0338988	up	yes
lbb04626	Organismal Systems	Environmental adaptation	Plant-pathogen interaction	0.0379829	0.142164	LOC132622273	0.134548	-2.89381	2.63235e-218	7.4668e-216	down	yes
lbb04626	Organismal Systems	Environmental adaptation	Plant-pathogen interaction	0.0379829	0.142164	LOC132629075	0.169008	-2.56483	3.09569e-157	4.48477e-155	down	yes
lbb04626	Organismal Systems	Environmental adaptation	Plant-pathogen interaction	0.0379829	0.142164	LOC132641524	5.84613	2.54748	9.67371e-147	1.20939e-144	up	yes
lbb04626	Organismal Systems	Environmental adaptation	Plant-pathogen interaction	0.0379829	0.142164	LOC132640895	9.16536	3.19619	8.55884e-142	9.96219e-140	up	yes
lbb04626	Organismal Systems	Environmental adaptation	Plant-pathogen interaction	0.0379829	0.142164	LOC132627914	0.336681	-1.57054	1.56625e-138	1.7334e-136	down	yes
lbb04626	Organismal Systems	Environmental adaptation	Plant-pathogen interaction	0.0379829	0.142164	LOC132603760	0.0952698	-3.39184	4.87247e-136	5.1558e-134	down	yes
lbb04626	Organismal Systems	Environmental adaptation	Plant-pathogen interaction	0.0379829	0.142164	LOC132629836	15.4322	3.94787	7.84264e-113	6.37899e-111	up	yes
lbb04626	Organismal Systems	Environmental adaptation	Plant-pathogen interaction	0.0379829	0.142164	LOC132641307	0.125005	-2.99995	3.53794e-110	2.70188e-108	down	yes
lbb04626	Organismal Systems	Environmental adaptation	Plant-pathogen interaction	0.0379829	0.142164	LOC132616804	0.302667	-1.7242	8.3341e-108	6.14231e-106	down	yes
lbb04626	Organismal Systems	Environmental adaptation	Plant-pathogen interaction	0.0379829	0.142164	LOC132630140	0.0553239	-4.17595	1.77073e-79	8.14317e-78	down	yes
lbb04626	Organismal Systems	Environmental adaptation	Plant-pathogen interaction	0.0379829	0.142164	LOC132630139	0.0540309	-4.21007	6.79687e-78	3.04282e-76	down	yes
lbb04626	Organismal Systems	Environmental adaptation	Plant-pathogen interaction	0.0379829	0.142164	LOC132604452	0.385086	-1.37675	9.73402e-74	4.11229e-72	down	yes
lbb04626	Organismal Systems	Environmental adaptation	Plant-pathogen interaction	0.0379829	0.142164	LOC132636214	43.3227	5.43705	3.45225e-70	1.35817e-68	up	yes
lbb04626	Organismal Systems	Environmental adaptation	Plant-pathogen interaction	0.0379829	0.142164	LOC132598903	0.0281565	-5.15039	5.08595e-70	1.9916e-68	down	yes
lbb04626	Organismal Systems	Environmental adaptation	Plant-pathogen interaction	0.0379829	0.142164	LOC132606303	0.209442	-2.25538	7.09833e-69	2.72587e-67	down	yes
lbb04626	Organismal Systems	Environmental adaptation	Plant-pathogen interaction	0.0379829	0.142164	LOC132623158	0.235698	-2.08499	1.60076e-67	5.98378e-66	down	yes
lbb04626	Organismal Systems	Environmental adaptation	Plant-pathogen interaction	0.0379829	0.142164	LOC132636559	0.183814	-2.44369	4.34247e-67	1.61788e-65	down	yes
lbb04626	Organismal Systems	Environmental adaptation	Plant-pathogen interaction	0.0379829	0.142164	LOC132640184	0.383215	-1.38378	2.51776e-64	8.68989e-63	down	yes
lbb04626	Organismal Systems	Environmental adaptation	Plant-pathogen interaction	0.0379829	0.142164	LOC132641986	0.323028	-1.63027	1.07351e-63	3.65286e-62	down	yes
lbb04626	Organismal Systems	Environmental adaptation	Plant-pathogen interaction	0.0379829	0.142164	LOC132623527	0.122213	-3.03253	2.03177e-61	6.55665e-60	down	yes
lbb04626	Organismal Systems	Environmental adaptation	Plant-pathogen interaction	0.0379829	0.142164	LOC132616572	0.257308	-1.95843	5.96488e-59	1.84044e-57	down	yes
lbb04626	Organismal Systems	Environmental adaptation	Plant-pathogen interaction	0.0379829	0.142164	LOC132626734	0.141547	-2.82065	3.25561e-57	9.67368e-56	down	yes
lbb04626	Organismal Systems	Environmental adaptation	Plant-pathogen interaction	0.0379829	0.142164	LOC132599794	0.350423	-1.51283	4.24945e-57	1.25825e-55	down	yes
lbb04626	Organismal Systems	Environmental adaptation	Plant-pathogen interaction	0.0379829	0.142164	LOC132645953	0.0411289	-4.6037	1.17598e-55	3.35831e-54	down	yes
lbb04626	Organismal Systems	Environmental adaptation	Plant-pathogen interaction	0.0379829	0.142164	LOC132628149	4.22444	2.07876	1.26814e-53	3.45211e-52	up	yes
lbb04626	Organismal Systems	Environmental adaptation	Plant-pathogen interaction	0.0379829	0.142164	LOC132632688	0.354711	-1.49528	5.10085e-53	1.37304e-51	down	yes
lbb04626	Organismal Systems	Environmental adaptation	Plant-pathogen interaction	0.0379829	0.142164	LOC132606704	0.290064	-1.78556	1.50177e-52	4.00097e-51	down	yes
lbb04626	Organismal Systems	Environmental adaptation	Plant-pathogen interaction	0.0379829	0.142164	LOC132598733	0.406048	-1.30028	1.20696e-50	3.06554e-49	down	yes
lbb04626	Organismal Systems	Environmental adaptation	Plant-pathogen interaction	0.0379829	0.142164	LOC132616770	0.349849	-1.5152	3.69075e-46	8.29989e-45	down	yes
lbb04626	Organismal Systems	Environmental adaptation	Plant-pathogen interaction	0.0379829	0.142164	LOC132621614	0.0386887	-4.69194	8.43081e-45	1.81494e-43	down	yes
lbb04626	Organismal Systems	Environmental adaptation	Plant-pathogen interaction	0.0379829	0.142164	LOC132623331	0.326198	-1.61618	2.75003e-43	5.69144e-42	down	yes
lbb04626	Organismal Systems	Environmental adaptation	Plant-pathogen interaction	0.0379829	0.142164	LOC132602957	0.485073	-1.04373	9.66848e-42	1.93341e-40	down	yes
lbb04626	Organismal Systems	Environmental adaptation	Plant-pathogen interaction	0.0379829	0.142164	LOC132631156	0.188802	-2.40505	4.35972e-41	8.56093e-40	down	yes
lbb04626	Organismal Systems	Environmental adaptation	Plant-pathogen interaction	0.0379829	0.142164	LOC132623493	0.359052	-1.47773	7.58336e-40	1.44212e-38	down	yes
lbb04626	Organismal Systems	Environmental adaptation	Plant-pathogen interaction	0.0379829	0.142164	LOC132610608	0.0905542	-3.46507	3.2743e-39	6.11305e-38	down	yes
lbb04626	Organismal Systems	Environmental adaptation	Plant-pathogen interaction	0.0379829	0.142164	LOC132631604	4.11965	2.04252	9.07168e-39	1.67239e-37	up	yes
lbb04626	Organismal Systems	Environmental adaptation	Plant-pathogen interaction	0.0379829	0.142164	LOC132642992	2.54719	1.34891	1.75982e-38	3.20057e-37	up	yes
lbb04626	Organismal Systems	Environmental adaptation	Plant-pathogen interaction	0.0379829	0.142164	LOC132606408	0.30769	-1.70045	6.88146e-38	1.22772e-36	down	yes
lbb04626	Organismal Systems	Environmental adaptation	Plant-pathogen interaction	0.0379829	0.142164	LOC132614077	9.16448	3.19605	1.1814e-36	2.02839e-35	up	yes
lbb04626	Organismal Systems	Environmental adaptation	Plant-pathogen interaction	0.0379829	0.142164	LOC132636958	0.286639	-1.80269	2.22419e-36	3.78033e-35	down	yes
lbb04626	Organismal Systems	Environmental adaptation	Plant-pathogen interaction	0.0379829	0.142164	LOC132626225	0.0572005	-4.12783	3.48263e-36	5.88075e-35	down	yes
lbb04626	Organismal Systems	Environmental adaptation	Plant-pathogen interaction	0.0379829	0.142164	LOC132599006	0.420005	-1.25152	1.30024e-35	2.15145e-34	down	yes
lbb04626	Organismal Systems	Environmental adaptation	Plant-pathogen interaction	0.0379829	0.142164	LOC132632667	0.0445504	-4.48842	2.29669e-35	3.77617e-34	down	yes
lbb04626	Organismal Systems	Environmental adaptation	Plant-pathogen interaction	0.0379829	0.142164	LOC132634058	0.0619337	-4.01313	3.37399e-35	5.51254e-34	down	yes
lbb04626	Organismal Systems	Environmental adaptation	Plant-pathogen interaction	0.0379829	0.142164	LOC132634988	0.361019	-1.46985	4.12977e-33	6.29631e-32	down	yes
lbb04626	Organismal Systems	Environmental adaptation	Plant-pathogen interaction	0.0379829	0.142164	LOC132607165	0.314956	-1.66678	1.12654e-32	1.69156e-31	down	yes
lbb04626	Organismal Systems	Environmental adaptation	Plant-pathogen interaction	0.0379829	0.142164	LOC132613695	0.436698	-1.19529	4.22328e-31	5.98475e-30	down	yes
lbb04626	Organismal Systems	Environmental adaptation	Plant-pathogen interaction	0.0379829	0.142164	LOC132627830	0.476013	-1.07093	7.00353e-31	9.82561e-30	down	yes
lbb04626	Organismal Systems	Environmental adaptation	Plant-pathogen interaction	0.0379829	0.142164	LOC132623668	0.243445	-2.03833	2.46327e-30	3.38411e-29	down	yes
lbb04626	Organismal Systems	Environmental adaptation	Plant-pathogen interaction	0.0379829	0.142164	LOC132619342	0.441644	-1.17904	2.97533e-30	4.07433e-29	down	yes
lbb04626	Organismal Systems	Environmental adaptation	Plant-pathogen interaction	0.0379829	0.142164	LOC132620375	0.473828	-1.07757	3.72194e-29	4.88848e-28	down	yes
lbb04626	Organismal Systems	Environmental adaptation	Plant-pathogen interaction	0.0379829	0.142164	LOC132617847	0.474558	-1.07534	6.15522e-29	8.02819e-28	down	yes
lbb04626	Organismal Systems	Environmental adaptation	Plant-pathogen interaction	0.0379829	0.142164	LOC132627006	2.34028	1.22668	9.65203e-29	1.24829e-27	up	yes
lbb04626	Organismal Systems	Environmental adaptation	Plant-pathogen interaction	0.0379829	0.142164	LOC132632146	0.469784	-1.08993	3.41586e-28	4.33142e-27	down	yes
lbb04626	Organismal Systems	Environmental adaptation	Plant-pathogen interaction	0.0379829	0.142164	LOC132630125	0.258208	-1.9534	5.99342e-28	7.52913e-27	down	yes
lbb04626	Organismal Systems	Environmental adaptation	Plant-pathogen interaction	0.0379829	0.142164	LOC132609925	0.310258	-1.68846	2.00873e-27	2.45937e-26	down	yes
lbb04626	Organismal Systems	Environmental adaptation	Plant-pathogen interaction	0.0379829	0.142164	LOC132621816	0.175792	-2.50806	3.08297e-27	3.74068e-26	down	yes
lbb04626	Organismal Systems	Environmental adaptation	Plant-pathogen interaction	0.0379829	0.142164	LOC132621971	0.482066	-1.0527	2.67956e-26	3.15042e-25	down	yes
lbb04626	Organismal Systems	Environmental adaptation	Plant-pathogen interaction	0.0379829	0.142164	LOC132606951	4.27433	2.0957	3.82236e-26	4.47377e-25	up	yes
lbb04626	Organismal Systems	Environmental adaptation	Plant-pathogen interaction	0.0379829	0.142164	LOC132644920	0.314901	-1.66703	7.46418e-26	8.62295e-25	down	yes
lbb04626	Organismal Systems	Environmental adaptation	Plant-pathogen interaction	0.0379829	0.142164	LOC132617433	4.25817	2.09024	4.33672e-25	4.87629e-24	up	yes
lbb04626	Organismal Systems	Environmental adaptation	Plant-pathogen interaction	0.0379829	0.142164	LOC132623914	0.0785224	-3.67075	7.13313e-25	7.93864e-24	down	yes
lbb04626	Organismal Systems	Environmental adaptation	Plant-pathogen interaction	0.0379829	0.142164	LOC132641317	0.48038	-1.05775	9.44357e-25	1.0472e-23	down	yes
lbb04626	Organismal Systems	Environmental adaptation	Plant-pathogen interaction	0.0379829	0.142164	LOC132615227	0.462567	-1.11227	1.40681e-24	1.5458e-23	down	yes
lbb04626	Organismal Systems	Environmental adaptation	Plant-pathogen interaction	0.0379829	0.142164	LOC132601920	0.440208	-1.18374	5.04383e-24	5.39805e-23	down	yes
lbb04626	Organismal Systems	Environmental adaptation	Plant-pathogen interaction	0.0379829	0.142164	LOC132607335	0.400172	-1.32131	3.05172e-23	3.16664e-22	down	yes
lbb04626	Organismal Systems	Environmental adaptation	Plant-pathogen interaction	0.0379829	0.142164	LOC132630157	0.0930991	-3.42509	7.71796e-23	7.85171e-22	down	yes
lbb04626	Organismal Systems	Environmental adaptation	Plant-pathogen interaction	0.0379829	0.142164	LOC132623043	0.434876	-1.20132	1.31131e-22	1.32011e-21	down	yes
lbb04626	Organismal Systems	Environmental adaptation	Plant-pathogen interaction	0.0379829	0.142164	LOC132613652	0.414303	-1.27124	2.49263e-22	2.4849e-21	down	yes
lbb04626	Organismal Systems	Environmental adaptation	Plant-pathogen interaction	0.0379829	0.142164	LOC132627591	0.389422	-1.36059	3.2739e-22	3.25031e-21	down	yes
lbb04626	Organismal Systems	Environmental adaptation	Plant-pathogen interaction	0.0379829	0.142164	LOC132626268	0.342145	-1.54732	8.25949e-21	7.77465e-20	down	yes
lbb04626	Organismal Systems	Environmental adaptation	Plant-pathogen interaction	0.0379829	0.142164	LOC132614808	0.301973	-1.72751	1.03609e-20	9.69057e-20	down	yes
lbb04626	Organismal Systems	Environmental adaptation	Plant-pathogen interaction	0.0379829	0.142164	LOC132633018	0.266367	-1.90851	1.16973e-20	1.09132e-19	down	yes
lbb04626	Organismal Systems	Environmental adaptation	Plant-pathogen interaction	0.0379829	0.142164	LOC132645338	0.351384	-1.50888	1.58049e-20	1.46524e-19	down	yes
lbb04626	Organismal Systems	Environmental adaptation	Plant-pathogen interaction	0.0379829	0.142164	LOC132600824	0.445191	-1.1675	4.16152e-20	3.77512e-19	down	yes
lbb04626	Organismal Systems	Environmental adaptation	Plant-pathogen interaction	0.0379829	0.142164	LOC132644740	0.210241	-2.24988	4.97923e-20	4.49276e-19	down	yes
lbb04626	Organismal Systems	Environmental adaptation	Plant-pathogen interaction	0.0379829	0.142164	LOC132632988	0.274013	-1.86768	7.25237e-20	6.49864e-19	down	yes
lbb04626	Organismal Systems	Environmental adaptation	Plant-pathogen interaction	0.0379829	0.142164	LOC132600592	0.305508	-1.71072	1.11202e-19	9.87019e-19	down	yes
lbb04626	Organismal Systems	Environmental adaptation	Plant-pathogen interaction	0.0379829	0.142164	LOC132627691	0.363359	-1.46053	1.69078e-19	1.48549e-18	down	yes
lbb04626	Organismal Systems	Environmental adaptation	Plant-pathogen interaction	0.0379829	0.142164	LOC132623814	0.0668787	-3.90231	6.54958e-19	5.55201e-18	down	yes
lbb04626	Organismal Systems	Environmental adaptation	Plant-pathogen interaction	0.0379829	0.142164	LOC132607081	3.43337	1.77962	6.78421e-19	5.74369e-18	up	yes
lbb04626	Organismal Systems	Environmental adaptation	Plant-pathogen interaction	0.0379829	0.142164	LOC132613951	5.41725	2.43756	6.93808e-19	5.87249e-18	up	yes
lbb04626	Organismal Systems	Environmental adaptation	Plant-pathogen interaction	0.0379829	0.142164	LOC132600676	0.299712	-1.73835	4.46758e-18	3.62159e-17	down	yes
lbb04626	Organismal Systems	Environmental adaptation	Plant-pathogen interaction	0.0379829	0.142164	LOC132610868	0.215231	-2.21604	4.62702e-18	3.74545e-17	down	yes
lbb04626	Organismal Systems	Environmental adaptation	Plant-pathogen interaction	0.0379829	0.142164	LOC132617315	0.14098	-2.82644	5.4926e-18	4.42488e-17	down	yes
lbb04626	Organismal Systems	Environmental adaptation	Plant-pathogen interaction	0.0379829	0.142164	LOC132645527	0.419967	-1.25165	1.89594e-17	1.48831e-16	down	yes
lbb04626	Organismal Systems	Environmental adaptation	Plant-pathogen interaction	0.0379829	0.142164	LOC132611229	8.492	3.0861	3.84172e-17	2.9688e-16	up	yes
lbb04626	Organismal Systems	Environmental adaptation	Plant-pathogen interaction	0.0379829	0.142164	LOC132618577	0.344004	-1.5395	4.06721e-17	3.13874e-16	down	yes
lbb04626	Organismal Systems	Environmental adaptation	Plant-pathogen interaction	0.0379829	0.142164	LOC132616751	0.497645	-1.00681	2.21837e-16	1.64682e-15	down	yes
lbb04626	Organismal Systems	Environmental adaptation	Plant-pathogen interaction	0.0379829	0.142164	LOC132607634	13.4226	3.7466	2.84992e-16	2.10547e-15	up	yes
lbb04626	Organismal Systems	Environmental adaptation	Plant-pathogen interaction	0.0379829	0.142164	LOC132633142	4.35175	2.12159	1.20393e-15	8.58079e-15	up	yes
lbb04626	Organismal Systems	Environmental adaptation	Plant-pathogen interaction	0.0379829	0.142164	LOC132632833	0.311798	-1.68132	6.69653e-15	4.56834e-14	down	yes
lbb04626	Organismal Systems	Environmental adaptation	Plant-pathogen interaction	0.0379829	0.142164	LOC132623952	0.337652	-1.56639	6.88331e-15	4.69007e-14	down	yes
lbb04626	Organismal Systems	Environmental adaptation	Plant-pathogen interaction	0.0379829	0.142164	LOC132628590	0.193043	-2.37301	7.85674e-15	5.3361e-14	down	yes
lbb04626	Organismal Systems	Environmental adaptation	Plant-pathogen interaction	0.0379829	0.142164	LOC132618110	0.404327	-1.30641	1.12681e-14	7.56472e-14	down	yes
lbb04626	Organismal Systems	Environmental adaptation	Plant-pathogen interaction	0.0379829	0.142164	LOC132632251	0.28006	-1.83619	6.94078e-14	4.46429e-13	down	yes
lbb04626	Organismal Systems	Environmental adaptation	Plant-pathogen interaction	0.0379829	0.142164	LOC132605634	2.00085	1.00061	3.12845e-13	1.93373e-12	up	yes
lbb04626	Organismal Systems	Environmental adaptation	Plant-pathogen interaction	0.0379829	0.142164	LOC132626026	2.16779	1.11623	3.69879e-13	2.27501e-12	up	yes
lbb04626	Organismal Systems	Environmental adaptation	Plant-pathogen interaction	0.0379829	0.142164	LOC132618932	4.80893	2.26571	1.06365e-12	6.34565e-12	up	yes
lbb04626	Organismal Systems	Environmental adaptation	Plant-pathogen interaction	0.0379829	0.142164	LOC132617382	0.429848	-1.2181	1.47369e-12	8.70263e-12	down	yes
lbb04626	Organismal Systems	Environmental adaptation	Plant-pathogen interaction	0.0379829	0.142164	LOC132644097	0.00935087	-6.74068	3.78119e-12	2.17028e-11	down	yes
lbb04626	Organismal Systems	Environmental adaptation	Plant-pathogen interaction	0.0379829	0.142164	LOC132632597	0.363809	-1.45875	4.39463e-12	2.51169e-11	down	yes
lbb04626	Organismal Systems	Environmental adaptation	Plant-pathogen interaction	0.0379829	0.142164	LOC132598904	3.27883	1.71318	4.5771e-12	2.61333e-11	up	yes
lbb04626	Organismal Systems	Environmental adaptation	Plant-pathogen interaction	0.0379829	0.142164	LOC132630646	2.41667	1.27302	5.43515e-12	3.08238e-11	up	yes
lbb04626	Organismal Systems	Environmental adaptation	Plant-pathogen interaction	0.0379829	0.142164	LOC132641180	2.03914	1.02796	6.64996e-12	3.75367e-11	up	yes
lbb04626	Organismal Systems	Environmental adaptation	Plant-pathogen interaction	0.0379829	0.142164	LOC132622475	11.1843	3.4834	1.27018e-11	7.03559e-11	up	yes
lbb04626	Organismal Systems	Environmental adaptation	Plant-pathogen interaction	0.0379829	0.142164	LOC132619049	7.06548	2.82079	1.40331e-11	7.75647e-11	up	yes
lbb04626	Organismal Systems	Environmental adaptation	Plant-pathogen interaction	0.0379829	0.142164	LOC132642316	0.0647104	-3.94986	1.60321e-11	8.82957e-11	down	yes
lbb04626	Organismal Systems	Environmental adaptation	Plant-pathogen interaction	0.0379829	0.142164	LOC132631708	2.0305	1.02184	3.12264e-11	1.68405e-10	up	yes
lbb04626	Organismal Systems	Environmental adaptation	Plant-pathogen interaction	0.0379829	0.142164	LOC132614292	0.249611	-2.00225	4.17841e-11	2.23735e-10	down	yes
lbb04626	Organismal Systems	Environmental adaptation	Plant-pathogen interaction	0.0379829	0.142164	LOC132641737	0.442283	-1.17696	4.72908e-11	2.52021e-10	down	yes
lbb04626	Organismal Systems	Environmental adaptation	Plant-pathogen interaction	0.0379829	0.142164	LOC132621992	9.71706	3.28052	1.3985e-10	7.18185e-10	up	yes
lbb04626	Organismal Systems	Environmental adaptation	Plant-pathogen interaction	0.0379829	0.142164	LOC132607242	4.30542	2.10615	2.48072e-10	1.24868e-09	up	yes
lbb04626	Organismal Systems	Environmental adaptation	Plant-pathogen interaction	0.0379829	0.142164	LOC132599383	2.36449	1.24153	2.75075e-10	1.37926e-09	up	yes
lbb04626	Organismal Systems	Environmental adaptation	Plant-pathogen interaction	0.0379829	0.142164	LOC132600188	0.0453993	-4.46119	2.87918e-10	1.44151e-09	down	yes
lbb04626	Organismal Systems	Environmental adaptation	Plant-pathogen interaction	0.0379829	0.142164	LOC132605164	0.000198466	-12.2988	4.20235e-10	2.07414e-09	down	yes
lbb04626	Organismal Systems	Environmental adaptation	Plant-pathogen interaction	0.0379829	0.142164	LOC132602584	5042.96	12.3001	4.30616e-10	2.12258e-09	up	yes
lbb04626	Organismal Systems	Environmental adaptation	Plant-pathogen interaction	0.0379829	0.142164	LOC132644527	0.152608	-2.7121	5.48719e-10	2.68008e-09	down	yes
lbb04626	Organismal Systems	Environmental adaptation	Plant-pathogen interaction	0.0379829	0.142164	LOC132625966	2855.59	11.4796	6.1411e-10	2.98822e-09	up	yes
lbb04626	Organismal Systems	Environmental adaptation	Plant-pathogen interaction	0.0379829	0.142164	LOC132604332	0.271874	-1.87899	7.47445e-10	3.61099e-09	down	yes
lbb04626	Organismal Systems	Environmental adaptation	Plant-pathogen interaction	0.0379829	0.142164	LOC132623231	0.36003	-1.47381	1.14588e-09	5.45312e-09	down	yes
lbb04626	Organismal Systems	Environmental adaptation	Plant-pathogen interaction	0.0379829	0.142164	LOC132612651	0.344066	-1.53924	1.74918e-09	8.21531e-09	down	yes
lbb04626	Organismal Systems	Environmental adaptation	Plant-pathogen interaction	0.0379829	0.142164	LOC132605866	2.35689	1.23688	2.52496e-09	1.16962e-08	up	yes
lbb04626	Organismal Systems	Environmental adaptation	Plant-pathogen interaction	0.0379829	0.142164	LOC132623293	0.155096	-2.68877	5.12153e-09	2.31181e-08	down	yes
lbb04626	Organismal Systems	Environmental adaptation	Plant-pathogen interaction	0.0379829	0.142164	LOC132629892	7.7678	2.95751	5.61901e-09	2.52725e-08	up	yes
lbb04626	Organismal Systems	Environmental adaptation	Plant-pathogen interaction	0.0379829	0.142164	LOC132622609	0.0849801	-3.55673	1.02862e-08	4.52747e-08	down	yes
lbb04626	Organismal Systems	Environmental adaptation	Plant-pathogen interaction	0.0379829	0.142164	LOC132602725	0.236811	-2.07819	2.23719e-08	9.57634e-08	down	yes
lbb04626	Organismal Systems	Environmental adaptation	Plant-pathogen interaction	0.0379829	0.142164	LOC132617030	2.32739	1.21871	3.14211e-08	1.32561e-07	up	yes
lbb04626	Organismal Systems	Environmental adaptation	Plant-pathogen interaction	0.0379829	0.142164	LOC132600805	0.081041	-3.6252	7.06048e-08	2.87253e-07	down	yes
lbb04626	Organismal Systems	Environmental adaptation	Plant-pathogen interaction	0.0379829	0.142164	LOC132613601	2.02593	1.01859	7.21256e-08	2.93149e-07	up	yes
lbb04626	Organismal Systems	Environmental adaptation	Plant-pathogen interaction	0.0379829	0.142164	LOC132614294	2.70664	1.4365	9.74664e-08	3.92038e-07	up	yes
lbb04626	Organismal Systems	Environmental adaptation	Plant-pathogen interaction	0.0379829	0.142164	LOC132634840	0.476705	-1.06883	1.31865e-07	5.24524e-07	down	yes
lbb04626	Organismal Systems	Environmental adaptation	Plant-pathogen interaction	0.0379829	0.142164	LOC132640565	0.265493	-1.91326	1.56692e-07	6.19049e-07	down	yes
lbb04626	Organismal Systems	Environmental adaptation	Plant-pathogen interaction	0.0379829	0.142164	LOC132618435	0.449686	-1.15301	2.2438e-07	8.74288e-07	down	yes
lbb04626	Organismal Systems	Environmental adaptation	Plant-pathogen interaction	0.0379829	0.142164	LOC132623935	0.254845	-1.97231	2.42552e-07	9.4183e-07	down	yes
lbb04626	Organismal Systems	Environmental adaptation	Plant-pathogen interaction	0.0379829	0.142164	LOC132614286	11.0429	3.46505	2.5031e-07	9.71287e-07	up	yes
lbb04626	Organismal Systems	Environmental adaptation	Plant-pathogen interaction	0.0379829	0.142164	LOC132599243	15.4101	3.9458	3.39806e-07	1.30283e-06	up	yes
lbb04626	Organismal Systems	Environmental adaptation	Plant-pathogen interaction	0.0379829	0.142164	LOC132641802	2.65234	1.40727	4.20605e-07	1.59613e-06	up	yes
lbb04626	Organismal Systems	Environmental adaptation	Plant-pathogen interaction	0.0379829	0.142164	LOC132605828	85.0825	6.41079	5.5601e-07	2.08743e-06	up	yes
lbb04626	Organismal Systems	Environmental adaptation	Plant-pathogen interaction	0.0379829	0.142164	LOC132602085	3.22599	1.68974	6.43718e-07	2.40149e-06	up	yes
lbb04626	Organismal Systems	Environmental adaptation	Plant-pathogen interaction	0.0379829	0.142164	LOC132639550	0.124902	-3.00113	6.54613e-07	2.4416e-06	down	yes
lbb04626	Organismal Systems	Environmental adaptation	Plant-pathogen interaction	0.0379829	0.142164	LOC132634847	0.0649703	-3.94408	1.99521e-06	7.05365e-06	down	yes
lbb04626	Organismal Systems	Environmental adaptation	Plant-pathogen interaction	0.0379829	0.142164	LOC132623604	0.255177	-1.97043	2.35658e-06	8.26371e-06	down	yes
lbb04626	Organismal Systems	Environmental adaptation	Plant-pathogen interaction	0.0379829	0.142164	LOC132623254	0.308795	-1.69528	2.94202e-06	1.02053e-05	down	yes
lbb04626	Organismal Systems	Environmental adaptation	Plant-pathogen interaction	0.0379829	0.142164	LOC132605277	2827.17	11.4651	3.18118e-06	1.09875e-05	up	yes
lbb04626	Organismal Systems	Environmental adaptation	Plant-pathogen interaction	0.0379829	0.142164	LOC132626727	0.490641	-1.02726	6.91072e-06	2.3021e-05	down	yes
lbb04626	Organismal Systems	Environmental adaptation	Plant-pathogen interaction	0.0379829	0.142164	LOC132603627	0.0372507	-4.74659	9.89813e-06	3.24097e-05	down	yes
lbb04626	Organismal Systems	Environmental adaptation	Plant-pathogen interaction	0.0379829	0.142164	LOC132600453	0.140649	-2.82983	1.00599e-05	3.2917e-05	down	yes
lbb04626	Organismal Systems	Environmental adaptation	Plant-pathogen interaction	0.0379829	0.142164	LOC132605821	0.258404	-1.9523	1.07611e-05	3.51025e-05	down	yes
lbb04626	Organismal Systems	Environmental adaptation	Plant-pathogen interaction	0.0379829	0.142164	LOC132621881	0.392259	-1.35012	1.58675e-05	5.06246e-05	down	yes
lbb04626	Organismal Systems	Environmental adaptation	Plant-pathogen interaction	0.0379829	0.142164	LOC132622723	2.20903	1.14341	1.60561e-05	5.11875e-05	up	yes
lbb04626	Organismal Systems	Environmental adaptation	Plant-pathogen interaction	0.0379829	0.142164	LOC132620228	873.91	9.77134	1.79731e-05	5.69387e-05	up	yes
lbb04626	Organismal Systems	Environmental adaptation	Plant-pathogen interaction	0.0379829	0.142164	LOC132625590	0.291932	-1.7763	1.82449e-05	5.77509e-05	down	yes
lbb04626	Organismal Systems	Environmental adaptation	Plant-pathogen interaction	0.0379829	0.142164	LOC132642364	0.328536	-1.60587	3.04926e-05	9.3878e-05	down	yes
lbb04626	Organismal Systems	Environmental adaptation	Plant-pathogen interaction	0.0379829	0.142164	LOC132605620	2.52876	1.33843	3.15511e-05	9.69597e-05	up	yes
lbb04626	Organismal Systems	Environmental adaptation	Plant-pathogen interaction	0.0379829	0.142164	LOC132601901	13.8869	3.79565	3.21481e-05	9.86867e-05	up	yes
lbb04626	Organismal Systems	Environmental adaptation	Plant-pathogen interaction	0.0379829	0.142164	LOC132600673	0.396062	-1.3362	3.793e-05	0.000115397	down	yes
lbb04626	Organismal Systems	Environmental adaptation	Plant-pathogen interaction	0.0379829	0.142164	LOC132633494	0.274214	-1.86663	4.8691e-05	0.00014603	down	yes
lbb04626	Organismal Systems	Environmental adaptation	Plant-pathogen interaction	0.0379829	0.142164	LOC132600202	0.000295294	-11.7256	5.01166e-05	0.000150212	down	yes
lbb04626	Organismal Systems	Environmental adaptation	Plant-pathogen interaction	0.0379829	0.142164	LOC132623301	0.0579886	-4.10809	7.14367e-05	0.000210341	down	yes
lbb04626	Organismal Systems	Environmental adaptation	Plant-pathogen interaction	0.0379829	0.142164	LOC132621856	2.75539	1.46226	7.9741e-05	0.000233064	up	yes
lbb04626	Organismal Systems	Environmental adaptation	Plant-pathogen interaction	0.0379829	0.142164	LOC132599518	0.473309	-1.07915	8.66281e-05	0.000252102	down	yes
lbb04626	Organismal Systems	Environmental adaptation	Plant-pathogen interaction	0.0379829	0.142164	LOC132636386	2.4235	1.27709	9.04267e-05	0.00026245	up	yes
lbb04626	Organismal Systems	Environmental adaptation	Plant-pathogen interaction	0.0379829	0.142164	LOC132607570	3.97742	1.99183	9.22175e-05	0.000267423	up	yes
lbb04626	Organismal Systems	Environmental adaptation	Plant-pathogen interaction	0.0379829	0.142164	LOC132645457	1063.33	10.0544	0.000153718	0.000432333	up	yes
lbb04626	Organismal Systems	Environmental adaptation	Plant-pathogen interaction	0.0379829	0.142164	LOC132619024	0.311479	-1.68279	0.000186689	0.000519428	down	yes
lbb04626	Organismal Systems	Environmental adaptation	Plant-pathogen interaction	0.0379829	0.142164	LOC132620326	788.577	9.62311	0.000196514	0.000544878	up	yes
lbb04626	Organismal Systems	Environmental adaptation	Plant-pathogen interaction	0.0379829	0.142164	LOC132636916	753.433	9.55734	0.000222588	0.000612343	up	yes
lbb04626	Organismal Systems	Environmental adaptation	Plant-pathogen interaction	0.0379829	0.142164	LOC132603219	0.391805	-1.35179	0.000253224	0.000690826	down	yes
lbb04626	Organismal Systems	Environmental adaptation	Plant-pathogen interaction	0.0379829	0.142164	LOC132641847	347.937	8.44268	0.000254672	0.000694493	up	yes
lbb04626	Organismal Systems	Environmental adaptation	Plant-pathogen interaction	0.0379829	0.142164	LOC132628290	4.2417	2.08464	0.000335838	0.000899914	up	yes
lbb04626	Organismal Systems	Environmental adaptation	Plant-pathogen interaction	0.0379829	0.142164	LOC132645951	0.0151279	-6.04665	0.000345342	0.000923621	down	yes
lbb04626	Organismal Systems	Environmental adaptation	Plant-pathogen interaction	0.0379829	0.142164	LOC132635593	3.66219	1.87271	0.000524861	0.00136518	up	yes
lbb04626	Organismal Systems	Environmental adaptation	Plant-pathogen interaction	0.0379829	0.142164	LOC132622665	945.157	9.88441	0.000588546	0.00151988	up	yes
lbb04626	Organismal Systems	Environmental adaptation	Plant-pathogen interaction	0.0379829	0.142164	LOC132599591	2.18871	1.13008	0.000811784	0.00205334	up	yes
lbb04626	Organismal Systems	Environmental adaptation	Plant-pathogen interaction	0.0379829	0.142164	LOC132617964	2.12182	1.0853	0.000846718	0.00213466	up	yes
lbb04626	Organismal Systems	Environmental adaptation	Plant-pathogen interaction	0.0379829	0.142164	LOC132624010	3.97657	1.99152	0.000937889	0.00234733	up	yes
lbb04626	Organismal Systems	Environmental adaptation	Plant-pathogen interaction	0.0379829	0.142164	LOC132605192	0.29206	-1.77566	0.000996657	0.00248282	down	yes
lbb04626	Organismal Systems	Environmental adaptation	Plant-pathogen interaction	0.0379829	0.142164	LOC132641780	0.0668186	-3.90361	0.0014099	0.00342752	down	yes
lbb04626	Organismal Systems	Environmental adaptation	Plant-pathogen interaction	0.0379829	0.142164	LOC132613709	2.7347	1.45138	0.00199447	0.00473175	up	yes
lbb04626	Organismal Systems	Environmental adaptation	Plant-pathogen interaction	0.0379829	0.142164	LOC132616529	1111.76	10.1186	0.00218138	0.00514013	up	yes
lbb04626	Organismal Systems	Environmental adaptation	Plant-pathogen interaction	0.0379829	0.142164	LOC132609475	2.81848	1.49492	0.0031817	0.00729905	up	yes
lbb04626	Organismal Systems	Environmental adaptation	Plant-pathogen interaction	0.0379829	0.142164	LOC132600028	4.40177	2.13808	0.00385694	0.00871823	up	yes
lbb04626	Organismal Systems	Environmental adaptation	Plant-pathogen interaction	0.0379829	0.142164	LOC132601372	905.9	9.82321	0.00441504	0.00986494	up	yes
lbb04626	Organismal Systems	Environmental adaptation	Plant-pathogen interaction	0.0379829	0.142164	LOC132631659	0.434462	-1.2027	0.00600462	0.0130892	down	yes
lbb04626	Organismal Systems	Environmental adaptation	Plant-pathogen interaction	0.0379829	0.142164	LOC132618137	9.98822	3.32023	0.0064131	0.0139077	up	yes
lbb04626	Organismal Systems	Environmental adaptation	Plant-pathogen interaction	0.0379829	0.142164	LOC132622198	0.211628	-2.2404	0.00647527	0.0140291	down	yes
lbb04626	Organismal Systems	Environmental adaptation	Plant-pathogen interaction	0.0379829	0.142164	LOC132640544	0.421957	-1.24483	0.00792031	0.0168867	down	yes
lbb04626	Organismal Systems	Environmental adaptation	Plant-pathogen interaction	0.0379829	0.142164	LOC132610093	0.000792201	-10.3018	0.00887418	0.0187522	down	yes
lbb04626	Organismal Systems	Environmental adaptation	Plant-pathogen interaction	0.0379829	0.142164	LOC132622496	0.197424	-2.34063	0.00887719	0.0187574	down	yes
lbb04626	Organismal Systems	Environmental adaptation	Plant-pathogen interaction	0.0379829	0.142164	LOC132617603	6.55392	2.71236	0.0093673	0.0197165	up	yes
lbb04626	Organismal Systems	Environmental adaptation	Plant-pathogen interaction	0.0379829	0.142164	LOC132610874	0.00117564	-9.73234	0.0122338	0.0251371	down	yes
lbb04626	Organismal Systems	Environmental adaptation	Plant-pathogen interaction	0.0379829	0.142164	LOC132629268	2.13997	1.09759	0.0122878	0.0252404	up	yes
lbb04626	Organismal Systems	Environmental adaptation	Plant-pathogen interaction	0.0379829	0.142164	LOC132630310	0.089734	-3.4782	0.0142345	0.028851	down	yes
lbb04626	Organismal Systems	Environmental adaptation	Plant-pathogen interaction	0.0379829	0.142164	LOC132603276	13.0756	3.7088	0.0147185	0.0297321	up	yes
lbb04626	Organismal Systems	Environmental adaptation	Plant-pathogen interaction	0.0379829	0.142164	LOC132607036	10.8569	3.44054	0.014861	0.0299893	up	yes
lbb04626	Organismal Systems	Environmental adaptation	Plant-pathogen interaction	0.0379829	0.142164	LOC132629112	0.000250039	-11.9656	0.0151679	0.0305594	down	yes
lbb04626	Organismal Systems	Environmental adaptation	Plant-pathogen interaction	0.0379829	0.142164	LOC132608381	0.315499	-1.66429	0.0167432	0.0334398	down	yes
lbb04626	Organismal Systems	Environmental adaptation	Plant-pathogen interaction	0.0379829	0.142164	LOC132600563	3.26401	1.70664	0.0168183	0.0335659	up	yes
lbb04626	Organismal Systems	Environmental adaptation	Plant-pathogen interaction	0.0379829	0.142164	LOC132621901	5.6764	2.50498	0.0206143	0.0403851	up	yes
lbb04626	Organismal Systems	Environmental adaptation	Plant-pathogen interaction	0.0379829	0.142164	LOC132639328	0.00304887	-8.35751	0.0207329	0.0405893	down	yes
lbb04626	Organismal Systems	Environmental adaptation	Plant-pathogen interaction	0.0379829	0.142164	LOC132615783	2.49964	1.32172	0.0251815	0.0483562	up	yes
lbb04145	Cellular Processes	Transport and catabolism	Phagosome	0.0417594	0.151958	LOC132599349	0.275289	-1.86098	2.65346e-181	5.08907e-179	down	yes
lbb04145	Cellular Processes	Transport and catabolism	Phagosome	0.0417594	0.151958	LOC132627824	0.304903	-1.71358	3.82669e-152	5.25081e-150	down	yes
lbb04145	Cellular Processes	Transport and catabolism	Phagosome	0.0417594	0.151958	LOC132603778	0.320685	-1.64077	4.82152e-149	6.3327e-147	down	yes
lbb04145	Cellular Processes	Transport and catabolism	Phagosome	0.0417594	0.151958	LOC132599213	0.33089	-1.59558	1.22407e-122	1.13201e-120	down	yes
lbb04145	Cellular Processes	Transport and catabolism	Phagosome	0.0417594	0.151958	LOC132626658	0.255274	-1.96988	8.38137e-104	5.76198e-102	down	yes
lbb04145	Cellular Processes	Transport and catabolism	Phagosome	0.0417594	0.151958	LOC132613947	0.343178	-1.54297	8.0293e-79	3.65761e-77	down	yes
lbb04145	Cellular Processes	Transport and catabolism	Phagosome	0.0417594	0.151958	LOC132627400	0.271335	-1.88185	4.19946e-69	1.61818e-67	down	yes
lbb04145	Cellular Processes	Transport and catabolism	Phagosome	0.0417594	0.151958	LOC132641615	0.410926	-1.28305	1.72247e-68	6.56228e-67	down	yes
lbb04145	Cellular Processes	Transport and catabolism	Phagosome	0.0417594	0.151958	LOC132604638	0.444589	-1.16946	3.30801e-65	1.16801e-63	down	yes
lbb04145	Cellular Processes	Transport and catabolism	Phagosome	0.0417594	0.151958	LOC132599008	0.218191	-2.19634	8.98002e-65	3.12818e-63	down	yes
lbb04145	Cellular Processes	Transport and catabolism	Phagosome	0.0417594	0.151958	LOC132606822	3.49148	1.80384	1.41835e-47	3.31095e-46	up	yes
lbb04145	Cellular Processes	Transport and catabolism	Phagosome	0.0417594	0.151958	LOC132627090	0.457946	-1.12675	1.48221e-41	2.94306e-40	down	yes
lbb04145	Cellular Processes	Transport and catabolism	Phagosome	0.0417594	0.151958	LOC132602926	0.488189	-1.03449	3.70837e-41	7.30314e-40	down	yes
lbb04145	Cellular Processes	Transport and catabolism	Phagosome	0.0417594	0.151958	LOC132635736	0.391724	-1.35209	5.78165e-41	1.13399e-39	down	yes
lbb04145	Cellular Processes	Transport and catabolism	Phagosome	0.0417594	0.151958	LOC132603819	0.389554	-1.3601	1.39002e-40	2.69346e-39	down	yes
lbb04145	Cellular Processes	Transport and catabolism	Phagosome	0.0417594	0.151958	LOC132616569	0.420668	-1.24924	2.44487e-39	4.57972e-38	down	yes
lbb04145	Cellular Processes	Transport and catabolism	Phagosome	0.0417594	0.151958	LOC132632327	0.499403	-1.00172	1.47704e-37	2.61035e-36	down	yes
lbb04145	Cellular Processes	Transport and catabolism	Phagosome	0.0417594	0.151958	LOC132634825	0.47193	-1.08336	7.01375e-37	1.21689e-35	down	yes
lbb04145	Cellular Processes	Transport and catabolism	Phagosome	0.0417594	0.151958	LOC132640031	0.333059	-1.58615	1.93193e-36	3.2919e-35	down	yes
lbb04145	Cellular Processes	Transport and catabolism	Phagosome	0.0417594	0.151958	LOC132622448	0.416552	-1.26343	2.73358e-35	4.47922e-34	down	yes
lbb04145	Cellular Processes	Transport and catabolism	Phagosome	0.0417594	0.151958	LOC132604149	0.312844	-1.67648	7.04464e-34	1.10242e-32	down	yes
lbb04145	Cellular Processes	Transport and catabolism	Phagosome	0.0417594	0.151958	LOC132636994	0.490161	-1.02867	8.08202e-32	1.17337e-30	down	yes
lbb04145	Cellular Processes	Transport and catabolism	Phagosome	0.0417594	0.151958	LOC132609921	0.466942	-1.09869	2.11112e-25	2.40098e-24	down	yes
lbb04145	Cellular Processes	Transport and catabolism	Phagosome	0.0417594	0.151958	LOC132604082	0.307772	-1.70007	2.20751e-24	2.40757e-23	down	yes
lbb04145	Cellular Processes	Transport and catabolism	Phagosome	0.0417594	0.151958	LOC132628090	0.456124	-1.1325	2.42385e-21	2.32435e-20	down	yes
lbb04145	Cellular Processes	Transport and catabolism	Phagosome	0.0417594	0.151958	LOC132604155	4.16026	2.05667	9.86641e-21	9.24086e-20	up	yes
lbb04145	Cellular Processes	Transport and catabolism	Phagosome	0.0417594	0.151958	LOC132622928	2.95776	1.56451	2.61051e-20	2.3945e-19	up	yes
lbb04145	Cellular Processes	Transport and catabolism	Phagosome	0.0417594	0.151958	LOC132599283	0.488224	-1.03439	1.08278e-18	9.08278e-18	down	yes
lbb04145	Cellular Processes	Transport and catabolism	Phagosome	0.0417594	0.151958	LOC132644866	0.0992866	-3.33226	2.58141e-18	2.12008e-17	down	yes
lbb04145	Cellular Processes	Transport and catabolism	Phagosome	0.0417594	0.151958	LOC132604179	0.495588	-1.01279	8.86316e-18	7.06437e-17	down	yes
lbb04145	Cellular Processes	Transport and catabolism	Phagosome	0.0417594	0.151958	LOC132621612	6.70506	2.74525	1.32112e-17	1.04633e-16	up	yes
lbb04145	Cellular Processes	Transport and catabolism	Phagosome	0.0417594	0.151958	LOC132621279	0.347826	-1.52356	1.11903e-15	7.99091e-15	down	yes
lbb04145	Cellular Processes	Transport and catabolism	Phagosome	0.0417594	0.151958	LOC132607022	8529.1	13.0582	4.8195e-12	2.74662e-11	up	yes
lbb04145	Cellular Processes	Transport and catabolism	Phagosome	0.0417594	0.151958	LOC132624967	0.0134508	-6.21616	1.06006e-10	5.48807e-10	down	yes
lbb04145	Cellular Processes	Transport and catabolism	Phagosome	0.0417594	0.151958	LOC132617947	0.000223452	-12.1277	6.56569e-08	2.68019e-07	down	yes
lbb04145	Cellular Processes	Transport and catabolism	Phagosome	0.0417594	0.151958	LOC132621231	2.3214	1.21499	2.86239e-07	1.10511e-06	up	yes
lbb04145	Cellular Processes	Transport and catabolism	Phagosome	0.0417594	0.151958	LOC132616540	0.00034416	-11.5046	1.35526e-06	4.88382e-06	down	yes
lbb04145	Cellular Processes	Transport and catabolism	Phagosome	0.0417594	0.151958	LOC132617706	1219.33	10.2519	2.66999e-05	8.27903e-05	up	yes
lbb04145	Cellular Processes	Transport and catabolism	Phagosome	0.0417594	0.151958	LOC132636801	11.3301	3.50208	4.04676e-05	0.000122708	up	yes
lbb04145	Cellular Processes	Transport and catabolism	Phagosome	0.0417594	0.151958	LOC132614784	5.03006	2.33058	5.04948e-05	0.000151292	up	yes
lbb04145	Cellular Processes	Transport and catabolism	Phagosome	0.0417594	0.151958	LOC132603408	2.15785	1.1096	0.000233681	0.000640725	up	yes
lbb04145	Cellular Processes	Transport and catabolism	Phagosome	0.0417594	0.151958	LOC132641705	10.0235	3.32532	0.000329288	0.000882993	up	yes
lbb04145	Cellular Processes	Transport and catabolism	Phagosome	0.0417594	0.151958	LOC132633897	6.03609	2.59361	0.00114509	0.00282486	up	yes
lbb04145	Cellular Processes	Transport and catabolism	Phagosome	0.0417594	0.151958	LOC132609126	0.2648	-1.91702	0.00140531	0.0034176	down	yes
lbb04145	Cellular Processes	Transport and catabolism	Phagosome	0.0417594	0.151958	LOC132631212	0.0853392	-3.55065	0.00358201	0.00814708	down	yes
lbb00531	Metabolism	Glycan biosynthesis and metabolism	Glycosaminoglycan degradation	0.0492428	0.174346	LOC132641990	0.027278	-5.19612	4.7954e-197	1.13195e-194	down	yes
lbb00531	Metabolism	Glycan biosynthesis and metabolism	Glycosaminoglycan degradation	0.0492428	0.174346	LOC132610777	17.5515	4.13352	1.37069e-82	6.7643e-81	up	yes
lbb00531	Metabolism	Glycan biosynthesis and metabolism	Glycosaminoglycan degradation	0.0492428	0.174346	LOC132625819	5.50091	2.45967	4.81509e-69	1.85329e-67	up	yes
lbb00531	Metabolism	Glycan biosynthesis and metabolism	Glycosaminoglycan degradation	0.0492428	0.174346	LOC132599204	15.1795	3.92405	8.12918e-68	3.05568e-66	up	yes
lbb00531	Metabolism	Glycan biosynthesis and metabolism	Glycosaminoglycan degradation	0.0492428	0.174346	LOC132600469	2.63892	1.39995	1.69943e-56	4.96659e-55	up	yes
lbb00531	Metabolism	Glycan biosynthesis and metabolism	Glycosaminoglycan degradation	0.0492428	0.174346	LOC132621488	4.14582	2.05166	6.81104e-48	1.60325e-46	up	yes
lbb00531	Metabolism	Glycan biosynthesis and metabolism	Glycosaminoglycan degradation	0.0492428	0.174346	LOC132645562	0.375853	-1.41176	8.79076e-46	1.95219e-44	down	yes
lbb00531	Metabolism	Glycan biosynthesis and metabolism	Glycosaminoglycan degradation	0.0492428	0.174346	LOC132627139	5.9803	2.58022	1.4285e-40	2.76485e-39	up	yes
lbb00531	Metabolism	Glycan biosynthesis and metabolism	Glycosaminoglycan degradation	0.0492428	0.174346	LOC132633475	0.437724	-1.19191	2.05505e-31	2.93684e-30	down	yes
lbb00531	Metabolism	Glycan biosynthesis and metabolism	Glycosaminoglycan degradation	0.0492428	0.174346	LOC132627992	5.6893	2.50825	2.13261e-25	2.42459e-24	up	yes
lbb00531	Metabolism	Glycan biosynthesis and metabolism	Glycosaminoglycan degradation	0.0492428	0.174346	LOC132632447	2.91985	1.54589	2.36422e-21	2.2691e-20	up	yes
lbb00531	Metabolism	Glycan biosynthesis and metabolism	Glycosaminoglycan degradation	0.0492428	0.174346	LOC132606993	6.42217	2.68306	1.8246e-17	1.43465e-16	up	yes
lbb00531	Metabolism	Glycan biosynthesis and metabolism	Glycosaminoglycan degradation	0.0492428	0.174346	LOC132613873	8.00232	3.00042	9.36271e-17	7.07812e-16	up	yes
lbb00531	Metabolism	Glycan biosynthesis and metabolism	Glycosaminoglycan degradation	0.0492428	0.174346	LOC132622419	2.61489	1.38675	1.4642e-14	9.77148e-14	up	yes
lbb00531	Metabolism	Glycan biosynthesis and metabolism	Glycosaminoglycan degradation	0.0492428	0.174346	LOC132611290	0.197601	-2.33934	1.2304e-10	6.33983e-10	down	yes
lbb00531	Metabolism	Glycan biosynthesis and metabolism	Glycosaminoglycan degradation	0.0492428	0.174346	LOC132632756	2.11374	1.0798	2.63678e-07	1.02093e-06	up	yes
lbb00531	Metabolism	Glycan biosynthesis and metabolism	Glycosaminoglycan degradation	0.0492428	0.174346	LOC132627990	5.91342	2.56399	1.30255e-06	4.7019e-06	up	yes
lbb00531	Metabolism	Glycan biosynthesis and metabolism	Glycosaminoglycan degradation	0.0492428	0.174346	LOC132645057	27.9087	4.80264	1.89861e-05	6.00013e-05	up	yes
lbb00531	Metabolism	Glycan biosynthesis and metabolism	Glycosaminoglycan degradation	0.0492428	0.174346	LOC132598581	3.52058	1.81581	0.000132115	0.000374783	up	yes
lbb00531	Metabolism	Glycan biosynthesis and metabolism	Glycosaminoglycan degradation	0.0492428	0.174346	LOC132628068	867.587	9.76086	0.000176458	0.000492626	up	yes
lbb00531	Metabolism	Glycan biosynthesis and metabolism	Glycosaminoglycan degradation	0.0492428	0.174346	LOC132607103	2.53139	1.33993	0.000375387	0.000998204	up	yes
lbb00531	Metabolism	Glycan biosynthesis and metabolism	Glycosaminoglycan degradation	0.0492428	0.174346	LOC132602338	2.0208	1.01493	0.022396	0.0435219	up	yes
lbb04070	Environmental Information Processing	Signal transduction	Phosphatidylinositol signaling system	0.0598563	0.206347	LOC132609570	0.171775	-2.54141	6.79039e-118	5.86214e-116	down	yes
lbb04070	Environmental Information Processing	Signal transduction	Phosphatidylinositol signaling system	0.0598563	0.206347	LOC132625582	0.247771	-2.01292	7.50726e-107	5.43793e-105	down	yes
lbb04070	Environmental Information Processing	Signal transduction	Phosphatidylinositol signaling system	0.0598563	0.206347	LOC132627350	0.217531	-2.20071	2.00774e-90	1.12204e-88	down	yes
lbb04070	Environmental Information Processing	Signal transduction	Phosphatidylinositol signaling system	0.0598563	0.206347	LOC132623374	5.61149	2.48838	5.61852e-76	2.44714e-74	up	yes
lbb04070	Environmental Information Processing	Signal transduction	Phosphatidylinositol signaling system	0.0598563	0.206347	LOC132641615	0.410926	-1.28305	1.72247e-68	6.56228e-67	down	yes
lbb04070	Environmental Information Processing	Signal transduction	Phosphatidylinositol signaling system	0.0598563	0.206347	LOC132640371	0.400511	-1.32009	2.84866e-64	9.8119e-63	down	yes
lbb04070	Environmental Information Processing	Signal transduction	Phosphatidylinositol signaling system	0.0598563	0.206347	LOC132627385	0.336895	-1.56963	2.48534e-49	6.04415e-48	down	yes
lbb04070	Environmental Information Processing	Signal transduction	Phosphatidylinositol signaling system	0.0598563	0.206347	LOC132616843	0.295096	-1.76075	1.52062e-48	3.63258e-47	down	yes
lbb04070	Environmental Information Processing	Signal transduction	Phosphatidylinositol signaling system	0.0598563	0.206347	LOC132608898	0.381801	-1.38911	3.34716e-47	7.74388e-46	down	yes
lbb04070	Environmental Information Processing	Signal transduction	Phosphatidylinositol signaling system	0.0598563	0.206347	LOC132623331	0.326198	-1.61618	2.75003e-43	5.69144e-42	down	yes
lbb04070	Environmental Information Processing	Signal transduction	Phosphatidylinositol signaling system	0.0598563	0.206347	LOC132627090	0.457946	-1.12675	1.48221e-41	2.94306e-40	down	yes
lbb04070	Environmental Information Processing	Signal transduction	Phosphatidylinositol signaling system	0.0598563	0.206347	LOC132627702	0.479186	-1.06134	9.0538e-37	1.56163e-35	down	yes
lbb04070	Environmental Information Processing	Signal transduction	Phosphatidylinositol signaling system	0.0598563	0.206347	LOC132614273	4.03984	2.0143	1.05428e-34	1.69949e-33	up	yes
lbb04070	Environmental Information Processing	Signal transduction	Phosphatidylinositol signaling system	0.0598563	0.206347	LOC132645381	0.239714	-2.06061	5.2714e-34	8.28766e-33	down	yes
lbb04070	Environmental Information Processing	Signal transduction	Phosphatidylinositol signaling system	0.0598563	0.206347	LOC132607033	0.331655	-1.59224	9.51647e-27	1.13548e-25	down	yes
lbb04070	Environmental Information Processing	Signal transduction	Phosphatidylinositol signaling system	0.0598563	0.206347	LOC132632286	0.41833	-1.25729	2.83526e-22	2.82313e-21	down	yes
lbb04070	Environmental Information Processing	Signal transduction	Phosphatidylinositol signaling system	0.0598563	0.206347	LOC132627591	0.389422	-1.36059	3.2739e-22	3.25031e-21	down	yes
lbb04070	Environmental Information Processing	Signal transduction	Phosphatidylinositol signaling system	0.0598563	0.206347	LOC132616958	2.86008	1.51605	4.43772e-18	3.59912e-17	up	yes
lbb04070	Environmental Information Processing	Signal transduction	Phosphatidylinositol signaling system	0.0598563	0.206347	LOC132627952	0.253683	-1.9789	7.26e-15	4.94275e-14	down	yes
lbb04070	Environmental Information Processing	Signal transduction	Phosphatidylinositol signaling system	0.0598563	0.206347	LOC132610875	6.38844	2.67546	2.2435e-12	1.30861e-11	up	yes
lbb04070	Environmental Information Processing	Signal transduction	Phosphatidylinositol signaling system	0.0598563	0.206347	LOC132641180	2.03914	1.02796	6.64996e-12	3.75367e-11	up	yes
lbb04070	Environmental Information Processing	Signal transduction	Phosphatidylinositol signaling system	0.0598563	0.206347	LOC132614292	0.249611	-2.00225	4.17841e-11	2.23735e-10	down	yes
lbb04070	Environmental Information Processing	Signal transduction	Phosphatidylinositol signaling system	0.0598563	0.206347	LOC132622469	0.288146	-1.79513	9.22686e-11	4.80118e-10	down	yes
lbb04070	Environmental Information Processing	Signal transduction	Phosphatidylinositol signaling system	0.0598563	0.206347	LOC132633226	0.0526762	-4.2467	1.30582e-10	6.72025e-10	down	yes
lbb04070	Environmental Information Processing	Signal transduction	Phosphatidylinositol signaling system	0.0598563	0.206347	LOC132600188	0.0453993	-4.46119	2.87918e-10	1.44151e-09	down	yes
lbb04070	Environmental Information Processing	Signal transduction	Phosphatidylinositol signaling system	0.0598563	0.206347	LOC132610729	5.02586	2.32937	6.47879e-09	2.89965e-08	up	yes
lbb04070	Environmental Information Processing	Signal transduction	Phosphatidylinositol signaling system	0.0598563	0.206347	LOC132615550	2.05572	1.03964	1.48668e-08	6.46105e-08	up	yes
lbb04070	Environmental Information Processing	Signal transduction	Phosphatidylinositol signaling system	0.0598563	0.206347	LOC132639983	0.465555	-1.10298	3.23892e-07	1.24436e-06	down	yes
lbb04070	Environmental Information Processing	Signal transduction	Phosphatidylinositol signaling system	0.0598563	0.206347	LOC132626727	0.490641	-1.02726	6.91072e-06	2.3021e-05	down	yes
lbb04070	Environmental Information Processing	Signal transduction	Phosphatidylinositol signaling system	0.0598563	0.206347	LOC132618754	2.53092	1.33966	1.84695e-05	5.84236e-05	up	yes
lbb04070	Environmental Information Processing	Signal transduction	Phosphatidylinositol signaling system	0.0598563	0.206347	LOC132607351	824.687	9.6877	5.20872e-05	0.000155772	up	yes
lbb04070	Environmental Information Processing	Signal transduction	Phosphatidylinositol signaling system	0.0598563	0.206347	LOC132602837	0.363528	-1.45986	0.000255611	0.000696829	down	yes
lbb04070	Environmental Information Processing	Signal transduction	Phosphatidylinositol signaling system	0.0598563	0.206347	LOC132606252	19.2082	4.26365	0.000294958	0.000796442	up	yes
lbb04070	Environmental Information Processing	Signal transduction	Phosphatidylinositol signaling system	0.0598563	0.206347	LOC132632010	0.39688	-1.33322	0.000317295	0.00085273	down	yes
lbb04070	Environmental Information Processing	Signal transduction	Phosphatidylinositol signaling system	0.0598563	0.206347	LOC132603038	569.737	9.15415	0.000490705	0.00128133	up	yes
lbb04070	Environmental Information Processing	Signal transduction	Phosphatidylinositol signaling system	0.0598563	0.206347	LOC132617438	1128.56	10.1403	0.000962828	0.00240441	up	yes
lbb04070	Environmental Information Processing	Signal transduction	Phosphatidylinositol signaling system	0.0598563	0.206347	LOC132604308	0.3087	-1.69572	0.00230229	0.00540679	down	yes
lbb04070	Environmental Information Processing	Signal transduction	Phosphatidylinositol signaling system	0.0598563	0.206347	LOC132609280	352.987	8.46347	0.00265719	0.00616874	up	yes
lbb04070	Environmental Information Processing	Signal transduction	Phosphatidylinositol signaling system	0.0598563	0.206347	LOC132644329	2.84008	1.50593	0.00771127	0.0164795	up	yes
lbb04070	Environmental Information Processing	Signal transduction	Phosphatidylinositol signaling system	0.0598563	0.206347	LOC132600563	3.26401	1.70664	0.0168183	0.0335659	up	yes
[truncated: 2,216 more rows]
