# Supplementary material for: Integrated Multi-Omics Analysis Reveals Glycosylation Involving 2-O-β-D-Glucopyranosyl-L-Ascorbic Acid Biosynthesis in Lycium barbarum
Source: Int J Mol Sci. 2025 Feb 12;26(4):1558. doi: 10.3390/ijms26041558 (PMC11855784; doi:10.3390/ijms26041558)
Supplement: Supplementary file 1 [file ijms-26-01558-s001.zip › Supplementary Materials/Supplementary Tables S1-S13/Table S8. KEGG enrichment genes of ZN02_R vs ZN02_L.xlsx]

## Sheet: Sheet1
Pathway_ID	KEGG_Level_1	KEGG_Level_2	Pathway_Name	P.value	Q.value	gene_id	fc	log2(fc)	pval	qval	regulation	significant
lbb00195	Metabolism	Energy metabolism	Photosynthesis	1.39407e-20	1.882e-18	LOC132617322	8.55486	3.09674	0	0	up	yes
lbb00195	Metabolism	Energy metabolism	Photosynthesis	1.39407e-20	1.882e-18	LOC132609972	14.7203	3.87974	0	0	up	yes
lbb00195	Metabolism	Energy metabolism	Photosynthesis	1.39407e-20	1.882e-18	LOC132606860	22.3148	4.47993	0	0	up	yes
lbb00195	Metabolism	Energy metabolism	Photosynthesis	1.39407e-20	1.882e-18	LOC132606877	24.9865	4.64308	0	0	up	yes
lbb00195	Metabolism	Energy metabolism	Photosynthesis	1.39407e-20	1.882e-18	LOC132621885	7.42651	2.89268	0	0	up	yes
lbb00195	Metabolism	Energy metabolism	Photosynthesis	1.39407e-20	1.882e-18	LOC132641392	23.1503	4.53296	0	0	up	yes
lbb00195	Metabolism	Energy metabolism	Photosynthesis	1.39407e-20	1.882e-18	LOC132604060	15.7721	3.9793	0	0	up	yes
lbb00195	Metabolism	Energy metabolism	Photosynthesis	1.39407e-20	1.882e-18	LOC132622524	16.7727	4.06804	0	0	up	yes
lbb00195	Metabolism	Energy metabolism	Photosynthesis	1.39407e-20	1.882e-18	LOC132613597	0.0667633	-3.9048	0	0	down	yes
lbb00195	Metabolism	Energy metabolism	Photosynthesis	1.39407e-20	1.882e-18	LOC132625126	7.67647	2.94044	0	0	up	yes
lbb00195	Metabolism	Energy metabolism	Photosynthesis	1.39407e-20	1.882e-18	LOC132624864	25.0152	4.64473	0	0	up	yes
lbb00195	Metabolism	Energy metabolism	Photosynthesis	1.39407e-20	1.882e-18	LOC132624952	12.3538	3.62689	0	0	up	yes
lbb00195	Metabolism	Energy metabolism	Photosynthesis	1.39407e-20	1.882e-18	LOC132607665	17.3811	4.11944	0	0	up	yes
lbb00195	Metabolism	Energy metabolism	Photosynthesis	1.39407e-20	1.882e-18	LOC132643632	16.14	4.01257	0	0	up	yes
lbb00195	Metabolism	Energy metabolism	Photosynthesis	1.39407e-20	1.882e-18	LOC132616936	7.2935	2.86661	0	0	up	yes
lbb00195	Metabolism	Energy metabolism	Photosynthesis	1.39407e-20	1.882e-18	LOC132646004	42.2045	5.39932	0	0	up	yes
lbb00195	Metabolism	Energy metabolism	Photosynthesis	1.39407e-20	1.882e-18	LOC132621655	8.36417	3.06422	0	0	up	yes
lbb00195	Metabolism	Energy metabolism	Photosynthesis	1.39407e-20	1.882e-18	LOC132603688	12.6793	3.6644	0	0	up	yes
lbb00195	Metabolism	Energy metabolism	Photosynthesis	1.39407e-20	1.882e-18	LOC132627030	76.3207	6.254	0	0	up	yes
lbb00195	Metabolism	Energy metabolism	Photosynthesis	1.39407e-20	1.882e-18	LOC132621516	11.128	3.47612	0	0	up	yes
lbb00195	Metabolism	Energy metabolism	Photosynthesis	1.39407e-20	1.882e-18	LOC132643626	12.2829	3.61858	0	0	up	yes
lbb00195	Metabolism	Energy metabolism	Photosynthesis	1.39407e-20	1.882e-18	LOC132642069	114.464	6.83875	0	0	up	yes
lbb00195	Metabolism	Energy metabolism	Photosynthesis	1.39407e-20	1.882e-18	LOC132628160	13.8045	3.78707	0	0	up	yes
lbb00195	Metabolism	Energy metabolism	Photosynthesis	1.39407e-20	1.882e-18	LOC132618427	29.8199	4.8982	8e-304	8e-302	up	yes
lbb00195	Metabolism	Energy metabolism	Photosynthesis	1.39407e-20	1.882e-18	LOC132623880	6.10752	2.61059	4.77165e-255	3.34299e-253	up	yes
lbb00195	Metabolism	Energy metabolism	Photosynthesis	1.39407e-20	1.882e-18	LOC132609380	12.2702	3.61709	1.47462e-254	1.03092e-252	up	yes
lbb00195	Metabolism	Energy metabolism	Photosynthesis	1.39407e-20	1.882e-18	LOC132636616	5.73052	2.51867	6.67274e-253	4.5968e-251	up	yes
lbb00195	Metabolism	Energy metabolism	Photosynthesis	1.39407e-20	1.882e-18	LOC132633385	5.78	2.53107	2.44499e-239	1.55452e-237	up	yes
lbb00195	Metabolism	Energy metabolism	Photosynthesis	1.39407e-20	1.882e-18	LOC132610688	7.49749	2.90641	1.50024e-233	9.10016e-232	up	yes
lbb00195	Metabolism	Energy metabolism	Photosynthesis	1.39407e-20	1.882e-18	LOC132628362	12.9132	3.69078	3.12535e-231	1.87169e-229	up	yes
lbb00195	Metabolism	Energy metabolism	Photosynthesis	1.39407e-20	1.882e-18	LOC132642133	6.09316	2.60719	5.63109e-215	3.12819e-213	up	yes
lbb00195	Metabolism	Energy metabolism	Photosynthesis	1.39407e-20	1.882e-18	LOC132640941	0.0849897	-3.55657	2.87921e-211	1.55496e-209	down	yes
lbb00195	Metabolism	Energy metabolism	Photosynthesis	1.39407e-20	1.882e-18	LOC132600589	0.173918	-2.52352	2.13684e-197	1.04153e-195	down	yes
lbb00195	Metabolism	Energy metabolism	Photosynthesis	1.39407e-20	1.882e-18	LOC132607597	7.34833	2.87742	4.54898e-194	2.16605e-192	up	yes
lbb00195	Metabolism	Energy metabolism	Photosynthesis	1.39407e-20	1.882e-18	LOC132626551	0.0876454	-3.51218	3.48243e-190	1.60943e-188	down	yes
lbb00195	Metabolism	Energy metabolism	Photosynthesis	1.39407e-20	1.882e-18	LOC132603919	5.09547	2.34922	7.73749e-177	3.28177e-175	up	yes
lbb00195	Metabolism	Energy metabolism	Photosynthesis	1.39407e-20	1.882e-18	LOC132626536	0.0853226	-3.55093	4.79592e-171	1.95861e-169	down	yes
lbb00195	Metabolism	Energy metabolism	Photosynthesis	1.39407e-20	1.882e-18	E2270_pgp067	0.108332	-3.20647	2.30543e-170	9.38034e-169	down	yes
lbb00195	Metabolism	Energy metabolism	Photosynthesis	1.39407e-20	1.882e-18	LOC132626538	0.084949	-3.55726	4.37036e-166	1.7271e-164	down	yes
lbb00195	Metabolism	Energy metabolism	Photosynthesis	1.39407e-20	1.882e-18	E2270_pgp087	0.0842517	-3.56915	1.18675e-165	4.66196e-164	down	yes
lbb00195	Metabolism	Energy metabolism	Photosynthesis	1.39407e-20	1.882e-18	LOC132626549	0.081918	-3.60968	9.32812e-158	3.44306e-156	down	yes
lbb00195	Metabolism	Energy metabolism	Photosynthesis	1.39407e-20	1.882e-18	LOC132603519	4.21192	2.07448	1.00407e-150	3.51724e-149	up	yes
lbb00195	Metabolism	Energy metabolism	Photosynthesis	1.39407e-20	1.882e-18	LOC132598673	0.143449	-2.80139	7.43719e-146	2.50165e-144	down	yes
lbb00195	Metabolism	Energy metabolism	Photosynthesis	1.39407e-20	1.882e-18	LOC132640957	0.0529011	-4.24056	2.31882e-140	7.42158e-139	down	yes
lbb00195	Metabolism	Energy metabolism	Photosynthesis	1.39407e-20	1.882e-18	LOC132621690	0.163274	-2.61463	1.12353e-138	3.54437e-137	down	yes
lbb00195	Metabolism	Energy metabolism	Photosynthesis	1.39407e-20	1.882e-18	LOC132604143	0.142345	-2.81254	7.03067e-136	2.14614e-134	down	yes
lbb00195	Metabolism	Energy metabolism	Photosynthesis	1.39407e-20	1.882e-18	E2270_pgp068	0.160118	-2.64279	9.81423e-130	2.85079e-128	down	yes
lbb00195	Metabolism	Energy metabolism	Photosynthesis	1.39407e-20	1.882e-18	LOC132622203	3.29185	1.7189	2.171e-129	6.28409e-128	up	yes
lbb00195	Metabolism	Energy metabolism	Photosynthesis	1.39407e-20	1.882e-18	LOC132626741	6.04968	2.59686	1.18891e-126	3.36175e-125	up	yes
lbb00195	Metabolism	Energy metabolism	Photosynthesis	1.39407e-20	1.882e-18	LOC132636266	0.325495	-1.61929	1.1164e-119	2.95421e-118	down	yes
lbb00195	Metabolism	Energy metabolism	Photosynthesis	1.39407e-20	1.882e-18	LOC132632843	147.507	7.20464	5.34947e-115	1.36627e-113	up	yes
lbb00195	Metabolism	Energy metabolism	Photosynthesis	1.39407e-20	1.882e-18	LOC132610698	4.23926	2.08381	1.10252e-102	2.50213e-101	up	yes
lbb00195	Metabolism	Energy metabolism	Photosynthesis	1.39407e-20	1.882e-18	LOC132631649	0.321082	-1.63899	3.21083e-92	6.59309e-91	down	yes
lbb00195	Metabolism	Energy metabolism	Photosynthesis	1.39407e-20	1.882e-18	LOC132618196	4.1533	2.05426	5.44061e-90	1.08281e-88	up	yes
lbb00195	Metabolism	Energy metabolism	Photosynthesis	1.39407e-20	1.882e-18	LOC132614700	0.19615	-2.34997	2.03161e-77	3.48255e-76	down	yes
lbb00195	Metabolism	Energy metabolism	Photosynthesis	1.39407e-20	1.882e-18	LOC132616233	3.34074	1.74017	1.82854e-75	3.07533e-74	up	yes
lbb00195	Metabolism	Energy metabolism	Photosynthesis	1.39407e-20	1.882e-18	LOC132610260	2.55627	1.35404	6.96073e-65	1.01364e-63	up	yes
lbb00195	Metabolism	Energy metabolism	Photosynthesis	1.39407e-20	1.882e-18	LOC132639393	0.0872397	-3.51887	1.47507e-62	2.07832e-61	down	yes
lbb00195	Metabolism	Energy metabolism	Photosynthesis	1.39407e-20	1.882e-18	E2270_pgp072	0.228298	-2.13101	5.86304e-54	7.19482e-53	down	yes
lbb00195	Metabolism	Energy metabolism	Photosynthesis	1.39407e-20	1.882e-18	LOC132618536	3.30276	1.72367	1.49649e-51	1.76867e-50	up	yes
lbb00195	Metabolism	Energy metabolism	Photosynthesis	1.39407e-20	1.882e-18	LOC132615504	2.39461	1.25979	8.99548e-50	1.03246e-48	up	yes
lbb00195	Metabolism	Energy metabolism	Photosynthesis	1.39407e-20	1.882e-18	LOC132605558	2.0415	1.02963	2.0789e-44	2.17018e-43	up	yes
lbb00195	Metabolism	Energy metabolism	Photosynthesis	1.39407e-20	1.882e-18	E2270_pgp060	0.103327	-3.27471	2.95147e-40	2.85692e-39	down	yes
lbb00195	Metabolism	Energy metabolism	Photosynthesis	1.39407e-20	1.882e-18	LOC132640110	0.0433815	-4.52678	9.7513e-40	9.32676e-39	down	yes
lbb00195	Metabolism	Energy metabolism	Photosynthesis	1.39407e-20	1.882e-18	LOC132601449	0.145296	-2.78293	8.11396e-39	7.58698e-38	down	yes
lbb00195	Metabolism	Energy metabolism	Photosynthesis	1.39407e-20	1.882e-18	LOC132640952	0.10262	-3.28462	3.69061e-38	3.39796e-37	down	yes
lbb00195	Metabolism	Energy metabolism	Photosynthesis	1.39407e-20	1.882e-18	LOC132635274	2.0409	1.02921	3.85447e-37	3.47798e-36	up	yes
lbb00195	Metabolism	Energy metabolism	Photosynthesis	1.39407e-20	1.882e-18	E2270_pgp071	0.386421	-1.37175	3.28656e-31	2.59078e-30	down	yes
lbb00195	Metabolism	Energy metabolism	Photosynthesis	1.39407e-20	1.882e-18	E2270_pgp050	0.075664	-3.72425	1.32357e-27	9.56741e-27	down	yes
lbb00195	Metabolism	Energy metabolism	Photosynthesis	1.39407e-20	1.882e-18	LOC132637598	0.149874	-2.73818	8.6685e-27	6.12643e-26	down	yes
lbb00195	Metabolism	Energy metabolism	Photosynthesis	1.39407e-20	1.882e-18	LOC132616934	3.45378	1.78818	7.446e-25	4.96671e-24	up	yes
lbb00195	Metabolism	Energy metabolism	Photosynthesis	1.39407e-20	1.882e-18	LOC132640954	0.252809	-1.98388	3.73152e-17	1.91111e-16	down	yes
lbb00195	Metabolism	Energy metabolism	Photosynthesis	1.39407e-20	1.882e-18	E2270_pgp051	0.0735649	-3.76484	5.63508e-17	2.86645e-16	down	yes
lbb00195	Metabolism	Energy metabolism	Photosynthesis	1.39407e-20	1.882e-18	LOC132623081	0.291152	-1.78016	1.78739e-15	8.56649e-15	down	yes
lbb00195	Metabolism	Energy metabolism	Photosynthesis	1.39407e-20	1.882e-18	LOC132640959	0.393586	-1.34525	2.55101e-13	1.10746e-12	down	yes
lbb00195	Metabolism	Energy metabolism	Photosynthesis	1.39407e-20	1.882e-18	E2270_pgp052	0.112831	-3.14777	1.41345e-12	5.92493e-12	down	yes
lbb00195	Metabolism	Energy metabolism	Photosynthesis	1.39407e-20	1.882e-18	LOC132640935	0.100067	-3.32096	4.76083e-12	1.94524e-11	down	yes
lbb00195	Metabolism	Energy metabolism	Photosynthesis	1.39407e-20	1.882e-18	LOC132609142	0.446981	-1.16171	1.07697e-10	4.07638e-10	down	yes
lbb00195	Metabolism	Energy metabolism	Photosynthesis	1.39407e-20	1.882e-18	LOC132636531	0.0841959	-3.57011	1.78897e-10	6.66507e-10	down	yes
lbb00195	Metabolism	Energy metabolism	Photosynthesis	1.39407e-20	1.882e-18	LOC132640960	0.185551	-2.43011	2.96116e-10	1.08848e-09	down	yes
lbb00195	Metabolism	Energy metabolism	Photosynthesis	1.39407e-20	1.882e-18	E2270_pgp054	0.30468	-1.71464	2.04719e-09	7.13339e-09	down	yes
lbb00195	Metabolism	Energy metabolism	Photosynthesis	1.39407e-20	1.882e-18	E2270_pgp053	0.0973014	-3.3614	1.74138e-08	5.7142e-08	down	yes
lbb00195	Metabolism	Energy metabolism	Photosynthesis	1.39407e-20	1.882e-18	LOC132640940	0.46333	-1.10989	3.00126e-08	9.65824e-08	down	yes
lbb00195	Metabolism	Energy metabolism	Photosynthesis	1.39407e-20	1.882e-18	E2270_pgp061	0.191206	-2.3868	3.62051e-07	1.08176e-06	down	yes
lbb00195	Metabolism	Energy metabolism	Photosynthesis	1.39407e-20	1.882e-18	E2270_pgp070	0.380569	-1.39377	3.59389e-06	9.88126e-06	down	yes
lbb00195	Metabolism	Energy metabolism	Photosynthesis	1.39407e-20	1.882e-18	LOC132634848	29.2569	4.87071	4.23458e-06	1.15539e-05	up	yes
lbb00195	Metabolism	Energy metabolism	Photosynthesis	1.39407e-20	1.882e-18	LOC132624167	7.91608	2.98479	5.55035e-06	1.4989e-05	up	yes
lbb00195	Metabolism	Energy metabolism	Photosynthesis	1.39407e-20	1.882e-18	E2270_pgp056	0.203823	-2.29461	7.47632e-06	1.99695e-05	down	yes
lbb00195	Metabolism	Energy metabolism	Photosynthesis	1.39407e-20	1.882e-18	LOC132603472	0.000952458	-10.0361	1.22233e-05	3.20038e-05	down	yes
lbb00195	Metabolism	Energy metabolism	Photosynthesis	1.39407e-20	1.882e-18	E2270_pgp055	0.270101	-1.88843	2.87032e-05	7.25729e-05	down	yes
lbb00195	Metabolism	Energy metabolism	Photosynthesis	1.39407e-20	1.882e-18	LOC132617292	0.161438	-2.63095	3.00672e-05	7.58878e-05	down	yes
lbb00195	Metabolism	Energy metabolism	Photosynthesis	1.39407e-20	1.882e-18	LOC132601288	0.28529	-1.8095	4.71706e-05	0.000116691	down	yes
lbb00195	Metabolism	Energy metabolism	Photosynthesis	1.39407e-20	1.882e-18	E2270_pgp048	0.257466	-1.95755	0.000479813	0.0010654	down	yes
lbb00195	Metabolism	Energy metabolism	Photosynthesis	1.39407e-20	1.882e-18	E2270_pgp080	0.382885	-1.38502	0.000709163	0.00154768	down	yes
lbb00195	Metabolism	Energy metabolism	Photosynthesis	1.39407e-20	1.882e-18	E2270_pgp073	0.250071	-1.99959	0.00675885	0.01286	down	yes
lbb00195	Metabolism	Energy metabolism	Photosynthesis	1.39407e-20	1.882e-18	E2270_pgp057	0.199678	-2.32425	0.008606	0.016117	down	yes
lbb00195	Metabolism	Energy metabolism	Photosynthesis	1.39407e-20	1.882e-18	LOC132616747	0.00242039	-8.69055	0.0142085	0.0256989	down	yes
lbb00195	Metabolism	Energy metabolism	Photosynthesis	1.39407e-20	1.882e-18	LOC132601232	0.0248715	-5.32936	0.0164656	0.0295033	down	yes
lbb00196	Metabolism	Energy metabolism	Photosynthesis - antenna proteins	1.1738e-14	7.92314e-13	LOC132630757	11.7023	3.54872	0	0	up	yes
lbb00196	Metabolism	Energy metabolism	Photosynthesis - antenna proteins	1.1738e-14	7.92314e-13	LOC132632930	30.5712	4.9341	0	0	up	yes
lbb00196	Metabolism	Energy metabolism	Photosynthesis - antenna proteins	1.1738e-14	7.92314e-13	LOC132617137	78.8469	6.30098	0	0	up	yes
lbb00196	Metabolism	Energy metabolism	Photosynthesis - antenna proteins	1.1738e-14	7.92314e-13	LOC132616956	13.5493	3.76015	0	0	up	yes
lbb00196	Metabolism	Energy metabolism	Photosynthesis - antenna proteins	1.1738e-14	7.92314e-13	LOC132636547	301.607	8.23652	0	0	up	yes
lbb00196	Metabolism	Energy metabolism	Photosynthesis - antenna proteins	1.1738e-14	7.92314e-13	LOC132629504	6.92403	2.79161	0	0	up	yes
lbb00196	Metabolism	Energy metabolism	Photosynthesis - antenna proteins	1.1738e-14	7.92314e-13	LOC132617134	27.1127	4.7609	0	0	up	yes
lbb00196	Metabolism	Energy metabolism	Photosynthesis - antenna proteins	1.1738e-14	7.92314e-13	LOC132640027	16.9891	4.08654	0	0	up	yes
lbb00196	Metabolism	Energy metabolism	Photosynthesis - antenna proteins	1.1738e-14	7.92314e-13	LOC132598772	14.5009	3.85807	0	0	up	yes
lbb00196	Metabolism	Energy metabolism	Photosynthesis - antenna proteins	1.1738e-14	7.92314e-13	LOC132618267	55.0561	5.78283	0	0	up	yes
lbb00196	Metabolism	Energy metabolism	Photosynthesis - antenna proteins	1.1738e-14	7.92314e-13	LOC132640025	15.5491	3.95876	0	0	up	yes
lbb00196	Metabolism	Energy metabolism	Photosynthesis - antenna proteins	1.1738e-14	7.92314e-13	LOC132635747	50.2314	5.65052	0	0	up	yes
lbb00196	Metabolism	Energy metabolism	Photosynthesis - antenna proteins	1.1738e-14	7.92314e-13	LOC132622083	6.17178	2.62569	0	0	up	yes
lbb00196	Metabolism	Energy metabolism	Photosynthesis - antenna proteins	1.1738e-14	7.92314e-13	LOC132616615	29.0329	4.85962	0	0	up	yes
lbb00196	Metabolism	Energy metabolism	Photosynthesis - antenna proteins	1.1738e-14	7.92314e-13	LOC132644850	6.04498	2.59574	0	0	up	yes
lbb00196	Metabolism	Energy metabolism	Photosynthesis - antenna proteins	1.1738e-14	7.92314e-13	LOC132617806	12.3974	3.63196	0	0	up	yes
lbb00196	Metabolism	Energy metabolism	Photosynthesis - antenna proteins	1.1738e-14	7.92314e-13	LOC132600561	53.3959	5.73866	3e-307	2e-305	up	yes
lbb00196	Metabolism	Energy metabolism	Photosynthesis - antenna proteins	1.1738e-14	7.92314e-13	LOC132636521	9.73582	3.2833	1.16591e-290	9.96701e-289	up	yes
lbb00196	Metabolism	Energy metabolism	Photosynthesis - antenna proteins	1.1738e-14	7.92314e-13	LOC132635454	6.20933	2.63444	2.17271e-243	1.42252e-241	up	yes
lbb00196	Metabolism	Energy metabolism	Photosynthesis - antenna proteins	1.1738e-14	7.92314e-13	LOC132636676	132.12	7.04571	8.43062e-206	4.32649e-204	up	yes
lbb00196	Metabolism	Energy metabolism	Photosynthesis - antenna proteins	1.1738e-14	7.92314e-13	LOC132620448	189.727	7.56778	8.6119e-196	4.16069e-194	up	yes
lbb00196	Metabolism	Energy metabolism	Photosynthesis - antenna proteins	1.1738e-14	7.92314e-13	LOC132622082	8.20785	3.03701	5.2803e-187	2.37707e-185	up	yes
lbb00196	Metabolism	Energy metabolism	Photosynthesis - antenna proteins	1.1738e-14	7.92314e-13	LOC132616614	43.9168	5.4567	1.05274e-155	3.84275e-154	up	yes
lbb00196	Metabolism	Energy metabolism	Photosynthesis - antenna proteins	1.1738e-14	7.92314e-13	LOC132598773	6.23263	2.63984	5.62988e-96	1.197e-94	up	yes
lbb00196	Metabolism	Energy metabolism	Photosynthesis - antenna proteins	1.1738e-14	7.92314e-13	LOC132618155	15.0944	3.91594	1.57849e-78	2.74576e-77	up	yes
lbb00196	Metabolism	Energy metabolism	Photosynthesis - antenna proteins	1.1738e-14	7.92314e-13	LOC132609314	46.2776	5.53224	2.8768e-74	4.76549e-73	up	yes
lbb00196	Metabolism	Energy metabolism	Photosynthesis - antenna proteins	1.1738e-14	7.92314e-13	LOC132636928	85.527	6.41831	2.75406e-64	3.9859e-63	up	yes
lbb00196	Metabolism	Energy metabolism	Photosynthesis - antenna proteins	1.1738e-14	7.92314e-13	LOC132628273	2.0923	1.06509	3.50025e-29	2.62384e-28	up	yes
lbb04626	Organismal Systems	Environmental adaptation	Plant-pathogen interaction	6.36031e-09	2.86214e-07	LOC132631604	7.48025	2.90309	0	0	up	yes
lbb04626	Organismal Systems	Environmental adaptation	Plant-pathogen interaction	6.36031e-09	2.86214e-07	LOC132645473	5.6282	2.49267	0	0	up	yes
lbb04626	Organismal Systems	Environmental adaptation	Plant-pathogen interaction	6.36031e-09	2.86214e-07	LOC132611229	25.1253	4.65107	0	0	up	yes
lbb04626	Organismal Systems	Environmental adaptation	Plant-pathogen interaction	6.36031e-09	2.86214e-07	LOC132600676	9.12743	3.19021	0	0	up	yes
lbb04626	Organismal Systems	Environmental adaptation	Plant-pathogen interaction	6.36031e-09	2.86214e-07	LOC132641807	92.0024	6.5236	1e-296	1.48163e-294	up	yes
lbb04626	Organismal Systems	Environmental adaptation	Plant-pathogen interaction	6.36031e-09	2.86214e-07	LOC132606951	6.48015	2.69603	7.5731e-263	5.51649e-261	up	yes
lbb04626	Organismal Systems	Environmental adaptation	Plant-pathogen interaction	6.36031e-09	2.86214e-07	LOC132622570	40.5919	5.34312	2.04023e-258	1.45722e-256	up	yes
lbb04626	Organismal Systems	Environmental adaptation	Plant-pathogen interaction	6.36031e-09	2.86214e-07	LOC132639412	7.25905	2.85978	5.54103e-253	3.82517e-251	up	yes
lbb04626	Organismal Systems	Environmental adaptation	Plant-pathogen interaction	6.36031e-09	2.86214e-07	LOC132640680	5.49367	2.45777	1.69509e-251	1.15329e-249	up	yes
lbb04626	Organismal Systems	Environmental adaptation	Plant-pathogen interaction	6.36031e-09	2.86214e-07	LOC132604452	0.184674	-2.43694	9.45739e-239	5.96702e-237	down	yes
lbb04626	Organismal Systems	Environmental adaptation	Plant-pathogen interaction	6.36031e-09	2.86214e-07	LOC132633018	5.07508	2.34343	1.84387e-224	1.06557e-222	up	yes
lbb04626	Organismal Systems	Environmental adaptation	Plant-pathogen interaction	6.36031e-09	2.86214e-07	LOC132627591	4.87005	2.28394	3.25546e-223	1.87149e-221	up	yes
lbb04626	Organismal Systems	Environmental adaptation	Plant-pathogen interaction	6.36031e-09	2.86214e-07	LOC132624817	598.427	9.22503	1.76559e-211	9.56665e-210	up	yes
lbb04626	Organismal Systems	Environmental adaptation	Plant-pathogen interaction	6.36031e-09	2.86214e-07	LOC132617504	3.25601	1.7031	1.26843e-191	5.92019e-190	up	yes
lbb04626	Organismal Systems	Environmental adaptation	Plant-pathogen interaction	6.36031e-09	2.86214e-07	LOC132630124	2.952	1.56169	2.35016e-171	9.64559e-170	up	yes
lbb04626	Organismal Systems	Environmental adaptation	Plant-pathogen interaction	6.36031e-09	2.86214e-07	LOC132616014	19.3938	4.27752	1.11534e-169	4.51583e-168	up	yes
lbb04626	Organismal Systems	Environmental adaptation	Plant-pathogen interaction	6.36031e-09	2.86214e-07	LOC132599049	2.78696	1.47869	4.34091e-151	1.52709e-149	up	yes
lbb04626	Organismal Systems	Environmental adaptation	Plant-pathogen interaction	6.36031e-09	2.86214e-07	LOC132599518	14.9151	3.8987	1.42108e-146	4.82435e-145	up	yes
lbb04626	Organismal Systems	Environmental adaptation	Plant-pathogen interaction	6.36031e-09	2.86214e-07	LOC132639458	3.34483	1.74193	4.25389e-144	1.40792e-142	up	yes
lbb04626	Organismal Systems	Environmental adaptation	Plant-pathogen interaction	6.36031e-09	2.86214e-07	LOC132606420	5.66281	2.50152	1.80618e-143	5.94815e-142	up	yes
lbb04626	Organismal Systems	Environmental adaptation	Plant-pathogen interaction	6.36031e-09	2.86214e-07	LOC132613505	3.32988	1.73547	1.50322e-137	4.66636e-136	up	yes
lbb04626	Organismal Systems	Environmental adaptation	Plant-pathogen interaction	6.36031e-09	2.86214e-07	LOC132607309	3.40627	1.76819	1.26078e-130	3.67844e-129	up	yes
lbb04626	Organismal Systems	Environmental adaptation	Plant-pathogen interaction	6.36031e-09	2.86214e-07	LOC132641986	0.212839	-2.23217	5.73716e-129	1.65052e-127	down	yes
lbb04626	Organismal Systems	Environmental adaptation	Plant-pathogen interaction	6.36031e-09	2.86214e-07	LOC132599517	33.4048	5.06198	1.81886e-128	5.21902e-127	up	yes
lbb04626	Organismal Systems	Environmental adaptation	Plant-pathogen interaction	6.36031e-09	2.86214e-07	LOC132628590	15.5265	3.95666	5.9201e-127	1.67972e-125	up	yes
lbb04626	Organismal Systems	Environmental adaptation	Plant-pathogen interaction	6.36031e-09	2.86214e-07	LOC132613581	4.06769	2.02421	4.22223e-124	1.16104e-122	up	yes
lbb04626	Organismal Systems	Environmental adaptation	Plant-pathogen interaction	6.36031e-09	2.86214e-07	LOC132640264	5.45995	2.44889	4.0857e-122	1.10237e-120	up	yes
lbb04626	Organismal Systems	Environmental adaptation	Plant-pathogen interaction	6.36031e-09	2.86214e-07	LOC132628405	5.89916	2.56051	7.21472e-121	1.92614e-119	up	yes
lbb04626	Organismal Systems	Environmental adaptation	Plant-pathogen interaction	6.36031e-09	2.86214e-07	LOC132607492	3.07943	1.62266	5.35123e-120	1.42174e-118	up	yes
lbb04626	Organismal Systems	Environmental adaptation	Plant-pathogen interaction	6.36031e-09	2.86214e-07	LOC132617433	9.89173	3.30622	1.01236e-115	2.60372e-114	up	yes
lbb04626	Organismal Systems	Environmental adaptation	Plant-pathogen interaction	6.36031e-09	2.86214e-07	LOC132636958	0.0324272	-4.94665	1.12313e-115	2.88637e-114	down	yes
lbb04626	Organismal Systems	Environmental adaptation	Plant-pathogen interaction	6.36031e-09	2.86214e-07	LOC132632688	0.251837	-1.98944	3.01386e-113	7.55135e-112	down	yes
lbb04626	Organismal Systems	Environmental adaptation	Plant-pathogen interaction	6.36031e-09	2.86214e-07	LOC132630125	4.89277	2.29065	2.61269e-111	6.45312e-110	up	yes
lbb04626	Organismal Systems	Environmental adaptation	Plant-pathogen interaction	6.36031e-09	2.86214e-07	LOC132624516	27.1668	4.76377	2.66728e-109	6.51479e-108	up	yes
lbb04626	Organismal Systems	Environmental adaptation	Plant-pathogen interaction	6.36031e-09	2.86214e-07	LOC132618020	0.0875373	-3.51396	1.33771e-107	3.20797e-106	down	yes
lbb04626	Organismal Systems	Environmental adaptation	Plant-pathogen interaction	6.36031e-09	2.86214e-07	LOC132641803	9.02787	3.17438	3.36512e-106	7.94861e-105	up	yes
lbb04626	Organismal Systems	Environmental adaptation	Plant-pathogen interaction	6.36031e-09	2.86214e-07	LOC132600673	14.0498	3.81248	6.55598e-106	1.54194e-104	up	yes
lbb04626	Organismal Systems	Environmental adaptation	Plant-pathogen interaction	6.36031e-09	2.86214e-07	LOC132615783	30.4406	4.92792	6.42332e-105	1.4937e-103	up	yes
lbb04626	Organismal Systems	Environmental adaptation	Plant-pathogen interaction	6.36031e-09	2.86214e-07	LOC132604135	4.73274	2.24268	7.25495e-103	1.64989e-101	up	yes
lbb04626	Organismal Systems	Environmental adaptation	Plant-pathogen interaction	6.36031e-09	2.86214e-07	LOC132620057	69.8732	6.12667	3.50026e-102	7.91107e-101	up	yes
lbb04626	Organismal Systems	Environmental adaptation	Plant-pathogen interaction	6.36031e-09	2.86214e-07	LOC132606303	0.156203	-2.6785	2.25399e-100	5.01193e-99	down	yes
lbb04626	Organismal Systems	Environmental adaptation	Plant-pathogen interaction	6.36031e-09	2.86214e-07	LOC132641802	40.1845	5.32857	2.43161e-100	5.40326e-99	up	yes
lbb04626	Organismal Systems	Environmental adaptation	Plant-pathogen interaction	6.36031e-09	2.86214e-07	LOC132616464	204.766	7.67783	7.18988e-98	1.55984e-96	up	yes
lbb04626	Organismal Systems	Environmental adaptation	Plant-pathogen interaction	6.36031e-09	2.86214e-07	LOC132605652	9.91468	3.30957	1.41244e-92	2.91299e-91	up	yes
lbb04626	Organismal Systems	Environmental adaptation	Plant-pathogen interaction	6.36031e-09	2.86214e-07	LOC132645379	7.19675	2.84735	9.03815e-92	1.84555e-90	up	yes
lbb04626	Organismal Systems	Environmental adaptation	Plant-pathogen interaction	6.36031e-09	2.86214e-07	LOC132636281	2.33861	1.22565	4.29383e-91	8.67653e-90	up	yes
lbb04626	Organismal Systems	Environmental adaptation	Plant-pathogen interaction	6.36031e-09	2.86214e-07	LOC132618435	3.02771	1.59823	1.76778e-87	3.42131e-86	up	yes
lbb04626	Organismal Systems	Environmental adaptation	Plant-pathogen interaction	6.36031e-09	2.86214e-07	LOC132623986	3.24152	1.69667	1.92234e-84	3.596e-83	up	yes
lbb04626	Organismal Systems	Environmental adaptation	Plant-pathogen interaction	6.36031e-09	2.86214e-07	LOC132620326	5.48032	2.45426	7.68471e-83	1.40878e-81	up	yes
lbb04626	Organismal Systems	Environmental adaptation	Plant-pathogen interaction	6.36031e-09	2.86214e-07	LOC132631156	2.41674	1.27306	4.7324e-82	8.60384e-81	up	yes
lbb04626	Organismal Systems	Environmental adaptation	Plant-pathogen interaction	6.36031e-09	2.86214e-07	LOC132627770	2.44274	1.2885	2.29537e-81	4.13895e-80	up	yes
lbb04626	Organismal Systems	Environmental adaptation	Plant-pathogen interaction	6.36031e-09	2.86214e-07	LOC132603669	16.4074	4.03627	2.26933e-79	3.97681e-78	up	yes
lbb04626	Organismal Systems	Environmental adaptation	Plant-pathogen interaction	6.36031e-09	2.86214e-07	LOC132620230	5.04265	2.33418	2.24562e-78	3.9021e-77	up	yes
lbb04626	Organismal Systems	Environmental adaptation	Plant-pathogen interaction	6.36031e-09	2.86214e-07	LOC132623705	29.7835	4.89644	2.77141e-78	4.80814e-77	up	yes
lbb04626	Organismal Systems	Environmental adaptation	Plant-pathogen interaction	6.36031e-09	2.86214e-07	LOC132622461	0.172628	-2.53426	1.49558e-77	2.56637e-76	down	yes
lbb04626	Organismal Systems	Environmental adaptation	Plant-pathogen interaction	6.36031e-09	2.86214e-07	LOC132641323	6.51856	2.70455	1.74228e-76	2.96044e-75	up	yes
lbb04626	Organismal Systems	Environmental adaptation	Plant-pathogen interaction	6.36031e-09	2.86214e-07	LOC132614294	3.19424	1.67547	2.88215e-76	4.8822e-75	up	yes
lbb04626	Organismal Systems	Environmental adaptation	Plant-pathogen interaction	6.36031e-09	2.86214e-07	LOC132602957	0.447522	-1.15997	2.47568e-73	4.05421e-72	down	yes
lbb04626	Organismal Systems	Environmental adaptation	Plant-pathogen interaction	6.36031e-09	2.86214e-07	LOC132623043	2.77033	1.47006	2.65922e-73	4.35262e-72	up	yes
lbb04626	Organismal Systems	Environmental adaptation	Plant-pathogen interaction	6.36031e-09	2.86214e-07	LOC132609787	11.8223	3.56344	1.21174e-69	1.89055e-68	up	yes
lbb04626	Organismal Systems	Environmental adaptation	Plant-pathogen interaction	6.36031e-09	2.86214e-07	LOC132627830	0.397432	-1.33122	3.19528e-67	4.81671e-66	down	yes
lbb04626	Organismal Systems	Environmental adaptation	Plant-pathogen interaction	6.36031e-09	2.86214e-07	LOC132632361	3.0309	1.59974	4.24701e-67	6.39338e-66	up	yes
lbb04626	Organismal Systems	Environmental adaptation	Plant-pathogen interaction	6.36031e-09	2.86214e-07	LOC132640270	4.3237	2.11227	1.37736e-66	2.051e-65	up	yes
lbb04626	Organismal Systems	Environmental adaptation	Plant-pathogen interaction	6.36031e-09	2.86214e-07	LOC132623668	2.89053	1.53133	1.05915e-64	1.541e-63	up	yes
lbb04626	Organismal Systems	Environmental adaptation	Plant-pathogen interaction	6.36031e-09	2.86214e-07	LOC132617030	4.439	2.15024	2.4132e-62	3.38999e-61	up	yes
lbb04626	Organismal Systems	Environmental adaptation	Plant-pathogen interaction	6.36031e-09	2.86214e-07	LOC132613561	2.42033	1.2752	6.54512e-62	9.1206e-61	up	yes
lbb04626	Organismal Systems	Environmental adaptation	Plant-pathogen interaction	6.36031e-09	2.86214e-07	LOC132636615	5.97894	2.57989	2.23868e-61	3.09865e-60	up	yes
lbb04626	Organismal Systems	Environmental adaptation	Plant-pathogen interaction	6.36031e-09	2.86214e-07	LOC132604194	3.88601	1.95829	3.09347e-61	4.2657e-60	up	yes
lbb04626	Organismal Systems	Environmental adaptation	Plant-pathogen interaction	6.36031e-09	2.86214e-07	LOC132623366	8.46929	3.08224	1.16872e-60	1.60288e-59	up	yes
lbb04626	Organismal Systems	Environmental adaptation	Plant-pathogen interaction	6.36031e-09	2.86214e-07	LOC132636608	3.8033	1.92725	7.16258e-60	9.72638e-59	up	yes
lbb04626	Organismal Systems	Environmental adaptation	Plant-pathogen interaction	6.36031e-09	2.86214e-07	LOC132632251	6.31275	2.65827	4.784e-59	6.39896e-58	up	yes
lbb04626	Organismal Systems	Environmental adaptation	Plant-pathogen interaction	6.36031e-09	2.86214e-07	LOC132634807	3.78082	1.9187	1.5318e-58	2.03406e-57	up	yes
lbb04626	Organismal Systems	Environmental adaptation	Plant-pathogen interaction	6.36031e-09	2.86214e-07	LOC132606704	2.42654	1.2789	1.70521e-58	2.2616e-57	up	yes
lbb04626	Organismal Systems	Environmental adaptation	Plant-pathogen interaction	6.36031e-09	2.86214e-07	LOC132604623	13.6109	3.7667	8.34781e-58	1.09353e-56	up	yes
lbb04626	Organismal Systems	Environmental adaptation	Plant-pathogen interaction	6.36031e-09	2.86214e-07	LOC132623735	23.1674	4.53402	1.19827e-57	1.56596e-56	up	yes
lbb04626	Organismal Systems	Environmental adaptation	Plant-pathogen interaction	6.36031e-09	2.86214e-07	LOC132631708	3.44678	1.78525	2.22508e-56	2.84587e-55	up	yes
lbb04626	Organismal Systems	Environmental adaptation	Plant-pathogen interaction	6.36031e-09	2.86214e-07	LOC132617964	16.4752	4.04222	2.27797e-55	2.85921e-54	up	yes
lbb04626	Organismal Systems	Environmental adaptation	Plant-pathogen interaction	6.36031e-09	2.86214e-07	LOC132608381	5.77594	2.53006	5.24833e-53	6.32753e-52	up	yes
lbb04626	Organismal Systems	Environmental adaptation	Plant-pathogen interaction	6.36031e-09	2.86214e-07	LOC132645338	0.183112	-2.4492	1.01406e-51	1.20324e-50	down	yes
lbb04626	Organismal Systems	Environmental adaptation	Plant-pathogen interaction	6.36031e-09	2.86214e-07	LOC132613652	0.252211	-1.9873	1.82244e-49	2.08014e-48	down	yes
lbb04626	Organismal Systems	Environmental adaptation	Plant-pathogen interaction	6.36031e-09	2.86214e-07	LOC132639613	0.372296	-1.42548	2.37713e-47	2.62168e-46	down	yes
lbb04626	Organismal Systems	Environmental adaptation	Plant-pathogen interaction	6.36031e-09	2.86214e-07	LOC132622190	5.69761	2.51036	3.46645e-46	3.74422e-45	up	yes
lbb04626	Organismal Systems	Environmental adaptation	Plant-pathogen interaction	6.36031e-09	2.86214e-07	LOC132600778	0.472796	-1.08071	1.78933e-45	1.9065e-44	down	yes
lbb04626	Organismal Systems	Environmental adaptation	Plant-pathogen interaction	6.36031e-09	2.86214e-07	LOC132609661	3.54402	1.82539	1.57577e-44	1.64861e-43	up	yes
lbb04626	Organismal Systems	Environmental adaptation	Plant-pathogen interaction	6.36031e-09	2.86214e-07	LOC132607165	2.41925	1.27456	2.60042e-43	2.66155e-42	up	yes
lbb04626	Organismal Systems	Environmental adaptation	Plant-pathogen interaction	6.36031e-09	2.86214e-07	LOC132617382	2.35928	1.23834	5.39598e-42	5.39076e-41	up	yes
lbb04626	Organismal Systems	Environmental adaptation	Plant-pathogen interaction	6.36031e-09	2.86214e-07	LOC132602916	9.68034	3.27506	2.59099e-39	2.45259e-38	up	yes
lbb04626	Organismal Systems	Environmental adaptation	Plant-pathogen interaction	6.36031e-09	2.86214e-07	LOC132623293	10.7168	3.4218	1.08283e-38	1.00992e-37	up	yes
lbb04626	Organismal Systems	Environmental adaptation	Plant-pathogen interaction	6.36031e-09	2.86214e-07	LOC132622292	574860	19.1329	2.80169e-37	2.53984e-36	up	yes
lbb04626	Organismal Systems	Environmental adaptation	Plant-pathogen interaction	6.36031e-09	2.86214e-07	LOC132626734	0.178633	-2.48493	4.4616e-37	4.02031e-36	down	yes
lbb04626	Organismal Systems	Environmental adaptation	Plant-pathogen interaction	6.36031e-09	2.86214e-07	LOC132633072	2.94209	1.55684	1.95211e-36	1.73347e-35	up	yes
lbb04626	Organismal Systems	Environmental adaptation	Plant-pathogen interaction	6.36031e-09	2.86214e-07	LOC132626202	6.37332	2.67205	1.7248e-35	1.49619e-34	up	yes
lbb04626	Organismal Systems	Environmental adaptation	Plant-pathogen interaction	6.36031e-09	2.86214e-07	LOC132632366	2.40198	1.26423	4.05631e-35	3.49205e-34	up	yes
lbb04626	Organismal Systems	Environmental adaptation	Plant-pathogen interaction	6.36031e-09	2.86214e-07	LOC132617315	0.0496754	-4.33132	5.2837e-35	4.53686e-34	down	yes
lbb04626	Organismal Systems	Environmental adaptation	Plant-pathogen interaction	6.36031e-09	2.86214e-07	LOC132621856	5.20191	2.37904	8.44298e-35	7.21952e-34	up	yes
lbb04626	Organismal Systems	Environmental adaptation	Plant-pathogen interaction	6.36031e-09	2.86214e-07	LOC132626125	34.6263	5.1138	9.95608e-35	8.50015e-34	up	yes
lbb04626	Organismal Systems	Environmental adaptation	Plant-pathogen interaction	6.36031e-09	2.86214e-07	LOC132636289	0.468553	-1.09372	1.11362e-34	9.49539e-34	down	yes
lbb04626	Organismal Systems	Environmental adaptation	Plant-pathogen interaction	6.36031e-09	2.86214e-07	LOC132635746	7.99614	2.9993	7.24091e-34	6.05053e-33	up	yes
lbb04626	Organismal Systems	Environmental adaptation	Plant-pathogen interaction	6.36031e-09	2.86214e-07	LOC132645380	3.22376	1.68875	1.07544e-33	8.95467e-33	up	yes
lbb04626	Organismal Systems	Environmental adaptation	Plant-pathogen interaction	6.36031e-09	2.86214e-07	LOC132619343	2.68331	1.42401	1.25111e-33	1.04016e-32	up	yes
lbb04626	Organismal Systems	Environmental adaptation	Plant-pathogen interaction	6.36031e-09	2.86214e-07	LOC132598764	2.15265	1.10611	1.46266e-33	1.21391e-32	up	yes
lbb04626	Organismal Systems	Environmental adaptation	Plant-pathogen interaction	6.36031e-09	2.86214e-07	LOC132614978	5.1649	2.36874	1.89558e-33	1.56768e-32	up	yes
lbb04626	Organismal Systems	Environmental adaptation	Plant-pathogen interaction	6.36031e-09	2.86214e-07	LOC132626268	3.86354	1.94992	3.78257e-32	3.04284e-31	up	yes
lbb04626	Organismal Systems	Environmental adaptation	Plant-pathogen interaction	6.36031e-09	2.86214e-07	LOC132618110	0.343389	-1.54208	6.47718e-32	5.18898e-31	down	yes
lbb04626	Organismal Systems	Environmental adaptation	Plant-pathogen interaction	6.36031e-09	2.86214e-07	LOC132644920	0.366799	-1.44694	2.16915e-30	1.67747e-29	down	yes
lbb04626	Organismal Systems	Environmental adaptation	Plant-pathogen interaction	6.36031e-09	2.86214e-07	LOC132605193	4.52092	2.17662	9.24734e-30	7.02934e-29	up	yes
lbb04626	Organismal Systems	Environmental adaptation	Plant-pathogen interaction	6.36031e-09	2.86214e-07	LOC132614291	0.361877	-1.46643	1.2396e-28	9.17341e-28	down	yes
lbb04626	Organismal Systems	Environmental adaptation	Plant-pathogen interaction	6.36031e-09	2.86214e-07	LOC132633895	50.9624	5.67136	1.3033e-28	9.64266e-28	up	yes
lbb04626	Organismal Systems	Environmental adaptation	Plant-pathogen interaction	6.36031e-09	2.86214e-07	LOC132633575	2.01996	1.01433	1.4409e-28	1.0644e-27	up	yes
lbb04626	Organismal Systems	Environmental adaptation	Plant-pathogen interaction	6.36031e-09	2.86214e-07	LOC132605617	2.57532	1.36475	3.7779e-28	2.76722e-27	up	yes
lbb04626	Organismal Systems	Environmental adaptation	Plant-pathogen interaction	6.36031e-09	2.86214e-07	LOC132599048	2.19488	1.13414	2.21269e-27	1.58742e-26	up	yes
lbb04626	Organismal Systems	Environmental adaptation	Plant-pathogen interaction	6.36031e-09	2.86214e-07	LOC132630207	2.51874	1.3327	3.8788e-27	2.76561e-26	up	yes
lbb04626	Organismal Systems	Environmental adaptation	Plant-pathogen interaction	6.36031e-09	2.86214e-07	LOC132632021	0.271622	-1.88033	2.37296e-26	1.6565e-25	down	yes
lbb04626	Organismal Systems	Environmental adaptation	Plant-pathogen interaction	6.36031e-09	2.86214e-07	LOC132624603	25.4972	4.67227	4.40447e-26	3.04949e-25	up	yes
lbb04626	Organismal Systems	Environmental adaptation	Plant-pathogen interaction	6.36031e-09	2.86214e-07	LOC132610608	0.200698	-2.3169	4.49335e-26	3.11037e-25	down	yes
lbb04626	Organismal Systems	Environmental adaptation	Plant-pathogen interaction	6.36031e-09	2.86214e-07	LOC132630140	7.30414	2.86871	7.84207e-26	5.38885e-25	up	yes
lbb04626	Organismal Systems	Environmental adaptation	Plant-pathogen interaction	6.36031e-09	2.86214e-07	LOC132635593	7.33653	2.8751	1.60298e-25	1.09107e-24	up	yes
lbb04626	Organismal Systems	Environmental adaptation	Plant-pathogen interaction	6.36031e-09	2.86214e-07	LOC132621436	0.455865	-1.13332	1.10402e-24	7.32418e-24	down	yes
lbb04626	Organismal Systems	Environmental adaptation	Plant-pathogen interaction	6.36031e-09	2.86214e-07	LOC132606650	3.26677	1.70787	1.15407e-24	7.65311e-24	up	yes
lbb04626	Organismal Systems	Environmental adaptation	Plant-pathogen interaction	6.36031e-09	2.86214e-07	LOC132630139	7.29712	2.86733	1.61771e-24	1.06805e-23	up	yes
lbb04626	Organismal Systems	Environmental adaptation	Plant-pathogen interaction	6.36031e-09	2.86214e-07	LOC132635951	3.52936	1.81941	5.02759e-24	3.27091e-23	up	yes
lbb04626	Organismal Systems	Environmental adaptation	Plant-pathogen interaction	6.36031e-09	2.86214e-07	LOC132622184	13.638	3.76956	5.05996e-24	3.29132e-23	up	yes
lbb04626	Organismal Systems	Environmental adaptation	Plant-pathogen interaction	6.36031e-09	2.86214e-07	LOC132644511	4.02488	2.00895	5.5817e-24	3.62426e-23	up	yes
lbb04626	Organismal Systems	Environmental adaptation	Plant-pathogen interaction	6.36031e-09	2.86214e-07	LOC132624894	2.92944	1.55062	1.07168e-23	6.90825e-23	up	yes
lbb04626	Organismal Systems	Environmental adaptation	Plant-pathogen interaction	6.36031e-09	2.86214e-07	LOC132614286	50.2833	5.65201	2.94619e-23	1.87463e-22	up	yes
lbb04626	Organismal Systems	Environmental adaptation	Plant-pathogen interaction	6.36031e-09	2.86214e-07	LOC132622436	13.5295	3.75804	1.35329e-22	8.44155e-22	up	yes
lbb04626	Organismal Systems	Environmental adaptation	Plant-pathogen interaction	6.36031e-09	2.86214e-07	LOC132623604	0.157706	-2.66469	1.52271e-22	9.4769e-22	down	yes
lbb04626	Organismal Systems	Environmental adaptation	Plant-pathogen interaction	6.36031e-09	2.86214e-07	LOC132641180	4.0614	2.02198	1.83415e-22	1.13958e-21	up	yes
lbb04626	Organismal Systems	Environmental adaptation	Plant-pathogen interaction	6.36031e-09	2.86214e-07	LOC132605973	2.18221	1.12579	5.50861e-22	3.36679e-21	up	yes
lbb04626	Organismal Systems	Environmental adaptation	Plant-pathogen interaction	6.36031e-09	2.86214e-07	LOC132630157	6.96891	2.80093	1.24621e-21	7.52057e-21	up	yes
lbb04626	Organismal Systems	Environmental adaptation	Plant-pathogen interaction	6.36031e-09	2.86214e-07	LOC132625231	26.3029	4.71715	1.73985e-21	1.04422e-20	up	yes
lbb04626	Organismal Systems	Environmental adaptation	Plant-pathogen interaction	6.36031e-09	2.86214e-07	LOC132629075	0.000547641	-10.8345	4.784e-21	2.82654e-20	down	yes
lbb04626	Organismal Systems	Environmental adaptation	Plant-pathogen interaction	6.36031e-09	2.86214e-07	LOC132616751	0.479087	-1.06164	1.05103e-20	6.146e-20	down	yes
lbb04626	Organismal Systems	Environmental adaptation	Plant-pathogen interaction	6.36031e-09	2.86214e-07	LOC132600028	15.8256	3.98419	2.38318e-20	1.37411e-19	up	yes
lbb04626	Organismal Systems	Environmental adaptation	Plant-pathogen interaction	6.36031e-09	2.86214e-07	LOC132599243	5.87921	2.55562	2.57927e-20	1.48535e-19	up	yes
lbb04626	Organismal Systems	Environmental adaptation	Plant-pathogen interaction	6.36031e-09	2.86214e-07	LOC132602913	21.4241	4.42116	4.31008e-20	2.46062e-19	up	yes
lbb04626	Organismal Systems	Environmental adaptation	Plant-pathogen interaction	6.36031e-09	2.86214e-07	LOC132626994	3.09784	1.63126	9.22407e-20	5.21102e-19	up	yes
lbb04626	Organismal Systems	Environmental adaptation	Plant-pathogen interaction	6.36031e-09	2.86214e-07	LOC132641786	3.24053	1.69623	2.47957e-19	1.38118e-18	up	yes
lbb04626	Organismal Systems	Environmental adaptation	Plant-pathogen interaction	6.36031e-09	2.86214e-07	LOC132604332	2.46597	1.30215	3.01862e-19	1.67635e-18	up	yes
lbb04626	Organismal Systems	Environmental adaptation	Plant-pathogen interaction	6.36031e-09	2.86214e-07	LOC132603140	2.01471	1.01057	3.6827e-19	2.03861e-18	up	yes
lbb04626	Organismal Systems	Environmental adaptation	Plant-pathogen interaction	6.36031e-09	2.86214e-07	LOC132607242	3.4878	1.80232	3.6942e-18	1.96267e-17	up	yes
lbb04626	Organismal Systems	Environmental adaptation	Plant-pathogen interaction	6.36031e-09	2.86214e-07	LOC132621577	4.42831	2.14676	7.62682e-18	4.00621e-17	up	yes
lbb04626	Organismal Systems	Environmental adaptation	Plant-pathogen interaction	6.36031e-09	2.86214e-07	LOC132630044	15938.9	13.9603	2.30148e-17	1.19035e-16	up	yes
lbb04626	Organismal Systems	Environmental adaptation	Plant-pathogen interaction	6.36031e-09	2.86214e-07	LOC132642340	3.70828	1.89075	4.90735e-17	2.50205e-16	up	yes
lbb04626	Organismal Systems	Environmental adaptation	Plant-pathogen interaction	6.36031e-09	2.86214e-07	LOC132618577	0.104987	-3.25172	5.8411e-17	2.96941e-16	down	yes
lbb04626	Organismal Systems	Environmental adaptation	Plant-pathogen interaction	6.36031e-09	2.86214e-07	LOC132621881	5.89433	2.55933	7.35619e-17	3.72528e-16	up	yes
lbb04626	Organismal Systems	Environmental adaptation	Plant-pathogen interaction	6.36031e-09	2.86214e-07	LOC132622229	42000.4	15.3581	1.32306e-16	6.62995e-16	up	yes
lbb04626	Organismal Systems	Environmental adaptation	Plant-pathogen interaction	6.36031e-09	2.86214e-07	LOC132636971	4.00725	2.00261	1.64409e-16	8.21248e-16	up	yes
lbb04626	Organismal Systems	Environmental adaptation	Plant-pathogen interaction	6.36031e-09	2.86214e-07	LOC132626412	2.45123	1.2935	2.32889e-16	1.15458e-15	up	yes
lbb04626	Organismal Systems	Environmental adaptation	Plant-pathogen interaction	6.36031e-09	2.86214e-07	LOC132640611	2.78471	1.47753	3.26703e-16	1.6112e-15	up	yes
lbb04626	Organismal Systems	Environmental adaptation	Plant-pathogen interaction	6.36031e-09	2.86214e-07	LOC132636386	8.64055	3.11112	5.33875e-16	2.61183e-15	up	yes
lbb04626	Organismal Systems	Environmental adaptation	Plant-pathogen interaction	6.36031e-09	2.86214e-07	LOC132626727	2.61784	1.38838	6.67807e-16	3.25307e-15	up	yes
lbb04626	Organismal Systems	Environmental adaptation	Plant-pathogen interaction	6.36031e-09	2.86214e-07	LOC132629363	12.7426	3.67159	7.92148e-16	3.85024e-15	up	yes
lbb04626	Organismal Systems	Environmental adaptation	Plant-pathogen interaction	6.36031e-09	2.86214e-07	LOC132634282	3.01179	1.59062	1.40197e-15	6.74769e-15	up	yes
lbb04626	Organismal Systems	Environmental adaptation	Plant-pathogen interaction	6.36031e-09	2.86214e-07	LOC132626726	2.43479	1.2838	2.26712e-15	1.08123e-14	up	yes
lbb04626	Organismal Systems	Environmental adaptation	Plant-pathogen interaction	6.36031e-09	2.86214e-07	LOC132616083	22.1668	4.47033	2.53514e-15	1.20609e-14	up	yes
lbb04626	Organismal Systems	Environmental adaptation	Plant-pathogen interaction	6.36031e-09	2.86214e-07	LOC132630203	2.01299	1.00934	7.7008e-15	3.59574e-14	up	yes
lbb04626	Organismal Systems	Environmental adaptation	Plant-pathogen interaction	6.36031e-09	2.86214e-07	LOC132622475	17.7995	4.15377	2.4148e-14	1.10076e-13	up	yes
lbb04626	Organismal Systems	Environmental adaptation	Plant-pathogen interaction	6.36031e-09	2.86214e-07	LOC132621380	0.370967	-1.43064	2.49154e-14	1.13495e-13	down	yes
lbb04626	Organismal Systems	Environmental adaptation	Plant-pathogen interaction	6.36031e-09	2.86214e-07	LOC132602918	5.76335	2.52691	2.80663e-14	1.27391e-13	up	yes
lbb04626	Organismal Systems	Environmental adaptation	Plant-pathogen interaction	6.36031e-09	2.86214e-07	LOC132641524	2.20894	1.14336	6.08081e-14	2.71779e-13	up	yes
lbb04626	Organismal Systems	Environmental adaptation	Plant-pathogen interaction	6.36031e-09	2.86214e-07	LOC132606408	0.321246	-1.63825	7.39639e-14	3.29641e-13	down	yes
lbb04626	Organismal Systems	Environmental adaptation	Plant-pathogen interaction	6.36031e-09	2.86214e-07	LOC132628332	70.2611	6.13465	8.38874e-14	3.72609e-13	up	yes
lbb04626	Organismal Systems	Environmental adaptation	Plant-pathogen interaction	6.36031e-09	2.86214e-07	LOC132605657	2.22408	1.15321	1.31177e-13	5.77451e-13	up	yes
lbb04626	Organismal Systems	Environmental adaptation	Plant-pathogen interaction	6.36031e-09	2.86214e-07	LOC132625947	16.4535	4.04032	3.53878e-13	1.52664e-12	up	yes
lbb04626	Organismal Systems	Environmental adaptation	Plant-pathogen interaction	6.36031e-09	2.86214e-07	LOC132630646	0.000230218	-12.0847	5.13182e-13	2.19437e-12	down	yes
lbb04626	Organismal Systems	Environmental adaptation	Plant-pathogen interaction	6.36031e-09	2.86214e-07	LOC132623952	2.13569	1.0947	5.68859e-13	2.42742e-12	up	yes
lbb04626	Organismal Systems	Environmental adaptation	Plant-pathogen interaction	6.36031e-09	2.86214e-07	LOC132639240	6908.32	12.7541	6.48295e-13	2.75782e-12	up	yes
lbb04626	Organismal Systems	Environmental adaptation	Plant-pathogen interaction	6.36031e-09	2.86214e-07	LOC132616529	9904.37	13.2738	3.26292e-12	1.34453e-11	up	yes
lbb04626	Organismal Systems	Environmental adaptation	Plant-pathogen interaction	6.36031e-09	2.86214e-07	LOC132624518	8958.87	13.1291	3.32779e-12	1.37075e-11	up	yes
lbb04626	Organismal Systems	Environmental adaptation	Plant-pathogen interaction	6.36031e-09	2.86214e-07	LOC132599977	5.07226	2.34263	3.8264e-12	1.56985e-11	up	yes
lbb04626	Organismal Systems	Environmental adaptation	Plant-pathogen interaction	6.36031e-09	2.86214e-07	LOC132607175	3.15148	1.65603	4.08732e-12	1.67482e-11	up	yes
lbb04626	Organismal Systems	Environmental adaptation	Plant-pathogen interaction	6.36031e-09	2.86214e-07	LOC132615212	0.28074	-1.83269	4.80967e-12	1.96471e-11	down	yes
lbb04626	Organismal Systems	Environmental adaptation	Plant-pathogen interaction	6.36031e-09	2.86214e-07	LOC132613914	2.97632	1.57353	9.08034e-12	3.64917e-11	up	yes
lbb04626	Organismal Systems	Environmental adaptation	Plant-pathogen interaction	6.36031e-09	2.86214e-07	LOC132618502	0.257564	-1.957	9.08762e-12	3.6512e-11	down	yes
lbb04626	Organismal Systems	Environmental adaptation	Plant-pathogen interaction	6.36031e-09	2.86214e-07	LOC132617829	11.4989	3.52342	1.09153e-11	4.37116e-11	up	yes
lbb04626	Organismal Systems	Environmental adaptation	Plant-pathogen interaction	6.36031e-09	2.86214e-07	LOC132637872	6.38722	2.67519	1.7131e-11	6.79432e-11	up	yes
lbb04626	Organismal Systems	Environmental adaptation	Plant-pathogen interaction	6.36031e-09	2.86214e-07	LOC132607036	38.5147	5.26734	3.69405e-11	1.43779e-10	up	yes
lbb04626	Organismal Systems	Environmental adaptation	Plant-pathogen interaction	6.36031e-09	2.86214e-07	LOC132632389	0.472216	-1.08248	4.07023e-11	1.58123e-10	down	yes
lbb04626	Organismal Systems	Environmental adaptation	Plant-pathogen interaction	6.36031e-09	2.86214e-07	LOC132609361	0.334296	-1.5808	5.97053e-11	2.29328e-10	down	yes
lbb04626	Organismal Systems	Environmental adaptation	Plant-pathogen interaction	6.36031e-09	2.86214e-07	LOC132619049	0.283503	-1.81856	8.5252e-11	3.24207e-10	down	yes
lbb04626	Organismal Systems	Environmental adaptation	Plant-pathogen interaction	6.36031e-09	2.86214e-07	LOC132633287	4.17417	2.06149	1.16221e-10	4.39094e-10	up	yes
lbb04626	Organismal Systems	Environmental adaptation	Plant-pathogen interaction	6.36031e-09	2.86214e-07	LOC132642364	4.47328	2.16133	1.39284e-10	5.23532e-10	up	yes
lbb04626	Organismal Systems	Environmental adaptation	Plant-pathogen interaction	6.36031e-09	2.86214e-07	LOC132645813	7.38331	2.88427	1.43458e-10	5.38485e-10	up	yes
lbb04626	Organismal Systems	Environmental adaptation	Plant-pathogen interaction	6.36031e-09	2.86214e-07	LOC132632988	0.150231	-2.73475	3.42708e-10	1.25457e-09	down	yes
lbb04626	Organismal Systems	Environmental adaptation	Plant-pathogen interaction	6.36031e-09	2.86214e-07	LOC132609645	0.328652	-1.60537	5.17331e-10	1.86976e-09	down	yes
lbb04626	Organismal Systems	Environmental adaptation	Plant-pathogen interaction	6.36031e-09	2.86214e-07	LOC132606912	0.28787	-1.79651	5.43622e-10	1.9622e-09	down	yes
lbb04626	Organismal Systems	Environmental adaptation	Plant-pathogen interaction	6.36031e-09	2.86214e-07	LOC132598904	0.198762	-2.33089	6.07228e-10	2.18605e-09	down	yes
lbb04626	Organismal Systems	Environmental adaptation	Plant-pathogen interaction	6.36031e-09	2.86214e-07	LOC132623935	3.353	1.74545	1.05077e-09	3.71952e-09	up	yes
lbb04626	Organismal Systems	Environmental adaptation	Plant-pathogen interaction	6.36031e-09	2.86214e-07	LOC132626791	0.462961	-1.11104	3.1477e-09	1.08229e-08	down	yes
lbb04626	Organismal Systems	Environmental adaptation	Plant-pathogen interaction	6.36031e-09	2.86214e-07	LOC132605308	2.21014	1.14414	4.27335e-09	1.45674e-08	up	yes
lbb04626	Organismal Systems	Environmental adaptation	Plant-pathogen interaction	6.36031e-09	2.86214e-07	LOC132623292	98.8013	6.62646	4.39842e-09	1.49829e-08	up	yes
lbb04626	Organismal Systems	Environmental adaptation	Plant-pathogen interaction	6.36031e-09	2.86214e-07	LOC132638668	2742.73	11.4214	5.92095e-09	2.00163e-08	up	yes
lbb04626	Organismal Systems	Environmental adaptation	Plant-pathogen interaction	6.36031e-09	2.86214e-07	LOC132613462	1891.38	10.8852	1.01546e-08	3.38193e-08	up	yes
lbb04626	Organismal Systems	Environmental adaptation	Plant-pathogen interaction	6.36031e-09	2.86214e-07	LOC132642992	2.55372	1.3526	1.31986e-08	4.36618e-08	up	yes
lbb04626	Organismal Systems	Environmental adaptation	Plant-pathogen interaction	6.36031e-09	2.86214e-07	LOC132620228	6.75311	2.75555	1.45209e-08	4.78874e-08	up	yes
lbb04626	Organismal Systems	Environmental adaptation	Plant-pathogen interaction	6.36031e-09	2.86214e-07	LOC132602089	4896.05	12.2574	2.14926e-08	6.9956e-08	up	yes
lbb04626	Organismal Systems	Environmental adaptation	Plant-pathogen interaction	6.36031e-09	2.86214e-07	LOC132605192	5.81612	2.54006	2.52182e-08	8.16775e-08	up	yes
lbb04626	Organismal Systems	Environmental adaptation	Plant-pathogen interaction	6.36031e-09	2.86214e-07	LOC132609488	2.66222	1.41263	4.36088e-08	1.39021e-07	up	yes
lbb04626	Organismal Systems	Environmental adaptation	Plant-pathogen interaction	6.36031e-09	2.86214e-07	LOC132622890	4.51998	2.17632	4.86048e-08	1.545e-07	up	yes
lbb04626	Organismal Systems	Environmental adaptation	Plant-pathogen interaction	6.36031e-09	2.86214e-07	LOC132625590	2.32947	1.22	6.36055e-08	2.00502e-07	up	yes
lbb04626	Organismal Systems	Environmental adaptation	Plant-pathogen interaction	6.36031e-09	2.86214e-07	LOC132599967	8.06817	3.01224	1.2581e-07	3.88642e-07	up	yes
lbb04626	Organismal Systems	Environmental adaptation	Plant-pathogen interaction	6.36031e-09	2.86214e-07	LOC132602465	7065.04	12.7865	1.32758e-07	4.09416e-07	up	yes
lbb04626	Organismal Systems	Environmental adaptation	Plant-pathogen interaction	6.36031e-09	2.86214e-07	LOC132603011	0.470339	-1.08823	1.66907e-07	5.11239e-07	down	yes
lbb04626	Organismal Systems	Environmental adaptation	Plant-pathogen interaction	6.36031e-09	2.86214e-07	LOC132605649	3.22893	1.69106	2.49743e-07	7.54882e-07	up	yes
lbb04626	Organismal Systems	Environmental adaptation	Plant-pathogen interaction	6.36031e-09	2.86214e-07	LOC132610995	33.4367	5.06336	2.79523e-07	8.42578e-07	up	yes
lbb04626	Organismal Systems	Environmental adaptation	Plant-pathogen interaction	6.36031e-09	2.86214e-07	LOC132645953	0.0739287	-3.75772	2.90961e-07	8.75696e-07	down	yes
lbb04626	Organismal Systems	Environmental adaptation	Plant-pathogen interaction	6.36031e-09	2.86214e-07	LOC132645951	0.388889	-1.36257	3.46335e-07	1.0363e-06	down	yes
lbb04626	Organismal Systems	Environmental adaptation	Plant-pathogen interaction	6.36031e-09	2.86214e-07	LOC132609923	2593.05	11.3404	7.77831e-07	2.26499e-06	up	yes
lbb04626	Organismal Systems	Environmental adaptation	Plant-pathogen interaction	6.36031e-09	2.86214e-07	LOC132623814	0.355393	-1.49251	9.60743e-07	2.77801e-06	down	yes
lbb04626	Organismal Systems	Environmental adaptation	Plant-pathogen interaction	6.36031e-09	2.86214e-07	LOC132641847	645.867	9.33509	1.28197e-06	3.66604e-06	up	yes
lbb04626	Organismal Systems	Environmental adaptation	Plant-pathogen interaction	6.36031e-09	2.86214e-07	LOC132607570	6.55964	2.71362	1.28368e-06	3.66967e-06	up	yes
lbb04626	Organismal Systems	Environmental adaptation	Plant-pathogen interaction	6.36031e-09	2.86214e-07	LOC132613380	2212.02	11.1111	1.8124e-06	5.11334e-06	up	yes
lbb04626	Organismal Systems	Environmental adaptation	Plant-pathogen interaction	6.36031e-09	2.86214e-07	LOC132604966	3.3229	1.73244	1.89847e-06	5.34658e-06	up	yes
lbb04626	Organismal Systems	Environmental adaptation	Plant-pathogen interaction	6.36031e-09	2.86214e-07	LOC132612194	2.85507	1.51353	1.90186e-06	5.35566e-06	up	yes
lbb04626	Organismal Systems	Environmental adaptation	Plant-pathogen interaction	6.36031e-09	2.86214e-07	LOC132628407	14.7119	3.87891	2.33089e-06	6.51655e-06	up	yes
lbb04626	Organismal Systems	Environmental adaptation	Plant-pathogen interaction	6.36031e-09	2.86214e-07	LOC132639550	5.9188	2.56531	2.79105e-06	7.75767e-06	up	yes
lbb04626	Organismal Systems	Environmental adaptation	Plant-pathogen interaction	6.36031e-09	2.86214e-07	LOC132623914	0.432988	-1.2076	4.29437e-06	1.17122e-05	down	yes
lbb04626	Organismal Systems	Environmental adaptation	Plant-pathogen interaction	6.36031e-09	2.86214e-07	LOC132606613	13.3962	3.74375	4.54264e-06	1.23709e-05	up	yes
lbb04626	Organismal Systems	Environmental adaptation	Plant-pathogen interaction	6.36031e-09	2.86214e-07	LOC132642752	1396.6	10.4477	4.90972e-06	1.33309e-05	up	yes
lbb04626	Organismal Systems	Environmental adaptation	Plant-pathogen interaction	6.36031e-09	2.86214e-07	LOC132633142	2.39255	1.25855	8.4687e-06	2.2491e-05	up	yes
lbb04626	Organismal Systems	Environmental adaptation	Plant-pathogen interaction	6.36031e-09	2.86214e-07	LOC132640677	4.10319	2.03674	9.06572e-06	2.40359e-05	up	yes
lbb04626	Organismal Systems	Environmental adaptation	Plant-pathogen interaction	6.36031e-09	2.86214e-07	LOC132618733	2.28482	1.19208	1.3143e-05	3.42975e-05	up	yes
lbb04626	Organismal Systems	Environmental adaptation	Plant-pathogen interaction	6.36031e-09	2.86214e-07	LOC132621992	30.4782	4.92971	1.57077e-05	4.07454e-05	up	yes
lbb04626	Organismal Systems	Environmental adaptation	Plant-pathogen interaction	6.36031e-09	2.86214e-07	LOC132621521	3.8096	1.92964	1.65939e-05	4.297e-05	up	yes
lbb04626	Organismal Systems	Environmental adaptation	Plant-pathogen interaction	6.36031e-09	2.86214e-07	LOC132600197	0.18377	-2.44403	1.80437e-05	4.65596e-05	down	yes
lbb04626	Organismal Systems	Environmental adaptation	Plant-pathogen interaction	6.36031e-09	2.86214e-07	LOC132605191	3.47708	1.79788	2.21835e-05	5.67627e-05	up	yes
lbb04626	Organismal Systems	Environmental adaptation	Plant-pathogen interaction	6.36031e-09	2.86214e-07	LOC132640538	85.6248	6.41996	2.39248e-05	6.0963e-05	up	yes
lbb04626	Organismal Systems	Environmental adaptation	Plant-pathogen interaction	6.36031e-09	2.86214e-07	LOC132614922	0.482409	-1.05167	2.55445e-05	6.49148e-05	down	yes
lbb04626	Organismal Systems	Environmental adaptation	Plant-pathogen interaction	6.36031e-09	2.86214e-07	LOC132625573	0.127763	-2.96846	2.67483e-05	6.78536e-05	down	yes
lbb04626	Organismal Systems	Environmental adaptation	Plant-pathogen interaction	6.36031e-09	2.86214e-07	LOC132599591	2.48812	1.31505	3.27951e-05	8.24576e-05	up	yes
lbb04626	Organismal Systems	Environmental adaptation	Plant-pathogen interaction	6.36031e-09	2.86214e-07	LOC132645194	3.37338	1.7542	3.30286e-05	8.30068e-05	up	yes
lbb04626	Organismal Systems	Environmental adaptation	Plant-pathogen interaction	6.36031e-09	2.86214e-07	LOC132634847	3.55184	1.82857	3.82971e-05	9.56356e-05	up	yes
lbb04626	Organismal Systems	Environmental adaptation	Plant-pathogen interaction	6.36031e-09	2.86214e-07	LOC132617373	2.18459	1.12736	4.8705e-05	0.000120342	up	yes
lbb04626	Organismal Systems	Environmental adaptation	Plant-pathogen interaction	6.36031e-09	2.86214e-07	LOC132624919	675.723	9.40029	8.48287e-05	0.000204515	up	yes
lbb04626	Organismal Systems	Environmental adaptation	Plant-pathogen interaction	6.36031e-09	2.86214e-07	LOC132609475	2.87653	1.52433	9.3796e-05	0.000224933	up	yes
lbb04626	Organismal Systems	Environmental adaptation	Plant-pathogen interaction	6.36031e-09	2.86214e-07	LOC132621785	0.499896	-1.0003	9.38899e-05	0.000225126	down	yes
lbb04626	Organismal Systems	Environmental adaptation	Plant-pathogen interaction	6.36031e-09	2.86214e-07	LOC132641845	16.2733	4.02444	0.000105772	0.000252167	up	yes
lbb04626	Organismal Systems	Environmental adaptation	Plant-pathogen interaction	6.36031e-09	2.86214e-07	LOC132613463	16.7229	4.06375	0.000115597	0.000274364	up	yes
lbb04626	Organismal Systems	Environmental adaptation	Plant-pathogen interaction	6.36031e-09	2.86214e-07	LOC132613458	736.06	9.52368	0.000157264	0.000368198	up	yes
lbb04626	Organismal Systems	Environmental adaptation	Plant-pathogen interaction	6.36031e-09	2.86214e-07	LOC132609360	0.401776	-1.31554	0.000167208	0.000390179	down	yes
lbb04626	Organismal Systems	Environmental adaptation	Plant-pathogen interaction	6.36031e-09	2.86214e-07	LOC132639895	4.04905	2.01758	0.00022392	0.000515122	up	yes
lbb04626	Organismal Systems	Environmental adaptation	Plant-pathogen interaction	6.36031e-09	2.86214e-07	LOC132624264	4.84158	2.27548	0.000238435	0.000547101	up	yes
lbb04626	Organismal Systems	Environmental adaptation	Plant-pathogen interaction	6.36031e-09	2.86214e-07	LOC132622496	0.391825	-1.35172	0.000247148	0.000566188	down	yes
lbb04626	Organismal Systems	Environmental adaptation	Plant-pathogen interaction	6.36031e-09	2.86214e-07	LOC132617266	2.03559	1.02545	0.000258616	0.000591066	up	yes
lbb04626	Organismal Systems	Environmental adaptation	Plant-pathogen interaction	6.36031e-09	2.86214e-07	LOC132611386	14.5018	3.85816	0.000306528	0.000695318	up	yes
lbb04626	Organismal Systems	Environmental adaptation	Plant-pathogen interaction	6.36031e-09	2.86214e-07	LOC132625909	53.6125	5.7445	0.000335334	0.00075676	up	yes
lbb04626	Organismal Systems	Environmental adaptation	Plant-pathogen interaction	6.36031e-09	2.86214e-07	LOC132629268	2.60243	1.37986	0.000421637	0.000941925	up	yes
lbb04626	Organismal Systems	Environmental adaptation	Plant-pathogen interaction	6.36031e-09	2.86214e-07	LOC132603627	2.41108	1.26968	0.000464252	0.0010323	up	yes
lbb04626	Organismal Systems	Environmental adaptation	Plant-pathogen interaction	6.36031e-09	2.86214e-07	LOC132607807	2.03747	1.02678	0.000595713	0.00130962	up	yes
lbb04626	Organismal Systems	Environmental adaptation	Plant-pathogen interaction	6.36031e-09	2.86214e-07	LOC132607370	23.8661	4.57689	0.000651496	0.00142626	up	yes
lbb04626	Organismal Systems	Environmental adaptation	Plant-pathogen interaction	6.36031e-09	2.86214e-07	LOC132644520	4.25269	2.08838	0.000734407	0.00159939	up	yes
lbb04626	Organismal Systems	Environmental adaptation	Plant-pathogen interaction	6.36031e-09	2.86214e-07	LOC132602766	14.6881	3.87657	0.000778071	0.00168946	up	yes
lbb04626	Organismal Systems	Environmental adaptation	Plant-pathogen interaction	6.36031e-09	2.86214e-07	LOC132602085	0.000673824	-10.5353	0.000917337	0.00197651	down	yes
lbb04626	Organismal Systems	Environmental adaptation	Plant-pathogen interaction	6.36031e-09	2.86214e-07	LOC132642238	4.76824	2.25346	0.000923899	0.00198974	up	yes
lbb04626	Organismal Systems	Environmental adaptation	Plant-pathogen interaction	6.36031e-09	2.86214e-07	LOC132602760	78.9146	6.30222	0.000975116	0.0020924	up	yes
lbb04626	Organismal Systems	Environmental adaptation	Plant-pathogen interaction	6.36031e-09	2.86214e-07	LOC132602088	41.8069	5.38567	0.00100167	0.00214644	up	yes
lbb04626	Organismal Systems	Environmental adaptation	Plant-pathogen interaction	6.36031e-09	2.86214e-07	LOC132605821	24.4112	4.60947	0.00129416	0.00273748	up	yes
lbb04626	Organismal Systems	Environmental adaptation	Plant-pathogen interaction	6.36031e-09	2.86214e-07	LOC132600492	0.000885473	-10.1413	0.00150933	0.00316664	down	yes
lbb04626	Organismal Systems	Environmental adaptation	Plant-pathogen interaction	6.36031e-09	2.86214e-07	LOC132612828	1611.13	10.6539	0.0015728	0.00329143	up	yes
lbb04626	Organismal Systems	Environmental adaptation	Plant-pathogen interaction	6.36031e-09	2.86214e-07	LOC132612827	687.697	9.42563	0.00168999	0.00351594	up	yes
lbb04626	Organismal Systems	Environmental adaptation	Plant-pathogen interaction	6.36031e-09	2.86214e-07	LOC132640541	3.10795	1.63596	0.00181786	0.00376275	up	yes
lbb04626	Organismal Systems	Environmental adaptation	Plant-pathogen interaction	6.36031e-09	2.86214e-07	LOC132614077	2.46891	1.30387	0.00189079	0.00390416	up	yes
lbb04626	Organismal Systems	Environmental adaptation	Plant-pathogen interaction	6.36031e-09	2.86214e-07	LOC132611879	12.4212	3.63473	0.0018927	0.00390736	up	yes
lbb04626	Organismal Systems	Environmental adaptation	Plant-pathogen interaction	6.36031e-09	2.86214e-07	LOC132634259	1327.8	10.3748	0.00219304	0.00449115	up	yes
lbb04626	Organismal Systems	Environmental adaptation	Plant-pathogen interaction	6.36031e-09	2.86214e-07	LOC132622501	0.33326	-1.58528	0.00222281	0.00454761	down	yes
lbb04626	Organismal Systems	Environmental adaptation	Plant-pathogen interaction	6.36031e-09	2.86214e-07	LOC132613286	9.10828	3.18718	0.00285102	0.00574487	up	yes
lbb04626	Organismal Systems	Environmental adaptation	Plant-pathogen interaction	6.36031e-09	2.86214e-07	LOC132644097	4.47273	2.16115	0.00301302	0.0060484	up	yes
lbb04626	Organismal Systems	Environmental adaptation	Plant-pathogen interaction	6.36031e-09	2.86214e-07	LOC132612790	0.0717215	-3.80145	0.00313517	0.00628024	down	yes
lbb04626	Organismal Systems	Environmental adaptation	Plant-pathogen interaction	6.36031e-09	2.86214e-07	LOC132605828	0.0415024	-4.59066	0.00383789	0.0075843	down	yes
lbb04626	Organismal Systems	Environmental adaptation	Plant-pathogen interaction	6.36031e-09	2.86214e-07	LOC132645457	3.21426	1.68449	0.00389197	0.00768151	up	yes
lbb04626	Organismal Systems	Environmental adaptation	Plant-pathogen interaction	6.36031e-09	2.86214e-07	LOC132634820	0.275354	-1.86064	0.00444581	0.00870381	down	yes
lbb04626	Organismal Systems	Environmental adaptation	Plant-pathogen interaction	6.36031e-09	2.86214e-07	LOC132605295	1800.78	10.8144	0.00446987	0.00874521	up	yes
lbb04626	Organismal Systems	Environmental adaptation	Plant-pathogen interaction	6.36031e-09	2.86214e-07	LOC132620257	4.11776	2.04186	0.00485885	0.00945858	up	yes
lbb04626	Organismal Systems	Environmental adaptation	Plant-pathogen interaction	6.36031e-09	2.86214e-07	LOC132628290	3.95045	1.98202	0.00492959	0.00959062	up	yes
lbb04626	Organismal Systems	Environmental adaptation	Plant-pathogen interaction	6.36031e-09	2.86214e-07	LOC132605640	0.086495	-3.53124	0.00557638	0.0107589	down	yes
lbb04626	Organismal Systems	Environmental adaptation	Plant-pathogen interaction	6.36031e-09	2.86214e-07	LOC132633281	5.80748	2.53791	0.00562849	0.0108487	up	yes
lbb04626	Organismal Systems	Environmental adaptation	Plant-pathogen interaction	6.36031e-09	2.86214e-07	LOC132624525	1127.57	10.139	0.00578234	0.0111251	up	yes
lbb04626	Organismal Systems	Environmental adaptation	Plant-pathogen interaction	6.36031e-09	2.86214e-07	LOC132618039	3.46065	1.79104	0.00611417	0.011715	up	yes
lbb04626	Organismal Systems	Environmental adaptation	Plant-pathogen interaction	6.36031e-09	2.86214e-07	LOC132628347	0.175218	-2.51278	0.00620476	0.0118761	down	yes
lbb04626	Organismal Systems	Environmental adaptation	Plant-pathogen interaction	6.36031e-09	2.86214e-07	LOC132642712	3.81803	1.93283	0.00721807	0.0136713	up	yes
lbb04626	Organismal Systems	Environmental adaptation	Plant-pathogen interaction	6.36031e-09	2.86214e-07	LOC132633703	2299.02	11.1668	0.00737061	0.0139395	up	yes
lbb04626	Organismal Systems	Environmental adaptation	Plant-pathogen interaction	6.36031e-09	2.86214e-07	LOC132640141	599.75	9.22822	0.00744771	0.0140723	up	yes
lbb04626	Organismal Systems	Environmental adaptation	Plant-pathogen interaction	6.36031e-09	2.86214e-07	LOC132602464	8.59341	3.10323	0.00819407	0.0153979	up	yes
lbb04626	Organismal Systems	Environmental adaptation	Plant-pathogen interaction	6.36031e-09	2.86214e-07	LOC132616880	2.03917	1.02798	0.00881165	0.0164778	up	yes
lbb04626	Organismal Systems	Environmental adaptation	Plant-pathogen interaction	6.36031e-09	2.86214e-07	LOC132628399	5.78931	2.53339	0.00961855	0.0178924	up	yes
lbb04626	Organismal Systems	Environmental adaptation	Plant-pathogen interaction	6.36031e-09	2.86214e-07	LOC132612140	10.6608	3.41425	0.0101768	0.0188521	up	yes
lbb04626	Organismal Systems	Environmental adaptation	Plant-pathogen interaction	6.36031e-09	2.86214e-07	LOC132618127	9.19374	3.20065	0.0101912	0.0188767	up	yes
lbb04626	Organismal Systems	Environmental adaptation	Plant-pathogen interaction	6.36031e-09	2.86214e-07	LOC132615809	6.03544	2.59346	0.0121661	0.0222476	up	yes
lbb04626	Organismal Systems	Environmental adaptation	Plant-pathogen interaction	6.36031e-09	2.86214e-07	LOC132605277	730.237	9.51222	0.0129661	0.0235915	up	yes
lbb04626	Organismal Systems	Environmental adaptation	Plant-pathogen interaction	6.36031e-09	2.86214e-07	LOC132637224	321.443	8.32842	0.0131379	0.0238844	up	yes
lbb04626	Organismal Systems	Environmental adaptation	Plant-pathogen interaction	6.36031e-09	2.86214e-07	LOC132620239	6.29058	2.65319	0.0142329	0.0257403	up	yes
lbb04626	Organismal Systems	Environmental adaptation	Plant-pathogen interaction	6.36031e-09	2.86214e-07	LOC132635397	2.18343	1.1266	0.0166636	0.0298369	up	yes
lbb04626	Organismal Systems	Environmental adaptation	Plant-pathogen interaction	6.36031e-09	2.86214e-07	LOC132621523	4.87072	2.28414	0.0180019	0.0320524	up	yes
lbb04626	Organismal Systems	Environmental adaptation	Plant-pathogen interaction	6.36031e-09	2.86214e-07	LOC132620235	19.8125	4.30834	0.0184893	0.0328723	up	yes
lbb04626	Organismal Systems	Environmental adaptation	Plant-pathogen interaction	6.36031e-09	2.86214e-07	LOC132614395	5.44237	2.44423	0.0194869	0.0345325	up	yes
lbb04626	Organismal Systems	Environmental adaptation	Plant-pathogen interaction	6.36031e-09	2.86214e-07	LOC132641609	7.84673	2.97209	0.0218732	0.0384105	up	yes
lbb04626	Organismal Systems	Environmental adaptation	Plant-pathogen interaction	6.36031e-09	2.86214e-07	LOC132601355	430.83	8.75097	0.0224374	0.0393427	up	yes
lbb04626	Organismal Systems	Environmental adaptation	Plant-pathogen interaction	6.36031e-09	2.86214e-07	LOC132602466	4.83618	2.27387	0.0237478	0.0414641	up	yes
lbb04626	Organismal Systems	Environmental adaptation	Plant-pathogen interaction	6.36031e-09	2.86214e-07	LOC132625233	1308.63	10.3538	0.0255098	0.0442735	up	yes
lbb04626	Organismal Systems	Environmental adaptation	Plant-pathogen interaction	6.36031e-09	2.86214e-07	LOC132620217	0.157574	-2.6659	0.0260922	0.045182	down	yes
lbb00906	Metabolism	Metabolism of terpenoids and polyketides	Carotenoid biosynthesis	9.36411e-08	3.16039e-06	LOC132633568	0.0517649	-4.27188	0	0	down	yes
lbb00906	Metabolism	Metabolism of terpenoids and polyketides	Carotenoid biosynthesis	9.36411e-08	3.16039e-06	LOC132600691	64.5549	6.01246	0	0	up	yes
lbb00906	Metabolism	Metabolism of terpenoids and polyketides	Carotenoid biosynthesis	9.36411e-08	3.16039e-06	LOC132640877	0.0586897	-4.09075	0	0	down	yes
lbb00906	Metabolism	Metabolism of terpenoids and polyketides	Carotenoid biosynthesis	9.36411e-08	3.16039e-06	LOC132621944	39.4326	5.30132	0	0	up	yes
lbb00906	Metabolism	Metabolism of terpenoids and polyketides	Carotenoid biosynthesis	9.36411e-08	3.16039e-06	LOC132604100	0.0601642	-4.05495	0	0	down	yes
lbb00906	Metabolism	Metabolism of terpenoids and polyketides	Carotenoid biosynthesis	9.36411e-08	3.16039e-06	LOC132635448	41.9071	5.38912	0	0	up	yes
lbb00906	Metabolism	Metabolism of terpenoids and polyketides	Carotenoid biosynthesis	9.36411e-08	3.16039e-06	LOC132631965	0.00484026	-7.6907	0	0	down	yes
lbb00906	Metabolism	Metabolism of terpenoids and polyketides	Carotenoid biosynthesis	9.36411e-08	3.16039e-06	LOC132645253	0.123818	-3.01371	1.33845e-250	9.06906e-249	down	yes
lbb00906	Metabolism	Metabolism of terpenoids and polyketides	Carotenoid biosynthesis	9.36411e-08	3.16039e-06	LOC132639408	8.62839	3.10909	2.07441e-243	1.36086e-241	up	yes
lbb00906	Metabolism	Metabolism of terpenoids and polyketides	Carotenoid biosynthesis	9.36411e-08	3.16039e-06	LOC132622287	10.6907	3.41828	1.18557e-240	7.62603e-239	up	yes
lbb00906	Metabolism	Metabolism of terpenoids and polyketides	Carotenoid biosynthesis	9.36411e-08	3.16039e-06	LOC132609968	7.14869	2.83768	7.48056e-240	4.80241e-238	up	yes
lbb00906	Metabolism	Metabolism of terpenoids and polyketides	Carotenoid biosynthesis	9.36411e-08	3.16039e-06	LOC132603901	0.00107785	-9.85763	4.84734e-234	2.96758e-232	down	yes
lbb00906	Metabolism	Metabolism of terpenoids and polyketides	Carotenoid biosynthesis	9.36411e-08	3.16039e-06	LOC132636893	13.3342	3.73706	3.69855e-177	1.57477e-175	up	yes
lbb00906	Metabolism	Metabolism of terpenoids and polyketides	Carotenoid biosynthesis	9.36411e-08	3.16039e-06	LOC132622991	3.51987	1.81552	3.2149e-142	1.04415e-140	up	yes
lbb00906	Metabolism	Metabolism of terpenoids and polyketides	Carotenoid biosynthesis	9.36411e-08	3.16039e-06	LOC132604442	0.257518	-1.95725	6.30148e-136	1.92534e-134	down	yes
lbb00906	Metabolism	Metabolism of terpenoids and polyketides	Carotenoid biosynthesis	9.36411e-08	3.16039e-06	LOC132600696	0.169993	-2.55645	2.85276e-114	7.21896e-113	down	yes
lbb00906	Metabolism	Metabolism of terpenoids and polyketides	Carotenoid biosynthesis	9.36411e-08	3.16039e-06	LOC132618674	0.220413	-2.18172	7.00183e-106	1.64563e-104	down	yes
lbb00906	Metabolism	Metabolism of terpenoids and polyketides	Carotenoid biosynthesis	9.36411e-08	3.16039e-06	LOC132641867	5.44436	2.44476	1.07196e-90	2.15291e-89	up	yes
lbb00906	Metabolism	Metabolism of terpenoids and polyketides	Carotenoid biosynthesis	9.36411e-08	3.16039e-06	LOC132614029	2.39028	1.25718	3.48596e-72	5.62492e-71	up	yes
lbb00906	Metabolism	Metabolism of terpenoids and polyketides	Carotenoid biosynthesis	9.36411e-08	3.16039e-06	LOC132609056	2.55063	1.35085	6.86566e-68	1.04595e-66	up	yes
lbb00906	Metabolism	Metabolism of terpenoids and polyketides	Carotenoid biosynthesis	9.36411e-08	3.16039e-06	LOC132600908	5.40366	2.43394	3.70372e-65	5.40776e-64	up	yes
lbb00906	Metabolism	Metabolism of terpenoids and polyketides	Carotenoid biosynthesis	9.36411e-08	3.16039e-06	LOC132613898	2.54087	1.34532	1.03563e-62	1.46291e-61	up	yes
lbb00906	Metabolism	Metabolism of terpenoids and polyketides	Carotenoid biosynthesis	9.36411e-08	3.16039e-06	LOC132627373	5.41876	2.43796	4.5796e-51	5.35688e-50	up	yes
lbb00906	Metabolism	Metabolism of terpenoids and polyketides	Carotenoid biosynthesis	9.36411e-08	3.16039e-06	LOC132606830	0.373263	-1.42174	6.81928e-45	7.19152e-44	down	yes
lbb00906	Metabolism	Metabolism of terpenoids and polyketides	Carotenoid biosynthesis	9.36411e-08	3.16039e-06	LOC132600697	0.157651	-2.6652	6.50582e-44	6.72554e-43	down	yes
lbb00906	Metabolism	Metabolism of terpenoids and polyketides	Carotenoid biosynthesis	9.36411e-08	3.16039e-06	LOC132611447	11.0027	3.45979	2.1449e-37	1.94872e-36	up	yes
lbb00906	Metabolism	Metabolism of terpenoids and polyketides	Carotenoid biosynthesis	9.36411e-08	3.16039e-06	LOC132600690	174416	17.4122	8.29414e-36	7.25199e-35	up	yes
lbb00906	Metabolism	Metabolism of terpenoids and polyketides	Carotenoid biosynthesis	9.36411e-08	3.16039e-06	LOC132609623	2.35596	1.23632	5.01567e-34	4.20923e-33	up	yes
lbb00906	Metabolism	Metabolism of terpenoids and polyketides	Carotenoid biosynthesis	9.36411e-08	3.16039e-06	LOC132622526	2.2294	1.15666	1.1348e-31	9.03185e-31	up	yes
lbb00906	Metabolism	Metabolism of terpenoids and polyketides	Carotenoid biosynthesis	9.36411e-08	3.16039e-06	LOC132603883	4.24172	2.08465	2.29938e-25	1.55737e-24	up	yes
lbb00906	Metabolism	Metabolism of terpenoids and polyketides	Carotenoid biosynthesis	9.36411e-08	3.16039e-06	LOC132608340	2.14022	1.09776	6.6778e-24	4.32491e-23	up	yes
lbb00906	Metabolism	Metabolism of terpenoids and polyketides	Carotenoid biosynthesis	9.36411e-08	3.16039e-06	LOC132600694	6.97613	2.80243	1.07309e-23	6.91599e-23	up	yes
lbb00906	Metabolism	Metabolism of terpenoids and polyketides	Carotenoid biosynthesis	9.36411e-08	3.16039e-06	LOC132603902	0.0247016	-5.33925	1.65206e-21	9.9226e-21	down	yes
lbb00906	Metabolism	Metabolism of terpenoids and polyketides	Carotenoid biosynthesis	9.36411e-08	3.16039e-06	LOC132627860	6.00357	2.58582	3.16532e-19	1.75663e-18	up	yes
lbb00906	Metabolism	Metabolism of terpenoids and polyketides	Carotenoid biosynthesis	9.36411e-08	3.16039e-06	LOC132599055	2.96309	1.5671	1.35901e-18	7.36365e-18	up	yes
lbb00906	Metabolism	Metabolism of terpenoids and polyketides	Carotenoid biosynthesis	9.36411e-08	3.16039e-06	LOC132634225	8.31589	3.05587	2.6206e-18	1.40404e-17	up	yes
lbb00906	Metabolism	Metabolism of terpenoids and polyketides	Carotenoid biosynthesis	9.36411e-08	3.16039e-06	LOC132632499	2.00708	1.0051	2.8632e-18	1.5293e-17	up	yes
lbb00906	Metabolism	Metabolism of terpenoids and polyketides	Carotenoid biosynthesis	9.36411e-08	3.16039e-06	LOC132609625	534.865	9.06303	5.45511e-12	2.22067e-11	up	yes
lbb00906	Metabolism	Metabolism of terpenoids and polyketides	Carotenoid biosynthesis	9.36411e-08	3.16039e-06	LOC132604415	0.0411611	-4.60258	1.65944e-10	6.19575e-10	down	yes
lbb00906	Metabolism	Metabolism of terpenoids and polyketides	Carotenoid biosynthesis	9.36411e-08	3.16039e-06	LOC132599012	3.13881	1.65022	8.2545e-10	2.94212e-09	up	yes
lbb00906	Metabolism	Metabolism of terpenoids and polyketides	Carotenoid biosynthesis	9.36411e-08	3.16039e-06	LOC132635471	0.00658596	-7.24639	2.6522e-09	9.16027e-09	down	yes
lbb00906	Metabolism	Metabolism of terpenoids and polyketides	Carotenoid biosynthesis	9.36411e-08	3.16039e-06	LOC132609271	0.477316	-1.06698	1.76089e-08	5.77478e-08	down	yes
lbb00906	Metabolism	Metabolism of terpenoids and polyketides	Carotenoid biosynthesis	9.36411e-08	3.16039e-06	LOC132602576	12.8032	3.67843	4.00349e-08	1.27899e-07	up	yes
lbb00906	Metabolism	Metabolism of terpenoids and polyketides	Carotenoid biosynthesis	9.36411e-08	3.16039e-06	LOC132610955	4.90907	2.29545	5.00482e-06	1.35735e-05	up	yes
lbb00906	Metabolism	Metabolism of terpenoids and polyketides	Carotenoid biosynthesis	9.36411e-08	3.16039e-06	LOC132635261	0.0845197	-3.56457	8.19573e-06	2.17976e-05	down	yes
lbb00906	Metabolism	Metabolism of terpenoids and polyketides	Carotenoid biosynthesis	9.36411e-08	3.16039e-06	LOC132625888	0.43993	-1.18465	2.36952e-05	6.04012e-05	down	yes
lbb00906	Metabolism	Metabolism of terpenoids and polyketides	Carotenoid biosynthesis	9.36411e-08	3.16039e-06	LOC132601580	0.311384	-1.68323	0.000454097	0.0010104	down	yes
lbb00906	Metabolism	Metabolism of terpenoids and polyketides	Carotenoid biosynthesis	9.36411e-08	3.16039e-06	LOC132610503	1215.18	10.2469	0.00496702	0.00965719	up	yes
lbb00906	Metabolism	Metabolism of terpenoids and polyketides	Carotenoid biosynthesis	9.36411e-08	3.16039e-06	LOC132605420	0.161709	-2.62853	0.0051512	0.00998879	down	yes
lbb00906	Metabolism	Metabolism of terpenoids and polyketides	Carotenoid biosynthesis	9.36411e-08	3.16039e-06	LOC132635726	0.351824	-1.50707	0.00665272	0.0126733	down	yes
lbb00906	Metabolism	Metabolism of terpenoids and polyketides	Carotenoid biosynthesis	9.36411e-08	3.16039e-06	LOC132629291	0.122605	-3.02791	0.00722606	0.0136841	down	yes
lbb00630	Metabolism	Carbohydrate metabolism	Glyoxylate and dicarboxylate metabolism	7.04197e-07	1.90133e-05	LOC132629359	11.2204	3.48805	0	0	up	yes
lbb00630	Metabolism	Carbohydrate metabolism	Glyoxylate and dicarboxylate metabolism	7.04197e-07	1.90133e-05	LOC132636141	6.27801	2.65031	0	0	up	yes
lbb00630	Metabolism	Carbohydrate metabolism	Glyoxylate and dicarboxylate metabolism	7.04197e-07	1.90133e-05	LOC132609748	24.4305	4.61061	0	0	up	yes
lbb00630	Metabolism	Carbohydrate metabolism	Glyoxylate and dicarboxylate metabolism	7.04197e-07	1.90133e-05	LOC132618918	41.6921	5.3817	0	0	up	yes
lbb00630	Metabolism	Carbohydrate metabolism	Glyoxylate and dicarboxylate metabolism	7.04197e-07	1.90133e-05	LOC132599335	54.5167	5.76863	0	0	up	yes
lbb00630	Metabolism	Carbohydrate metabolism	Glyoxylate and dicarboxylate metabolism	7.04197e-07	1.90133e-05	LOC132640629	12.783	3.67615	0	0	up	yes
lbb00630	Metabolism	Carbohydrate metabolism	Glyoxylate and dicarboxylate metabolism	7.04197e-07	1.90133e-05	LOC132623372	2323.36	11.182	0	0	up	yes
lbb00630	Metabolism	Carbohydrate metabolism	Glyoxylate and dicarboxylate metabolism	7.04197e-07	1.90133e-05	LOC132618919	26.7677	4.74242	0	0	up	yes
lbb00630	Metabolism	Carbohydrate metabolism	Glyoxylate and dicarboxylate metabolism	7.04197e-07	1.90133e-05	LOC132641124	12.3266	3.6237	0	0	up	yes
lbb00630	Metabolism	Carbohydrate metabolism	Glyoxylate and dicarboxylate metabolism	7.04197e-07	1.90133e-05	LOC132622971	436.658	8.77036	0	0	up	yes
lbb00630	Metabolism	Carbohydrate metabolism	Glyoxylate and dicarboxylate metabolism	7.04197e-07	1.90133e-05	LOC132640953	0.0566653	-4.14139	0	0	down	yes
lbb00630	Metabolism	Carbohydrate metabolism	Glyoxylate and dicarboxylate metabolism	7.04197e-07	1.90133e-05	LOC132645019	84.0392	6.39299	0	0	up	yes
lbb00630	Metabolism	Carbohydrate metabolism	Glyoxylate and dicarboxylate metabolism	7.04197e-07	1.90133e-05	LOC132635899	12.686	3.66517	0	0	up	yes
lbb00630	Metabolism	Carbohydrate metabolism	Glyoxylate and dicarboxylate metabolism	7.04197e-07	1.90133e-05	E2270_pgp059	0.0588562	-4.08666	0	0	down	yes
lbb00630	Metabolism	Carbohydrate metabolism	Glyoxylate and dicarboxylate metabolism	7.04197e-07	1.90133e-05	LOC132598891	20.0715	4.32708	0	0	up	yes
lbb00630	Metabolism	Carbohydrate metabolism	Glyoxylate and dicarboxylate metabolism	7.04197e-07	1.90133e-05	LOC132623341	955.158	9.8996	0	0	up	yes
lbb00630	Metabolism	Carbohydrate metabolism	Glyoxylate and dicarboxylate metabolism	7.04197e-07	1.90133e-05	LOC132616726	0.0146957	-6.08846	0	0	down	yes
lbb00630	Metabolism	Carbohydrate metabolism	Glyoxylate and dicarboxylate metabolism	7.04197e-07	1.90133e-05	LOC132622129	19.4549	4.28207	0	0	up	yes
lbb00630	Metabolism	Carbohydrate metabolism	Glyoxylate and dicarboxylate metabolism	7.04197e-07	1.90133e-05	LOC132616744	16.2093	4.01875	0	0	up	yes
lbb00630	Metabolism	Carbohydrate metabolism	Glyoxylate and dicarboxylate metabolism	7.04197e-07	1.90133e-05	LOC132621975	69.9068	6.12736	0	0	up	yes
lbb00630	Metabolism	Carbohydrate metabolism	Glyoxylate and dicarboxylate metabolism	7.04197e-07	1.90133e-05	LOC132640331	12.1372	3.60136	6.02601e-291	5.16484e-289	up	yes
lbb00630	Metabolism	Carbohydrate metabolism	Glyoxylate and dicarboxylate metabolism	7.04197e-07	1.90133e-05	LOC132604582	4.98067	2.31634	4.79497e-275	3.74053e-273	up	yes
lbb00630	Metabolism	Carbohydrate metabolism	Glyoxylate and dicarboxylate metabolism	7.04197e-07	1.90133e-05	LOC132621590	9.89721	3.30702	1.21456e-232	7.32686e-231	up	yes
lbb00630	Metabolism	Carbohydrate metabolism	Glyoxylate and dicarboxylate metabolism	7.04197e-07	1.90133e-05	LOC132621194	8.13023	3.0233	3.97639e-232	2.39439e-230	up	yes
lbb00630	Metabolism	Carbohydrate metabolism	Glyoxylate and dicarboxylate metabolism	7.04197e-07	1.90133e-05	LOC132623505	1590.85	10.6356	7.79174e-231	4.6494e-229	up	yes
lbb00630	Metabolism	Carbohydrate metabolism	Glyoxylate and dicarboxylate metabolism	7.04197e-07	1.90133e-05	LOC132609192	0.0663223	-3.91436	1.12769e-214	6.24355e-213	down	yes
lbb00630	Metabolism	Carbohydrate metabolism	Glyoxylate and dicarboxylate metabolism	7.04197e-07	1.90133e-05	LOC132633480	11.1751	3.48221	1.0748e-196	5.20795e-195	up	yes
lbb00630	Metabolism	Carbohydrate metabolism	Glyoxylate and dicarboxylate metabolism	7.04197e-07	1.90133e-05	LOC132632501	16.0276	4.00249	6.48413e-189	2.97585e-187	up	yes
lbb00630	Metabolism	Carbohydrate metabolism	Glyoxylate and dicarboxylate metabolism	7.04197e-07	1.90133e-05	LOC132624683	8.9169	3.15654	2.11281e-185	9.43417e-184	up	yes
lbb00630	Metabolism	Carbohydrate metabolism	Glyoxylate and dicarboxylate metabolism	7.04197e-07	1.90133e-05	LOC132614008	5.31352	2.40967	1.04197e-172	4.33035e-171	up	yes
lbb00630	Metabolism	Carbohydrate metabolism	Glyoxylate and dicarboxylate metabolism	7.04197e-07	1.90133e-05	LOC132633512	7.13475	2.83486	1.31938e-112	3.29078e-111	up	yes
lbb00630	Metabolism	Carbohydrate metabolism	Glyoxylate and dicarboxylate metabolism	7.04197e-07	1.90133e-05	LOC132621519	0.32684	-1.61334	5.87862e-105	1.368e-103	down	yes
lbb00630	Metabolism	Carbohydrate metabolism	Glyoxylate and dicarboxylate metabolism	7.04197e-07	1.90133e-05	LOC132614305	5.30603	2.40763	7.64715e-100	1.69243e-98	up	yes
lbb00630	Metabolism	Carbohydrate metabolism	Glyoxylate and dicarboxylate metabolism	7.04197e-07	1.90133e-05	LOC132615855	0.310114	-1.68913	5.26174e-86	1.00494e-84	down	yes
lbb00630	Metabolism	Carbohydrate metabolism	Glyoxylate and dicarboxylate metabolism	7.04197e-07	1.90133e-05	LOC132640319	3.58922	1.84367	5.16629e-80	9.16053e-79	up	yes
lbb00630	Metabolism	Carbohydrate metabolism	Glyoxylate and dicarboxylate metabolism	7.04197e-07	1.90133e-05	LOC132631856	3.90255	1.96442	9.43551e-55	1.17403e-53	up	yes
lbb00630	Metabolism	Carbohydrate metabolism	Glyoxylate and dicarboxylate metabolism	7.04197e-07	1.90133e-05	LOC132604188	0.336244	-1.57242	1.75192e-52	2.10142e-51	down	yes
lbb00630	Metabolism	Carbohydrate metabolism	Glyoxylate and dicarboxylate metabolism	7.04197e-07	1.90133e-05	LOC132632941	0.411928	-1.27954	1.28119e-46	1.39389e-45	down	yes
lbb00630	Metabolism	Carbohydrate metabolism	Glyoxylate and dicarboxylate metabolism	7.04197e-07	1.90133e-05	LOC132632504	0.00103262	-9.91947	5.74553e-46	6.18567e-45	down	yes
lbb00630	Metabolism	Carbohydrate metabolism	Glyoxylate and dicarboxylate metabolism	7.04197e-07	1.90133e-05	LOC132645065	0.455118	-1.13569	6.64424e-46	7.14158e-45	down	yes
lbb00630	Metabolism	Carbohydrate metabolism	Glyoxylate and dicarboxylate metabolism	7.04197e-07	1.90133e-05	LOC132609456	0.338414	-1.56314	7.8079e-43	7.92511e-42	down	yes
lbb00630	Metabolism	Carbohydrate metabolism	Glyoxylate and dicarboxylate metabolism	7.04197e-07	1.90133e-05	LOC132603368	0.421897	-1.24504	2.83752e-42	2.85204e-41	down	yes
lbb00630	Metabolism	Carbohydrate metabolism	Glyoxylate and dicarboxylate metabolism	7.04197e-07	1.90133e-05	LOC132620360	0.00637177	-7.29409	3.81783e-40	3.68581e-39	down	yes
lbb00630	Metabolism	Carbohydrate metabolism	Glyoxylate and dicarboxylate metabolism	7.04197e-07	1.90133e-05	LOC132633363	2.12495	1.08743	1.79587e-37	1.63521e-36	up	yes
lbb00630	Metabolism	Carbohydrate metabolism	Glyoxylate and dicarboxylate metabolism	7.04197e-07	1.90133e-05	LOC132633361	2.65981	1.41132	2.54787e-34	2.1519e-33	up	yes
lbb00630	Metabolism	Carbohydrate metabolism	Glyoxylate and dicarboxylate metabolism	7.04197e-07	1.90133e-05	LOC132607143	0.449318	-1.15419	1.10226e-33	9.17109e-33	down	yes
lbb00630	Metabolism	Carbohydrate metabolism	Glyoxylate and dicarboxylate metabolism	7.04197e-07	1.90133e-05	LOC132628210	0.413327	-1.27464	1.9715e-32	1.59177e-31	down	yes
lbb00630	Metabolism	Carbohydrate metabolism	Glyoxylate and dicarboxylate metabolism	7.04197e-07	1.90133e-05	LOC132645630	3.28984	1.71802	2.76248e-32	2.22658e-31	up	yes
lbb00630	Metabolism	Carbohydrate metabolism	Glyoxylate and dicarboxylate metabolism	7.04197e-07	1.90133e-05	LOC132631998	0.167946	-2.57393	3.31622e-31	2.61353e-30	down	yes
lbb00630	Metabolism	Carbohydrate metabolism	Glyoxylate and dicarboxylate metabolism	7.04197e-07	1.90133e-05	LOC132626979	0.293807	-1.76706	2.02741e-28	1.49265e-27	down	yes
lbb00630	Metabolism	Carbohydrate metabolism	Glyoxylate and dicarboxylate metabolism	7.04197e-07	1.90133e-05	LOC132643519	0.213581	-2.22714	1.33804e-25	9.13567e-25	down	yes
lbb00630	Metabolism	Carbohydrate metabolism	Glyoxylate and dicarboxylate metabolism	7.04197e-07	1.90133e-05	LOC132618087	7.23454	2.8549	1.46645e-24	9.69347e-24	up	yes
lbb00630	Metabolism	Carbohydrate metabolism	Glyoxylate and dicarboxylate metabolism	7.04197e-07	1.90133e-05	LOC132632000	0.277264	-1.85067	1.19022e-20	6.94638e-20	down	yes
lbb00630	Metabolism	Carbohydrate metabolism	Glyoxylate and dicarboxylate metabolism	7.04197e-07	1.90133e-05	LOC132625552	0.0129167	-6.27462	3.21434e-20	1.84522e-19	down	yes
lbb00630	Metabolism	Carbohydrate metabolism	Glyoxylate and dicarboxylate metabolism	7.04197e-07	1.90133e-05	LOC132641008	0.434433	-1.20279	9.35266e-17	4.71606e-16	down	yes
lbb00630	Metabolism	Carbohydrate metabolism	Glyoxylate and dicarboxylate metabolism	7.04197e-07	1.90133e-05	LOC132604224	2.6823	1.42347	2.16191e-14	9.88073e-14	up	yes
lbb00630	Metabolism	Carbohydrate metabolism	Glyoxylate and dicarboxylate metabolism	7.04197e-07	1.90133e-05	LOC132633388	4.90306	2.29368	1.31256e-13	5.7772e-13	up	yes
lbb00630	Metabolism	Carbohydrate metabolism	Glyoxylate and dicarboxylate metabolism	7.04197e-07	1.90133e-05	LOC132609221	0.113199	-3.14306	1.50611e-13	6.60972e-13	down	yes
lbb00630	Metabolism	Carbohydrate metabolism	Glyoxylate and dicarboxylate metabolism	7.04197e-07	1.90133e-05	LOC132607141	5667.59	12.4685	5.87906e-13	2.50772e-12	up	yes
lbb00630	Metabolism	Carbohydrate metabolism	Glyoxylate and dicarboxylate metabolism	7.04197e-07	1.90133e-05	LOC132617493	0.248637	-2.00789	1.61745e-12	6.75861e-12	down	yes
lbb00630	Metabolism	Carbohydrate metabolism	Glyoxylate and dicarboxylate metabolism	7.04197e-07	1.90133e-05	LOC132603684	0.378974	-1.39983	5.42323e-12	2.20824e-11	down	yes
lbb00630	Metabolism	Carbohydrate metabolism	Glyoxylate and dicarboxylate metabolism	7.04197e-07	1.90133e-05	LOC132603686	162.623	7.34539	6.02673e-11	2.31406e-10	up	yes
lbb00630	Metabolism	Carbohydrate metabolism	Glyoxylate and dicarboxylate metabolism	7.04197e-07	1.90133e-05	LOC132631999	0.340428	-1.55458	1.2179e-09	4.295e-09	down	yes
lbb00630	Metabolism	Carbohydrate metabolism	Glyoxylate and dicarboxylate metabolism	7.04197e-07	1.90133e-05	LOC132622821	0.463143	-1.11047	5.64096e-09	1.90933e-08	down	yes
lbb00630	Metabolism	Carbohydrate metabolism	Glyoxylate and dicarboxylate metabolism	7.04197e-07	1.90133e-05	LOC132645761	77.6187	6.27833	1.07547e-08	3.57783e-08	up	yes
lbb00630	Metabolism	Carbohydrate metabolism	Glyoxylate and dicarboxylate metabolism	7.04197e-07	1.90133e-05	LOC132623771	1986.47	10.956	3.78516e-08	1.21112e-07	up	yes
lbb00630	Metabolism	Carbohydrate metabolism	Glyoxylate and dicarboxylate metabolism	7.04197e-07	1.90133e-05	LOC132645631	0.439661	-1.18554	7.8968e-06	2.10365e-05	down	yes
lbb00710	Metabolism	Energy metabolism	Carbon fixation by Calvin cycle	1.18613e-06	2.66879e-05	LOC132629888	0.123644	-3.01574	0	0	down	yes
lbb00710	Metabolism	Energy metabolism	Carbon fixation by Calvin cycle	1.18613e-06	2.66879e-05	LOC132640391	17.5982	4.13735	0	0	up	yes
lbb00710	Metabolism	Energy metabolism	Carbon fixation by Calvin cycle	1.18613e-06	2.66879e-05	LOC132637322	6.74721	2.75429	0	0	up	yes
lbb00710	Metabolism	Energy metabolism	Carbon fixation by Calvin cycle	1.18613e-06	2.66879e-05	LOC132618918	41.6921	5.3817	0	0	up	yes
lbb00710	Metabolism	Energy metabolism	Carbon fixation by Calvin cycle	1.18613e-06	2.66879e-05	LOC132623810	5.52633	2.46632	0	0	up	yes
lbb00710	Metabolism	Energy metabolism	Carbon fixation by Calvin cycle	1.18613e-06	2.66879e-05	LOC132630619	14.9081	3.89803	0	0	up	yes
lbb00710	Metabolism	Energy metabolism	Carbon fixation by Calvin cycle	1.18613e-06	2.66879e-05	LOC132623372	2323.36	11.182	0	0	up	yes
lbb00710	Metabolism	Energy metabolism	Carbon fixation by Calvin cycle	1.18613e-06	2.66879e-05	LOC132618919	26.7677	4.74242	0	0	up	yes
lbb00710	Metabolism	Energy metabolism	Carbon fixation by Calvin cycle	1.18613e-06	2.66879e-05	LOC132641124	12.3266	3.6237	0	0	up	yes
lbb00710	Metabolism	Energy metabolism	Carbon fixation by Calvin cycle	1.18613e-06	2.66879e-05	LOC132627320	10.4761	3.38903	0	0	up	yes
lbb00710	Metabolism	Energy metabolism	Carbon fixation by Calvin cycle	1.18613e-06	2.66879e-05	LOC132607170	0.160541	-2.63898	0	0	down	yes
lbb00710	Metabolism	Energy metabolism	Carbon fixation by Calvin cycle	1.18613e-06	2.66879e-05	LOC132622971	436.658	8.77036	0	0	up	yes
lbb00710	Metabolism	Energy metabolism	Carbon fixation by Calvin cycle	1.18613e-06	2.66879e-05	LOC132640953	0.0566653	-4.14139	0	0	down	yes
lbb00710	Metabolism	Energy metabolism	Carbon fixation by Calvin cycle	1.18613e-06	2.66879e-05	LOC132604190	27.6017	4.78668	0	0	up	yes
lbb00710	Metabolism	Energy metabolism	Carbon fixation by Calvin cycle	1.18613e-06	2.66879e-05	E2270_pgp059	0.0588562	-4.08666	0	0	down	yes
lbb00710	Metabolism	Energy metabolism	Carbon fixation by Calvin cycle	1.18613e-06	2.66879e-05	LOC132598891	20.0715	4.32708	0	0	up	yes
lbb00710	Metabolism	Energy metabolism	Carbon fixation by Calvin cycle	1.18613e-06	2.66879e-05	LOC132623341	955.158	9.8996	0	0	up	yes
lbb00710	Metabolism	Energy metabolism	Carbon fixation by Calvin cycle	1.18613e-06	2.66879e-05	LOC132635374	16.5244	4.04652	0	0	up	yes
lbb00710	Metabolism	Energy metabolism	Carbon fixation by Calvin cycle	1.18613e-06	2.66879e-05	LOC132629056	0.0530682	-4.23601	0	0	down	yes
lbb00710	Metabolism	Energy metabolism	Carbon fixation by Calvin cycle	1.18613e-06	2.66879e-05	LOC132613886	25.5132	4.67317	0	0	up	yes
lbb00710	Metabolism	Energy metabolism	Carbon fixation by Calvin cycle	1.18613e-06	2.66879e-05	LOC132621892	41.6479	5.38017	0	0	up	yes
lbb00710	Metabolism	Energy metabolism	Carbon fixation by Calvin cycle	1.18613e-06	2.66879e-05	LOC132635327	11.484	3.52155	0	0	up	yes
lbb00710	Metabolism	Energy metabolism	Carbon fixation by Calvin cycle	1.18613e-06	2.66879e-05	LOC132622210	11.392	3.50995	0	0	up	yes
lbb00710	Metabolism	Energy metabolism	Carbon fixation by Calvin cycle	1.18613e-06	2.66879e-05	LOC132623505	1590.85	10.6356	7.79174e-231	4.6494e-229	up	yes
lbb00710	Metabolism	Energy metabolism	Carbon fixation by Calvin cycle	1.18613e-06	2.66879e-05	LOC132616658	237.625	7.89254	2.09489e-225	1.22133e-223	up	yes
lbb00710	Metabolism	Energy metabolism	Carbon fixation by Calvin cycle	1.18613e-06	2.66879e-05	LOC132616595	4.42486	2.14563	3.17635e-187	1.4358e-185	up	yes
lbb00710	Metabolism	Energy metabolism	Carbon fixation by Calvin cycle	1.18613e-06	2.66879e-05	LOC132599231	5.14131	2.36214	8.15138e-187	3.66457e-185	up	yes
lbb00710	Metabolism	Energy metabolism	Carbon fixation by Calvin cycle	1.18613e-06	2.66879e-05	LOC132624683	8.9169	3.15654	2.11281e-185	9.43417e-184	up	yes
lbb00710	Metabolism	Energy metabolism	Carbon fixation by Calvin cycle	1.18613e-06	2.66879e-05	LOC132603398	0.223514	-2.16156	4.57124e-185	2.03291e-183	down	yes
lbb00710	Metabolism	Energy metabolism	Carbon fixation by Calvin cycle	1.18613e-06	2.66879e-05	LOC132640660	3.61629	1.85451	1.33907e-152	4.75636e-151	up	yes
lbb00710	Metabolism	Energy metabolism	Carbon fixation by Calvin cycle	1.18613e-06	2.66879e-05	LOC132632923	3.06462	1.61571	8.6938e-135	2.62709e-133	up	yes
lbb00710	Metabolism	Energy metabolism	Carbon fixation by Calvin cycle	1.18613e-06	2.66879e-05	LOC132606824	111.47	6.80052	1.36991e-118	3.5962e-117	up	yes
lbb00710	Metabolism	Energy metabolism	Carbon fixation by Calvin cycle	1.18613e-06	2.66879e-05	LOC132603702	0.39198	-1.35115	2.37685e-116	6.12746e-115	down	yes
lbb00710	Metabolism	Energy metabolism	Carbon fixation by Calvin cycle	1.18613e-06	2.66879e-05	LOC132615141	3.96655	1.98789	2.01891e-109	4.9348e-108	up	yes
lbb00710	Metabolism	Energy metabolism	Carbon fixation by Calvin cycle	1.18613e-06	2.66879e-05	LOC132645274	3.70887	1.89098	1.56196e-107	3.74031e-106	up	yes
lbb00710	Metabolism	Energy metabolism	Carbon fixation by Calvin cycle	1.18613e-06	2.66879e-05	LOC132641676	0.273326	-1.8713	9.46632e-97	2.02443e-95	down	yes
lbb00710	Metabolism	Energy metabolism	Carbon fixation by Calvin cycle	1.18613e-06	2.66879e-05	LOC132628238	3.09537	1.63011	5.64173e-92	1.15487e-90	up	yes
lbb00710	Metabolism	Energy metabolism	Carbon fixation by Calvin cycle	1.18613e-06	2.66879e-05	LOC132613835	2.07716	1.05461	5.4517e-86	1.04046e-84	up	yes
lbb00710	Metabolism	Energy metabolism	Carbon fixation by Calvin cycle	1.18613e-06	2.66879e-05	LOC132636424	2.93261	1.55219	6.45195e-85	1.2145e-83	up	yes
lbb00710	Metabolism	Energy metabolism	Carbon fixation by Calvin cycle	1.18613e-06	2.66879e-05	LOC132623625	14.01	3.80839	2.90461e-80	5.16414e-79	up	yes
lbb00710	Metabolism	Energy metabolism	Carbon fixation by Calvin cycle	1.18613e-06	2.66879e-05	LOC132606825	13.2601	3.72902	4.15264e-75	6.94169e-74	up	yes
lbb00710	Metabolism	Energy metabolism	Carbon fixation by Calvin cycle	1.18613e-06	2.66879e-05	LOC132627418	0.368426	-1.44055	5.95387e-70	9.33773e-69	down	yes
lbb00710	Metabolism	Energy metabolism	Carbon fixation by Calvin cycle	1.18613e-06	2.66879e-05	LOC132636822	0.00860854	-6.86002	2.70319e-67	4.0805e-66	down	yes
lbb00710	Metabolism	Energy metabolism	Carbon fixation by Calvin cycle	1.18613e-06	2.66879e-05	LOC132615105	0.238884	-2.06562	1.09504e-66	1.63429e-65	down	yes
lbb00710	Metabolism	Energy metabolism	Carbon fixation by Calvin cycle	1.18613e-06	2.66879e-05	LOC132605872	0.280318	-1.83486	1.10547e-57	1.44526e-56	down	yes
lbb00710	Metabolism	Energy metabolism	Carbon fixation by Calvin cycle	1.18613e-06	2.66879e-05	LOC132606616	2.41118	1.26974	1.50288e-55	1.88994e-54	up	yes
lbb00710	Metabolism	Energy metabolism	Carbon fixation by Calvin cycle	1.18613e-06	2.66879e-05	LOC132632941	0.411928	-1.27954	1.28119e-46	1.39389e-45	down	yes
lbb00710	Metabolism	Energy metabolism	Carbon fixation by Calvin cycle	1.18613e-06	2.66879e-05	LOC132645036	2.07892	1.05583	2.07562e-41	2.05063e-40	up	yes
lbb00710	Metabolism	Energy metabolism	Carbon fixation by Calvin cycle	1.18613e-06	2.66879e-05	LOC132616931	0.34728	-1.52583	1.57469e-32	1.27513e-31	down	yes
lbb00710	Metabolism	Energy metabolism	Carbon fixation by Calvin cycle	1.18613e-06	2.66879e-05	LOC132641541	0.458026	-1.1265	1.35362e-31	1.07527e-30	down	yes
lbb00710	Metabolism	Energy metabolism	Carbon fixation by Calvin cycle	1.18613e-06	2.66879e-05	LOC132631998	0.167946	-2.57393	3.31622e-31	2.61353e-30	down	yes
lbb00710	Metabolism	Energy metabolism	Carbon fixation by Calvin cycle	1.18613e-06	2.66879e-05	LOC132633554	0.480683	-1.05684	2.95665e-29	2.22393e-28	down	yes
lbb00710	Metabolism	Energy metabolism	Carbon fixation by Calvin cycle	1.18613e-06	2.66879e-05	LOC132641885	0.190121	-2.39501	4.137e-25	2.78314e-24	down	yes
lbb00710	Metabolism	Energy metabolism	Carbon fixation by Calvin cycle	1.18613e-06	2.66879e-05	LOC132632000	0.277264	-1.85067	1.19022e-20	6.94638e-20	down	yes
lbb00710	Metabolism	Energy metabolism	Carbon fixation by Calvin cycle	1.18613e-06	2.66879e-05	LOC132625552	0.0129167	-6.27462	3.21434e-20	1.84522e-19	down	yes
lbb00710	Metabolism	Energy metabolism	Carbon fixation by Calvin cycle	1.18613e-06	2.66879e-05	LOC132609221	0.113199	-3.14306	1.50611e-13	6.60972e-13	down	yes
lbb00710	Metabolism	Energy metabolism	Carbon fixation by Calvin cycle	1.18613e-06	2.66879e-05	LOC132631999	0.340428	-1.55458	1.2179e-09	4.295e-09	down	yes
lbb00710	Metabolism	Energy metabolism	Carbon fixation by Calvin cycle	1.18613e-06	2.66879e-05	LOC132645761	77.6187	6.27833	1.07547e-08	3.57783e-08	up	yes
lbb00710	Metabolism	Energy metabolism	Carbon fixation by Calvin cycle	1.18613e-06	2.66879e-05	LOC132623771	1986.47	10.956	3.78516e-08	1.21112e-07	up	yes
lbb00710	Metabolism	Energy metabolism	Carbon fixation by Calvin cycle	1.18613e-06	2.66879e-05	LOC132598708	2411.21	11.2355	2.60486e-06	7.25726e-06	up	yes
lbb00710	Metabolism	Energy metabolism	Carbon fixation by Calvin cycle	1.18613e-06	2.66879e-05	LOC132641883	0.0402092	-4.63633	2.98659e-06	8.27053e-06	down	yes
lbb00710	Metabolism	Energy metabolism	Carbon fixation by Calvin cycle	1.18613e-06	2.66879e-05	LOC132629373	0.0325154	-4.94273	2.1114e-05	5.41563e-05	down	yes
lbb00710	Metabolism	Energy metabolism	Carbon fixation by Calvin cycle	1.18613e-06	2.66879e-05	LOC132615630	2.29716	1.19985	0.0116179	0.0213243	up	yes
lbb04016	Environmental Information Processing	Signal transduction	MAPK signaling pathway - plant	2.56983e-06	4.9561e-05	LOC132609234	47.735	5.57698	0	0	up	yes
lbb04016	Environmental Information Processing	Signal transduction	MAPK signaling pathway - plant	2.56983e-06	4.9561e-05	LOC132645810	51.7303	5.69294	0	0	up	yes
lbb04016	Environmental Information Processing	Signal transduction	MAPK signaling pathway - plant	2.56983e-06	4.9561e-05	LOC132642961	0.0733617	-3.76883	0	0	down	yes
lbb04016	Environmental Information Processing	Signal transduction	MAPK signaling pathway - plant	2.56983e-06	4.9561e-05	LOC132622570	40.5919	5.34312	2.04023e-258	1.45722e-256	up	yes
lbb04016	Environmental Information Processing	Signal transduction	MAPK signaling pathway - plant	2.56983e-06	4.9561e-05	LOC132621194	8.13023	3.0233	3.97639e-232	2.39439e-230	up	yes
lbb04016	Environmental Information Processing	Signal transduction	MAPK signaling pathway - plant	2.56983e-06	4.9561e-05	LOC132627591	4.87005	2.28394	3.25546e-223	1.87149e-221	up	yes
lbb04016	Environmental Information Processing	Signal transduction	MAPK signaling pathway - plant	2.56983e-06	4.9561e-05	LOC132603971	0.136108	-2.87718	4.65687e-208	2.44304e-206	down	yes
lbb04016	Environmental Information Processing	Signal transduction	MAPK signaling pathway - plant	2.56983e-06	4.9561e-05	LOC132642083	10.8897	3.4449	1.08928e-199	5.37281e-198	up	yes
lbb04016	Environmental Information Processing	Signal transduction	MAPK signaling pathway - plant	2.56983e-06	4.9561e-05	LOC132621917	0.0905345	-3.46539	3.11187e-197	1.51231e-195	down	yes
lbb04016	Environmental Information Processing	Signal transduction	MAPK signaling pathway - plant	2.56983e-06	4.9561e-05	LOC132628096	0.139615	-2.84047	1.17487e-177	5.01532e-176	down	yes
lbb04016	Environmental Information Processing	Signal transduction	MAPK signaling pathway - plant	2.56983e-06	4.9561e-05	LOC132640698	5.18337	2.37389	3.68004e-173	1.53326e-171	up	yes
lbb04016	Environmental Information Processing	Signal transduction	MAPK signaling pathway - plant	2.56983e-06	4.9561e-05	LOC132616014	19.3938	4.27752	1.11534e-169	4.51583e-168	up	yes
lbb04016	Environmental Information Processing	Signal transduction	MAPK signaling pathway - plant	2.56983e-06	4.9561e-05	LOC132623534	3.7311	1.8996	1.33538e-162	5.12979e-161	up	yes
lbb04016	Environmental Information Processing	Signal transduction	MAPK signaling pathway - plant	2.56983e-06	4.9561e-05	LOC132626305	0.263392	-1.92471	4.89273e-155	1.77223e-153	down	yes
lbb04016	Environmental Information Processing	Signal transduction	MAPK signaling pathway - plant	2.56983e-06	4.9561e-05	LOC132618251	3.31101	1.72727	3.44134e-150	1.20167e-148	up	yes
lbb04016	Environmental Information Processing	Signal transduction	MAPK signaling pathway - plant	2.56983e-06	4.9561e-05	LOC132630920	0.0543078	-4.2027	1.13534e-134	3.42448e-133	down	yes
lbb04016	Environmental Information Processing	Signal transduction	MAPK signaling pathway - plant	2.56983e-06	4.9561e-05	LOC132607309	3.40627	1.76819	1.26078e-130	3.67844e-129	up	yes
lbb04016	Environmental Information Processing	Signal transduction	MAPK signaling pathway - plant	2.56983e-06	4.9561e-05	LOC132645426	3.15188	1.65621	5.48212e-126	1.54482e-124	up	yes
lbb04016	Environmental Information Processing	Signal transduction	MAPK signaling pathway - plant	2.56983e-06	4.9561e-05	LOC132609732	2.86611	1.5191	2.32435e-123	6.34924e-122	up	yes
lbb04016	Environmental Information Processing	Signal transduction	MAPK signaling pathway - plant	2.56983e-06	4.9561e-05	LOC132641851	22.2896	4.4783	3.11547e-123	8.49623e-122	up	yes
lbb04016	Environmental Information Processing	Signal transduction	MAPK signaling pathway - plant	2.56983e-06	4.9561e-05	LOC132634853	3.75081	1.9072	1.13597e-121	3.05749e-120	up	yes
lbb04016	Environmental Information Processing	Signal transduction	MAPK signaling pathway - plant	2.56983e-06	4.9561e-05	LOC132632127	12.8432	3.68293	2.97717e-118	7.79068e-117	up	yes
lbb04016	Environmental Information Processing	Signal transduction	MAPK signaling pathway - plant	2.56983e-06	4.9561e-05	LOC132640137	0.326478	-1.61494	6.02227e-115	1.53691e-113	down	yes
lbb04016	Environmental Information Processing	Signal transduction	MAPK signaling pathway - plant	2.56983e-06	4.9561e-05	LOC132621409	0.222942	-2.16526	1.04084e-114	2.64402e-113	down	yes
lbb04016	Environmental Information Processing	Signal transduction	MAPK signaling pathway - plant	2.56983e-06	4.9561e-05	LOC132615592	27.3458	4.77325	5.40949e-110	1.32617e-108	up	yes
lbb04016	Environmental Information Processing	Signal transduction	MAPK signaling pathway - plant	2.56983e-06	4.9561e-05	LOC132624516	27.1668	4.76377	2.66728e-109	6.51479e-108	up	yes
lbb04016	Environmental Information Processing	Signal transduction	MAPK signaling pathway - plant	2.56983e-06	4.9561e-05	LOC132618020	0.0875373	-3.51396	1.33771e-107	3.20797e-106	down	yes
lbb04016	Environmental Information Processing	Signal transduction	MAPK signaling pathway - plant	2.56983e-06	4.9561e-05	LOC132620057	69.8732	6.12667	3.50026e-102	7.91107e-101	up	yes
lbb04016	Environmental Information Processing	Signal transduction	MAPK signaling pathway - plant	2.56983e-06	4.9561e-05	LOC132615800	12.1272	3.60017	5.21692e-99	1.14613e-97	up	yes
lbb04016	Environmental Information Processing	Signal transduction	MAPK signaling pathway - plant	2.56983e-06	4.9561e-05	LOC132634777	2.84132	1.50656	2.56486e-93	5.32968e-92	up	yes
lbb04016	Environmental Information Processing	Signal transduction	MAPK signaling pathway - plant	2.56983e-06	4.9561e-05	LOC132618435	3.02771	1.59823	1.76778e-87	3.42131e-86	up	yes
lbb04016	Environmental Information Processing	Signal transduction	MAPK signaling pathway - plant	2.56983e-06	4.9561e-05	LOC132608829	0.311494	-1.68272	4.0291e-83	7.40269e-82	down	yes
lbb04016	Environmental Information Processing	Signal transduction	MAPK signaling pathway - plant	2.56983e-06	4.9561e-05	LOC132620326	5.48032	2.45426	7.68471e-83	1.40878e-81	up	yes
lbb04016	Environmental Information Processing	Signal transduction	MAPK signaling pathway - plant	2.56983e-06	4.9561e-05	LOC132631156	2.41674	1.27306	4.7324e-82	8.60384e-81	up	yes
lbb04016	Environmental Information Processing	Signal transduction	MAPK signaling pathway - plant	2.56983e-06	4.9561e-05	LOC132603669	16.4074	4.03627	2.26933e-79	3.97681e-78	up	yes
lbb04016	Environmental Information Processing	Signal transduction	MAPK signaling pathway - plant	2.56983e-06	4.9561e-05	LOC132620230	5.04265	2.33418	2.24562e-78	3.9021e-77	up	yes
lbb04016	Environmental Information Processing	Signal transduction	MAPK signaling pathway - plant	2.56983e-06	4.9561e-05	LOC132623705	29.7835	4.89644	2.77141e-78	4.80814e-77	up	yes
lbb04016	Environmental Information Processing	Signal transduction	MAPK signaling pathway - plant	2.56983e-06	4.9561e-05	LOC132622461	0.172628	-2.53426	1.49558e-77	2.56637e-76	down	yes
lbb04016	Environmental Information Processing	Signal transduction	MAPK signaling pathway - plant	2.56983e-06	4.9561e-05	LOC132641323	6.51856	2.70455	1.74228e-76	2.96044e-75	up	yes
lbb04016	Environmental Information Processing	Signal transduction	MAPK signaling pathway - plant	2.56983e-06	4.9561e-05	LOC132616499	2.10624	1.07467	2.88271e-75	4.83106e-74	up	yes
lbb04016	Environmental Information Processing	Signal transduction	MAPK signaling pathway - plant	2.56983e-06	4.9561e-05	LOC132625982	0.150549	-2.7317	1.47443e-74	2.45105e-73	down	yes
lbb04016	Environmental Information Processing	Signal transduction	MAPK signaling pathway - plant	2.56983e-06	4.9561e-05	LOC132636210	0.491416	-1.02498	3.14929e-67	4.75173e-66	down	yes
lbb04016	Environmental Information Processing	Signal transduction	MAPK signaling pathway - plant	2.56983e-06	4.9561e-05	LOC132627830	0.397432	-1.33122	3.19528e-67	4.81671e-66	down	yes
lbb04016	Environmental Information Processing	Signal transduction	MAPK signaling pathway - plant	2.56983e-06	4.9561e-05	LOC132601856	5.84281	2.54666	6.29379e-65	9.16921e-64	up	yes
lbb04016	Environmental Information Processing	Signal transduction	MAPK signaling pathway - plant	2.56983e-06	4.9561e-05	LOC132634770	3.16886	1.66396	1.08193e-62	1.52767e-61	up	yes
lbb04016	Environmental Information Processing	Signal transduction	MAPK signaling pathway - plant	2.56983e-06	4.9561e-05	LOC132635192	4.09591	2.03418	5.83339e-62	8.13225e-61	up	yes
lbb04016	Environmental Information Processing	Signal transduction	MAPK signaling pathway - plant	2.56983e-06	4.9561e-05	LOC132623366	8.46929	3.08224	1.16872e-60	1.60288e-59	up	yes
lbb04016	Environmental Information Processing	Signal transduction	MAPK signaling pathway - plant	2.56983e-06	4.9561e-05	LOC132623735	23.1674	4.53402	1.19827e-57	1.56596e-56	up	yes
lbb04016	Environmental Information Processing	Signal transduction	MAPK signaling pathway - plant	2.56983e-06	4.9561e-05	LOC132632339	2.21706	1.14865	4.32828e-57	5.60536e-56	up	yes
lbb04016	Environmental Information Processing	Signal transduction	MAPK signaling pathway - plant	2.56983e-06	4.9561e-05	LOC132631856	3.90255	1.96442	9.43551e-55	1.17403e-53	up	yes
lbb04016	Environmental Information Processing	Signal transduction	MAPK signaling pathway - plant	2.56983e-06	4.9561e-05	LOC132645339	0.499002	-1.00288	3.95513e-53	4.77539e-52	down	yes
lbb04016	Environmental Information Processing	Signal transduction	MAPK signaling pathway - plant	2.56983e-06	4.9561e-05	LOC132604188	0.336244	-1.57242	1.75192e-52	2.10142e-51	down	yes
lbb04016	Environmental Information Processing	Signal transduction	MAPK signaling pathway - plant	2.56983e-06	4.9561e-05	LOC132641228	0.420678	-1.24921	1.24198e-48	1.40256e-47	down	yes
lbb04016	Environmental Information Processing	Signal transduction	MAPK signaling pathway - plant	2.56983e-06	4.9561e-05	LOC132606361	0.467162	-1.09801	5.04276e-48	5.63117e-47	down	yes
lbb04016	Environmental Information Processing	Signal transduction	MAPK signaling pathway - plant	2.56983e-06	4.9561e-05	LOC132634926	0.24206	-2.04656	1.02761e-47	1.14057e-46	down	yes
lbb04016	Environmental Information Processing	Signal transduction	MAPK signaling pathway - plant	2.56983e-06	4.9561e-05	LOC132644928	3.75452	1.90863	4.06867e-46	4.38895e-45	up	yes
lbb04016	Environmental Information Processing	Signal transduction	MAPK signaling pathway - plant	2.56983e-06	4.9561e-05	LOC132617382	2.35928	1.23834	5.39598e-42	5.39076e-41	up	yes
lbb04016	Environmental Information Processing	Signal transduction	MAPK signaling pathway - plant	2.56983e-06	4.9561e-05	LOC132603054	0.325408	-1.61968	1.25957e-41	1.25153e-40	down	yes
lbb04016	Environmental Information Processing	Signal transduction	MAPK signaling pathway - plant	2.56983e-06	4.9561e-05	LOC132614821	0.180716	-2.46821	5.57159e-39	5.23942e-38	down	yes
lbb04016	Environmental Information Processing	Signal transduction	MAPK signaling pathway - plant	2.56983e-06	4.9561e-05	LOC132633425	723.144	9.49814	1.82365e-38	1.68847e-37	up	yes
lbb04016	Environmental Information Processing	Signal transduction	MAPK signaling pathway - plant	2.56983e-06	4.9561e-05	LOC132626734	0.178633	-2.48493	4.4616e-37	4.02031e-36	down	yes
lbb04016	Environmental Information Processing	Signal transduction	MAPK signaling pathway - plant	2.56983e-06	4.9561e-05	LOC132640419	0.0458392	-4.44727	5.49807e-37	4.94347e-36	down	yes
lbb04016	Environmental Information Processing	Signal transduction	MAPK signaling pathway - plant	2.56983e-06	4.9561e-05	LOC132645386	9.02609	3.1741	4.80127e-36	4.21587e-35	up	yes
lbb04016	Environmental Information Processing	Signal transduction	MAPK signaling pathway - plant	2.56983e-06	4.9561e-05	LOC132617315	0.0496754	-4.33132	5.2837e-35	4.53686e-34	down	yes
lbb04016	Environmental Information Processing	Signal transduction	MAPK signaling pathway - plant	2.56983e-06	4.9561e-05	LOC132600837	0.309873	-1.69025	7.03357e-35	6.02528e-34	down	yes
lbb04016	Environmental Information Processing	Signal transduction	MAPK signaling pathway - plant	2.56983e-06	4.9561e-05	LOC132626125	34.6263	5.1138	9.95608e-35	8.50015e-34	up	yes
lbb04016	Environmental Information Processing	Signal transduction	MAPK signaling pathway - plant	2.56983e-06	4.9561e-05	LOC132598764	2.15265	1.10611	1.46266e-33	1.21391e-32	up	yes
lbb04016	Environmental Information Processing	Signal transduction	MAPK signaling pathway - plant	2.56983e-06	4.9561e-05	LOC132628210	0.413327	-1.27464	1.9715e-32	1.59177e-31	down	yes
lbb04016	Environmental Information Processing	Signal transduction	MAPK signaling pathway - plant	2.56983e-06	4.9561e-05	LOC132599856	0.423087	-1.24097	2.87819e-31	2.27266e-30	down	yes
lbb04016	Environmental Information Processing	Signal transduction	MAPK signaling pathway - plant	2.56983e-06	4.9561e-05	LOC132635895	0.374102	-1.4185	5.76473e-31	4.51304e-30	down	yes
lbb04016	Environmental Information Processing	Signal transduction	MAPK signaling pathway - plant	2.56983e-06	4.9561e-05	LOC132603578	0.487877	-1.03541	7.5146e-31	5.86765e-30	down	yes
lbb04016	Environmental Information Processing	Signal transduction	MAPK signaling pathway - plant	2.56983e-06	4.9561e-05	LOC132605193	4.52092	2.17662	9.24734e-30	7.02934e-29	up	yes
lbb04016	Environmental Information Processing	Signal transduction	MAPK signaling pathway - plant	2.56983e-06	4.9561e-05	LOC132605787	0.443426	-1.17324	1.3941e-29	1.05607e-28	down	yes
lbb04016	Environmental Information Processing	Signal transduction	MAPK signaling pathway - plant	2.56983e-06	4.9561e-05	LOC132645467	2.55931	1.35575	1.93079e-29	1.45894e-28	up	yes
lbb04016	Environmental Information Processing	Signal transduction	MAPK signaling pathway - plant	2.56983e-06	4.9561e-05	LOC132614291	0.361877	-1.46643	1.2396e-28	9.17341e-28	down	yes
lbb04016	Environmental Information Processing	Signal transduction	MAPK signaling pathway - plant	2.56983e-06	4.9561e-05	LOC132633575	2.01996	1.01433	1.4409e-28	1.0644e-27	up	yes
lbb04016	Environmental Information Processing	Signal transduction	MAPK signaling pathway - plant	2.56983e-06	4.9561e-05	LOC132613875	0.158884	-2.65396	7.67246e-28	5.57779e-27	down	yes
lbb04016	Environmental Information Processing	Signal transduction	MAPK signaling pathway - plant	2.56983e-06	4.9561e-05	LOC132609627	4.35911	2.12404	3.90982e-26	2.711e-25	up	yes
lbb04016	Environmental Information Processing	Signal transduction	MAPK signaling pathway - plant	2.56983e-06	4.9561e-05	LOC132624603	25.4972	4.67227	4.40447e-26	3.04949e-25	up	yes
lbb04016	Environmental Information Processing	Signal transduction	MAPK signaling pathway - plant	2.56983e-06	4.9561e-05	LOC132630140	7.30414	2.86871	7.84207e-26	5.38885e-25	up	yes
lbb04016	Environmental Information Processing	Signal transduction	MAPK signaling pathway - plant	2.56983e-06	4.9561e-05	LOC132644026	0.38506	-1.37685	8.23514e-25	5.48865e-24	down	yes
lbb04016	Environmental Information Processing	Signal transduction	MAPK signaling pathway - plant	2.56983e-06	4.9561e-05	LOC132630139	7.29712	2.86733	1.61771e-24	1.06805e-23	up	yes
lbb04016	Environmental Information Processing	Signal transduction	MAPK signaling pathway - plant	2.56983e-06	4.9561e-05	LOC132623604	0.157706	-2.66469	1.52271e-22	9.4769e-22	down	yes
lbb04016	Environmental Information Processing	Signal transduction	MAPK signaling pathway - plant	2.56983e-06	4.9561e-05	LOC132641180	4.0614	2.02198	1.83415e-22	1.13958e-21	up	yes
lbb04016	Environmental Information Processing	Signal transduction	MAPK signaling pathway - plant	2.56983e-06	4.9561e-05	LOC132632958	0.330495	-1.5973	8.95564e-22	5.42833e-21	down	yes
lbb04016	Environmental Information Processing	Signal transduction	MAPK signaling pathway - plant	2.56983e-06	4.9561e-05	LOC132630157	6.96891	2.80093	1.24621e-21	7.52057e-21	up	yes
lbb04016	Environmental Information Processing	Signal transduction	MAPK signaling pathway - plant	2.56983e-06	4.9561e-05	LOC132625231	26.3029	4.71715	1.73985e-21	1.04422e-20	up	yes
lbb04016	Environmental Information Processing	Signal transduction	MAPK signaling pathway - plant	2.56983e-06	4.9561e-05	LOC132634906	2.30164	1.20266	2.18354e-21	1.30695e-20	up	yes
lbb04016	Environmental Information Processing	Signal transduction	MAPK signaling pathway - plant	2.56983e-06	4.9561e-05	LOC132629075	0.000547641	-10.8345	4.784e-21	2.82654e-20	down	yes
lbb04016	Environmental Information Processing	Signal transduction	MAPK signaling pathway - plant	2.56983e-06	4.9561e-05	LOC132599243	5.87921	2.55562	2.57927e-20	1.48535e-19	up	yes
lbb04016	Environmental Information Processing	Signal transduction	MAPK signaling pathway - plant	2.56983e-06	4.9561e-05	LOC132618882	0.142471	-2.81126	3.75549e-20	2.14847e-19	down	yes
lbb04016	Environmental Information Processing	Signal transduction	MAPK signaling pathway - plant	2.56983e-06	4.9561e-05	LOC132618615	0.213806	-2.22562	3.09278e-19	1.71695e-18	down	yes
lbb04016	Environmental Information Processing	Signal transduction	MAPK signaling pathway - plant	2.56983e-06	4.9561e-05	LOC132614913	2.09658	1.06804	1.75809e-18	9.48398e-18	up	yes
lbb04016	Environmental Information Processing	Signal transduction	MAPK signaling pathway - plant	2.56983e-06	4.9561e-05	LOC132640418	0.00842952	-6.89033	1.8116e-17	9.40513e-17	down	yes
lbb04016	Environmental Information Processing	Signal transduction	MAPK signaling pathway - plant	2.56983e-06	4.9561e-05	LOC132629220	5.36861	2.42455	3.10562e-17	1.596e-16	up	yes
lbb04016	Environmental Information Processing	Signal transduction	MAPK signaling pathway - plant	2.56983e-06	4.9561e-05	LOC132622229	42000.4	15.3581	1.32306e-16	6.62995e-16	up	yes
lbb04016	Environmental Information Processing	Signal transduction	MAPK signaling pathway - plant	2.56983e-06	4.9561e-05	LOC132626412	2.45123	1.2935	2.32889e-16	1.15458e-15	up	yes
lbb04016	Environmental Information Processing	Signal transduction	MAPK signaling pathway - plant	2.56983e-06	4.9561e-05	LOC132616015	36.0789	5.17309	2.34928e-16	1.16451e-15	up	yes
lbb04016	Environmental Information Processing	Signal transduction	MAPK signaling pathway - plant	2.56983e-06	4.9561e-05	LOC132626727	2.61784	1.38838	6.67807e-16	3.25307e-15	up	yes
lbb04016	Environmental Information Processing	Signal transduction	MAPK signaling pathway - plant	2.56983e-06	4.9561e-05	LOC132622236	4.55938	2.18884	7.16673e-16	3.48699e-15	up	yes
lbb04016	Environmental Information Processing	Signal transduction	MAPK signaling pathway - plant	2.56983e-06	4.9561e-05	LOC132603809	40.5201	5.34056	7.83389e-16	3.80879e-15	up	yes
lbb04016	Environmental Information Processing	Signal transduction	MAPK signaling pathway - plant	2.56983e-06	4.9561e-05	LOC132634282	3.01179	1.59062	1.40197e-15	6.74769e-15	up	yes
lbb04016	Environmental Information Processing	Signal transduction	MAPK signaling pathway - plant	2.56983e-06	4.9561e-05	LOC132626726	2.43479	1.2838	2.26712e-15	1.08123e-14	up	yes
lbb04016	Environmental Information Processing	Signal transduction	MAPK signaling pathway - plant	2.56983e-06	4.9561e-05	LOC132616083	22.1668	4.47033	2.53514e-15	1.20609e-14	up	yes
lbb04016	Environmental Information Processing	Signal transduction	MAPK signaling pathway - plant	2.56983e-06	4.9561e-05	LOC132624528	2.21979e-05	-15.4592	1.18724e-14	5.48692e-14	down	yes
lbb04016	Environmental Information Processing	Signal transduction	MAPK signaling pathway - plant	2.56983e-06	4.9561e-05	LOC132622475	17.7995	4.15377	2.4148e-14	1.10076e-13	up	yes
lbb04016	Environmental Information Processing	Signal transduction	MAPK signaling pathway - plant	2.56983e-06	4.9561e-05	LOC132621380	0.370967	-1.43064	2.49154e-14	1.13495e-13	down	yes
lbb04016	Environmental Information Processing	Signal transduction	MAPK signaling pathway - plant	2.56983e-06	4.9561e-05	LOC132640645	2.26177	1.17745	2.73057e-14	1.24127e-13	up	yes
lbb04016	Environmental Information Processing	Signal transduction	MAPK signaling pathway - plant	2.56983e-06	4.9561e-05	LOC132603175	0.313374	-1.67404	2.77773e-14	1.26166e-13	down	yes
lbb04016	Environmental Information Processing	Signal transduction	MAPK signaling pathway - plant	2.56983e-06	4.9561e-05	LOC132640498	8.84826	3.14539	4.17385e-14	1.88282e-13	up	yes
lbb04016	Environmental Information Processing	Signal transduction	MAPK signaling pathway - plant	2.56983e-06	4.9561e-05	LOC132606408	0.321246	-1.63825	7.39639e-14	3.29641e-13	down	yes
lbb04016	Environmental Information Processing	Signal transduction	MAPK signaling pathway - plant	2.56983e-06	4.9561e-05	LOC132628332	70.2611	6.13465	8.38874e-14	3.72609e-13	up	yes
lbb04016	Environmental Information Processing	Signal transduction	MAPK signaling pathway - plant	2.56983e-06	4.9561e-05	LOC132614690	16.7477	4.06589	1.08655e-13	4.80101e-13	up	yes
lbb04016	Environmental Information Processing	Signal transduction	MAPK signaling pathway - plant	2.56983e-06	4.9561e-05	LOC132643822	2.27507	1.18591	1.84846e-13	8.07993e-13	up	yes
lbb04016	Environmental Information Processing	Signal transduction	MAPK signaling pathway - plant	2.56983e-06	4.9561e-05	LOC132638036	0.402022	-1.31465	2.31667e-13	1.00812e-12	down	yes
lbb04016	Environmental Information Processing	Signal transduction	MAPK signaling pathway - plant	2.56983e-06	4.9561e-05	LOC132624518	8958.87	13.1291	3.32779e-12	1.37075e-11	up	yes
lbb04016	Environmental Information Processing	Signal transduction	MAPK signaling pathway - plant	2.56983e-06	4.9561e-05	LOC132607175	3.15148	1.65603	4.08732e-12	1.67482e-11	up	yes
lbb04016	Environmental Information Processing	Signal transduction	MAPK signaling pathway - plant	2.56983e-06	4.9561e-05	LOC132634927	0.0978847	-3.35277	8.19538e-12	3.30358e-11	down	yes
lbb04016	Environmental Information Processing	Signal transduction	MAPK signaling pathway - plant	2.56983e-06	4.9561e-05	LOC132618502	0.257564	-1.957	9.08762e-12	3.6512e-11	down	yes
lbb04016	Environmental Information Processing	Signal transduction	MAPK signaling pathway - plant	2.56983e-06	4.9561e-05	LOC132617829	11.4989	3.52342	1.09153e-11	4.37116e-11	up	yes
lbb04016	Environmental Information Processing	Signal transduction	MAPK signaling pathway - plant	2.56983e-06	4.9561e-05	LOC132634795	0.00438297	-7.83388	2.17509e-11	8.57509e-11	down	yes
lbb04016	Environmental Information Processing	Signal transduction	MAPK signaling pathway - plant	2.56983e-06	4.9561e-05	LOC132607088	3.44186	1.78319	2.5477e-11	1.00023e-10	up	yes
lbb04016	Environmental Information Processing	Signal transduction	MAPK signaling pathway - plant	2.56983e-06	4.9561e-05	LOC132638803	3.28401	1.71546	5.32569e-11	2.05301e-10	up	yes
lbb04016	Environmental Information Processing	Signal transduction	MAPK signaling pathway - plant	2.56983e-06	4.9561e-05	LOC132610422	10070.8	13.2979	8.44762e-11	3.21294e-10	up	yes
lbb04016	Environmental Information Processing	Signal transduction	MAPK signaling pathway - plant	2.56983e-06	4.9561e-05	LOC132606768	3.62805	1.8592	1.13211e-10	4.28165e-10	up	yes
lbb04016	Environmental Information Processing	Signal transduction	MAPK signaling pathway - plant	2.56983e-06	4.9561e-05	LOC132642364	4.47328	2.16133	1.39284e-10	5.23532e-10	up	yes
lbb04016	Environmental Information Processing	Signal transduction	MAPK signaling pathway - plant	2.56983e-06	4.9561e-05	LOC132645813	7.38331	2.88427	1.43458e-10	5.38485e-10	up	yes
lbb04016	Environmental Information Processing	Signal transduction	MAPK signaling pathway - plant	2.56983e-06	4.9561e-05	LOC132645300	3.192	1.67446	3.26149e-09	1.12013e-08	up	yes
lbb04016	Environmental Information Processing	Signal transduction	MAPK signaling pathway - plant	2.56983e-06	4.9561e-05	LOC132623292	98.8013	6.62646	4.39842e-09	1.49829e-08	up	yes
lbb04016	Environmental Information Processing	Signal transduction	MAPK signaling pathway - plant	2.56983e-06	4.9561e-05	LOC132645530	3.40548	1.76786	4.43393e-09	1.50991e-08	up	yes
lbb04016	Environmental Information Processing	Signal transduction	MAPK signaling pathway - plant	2.56983e-06	4.9561e-05	LOC132634854	0.00962567	-6.6989	4.76473e-09	1.61972e-08	down	yes
lbb04016	Environmental Information Processing	Signal transduction	MAPK signaling pathway - plant	2.56983e-06	4.9561e-05	LOC132638384	15.8786	3.98901	5.51997e-09	1.86953e-08	up	yes
lbb04016	Environmental Information Processing	Signal transduction	MAPK signaling pathway - plant	2.56983e-06	4.9561e-05	LOC132638668	2742.73	11.4214	5.92095e-09	2.00163e-08	up	yes
lbb04016	Environmental Information Processing	Signal transduction	MAPK signaling pathway - plant	2.56983e-06	4.9561e-05	LOC132613462	1891.38	10.8852	1.01546e-08	3.38193e-08	up	yes
lbb04016	Environmental Information Processing	Signal transduction	MAPK signaling pathway - plant	2.56983e-06	4.9561e-05	LOC132638637	10000.4	13.2878	1.19353e-08	3.96059e-08	up	yes
lbb04016	Environmental Information Processing	Signal transduction	MAPK signaling pathway - plant	2.56983e-06	4.9561e-05	LOC132639967	3.58061	1.84021	1.27161e-08	4.2108e-08	up	yes
lbb04016	Environmental Information Processing	Signal transduction	MAPK signaling pathway - plant	2.56983e-06	4.9561e-05	LOC132620228	6.75311	2.75555	1.45209e-08	4.78874e-08	up	yes
lbb04016	Environmental Information Processing	Signal transduction	MAPK signaling pathway - plant	2.56983e-06	4.9561e-05	LOC132602089	4896.05	12.2574	2.14926e-08	6.9956e-08	up	yes
lbb04016	Environmental Information Processing	Signal transduction	MAPK signaling pathway - plant	2.56983e-06	4.9561e-05	LOC132605192	5.81612	2.54006	2.52182e-08	8.16775e-08	up	yes
lbb04016	Environmental Information Processing	Signal transduction	MAPK signaling pathway - plant	2.56983e-06	4.9561e-05	LOC132637782	0.406369	-1.29914	2.73427e-08	8.8275e-08	down	yes
lbb04016	Environmental Information Processing	Signal transduction	MAPK signaling pathway - plant	2.56983e-06	4.9561e-05	LOC132622890	4.51998	2.17632	4.86048e-08	1.545e-07	up	yes
lbb04016	Environmental Information Processing	Signal transduction	MAPK signaling pathway - plant	2.56983e-06	4.9561e-05	LOC132621847	0.000564783	-10.79	1.65356e-07	5.06771e-07	down	yes
lbb04016	Environmental Information Processing	Signal transduction	MAPK signaling pathway - plant	2.56983e-06	4.9561e-05	LOC132610995	33.4367	5.06336	2.79523e-07	8.42578e-07	up	yes
lbb04016	Environmental Information Processing	Signal transduction	MAPK signaling pathway - plant	2.56983e-06	4.9561e-05	LOC132645953	0.0739287	-3.75772	2.90961e-07	8.75696e-07	down	yes
lbb04016	Environmental Information Processing	Signal transduction	MAPK signaling pathway - plant	2.56983e-06	4.9561e-05	LOC132645951	0.388889	-1.36257	3.46335e-07	1.0363e-06	down	yes
lbb04016	Environmental Information Processing	Signal transduction	MAPK signaling pathway - plant	2.56983e-06	4.9561e-05	LOC132645529	5.298	2.40545	4.28832e-07	1.27437e-06	up	yes
lbb04016	Environmental Information Processing	Signal transduction	MAPK signaling pathway - plant	2.56983e-06	4.9561e-05	LOC132641831	3.97243	1.99002	6.02905e-07	1.77298e-06	up	yes
lbb04016	Environmental Information Processing	Signal transduction	MAPK signaling pathway - plant	2.56983e-06	4.9561e-05	LOC132606674	2.35682	1.23684	6.49017e-07	1.90384e-06	up	yes
lbb04016	Environmental Information Processing	Signal transduction	MAPK signaling pathway - plant	2.56983e-06	4.9561e-05	LOC132632961	45.7542	5.51583	8.92187e-07	2.58589e-06	up	yes
lbb04016	Environmental Information Processing	Signal transduction	MAPK signaling pathway - plant	2.56983e-06	4.9561e-05	LOC132632390	2.77883	1.47448	1.10203e-06	3.16877e-06	up	yes
lbb04016	Environmental Information Processing	Signal transduction	MAPK signaling pathway - plant	2.56983e-06	4.9561e-05	LOC132606989	4.63718	2.21325	1.43085e-06	4.07238e-06	up	yes
lbb04016	Environmental Information Processing	Signal transduction	MAPK signaling pathway - plant	2.56983e-06	4.9561e-05	LOC132608893	0.372606	-1.42428	1.7264e-06	4.88072e-06	down	yes
lbb04016	Environmental Information Processing	Signal transduction	MAPK signaling pathway - plant	2.56983e-06	4.9561e-05	LOC132630765	0.459502	-1.12186	8.48472e-06	2.25317e-05	down	yes
lbb04016	Environmental Information Processing	Signal transduction	MAPK signaling pathway - plant	2.56983e-06	4.9561e-05	LOC132640677	4.10319	2.03674	9.06572e-06	2.40359e-05	up	yes
lbb04016	Environmental Information Processing	Signal transduction	MAPK signaling pathway - plant	2.56983e-06	4.9561e-05	LOC132618733	2.28482	1.19208	1.3143e-05	3.42975e-05	up	yes
lbb04016	Environmental Information Processing	Signal transduction	MAPK signaling pathway - plant	2.56983e-06	4.9561e-05	LOC132621521	3.8096	1.92964	1.65939e-05	4.297e-05	up	yes
lbb04016	Environmental Information Processing	Signal transduction	MAPK signaling pathway - plant	2.56983e-06	4.9561e-05	LOC132611412	0.000401962	-11.2807	1.67644e-05	4.33944e-05	down	yes
lbb04016	Environmental Information Processing	Signal transduction	MAPK signaling pathway - plant	2.56983e-06	4.9561e-05	LOC132600197	0.18377	-2.44403	1.80437e-05	4.65596e-05	down	yes
lbb04016	Environmental Information Processing	Signal transduction	MAPK signaling pathway - plant	2.56983e-06	4.9561e-05	LOC132605191	3.47708	1.79788	2.21835e-05	5.67627e-05	up	yes
lbb04016	Environmental Information Processing	Signal transduction	MAPK signaling pathway - plant	2.56983e-06	4.9561e-05	LOC132614922	0.482409	-1.05167	2.55445e-05	6.49148e-05	down	yes
lbb04016	Environmental Information Processing	Signal transduction	MAPK signaling pathway - plant	2.56983e-06	4.9561e-05	LOC132634847	3.55184	1.82857	3.82971e-05	9.56356e-05	up	yes
lbb04016	Environmental Information Processing	Signal transduction	MAPK signaling pathway - plant	2.56983e-06	4.9561e-05	LOC132645299	81.9595	6.35684	4.97504e-05	0.000122815	up	yes
lbb04016	Environmental Information Processing	Signal transduction	MAPK signaling pathway - plant	2.56983e-06	4.9561e-05	LOC132622748	0.000646341	-10.5954	6.83557e-05	0.000166158	down	yes
lbb04016	Environmental Information Processing	Signal transduction	MAPK signaling pathway - plant	2.56983e-06	4.9561e-05	LOC132608711	0.000612471	-10.6731	7.7708e-05	0.000187923	down	yes
lbb04016	Environmental Information Processing	Signal transduction	MAPK signaling pathway - plant	2.56983e-06	4.9561e-05	LOC132618990	3.15427	1.65731	8.45612e-05	0.000203928	up	yes
lbb04016	Environmental Information Processing	Signal transduction	MAPK signaling pathway - plant	2.56983e-06	4.9561e-05	LOC132624919	675.723	9.40029	8.48287e-05	0.000204515	up	yes
lbb04016	Environmental Information Processing	Signal transduction	MAPK signaling pathway - plant	2.56983e-06	4.9561e-05	LOC132621785	0.499896	-1.0003	9.38899e-05	0.000225126	down	yes
lbb04016	Environmental Information Processing	Signal transduction	MAPK signaling pathway - plant	2.56983e-06	4.9561e-05	LOC132623162	0.000395376	-11.3045	0.000115472	0.000274086	down	yes
lbb04016	Environmental Information Processing	Signal transduction	MAPK signaling pathway - plant	2.56983e-06	4.9561e-05	LOC132613463	16.7229	4.06375	0.000115597	0.000274364	up	yes
lbb04016	Environmental Information Processing	Signal transduction	MAPK signaling pathway - plant	2.56983e-06	4.9561e-05	LOC132613458	736.06	9.52368	0.000157264	0.000368198	up	yes
lbb04016	Environmental Information Processing	Signal transduction	MAPK signaling pathway - plant	2.56983e-06	4.9561e-05	LOC132631795	0.458847	-1.12392	0.000229277	0.000526895	down	yes
lbb04016	Environmental Information Processing	Signal transduction	MAPK signaling pathway - plant	2.56983e-06	4.9561e-05	LOC132624264	4.84158	2.27548	0.000238435	0.000547101	up	yes
lbb04016	Environmental Information Processing	Signal transduction	MAPK signaling pathway - plant	2.56983e-06	4.9561e-05	LOC132635020	3.6079	1.85116	0.000240683	0.000551799	up	yes
lbb04016	Environmental Information Processing	Signal transduction	MAPK signaling pathway - plant	2.56983e-06	4.9561e-05	LOC132622496	0.391825	-1.35172	0.000247148	0.000566188	down	yes
lbb04016	Environmental Information Processing	Signal transduction	MAPK signaling pathway - plant	2.56983e-06	4.9561e-05	LOC132610999	0.398197	-1.32845	0.000250096	0.000572624	down	yes
lbb04016	Environmental Information Processing	Signal transduction	MAPK signaling pathway - plant	2.56983e-06	4.9561e-05	LOC132625909	53.6125	5.7445	0.000335334	0.00075676	up	yes
lbb04016	Environmental Information Processing	Signal transduction	MAPK signaling pathway - plant	2.56983e-06	4.9561e-05	LOC132609999	60.68	5.92315	0.00034782	0.000783865	up	yes
lbb04016	Environmental Information Processing	Signal transduction	MAPK signaling pathway - plant	2.56983e-06	4.9561e-05	LOC132629268	2.60243	1.37986	0.000421637	0.000941925	up	yes
lbb04016	Environmental Information Processing	Signal transduction	MAPK signaling pathway - plant	2.56983e-06	4.9561e-05	LOC132642225	20.145	4.33235	0.000426214	0.000951442	up	yes
lbb04016	Environmental Information Processing	Signal transduction	MAPK signaling pathway - plant	2.56983e-06	4.9561e-05	LOC132608973	2.66934	1.41649	0.000521443	0.00115318	up	yes
lbb04016	Environmental Information Processing	Signal transduction	MAPK signaling pathway - plant	2.56983e-06	4.9561e-05	LOC132618193	27.9796	4.8063	0.000551731	0.00121771	up	yes
lbb04016	Environmental Information Processing	Signal transduction	MAPK signaling pathway - plant	2.56983e-06	4.9561e-05	LOC132607807	2.03747	1.02678	0.000595713	0.00130962	up	yes
lbb04016	Environmental Information Processing	Signal transduction	MAPK signaling pathway - plant	2.56983e-06	4.9561e-05	LOC132608777	1076.75	10.0725	0.000765783	0.00166366	up	yes
lbb04016	Environmental Information Processing	Signal transduction	MAPK signaling pathway - plant	2.56983e-06	4.9561e-05	LOC132642337	1073.64	10.0683	0.000805615	0.0017464	up	yes
lbb04016	Environmental Information Processing	Signal transduction	MAPK signaling pathway - plant	2.56983e-06	4.9561e-05	LOC132602088	41.8069	5.38567	0.00100167	0.00214644	up	yes
lbb04016	Environmental Information Processing	Signal transduction	MAPK signaling pathway - plant	2.56983e-06	4.9561e-05	LOC132605821	24.4112	4.60947	0.00129416	0.00273748	up	yes
lbb04016	Environmental Information Processing	Signal transduction	MAPK signaling pathway - plant	2.56983e-06	4.9561e-05	LOC132600492	0.000885473	-10.1413	0.00150933	0.00316664	down	yes
lbb04016	Environmental Information Processing	Signal transduction	MAPK signaling pathway - plant	2.56983e-06	4.9561e-05	LOC132612828	1611.13	10.6539	0.0015728	0.00329143	up	yes
lbb04016	Environmental Information Processing	Signal transduction	MAPK signaling pathway - plant	2.56983e-06	4.9561e-05	LOC132612827	687.697	9.42563	0.00168999	0.00351594	up	yes
lbb04016	Environmental Information Processing	Signal transduction	MAPK signaling pathway - plant	2.56983e-06	4.9561e-05	LOC132614611	0.041642	-4.58582	0.0017544	0.0036403	down	yes
lbb04016	Environmental Information Processing	Signal transduction	MAPK signaling pathway - plant	2.56983e-06	4.9561e-05	LOC132640541	3.10795	1.63596	0.00181786	0.00376275	up	yes
lbb04016	Environmental Information Processing	Signal transduction	MAPK signaling pathway - plant	2.56983e-06	4.9561e-05	LOC132613286	9.10828	3.18718	0.00285102	0.00574487	up	yes
lbb04016	Environmental Information Processing	Signal transduction	MAPK signaling pathway - plant	2.56983e-06	4.9561e-05	LOC132612790	0.0717215	-3.80145	0.00313517	0.00628024	down	yes
lbb04016	Environmental Information Processing	Signal transduction	MAPK signaling pathway - plant	2.56983e-06	4.9561e-05	LOC132605828	0.0415024	-4.59066	0.00383789	0.0075843	down	yes
lbb04016	Environmental Information Processing	Signal transduction	MAPK signaling pathway - plant	2.56983e-06	4.9561e-05	LOC132640808	0.242154	-2.046	0.00402336	0.00792473	down	yes
lbb04016	Environmental Information Processing	Signal transduction	MAPK signaling pathway - plant	2.56983e-06	4.9561e-05	LOC132605295	1800.78	10.8144	0.00446987	0.00874521	up	yes
lbb04016	Environmental Information Processing	Signal transduction	MAPK signaling pathway - plant	2.56983e-06	4.9561e-05	LOC132623831	10.8239	3.43615	0.00494138	0.00961073	up	yes
lbb04016	Environmental Information Processing	Signal transduction	MAPK signaling pathway - plant	2.56983e-06	4.9561e-05	LOC132624525	1127.57	10.139	0.00578234	0.0111251	up	yes
lbb04016	Environmental Information Processing	Signal transduction	MAPK signaling pathway - plant	2.56983e-06	4.9561e-05	LOC132642712	3.81803	1.93283	0.00721807	0.0136713	up	yes
lbb04016	Environmental Information Processing	Signal transduction	MAPK signaling pathway - plant	2.56983e-06	4.9561e-05	LOC132633703	2299.02	11.1668	0.00737061	0.0139395	up	yes
lbb04016	Environmental Information Processing	Signal transduction	MAPK signaling pathway - plant	2.56983e-06	4.9561e-05	LOC132640141	599.75	9.22822	0.00744771	0.0140723	up	yes
lbb04016	Environmental Information Processing	Signal transduction	MAPK signaling pathway - plant	2.56983e-06	4.9561e-05	LOC132616880	2.03917	1.02798	0.00881165	0.0164778	up	yes
lbb04016	Environmental Information Processing	Signal transduction	MAPK signaling pathway - plant	2.56983e-06	4.9561e-05	LOC132618127	9.19374	3.20065	0.0101912	0.0188767	up	yes
lbb04016	Environmental Information Processing	Signal transduction	MAPK signaling pathway - plant	2.56983e-06	4.9561e-05	LOC132608118	2.69731	1.43152	0.0108111	0.0199477	up	yes
lbb04016	Environmental Information Processing	Signal transduction	MAPK signaling pathway - plant	2.56983e-06	4.9561e-05	LOC132642724	5.47828	2.45372	0.0121603	0.0222395	up	yes
lbb04016	Environmental Information Processing	Signal transduction	MAPK signaling pathway - plant	2.56983e-06	4.9561e-05	LOC132615809	6.03544	2.59346	0.0121661	0.0222476	up	yes
lbb04016	Environmental Information Processing	Signal transduction	MAPK signaling pathway - plant	2.56983e-06	4.9561e-05	LOC132637224	321.443	8.32842	0.0131379	0.0238844	up	yes
lbb04016	Environmental Information Processing	Signal transduction	MAPK signaling pathway - plant	2.56983e-06	4.9561e-05	LOC132620239	6.29058	2.65319	0.0142329	0.0257403	up	yes
lbb04016	Environmental Information Processing	Signal transduction	MAPK signaling pathway - plant	2.56983e-06	4.9561e-05	LOC132621523	4.87072	2.28414	0.0180019	0.0320524	up	yes
lbb04016	Environmental Information Processing	Signal transduction	MAPK signaling pathway - plant	2.56983e-06	4.9561e-05	LOC132620235	19.8125	4.30834	0.0184893	0.0328723	up	yes
lbb04016	Environmental Information Processing	Signal transduction	MAPK signaling pathway - plant	2.56983e-06	4.9561e-05	LOC132614395	5.44237	2.44423	0.0194869	0.0345325	up	yes
lbb04016	Environmental Information Processing	Signal transduction	MAPK signaling pathway - plant	2.56983e-06	4.9561e-05	LOC132602334	14.0979	3.81741	0.0202762	0.0358177	up	yes
lbb04016	Environmental Information Processing	Signal transduction	MAPK signaling pathway - plant	2.56983e-06	4.9561e-05	LOC132625233	1308.63	10.3538	0.0255098	0.0442735	up	yes
lbb04016	Environmental Information Processing	Signal transduction	MAPK signaling pathway - plant	2.56983e-06	4.9561e-05	LOC132620217	0.157574	-2.6659	0.0260922	0.045182	down	yes
lbb04075	Environmental Information Processing	Signal transduction	Plant hormone signal transduction	7.75385e-06	0.000130846	LOC132633183	0.0280772	-5.15446	0	0	down	yes
lbb04075	Environmental Information Processing	Signal transduction	Plant hormone signal transduction	7.75385e-06	0.000130846	LOC132628101	0.0668823	-3.90223	0	0	down	yes
lbb04075	Environmental Information Processing	Signal transduction	Plant hormone signal transduction	7.75385e-06	0.000130846	LOC132630655	37.1601	5.21568	0	0	up	yes
lbb04075	Environmental Information Processing	Signal transduction	Plant hormone signal transduction	7.75385e-06	0.000130846	LOC132623273	0.00167698	-9.21992	0	0	down	yes
lbb04075	Environmental Information Processing	Signal transduction	Plant hormone signal transduction	7.75385e-06	0.000130846	LOC132616775	0.00121618	-9.68343	0	0	down	yes
lbb04075	Environmental Information Processing	Signal transduction	Plant hormone signal transduction	7.75385e-06	0.000130846	LOC132642961	0.0733617	-3.76883	0	0	down	yes
lbb04075	Environmental Information Processing	Signal transduction	Plant hormone signal transduction	7.75385e-06	0.000130846	LOC132636930	5.99192	2.58302	1.15164e-221	6.58612e-220	up	yes
lbb04075	Environmental Information Processing	Signal transduction	Plant hormone signal transduction	7.75385e-06	0.000130846	LOC132603971	0.136108	-2.87718	4.65687e-208	2.44304e-206	down	yes
lbb04075	Environmental Information Processing	Signal transduction	Plant hormone signal transduction	7.75385e-06	0.000130846	LOC132625876	3.03368	1.60107	8.27639e-208	4.32812e-206	up	yes
lbb04075	Environmental Information Processing	Signal transduction	Plant hormone signal transduction	7.75385e-06	0.000130846	LOC132614761	13.3395	3.73764	6.8035e-204	3.43801e-202	up	yes
lbb04075	Environmental Information Processing	Signal transduction	Plant hormone signal transduction	7.75385e-06	0.000130846	LOC132621917	0.0905345	-3.46539	3.11187e-197	1.51231e-195	down	yes
lbb04075	Environmental Information Processing	Signal transduction	Plant hormone signal transduction	7.75385e-06	0.000130846	LOC132645298	97.694	6.6102	2.59553e-184	1.14809e-182	up	yes
lbb04075	Environmental Information Processing	Signal transduction	Plant hormone signal transduction	7.75385e-06	0.000130846	LOC132616465	8.69504	3.12019	6.1985e-177	2.63241e-175	up	yes
lbb04075	Environmental Information Processing	Signal transduction	Plant hormone signal transduction	7.75385e-06	0.000130846	LOC132640698	5.18337	2.37389	3.68004e-173	1.53326e-171	up	yes
lbb04075	Environmental Information Processing	Signal transduction	Plant hormone signal transduction	7.75385e-06	0.000130846	LOC132633355	0.243589	-2.03748	3.14442e-164	1.22503e-162	down	yes
lbb04075	Environmental Information Processing	Signal transduction	Plant hormone signal transduction	7.75385e-06	0.000130846	LOC132598600	3.01884	1.594	7.18869e-160	2.68644e-158	up	yes
lbb04075	Environmental Information Processing	Signal transduction	Plant hormone signal transduction	7.75385e-06	0.000130846	LOC132626305	0.263392	-1.92471	4.89273e-155	1.77223e-153	down	yes
lbb04075	Environmental Information Processing	Signal transduction	Plant hormone signal transduction	7.75385e-06	0.000130846	LOC132618423	84.8987	6.40767	7.33496e-146	2.46979e-144	up	yes
lbb04075	Environmental Information Processing	Signal transduction	Plant hormone signal transduction	7.75385e-06	0.000130846	LOC132630920	0.0543078	-4.2027	1.13534e-134	3.42448e-133	down	yes
lbb04075	Environmental Information Processing	Signal transduction	Plant hormone signal transduction	7.75385e-06	0.000130846	LOC132645426	3.15188	1.65621	5.48212e-126	1.54482e-124	up	yes
lbb04075	Environmental Information Processing	Signal transduction	Plant hormone signal transduction	7.75385e-06	0.000130846	LOC132609732	2.86611	1.5191	2.32435e-123	6.34924e-122	up	yes
lbb04075	Environmental Information Processing	Signal transduction	Plant hormone signal transduction	7.75385e-06	0.000130846	LOC132641851	22.2896	4.4783	3.11547e-123	8.49623e-122	up	yes
lbb04075	Environmental Information Processing	Signal transduction	Plant hormone signal transduction	7.75385e-06	0.000130846	LOC132617138	14.2559	3.83349	2.55494e-122	6.93892e-121	up	yes
lbb04075	Environmental Information Processing	Signal transduction	Plant hormone signal transduction	7.75385e-06	0.000130846	LOC132622243	125.162	6.96765	5.46309e-119	1.43872e-117	up	yes
lbb04075	Environmental Information Processing	Signal transduction	Plant hormone signal transduction	7.75385e-06	0.000130846	LOC132632127	12.8432	3.68293	2.97717e-118	7.79068e-117	up	yes
lbb04075	Environmental Information Processing	Signal transduction	Plant hormone signal transduction	7.75385e-06	0.000130846	LOC132640137	0.326478	-1.61494	6.02227e-115	1.53691e-113	down	yes
lbb04075	Environmental Information Processing	Signal transduction	Plant hormone signal transduction	7.75385e-06	0.000130846	LOC132618020	0.0875373	-3.51396	1.33771e-107	3.20797e-106	down	yes
lbb04075	Environmental Information Processing	Signal transduction	Plant hormone signal transduction	7.75385e-06	0.000130846	LOC132640603	5.03459	2.33187	1.03237e-105	2.42291e-104	up	yes
lbb04075	Environmental Information Processing	Signal transduction	Plant hormone signal transduction	7.75385e-06	0.000130846	LOC132615800	12.1272	3.60017	5.21692e-99	1.14613e-97	up	yes
lbb04075	Environmental Information Processing	Signal transduction	Plant hormone signal transduction	7.75385e-06	0.000130846	LOC132609194	3.04035	1.60424	1.91275e-91	3.88891e-90	up	yes
lbb04075	Environmental Information Processing	Signal transduction	Plant hormone signal transduction	7.75385e-06	0.000130846	LOC132607953	2.92541	1.54864	3.04674e-89	6.00935e-88	up	yes
lbb04075	Environmental Information Processing	Signal transduction	Plant hormone signal transduction	7.75385e-06	0.000130846	LOC132642670	4.28828	2.1004	5.19536e-89	1.02045e-87	up	yes
lbb04075	Environmental Information Processing	Signal transduction	Plant hormone signal transduction	7.75385e-06	0.000130846	LOC132627329	0.282703	-1.82264	3.02571e-87	5.83191e-86	down	yes
lbb04075	Environmental Information Processing	Signal transduction	Plant hormone signal transduction	7.75385e-06	0.000130846	LOC132602802	0.325772	-1.61807	1.06815e-86	2.05402e-85	down	yes
lbb04075	Environmental Information Processing	Signal transduction	Plant hormone signal transduction	7.75385e-06	0.000130846	LOC132602803	0.312966	-1.67592	1.59371e-85	3.0189e-84	down	yes
lbb04075	Environmental Information Processing	Signal transduction	Plant hormone signal transduction	7.75385e-06	0.000130846	LOC132608281	0.192735	-2.37531	9.25542e-85	1.73726e-83	down	yes
lbb04075	Environmental Information Processing	Signal transduction	Plant hormone signal transduction	7.75385e-06	0.000130846	LOC132618488	38.8141	5.27851	1.04268e-83	1.93512e-82	up	yes
lbb04075	Environmental Information Processing	Signal transduction	Plant hormone signal transduction	7.75385e-06	0.000130846	LOC132608829	0.311494	-1.68272	4.0291e-83	7.40269e-82	down	yes
lbb04075	Environmental Information Processing	Signal transduction	Plant hormone signal transduction	7.75385e-06	0.000130846	LOC132627853	4.59668	2.20059	4.22963e-82	7.69826e-81	up	yes
lbb04075	Environmental Information Processing	Signal transduction	Plant hormone signal transduction	7.75385e-06	0.000130846	LOC132627675	0.451812	-1.14621	6.84856e-81	1.22753e-79	down	yes
lbb04075	Environmental Information Processing	Signal transduction	Plant hormone signal transduction	7.75385e-06	0.000130846	LOC132598970	0.270102	-1.88843	1.05721e-80	1.89083e-79	down	yes
lbb04075	Environmental Information Processing	Signal transduction	Plant hormone signal transduction	7.75385e-06	0.000130846	LOC132641323	6.51856	2.70455	1.74228e-76	2.96044e-75	up	yes
lbb04075	Environmental Information Processing	Signal transduction	Plant hormone signal transduction	7.75385e-06	0.000130846	LOC132616499	2.10624	1.07467	2.88271e-75	4.83106e-74	up	yes
lbb04075	Environmental Information Processing	Signal transduction	Plant hormone signal transduction	7.75385e-06	0.000130846	LOC132625982	0.150549	-2.7317	1.47443e-74	2.45105e-73	down	yes
lbb04075	Environmental Information Processing	Signal transduction	Plant hormone signal transduction	7.75385e-06	0.000130846	LOC132644559	0.0221529	-5.49636	1.37919e-73	2.26759e-72	down	yes
lbb04075	Environmental Information Processing	Signal transduction	Plant hormone signal transduction	7.75385e-06	0.000130846	LOC132645874	2.18872	1.13009	4.01897e-70	6.30614e-69	up	yes
lbb04075	Environmental Information Processing	Signal transduction	Plant hormone signal transduction	7.75385e-06	0.000130846	LOC132636210	0.491416	-1.02498	3.14929e-67	4.75173e-66	down	yes
lbb04075	Environmental Information Processing	Signal transduction	Plant hormone signal transduction	7.75385e-06	0.000130846	LOC132602806	0.396028	-1.33633	1.00443e-62	1.41945e-61	down	yes
lbb04075	Environmental Information Processing	Signal transduction	Plant hormone signal transduction	7.75385e-06	0.000130846	LOC132634770	3.16886	1.66396	1.08193e-62	1.52767e-61	up	yes
lbb04075	Environmental Information Processing	Signal transduction	Plant hormone signal transduction	7.75385e-06	0.000130846	LOC132635192	4.09591	2.03418	5.83339e-62	8.13225e-61	up	yes
lbb04075	Environmental Information Processing	Signal transduction	Plant hormone signal transduction	7.75385e-06	0.000130846	LOC132623066	0.122564	-3.0284	3.31984e-57	4.31122e-56	down	yes
lbb04075	Environmental Information Processing	Signal transduction	Plant hormone signal transduction	7.75385e-06	0.000130846	LOC132616935	0.428985	-1.221	2.40217e-56	3.06879e-55	down	yes
lbb04075	Environmental Information Processing	Signal transduction	Plant hormone signal transduction	7.75385e-06	0.000130846	LOC132610309	3.45629	1.78922	2.84459e-54	3.51557e-53	up	yes
lbb04075	Environmental Information Processing	Signal transduction	Plant hormone signal transduction	7.75385e-06	0.000130846	LOC132609227	6.03241	2.59273	1.94265e-53	2.3637e-52	up	yes
lbb04075	Environmental Information Processing	Signal transduction	Plant hormone signal transduction	7.75385e-06	0.000130846	LOC132622058	2.60298	1.38017	3.31068e-53	4.00755e-52	up	yes
lbb04075	Environmental Information Processing	Signal transduction	Plant hormone signal transduction	7.75385e-06	0.000130846	LOC132645339	0.499002	-1.00288	3.95513e-53	4.77539e-52	down	yes
lbb04075	Environmental Information Processing	Signal transduction	Plant hormone signal transduction	7.75385e-06	0.000130846	LOC132604101	6.93112	2.79309	1.04289e-52	1.25367e-51	up	yes
lbb04075	Environmental Information Processing	Signal transduction	Plant hormone signal transduction	7.75385e-06	0.000130846	LOC132605849	3.95888	1.98509	2.76144e-50	3.19054e-49	up	yes
lbb04075	Environmental Information Processing	Signal transduction	Plant hormone signal transduction	7.75385e-06	0.000130846	LOC132602800	0.182388	-2.45492	4.79784e-50	5.52405e-49	down	yes
lbb04075	Environmental Information Processing	Signal transduction	Plant hormone signal transduction	7.75385e-06	0.000130846	LOC132621813	2.36778	1.24354	4.51128e-49	5.11909e-48	up	yes
lbb04075	Environmental Information Processing	Signal transduction	Plant hormone signal transduction	7.75385e-06	0.000130846	LOC132623383	16.4855	4.04313	2.06869e-48	2.32819e-47	up	yes
lbb04075	Environmental Information Processing	Signal transduction	Plant hormone signal transduction	7.75385e-06	0.000130846	LOC132606361	0.467162	-1.09801	5.04276e-48	5.63117e-47	down	yes
lbb04075	Environmental Information Processing	Signal transduction	Plant hormone signal transduction	7.75385e-06	0.000130846	LOC132614275	2.82404	1.49776	6.88047e-47	7.5329e-46	up	yes
lbb04075	Environmental Information Processing	Signal transduction	Plant hormone signal transduction	7.75385e-06	0.000130846	LOC132645739	2.4349	1.28386	9.80848e-47	1.06995e-45	up	yes
lbb04075	Environmental Information Processing	Signal transduction	Plant hormone signal transduction	7.75385e-06	0.000130846	LOC132623206	2.53495	1.34196	2.49615e-46	2.70413e-45	up	yes
lbb04075	Environmental Information Processing	Signal transduction	Plant hormone signal transduction	7.75385e-06	0.000130846	LOC132640670	0.355192	-1.49333	2.71864e-46	2.9442e-45	down	yes
lbb04075	Environmental Information Processing	Signal transduction	Plant hormone signal transduction	7.75385e-06	0.000130846	LOC132622685	3.62212	1.85684	3.42218e-45	3.6252e-44	up	yes
lbb04075	Environmental Information Processing	Signal transduction	Plant hormone signal transduction	7.75385e-06	0.000130846	LOC132627058	11.4774	3.52073	1.5291e-44	1.6008e-43	up	yes
lbb04075	Environmental Information Processing	Signal transduction	Plant hormone signal transduction	7.75385e-06	0.000130846	LOC132630376	2.6292	1.39463	5.42528e-44	5.61906e-43	up	yes
lbb04075	Environmental Information Processing	Signal transduction	Plant hormone signal transduction	7.75385e-06	0.000130846	LOC132614509	3.08669	1.62606	3.2502e-42	3.26484e-41	up	yes
lbb04075	Environmental Information Processing	Signal transduction	Plant hormone signal transduction	7.75385e-06	0.000130846	LOC132643791	0.408715	-1.29083	5.98001e-42	5.96699e-41	down	yes
lbb04075	Environmental Information Processing	Signal transduction	Plant hormone signal transduction	7.75385e-06	0.000130846	LOC132626407	0.268659	-1.89615	1.24555e-41	1.23798e-40	down	yes
lbb04075	Environmental Information Processing	Signal transduction	Plant hormone signal transduction	7.75385e-06	0.000130846	LOC132606995	0.212005	-2.23783	1.53591e-39	1.46142e-38	down	yes
lbb04075	Environmental Information Processing	Signal transduction	Plant hormone signal transduction	7.75385e-06	0.000130846	LOC132610049	2.53581	1.34245	1.80634e-39	1.71478e-38	up	yes
lbb04075	Environmental Information Processing	Signal transduction	Plant hormone signal transduction	7.75385e-06	0.000130846	LOC132614821	0.180716	-2.46821	5.57159e-39	5.23942e-38	down	yes
lbb04075	Environmental Information Processing	Signal transduction	Plant hormone signal transduction	7.75385e-06	0.000130846	LOC132632441	3.53851	1.82314	9.82375e-39	9.17532e-38	up	yes
lbb04075	Environmental Information Processing	Signal transduction	Plant hormone signal transduction	7.75385e-06	0.000130846	LOC132640589	0.389066	-1.36191	1.33527e-37	1.21952e-36	down	yes
lbb04075	Environmental Information Processing	Signal transduction	Plant hormone signal transduction	7.75385e-06	0.000130846	LOC132602804	0.341038	-1.552	2.34037e-37	2.12455e-36	down	yes
lbb04075	Environmental Information Processing	Signal transduction	Plant hormone signal transduction	7.75385e-06	0.000130846	LOC132640419	0.0458392	-4.44727	5.49807e-37	4.94347e-36	down	yes
lbb04075	Environmental Information Processing	Signal transduction	Plant hormone signal transduction	7.75385e-06	0.000130846	LOC132622703	2.1136	1.07971	1.53513e-36	1.3665e-35	up	yes
lbb04075	Environmental Information Processing	Signal transduction	Plant hormone signal transduction	7.75385e-06	0.000130846	LOC132607503	0.308287	-1.69765	4.31944e-36	3.79885e-35	down	yes
lbb04075	Environmental Information Processing	Signal transduction	Plant hormone signal transduction	7.75385e-06	0.000130846	LOC132645386	9.02609	3.1741	4.80127e-36	4.21587e-35	up	yes
lbb04075	Environmental Information Processing	Signal transduction	Plant hormone signal transduction	7.75385e-06	0.000130846	LOC132611342	2.40747	1.26752	5.75595e-36	5.04475e-35	up	yes
lbb04075	Environmental Information Processing	Signal transduction	Plant hormone signal transduction	7.75385e-06	0.000130846	LOC132600837	0.309873	-1.69025	7.03357e-35	6.02528e-34	down	yes
lbb04075	Environmental Information Processing	Signal transduction	Plant hormone signal transduction	7.75385e-06	0.000130846	LOC132600438	2.54383	1.347	1.54397e-34	1.31073e-33	up	yes
lbb04075	Environmental Information Processing	Signal transduction	Plant hormone signal transduction	7.75385e-06	0.000130846	LOC132635347	0.299729	-1.73827	5.06284e-34	4.24774e-33	down	yes
lbb04075	Environmental Information Processing	Signal transduction	Plant hormone signal transduction	7.75385e-06	0.000130846	LOC132645196	5.60985	2.48796	6.57145e-34	5.49669e-33	up	yes
lbb04075	Environmental Information Processing	Signal transduction	Plant hormone signal transduction	7.75385e-06	0.000130846	LOC132641217	2.08907	1.06286	8.5927e-34	7.17101e-33	up	yes
lbb04075	Environmental Information Processing	Signal transduction	Plant hormone signal transduction	7.75385e-06	0.000130846	LOC132598764	2.15265	1.10611	1.46266e-33	1.21391e-32	up	yes
lbb04075	Environmental Information Processing	Signal transduction	Plant hormone signal transduction	7.75385e-06	0.000130846	LOC132607431	124.052	6.9548	1.66376e-33	1.37803e-32	up	yes
lbb04075	Environmental Information Processing	Signal transduction	Plant hormone signal transduction	7.75385e-06	0.000130846	LOC132608266	0.449901	-1.15232	1.23453e-30	9.59873e-30	down	yes
lbb04075	Environmental Information Processing	Signal transduction	Plant hormone signal transduction	7.75385e-06	0.000130846	LOC132605193	4.52092	2.17662	9.24734e-30	7.02934e-29	up	yes
lbb04075	Environmental Information Processing	Signal transduction	Plant hormone signal transduction	7.75385e-06	0.000130846	LOC132605787	0.443426	-1.17324	1.3941e-29	1.05607e-28	down	yes
lbb04075	Environmental Information Processing	Signal transduction	Plant hormone signal transduction	7.75385e-06	0.000130846	LOC132645467	2.55931	1.35575	1.93079e-29	1.45894e-28	up	yes
lbb04075	Environmental Information Processing	Signal transduction	Plant hormone signal transduction	7.75385e-06	0.000130846	LOC132630148	7.46278	2.89971	3.9326e-29	2.94191e-28	up	yes
lbb04075	Environmental Information Processing	Signal transduction	Plant hormone signal transduction	7.75385e-06	0.000130846	LOC132633575	2.01996	1.01433	1.4409e-28	1.0644e-27	up	yes
lbb04075	Environmental Information Processing	Signal transduction	Plant hormone signal transduction	7.75385e-06	0.000130846	LOC132613875	0.158884	-2.65396	7.67246e-28	5.57779e-27	down	yes
lbb04075	Environmental Information Processing	Signal transduction	Plant hormone signal transduction	7.75385e-06	0.000130846	LOC132600584	3.22626	1.68986	6.98311e-27	4.95013e-26	up	yes
lbb04075	Environmental Information Processing	Signal transduction	Plant hormone signal transduction	7.75385e-06	0.000130846	LOC132627874	3.40881	1.76927	2.8505e-26	1.98566e-25	up	yes
lbb04075	Environmental Information Processing	Signal transduction	Plant hormone signal transduction	7.75385e-06	0.000130846	LOC132629865	0.00391243	-7.99772	3.6077e-26	2.50467e-25	down	yes
lbb04075	Environmental Information Processing	Signal transduction	Plant hormone signal transduction	7.75385e-06	0.000130846	LOC132609627	4.35911	2.12404	3.90982e-26	2.711e-25	up	yes
lbb04075	Environmental Information Processing	Signal transduction	Plant hormone signal transduction	7.75385e-06	0.000130846	LOC132630140	7.30414	2.86871	7.84207e-26	5.38885e-25	up	yes
lbb04075	Environmental Information Processing	Signal transduction	Plant hormone signal transduction	7.75385e-06	0.000130846	LOC132617911	3.61821	1.85528	9.82977e-26	6.73091e-25	up	yes
lbb04075	Environmental Information Processing	Signal transduction	Plant hormone signal transduction	7.75385e-06	0.000130846	LOC132645734	4.87166	2.28441	3.14301e-25	2.11962e-24	up	yes
lbb04075	Environmental Information Processing	Signal transduction	Plant hormone signal transduction	7.75385e-06	0.000130846	LOC132644026	0.38506	-1.37685	8.23514e-25	5.48865e-24	down	yes
lbb04075	Environmental Information Processing	Signal transduction	Plant hormone signal transduction	7.75385e-06	0.000130846	LOC132630139	7.29712	2.86733	1.61771e-24	1.06805e-23	up	yes
lbb04075	Environmental Information Processing	Signal transduction	Plant hormone signal transduction	7.75385e-06	0.000130846	LOC132645420	0.417092	-1.26156	9.36129e-24	6.03918e-23	down	yes
lbb04075	Environmental Information Processing	Signal transduction	Plant hormone signal transduction	7.75385e-06	0.000130846	LOC132642611	0.366916	-1.44648	2.13228e-23	1.36491e-22	down	yes
lbb04075	Environmental Information Processing	Signal transduction	Plant hormone signal transduction	7.75385e-06	0.000130846	LOC132645752	13.3281	3.7364	4.53794e-23	2.87415e-22	up	yes
lbb04075	Environmental Information Processing	Signal transduction	Plant hormone signal transduction	7.75385e-06	0.000130846	LOC132626657	0.499463	-1.00155	6.85511e-22	4.17275e-21	down	yes
lbb04075	Environmental Information Processing	Signal transduction	Plant hormone signal transduction	7.75385e-06	0.000130846	LOC132630157	6.96891	2.80093	1.24621e-21	7.52057e-21	up	yes
lbb04075	Environmental Information Processing	Signal transduction	Plant hormone signal transduction	7.75385e-06	0.000130846	LOC132638138	6.31711	2.65927	1.54137e-21	9.27465e-21	up	yes
lbb04075	Environmental Information Processing	Signal transduction	Plant hormone signal transduction	7.75385e-06	0.000130846	LOC132634906	2.30164	1.20266	2.18354e-21	1.30695e-20	up	yes
lbb04075	Environmental Information Processing	Signal transduction	Plant hormone signal transduction	7.75385e-06	0.000130846	LOC132610770	38.5901	5.27016	2.32626e-21	1.39036e-20	up	yes
lbb04075	Environmental Information Processing	Signal transduction	Plant hormone signal transduction	7.75385e-06	0.000130846	LOC132627441	4.30629	2.10645	2.48045e-21	1.48011e-20	up	yes
lbb04075	Environmental Information Processing	Signal transduction	Plant hormone signal transduction	7.75385e-06	0.000130846	LOC132629075	0.000547641	-10.8345	4.784e-21	2.82654e-20	down	yes
lbb04075	Environmental Information Processing	Signal transduction	Plant hormone signal transduction	7.75385e-06	0.000130846	LOC132621074	0.466207	-1.10096	5.18571e-21	3.05896e-20	down	yes
lbb04075	Environmental Information Processing	Signal transduction	Plant hormone signal transduction	7.75385e-06	0.000130846	LOC132610388	0.487759	-1.03576	1.7809e-20	1.03225e-19	down	yes
lbb04075	Environmental Information Processing	Signal transduction	Plant hormone signal transduction	7.75385e-06	0.000130846	LOC132608288	11.0313	3.46354	7.61693e-20	4.31491e-19	up	yes
lbb04075	Environmental Information Processing	Signal transduction	Plant hormone signal transduction	7.75385e-06	0.000130846	LOC132621841	0.486603	-1.03918	1.24781e-18	6.77558e-18	down	yes
lbb04075	Environmental Information Processing	Signal transduction	Plant hormone signal transduction	7.75385e-06	0.000130846	LOC132616753	4.70193	2.23325	1.31414e-18	7.12987e-18	up	yes
lbb04075	Environmental Information Processing	Signal transduction	Plant hormone signal transduction	7.75385e-06	0.000130846	LOC132614913	2.09658	1.06804	1.75809e-18	9.48398e-18	up	yes
lbb04075	Environmental Information Processing	Signal transduction	Plant hormone signal transduction	7.75385e-06	0.000130846	LOC132640029	6.01482	2.58852	6.00413e-18	3.16695e-17	up	yes
lbb04075	Environmental Information Processing	Signal transduction	Plant hormone signal transduction	7.75385e-06	0.000130846	LOC132640418	0.00842952	-6.89033	1.8116e-17	9.40513e-17	down	yes
lbb04075	Environmental Information Processing	Signal transduction	Plant hormone signal transduction	7.75385e-06	0.000130846	LOC132622229	42000.4	15.3581	1.32306e-16	6.62995e-16	up	yes
lbb04075	Environmental Information Processing	Signal transduction	Plant hormone signal transduction	7.75385e-06	0.000130846	LOC132619047	2.4758e-05	-15.3017	1.3501e-16	6.76237e-16	down	yes
lbb04075	Environmental Information Processing	Signal transduction	Plant hormone signal transduction	7.75385e-06	0.000130846	LOC132607461	39.4829	5.30315	1.66176e-16	8.29697e-16	up	yes
lbb04075	Environmental Information Processing	Signal transduction	Plant hormone signal transduction	7.75385e-06	0.000130846	LOC132603692	0.331051	-1.59488	2.14776e-16	1.0659e-15	down	yes
lbb04075	Environmental Information Processing	Signal transduction	Plant hormone signal transduction	7.75385e-06	0.000130846	LOC132616015	36.0789	5.17309	2.34928e-16	1.16451e-15	up	yes
lbb04075	Environmental Information Processing	Signal transduction	Plant hormone signal transduction	7.75385e-06	0.000130846	LOC132603809	40.5201	5.34056	7.83389e-16	3.80879e-15	up	yes
lbb04075	Environmental Information Processing	Signal transduction	Plant hormone signal transduction	7.75385e-06	0.000130846	LOC132633419	2.06094	1.0433	2.87817e-15	1.36712e-14	up	yes
lbb04075	Environmental Information Processing	Signal transduction	Plant hormone signal transduction	7.75385e-06	0.000130846	LOC132628701	6.25125e-05	-13.9655	3.02088e-15	1.43387e-14	down	yes
lbb04075	Environmental Information Processing	Signal transduction	Plant hormone signal transduction	7.75385e-06	0.000130846	LOC132607024	0.498041	-1.00566	3.79633e-15	1.79472e-14	down	yes
lbb04075	Environmental Information Processing	Signal transduction	Plant hormone signal transduction	7.75385e-06	0.000130846	LOC132637120	5.06666	2.34103	9.21006e-15	4.28168e-14	up	yes
lbb04075	Environmental Information Processing	Signal transduction	Plant hormone signal transduction	7.75385e-06	0.000130846	LOC132624528	2.21979e-05	-15.4592	1.18724e-14	5.48692e-14	down	yes
lbb04075	Environmental Information Processing	Signal transduction	Plant hormone signal transduction	7.75385e-06	0.000130846	LOC132621380	0.370967	-1.43064	2.49154e-14	1.13495e-13	down	yes
lbb04075	Environmental Information Processing	Signal transduction	Plant hormone signal transduction	7.75385e-06	0.000130846	LOC132603175	0.313374	-1.67404	2.77773e-14	1.26166e-13	down	yes
lbb04075	Environmental Information Processing	Signal transduction	Plant hormone signal transduction	7.75385e-06	0.000130846	LOC132640498	8.84826	3.14539	4.17385e-14	1.88282e-13	up	yes
lbb04075	Environmental Information Processing	Signal transduction	Plant hormone signal transduction	7.75385e-06	0.000130846	LOC132606408	0.321246	-1.63825	7.39639e-14	3.29641e-13	down	yes
lbb04075	Environmental Information Processing	Signal transduction	Plant hormone signal transduction	7.75385e-06	0.000130846	LOC132614690	16.7477	4.06589	1.08655e-13	4.80101e-13	up	yes
lbb04075	Environmental Information Processing	Signal transduction	Plant hormone signal transduction	7.75385e-06	0.000130846	LOC132634080	2.05526	1.03932	1.34655e-13	5.92209e-13	up	yes
lbb04075	Environmental Information Processing	Signal transduction	Plant hormone signal transduction	7.75385e-06	0.000130846	LOC132638036	0.402022	-1.31465	2.31667e-13	1.00812e-12	down	yes
lbb04075	Environmental Information Processing	Signal transduction	Plant hormone signal transduction	7.75385e-06	0.000130846	LOC132623250	2.50051	1.32222	2.95495e-13	1.27896e-12	up	yes
lbb04075	Environmental Information Processing	Signal transduction	Plant hormone signal transduction	7.75385e-06	0.000130846	LOC132621065	33.3767	5.06077	5.41594e-13	2.31346e-12	up	yes
lbb04075	Environmental Information Processing	Signal transduction	Plant hormone signal transduction	7.75385e-06	0.000130846	LOC132614087	2.66292	1.41301	1.11924e-12	4.71259e-12	up	yes
lbb04075	Environmental Information Processing	Signal transduction	Plant hormone signal transduction	7.75385e-06	0.000130846	LOC132607505	0.00197376	-8.98484	1.74404e-12	7.27466e-12	down	yes
lbb04075	Environmental Information Processing	Signal transduction	Plant hormone signal transduction	7.75385e-06	0.000130846	LOC132599002	8748.66	13.0948	2.17735e-12	9.04432e-12	up	yes
lbb04075	Environmental Information Processing	Signal transduction	Plant hormone signal transduction	7.75385e-06	0.000130846	LOC132631227	2.03603	1.02576	6.96566e-12	2.81924e-11	up	yes
lbb04075	Environmental Information Processing	Signal transduction	Plant hormone signal transduction	7.75385e-06	0.000130846	LOC132618502	0.257564	-1.957	9.08762e-12	3.6512e-11	down	yes
lbb04075	Environmental Information Processing	Signal transduction	Plant hormone signal transduction	7.75385e-06	0.000130846	LOC132634795	0.00438297	-7.83388	2.17509e-11	8.57509e-11	down	yes
lbb04075	Environmental Information Processing	Signal transduction	Plant hormone signal transduction	7.75385e-06	0.000130846	LOC132642655	91.0334	6.50832	3.56805e-11	1.3899e-10	up	yes
lbb04075	Environmental Information Processing	Signal transduction	Plant hormone signal transduction	7.75385e-06	0.000130846	LOC132638803	3.28401	1.71546	5.32569e-11	2.05301e-10	up	yes
lbb04075	Environmental Information Processing	Signal transduction	Plant hormone signal transduction	7.75385e-06	0.000130846	LOC132610230	2.36436	1.24145	8.35208e-11	3.17729e-10	up	yes
lbb04075	Environmental Information Processing	Signal transduction	Plant hormone signal transduction	7.75385e-06	0.000130846	LOC132606768	3.62805	1.8592	1.13211e-10	4.28165e-10	up	yes
lbb04075	Environmental Information Processing	Signal transduction	Plant hormone signal transduction	7.75385e-06	0.000130846	LOC132614975	3.53331	1.82102	2.32162e-10	8.59146e-10	up	yes
lbb04075	Environmental Information Processing	Signal transduction	Plant hormone signal transduction	7.75385e-06	0.000130846	LOC132599429	15372.9	13.9081	2.76617e-10	1.0185e-09	up	yes
lbb04075	Environmental Information Processing	Signal transduction	Plant hormone signal transduction	7.75385e-06	0.000130846	LOC132619255	0.0113907	-6.456	4.83489e-10	1.75051e-09	down	yes
lbb04075	Environmental Information Processing	Signal transduction	Plant hormone signal transduction	7.75385e-06	0.000130846	LOC132616985	0.40834	-1.29216	6.19665e-10	2.22888e-09	down	yes
lbb04075	Environmental Information Processing	Signal transduction	Plant hormone signal transduction	7.75385e-06	0.000130846	LOC132603755	0.304461	-1.71567	6.64286e-10	2.38288e-09	down	yes
lbb04075	Environmental Information Processing	Signal transduction	Plant hormone signal transduction	7.75385e-06	0.000130846	LOC132610707	0.0110652	-6.49783	1.06824e-09	3.78012e-09	down	yes
lbb04075	Environmental Information Processing	Signal transduction	Plant hormone signal transduction	7.75385e-06	0.000130846	LOC132641811	0.0124305	-6.32997	1.50262e-09	5.27204e-09	down	yes
lbb04075	Environmental Information Processing	Signal transduction	Plant hormone signal transduction	7.75385e-06	0.000130846	LOC132618396	4.95678	2.3094	3.2976e-09	1.13195e-08	up	yes
lbb04075	Environmental Information Processing	Signal transduction	Plant hormone signal transduction	7.75385e-06	0.000130846	LOC132617699	4776.11	12.2216	3.69485e-09	1.26436e-08	up	yes
lbb04075	Environmental Information Processing	Signal transduction	Plant hormone signal transduction	7.75385e-06	0.000130846	LOC132639984	2.61901	1.38902	4.02119e-09	1.37319e-08	up	yes
lbb04075	Environmental Information Processing	Signal transduction	Plant hormone signal transduction	7.75385e-06	0.000130846	LOC132628432	0.210554	-2.24774	4.82148e-09	1.63834e-08	down	yes
lbb04075	Environmental Information Processing	Signal transduction	Plant hormone signal transduction	7.75385e-06	0.000130846	LOC132638384	15.8786	3.98901	5.51997e-09	1.86953e-08	up	yes
lbb04075	Environmental Information Processing	Signal transduction	Plant hormone signal transduction	7.75385e-06	0.000130846	LOC132623858	0.055545	-4.1702	6.11412e-09	2.06546e-08	down	yes
lbb04075	Environmental Information Processing	Signal transduction	Plant hormone signal transduction	7.75385e-06	0.000130846	LOC132627818	5.41062	2.43579	7.61529e-09	2.55791e-08	up	yes
lbb04075	Environmental Information Processing	Signal transduction	Plant hormone signal transduction	7.75385e-06	0.000130846	LOC132639967	3.58061	1.84021	1.27161e-08	4.2108e-08	up	yes
lbb04075	Environmental Information Processing	Signal transduction	Plant hormone signal transduction	7.75385e-06	0.000130846	LOC132599426	9068.38	13.1466	1.58832e-08	5.22235e-08	up	yes
lbb04075	Environmental Information Processing	Signal transduction	Plant hormone signal transduction	7.75385e-06	0.000130846	LOC132604999	3352.1	11.7108	1.60233e-08	5.26736e-08	up	yes
lbb04075	Environmental Information Processing	Signal transduction	Plant hormone signal transduction	7.75385e-06	0.000130846	LOC132618377	2.34817	1.23154	1.66558e-08	5.47093e-08	up	yes
lbb04075	Environmental Information Processing	Signal transduction	Plant hormone signal transduction	7.75385e-06	0.000130846	LOC132604080	4.44356	2.15172	2.32476e-08	7.54971e-08	up	yes
lbb04075	Environmental Information Processing	Signal transduction	Plant hormone signal transduction	7.75385e-06	0.000130846	LOC132605192	5.81612	2.54006	2.52182e-08	8.16775e-08	up	yes
lbb04075	Environmental Information Processing	Signal transduction	Plant hormone signal transduction	7.75385e-06	0.000130846	LOC132637782	0.406369	-1.29914	2.73427e-08	8.8275e-08	down	yes
lbb04075	Environmental Information Processing	Signal transduction	Plant hormone signal transduction	7.75385e-06	0.000130846	LOC132615877	139.491	7.12402	3.98282e-08	1.27264e-07	up	yes
lbb04075	Environmental Information Processing	Signal transduction	Plant hormone signal transduction	7.75385e-06	0.000130846	LOC132603753	0.254905	-1.97197	4.87434e-08	1.5491e-07	down	yes
lbb04075	Environmental Information Processing	Signal transduction	Plant hormone signal transduction	7.75385e-06	0.000130846	LOC132623997	7136.12	12.8009	7.80513e-08	2.44428e-07	up	yes
lbb04075	Environmental Information Processing	Signal transduction	Plant hormone signal transduction	7.75385e-06	0.000130846	LOC132632719	0.239901	-2.05949	7.83111e-08	2.45172e-07	down	yes
lbb04075	Environmental Information Processing	Signal transduction	Plant hormone signal transduction	7.75385e-06	0.000130846	LOC132607122	6.16977	2.62522	1.00332e-07	3.11794e-07	up	yes
lbb04075	Environmental Information Processing	Signal transduction	Plant hormone signal transduction	7.75385e-06	0.000130846	LOC132635600	0.103009	-3.27915	1.1552e-07	3.57725e-07	down	yes
lbb04075	Environmental Information Processing	Signal transduction	Plant hormone signal transduction	7.75385e-06	0.000130846	LOC132632145	2.34169	1.22755	1.50545e-07	4.62972e-07	up	yes
lbb04075	Environmental Information Processing	Signal transduction	Plant hormone signal transduction	7.75385e-06	0.000130846	LOC132621847	0.000564783	-10.79	1.65356e-07	5.06771e-07	down	yes
lbb04075	Environmental Information Processing	Signal transduction	Plant hormone signal transduction	7.75385e-06	0.000130846	LOC132643531	0.076016	-3.71755	1.91607e-07	5.84401e-07	down	yes
lbb04075	Environmental Information Processing	Signal transduction	Plant hormone signal transduction	7.75385e-06	0.000130846	LOC132610995	33.4367	5.06336	2.79523e-07	8.42578e-07	up	yes
lbb04075	Environmental Information Processing	Signal transduction	Plant hormone signal transduction	7.75385e-06	0.000130846	LOC132634962	11.3504	3.50467	3.21242e-07	9.63143e-07	up	yes
lbb04075	Environmental Information Processing	Signal transduction	Plant hormone signal transduction	7.75385e-06	0.000130846	LOC132638362	7304.22	12.8345	3.75396e-07	1.12052e-06	up	yes
lbb04075	Environmental Information Processing	Signal transduction	Plant hormone signal transduction	7.75385e-06	0.000130846	LOC132641831	3.97243	1.99002	6.02905e-07	1.77298e-06	up	yes
lbb04075	Environmental Information Processing	Signal transduction	Plant hormone signal transduction	7.75385e-06	0.000130846	LOC132615551	2.64774	1.40476	6.14094e-07	1.80444e-06	up	yes
lbb04075	Environmental Information Processing	Signal transduction	Plant hormone signal transduction	7.75385e-06	0.000130846	LOC132602678	1931.42	10.9154	7.26987e-07	2.12331e-06	up	yes
lbb04075	Environmental Information Processing	Signal transduction	Plant hormone signal transduction	7.75385e-06	0.000130846	LOC132609340	14.2673	3.83464	7.5108e-07	2.19057e-06	up	yes
lbb04075	Environmental Information Processing	Signal transduction	Plant hormone signal transduction	7.75385e-06	0.000130846	LOC132638180	0.16752	-2.57759	9.36593e-07	2.70936e-06	down	yes
lbb04075	Environmental Information Processing	Signal transduction	Plant hormone signal transduction	7.75385e-06	0.000130846	LOC132606989	4.63718	2.21325	1.43085e-06	4.07238e-06	up	yes
lbb04075	Environmental Information Processing	Signal transduction	Plant hormone signal transduction	7.75385e-06	0.000130846	LOC132608893	0.372606	-1.42428	1.7264e-06	4.88072e-06	down	yes
lbb04075	Environmental Information Processing	Signal transduction	Plant hormone signal transduction	7.75385e-06	0.000130846	LOC132599734	3109.83	11.6026	2.52932e-06	7.05338e-06	up	yes
lbb04075	Environmental Information Processing	Signal transduction	Plant hormone signal transduction	7.75385e-06	0.000130846	LOC132600062	0.0134215	-6.21932	3.19238e-06	8.81746e-06	down	yes
lbb04075	Environmental Information Processing	Signal transduction	Plant hormone signal transduction	7.75385e-06	0.000130846	LOC132602211	4.75621	2.24981	3.42982e-06	9.44559e-06	up	yes
lbb04075	Environmental Information Processing	Signal transduction	Plant hormone signal transduction	7.75385e-06	0.000130846	LOC132629347	6608.87	12.6902	4.44568e-06	1.21128e-05	up	yes
lbb04075	Environmental Information Processing	Signal transduction	Plant hormone signal transduction	7.75385e-06	0.000130846	LOC132640250	0.406225	-1.29965	4.7496e-06	1.29121e-05	down	yes
lbb04075	Environmental Information Processing	Signal transduction	Plant hormone signal transduction	7.75385e-06	0.000130846	LOC132619275	2.49994	1.32189	7.68993e-06	2.05152e-05	up	yes
lbb04075	Environmental Information Processing	Signal transduction	Plant hormone signal transduction	7.75385e-06	0.000130846	LOC132630765	0.459502	-1.12186	8.48472e-06	2.25317e-05	down	yes
lbb04075	Environmental Information Processing	Signal transduction	Plant hormone signal transduction	7.75385e-06	0.000130846	LOC132636823	2.64259	1.40195	8.96762e-06	2.37854e-05	up	yes
lbb04075	Environmental Information Processing	Signal transduction	Plant hormone signal transduction	7.75385e-06	0.000130846	LOC132640988	0.39064	-1.35609	9.44875e-06	2.50092e-05	down	yes
lbb04075	Environmental Information Processing	Signal transduction	Plant hormone signal transduction	7.75385e-06	0.000130846	LOC132599273	3781.96	11.8849	1.63565e-05	4.23617e-05	up	yes
lbb04075	Environmental Information Processing	Signal transduction	Plant hormone signal transduction	7.75385e-06	0.000130846	LOC132600267	2.20674	1.14191	1.6796e-05	4.34695e-05	up	yes
lbb04075	Environmental Information Processing	Signal transduction	Plant hormone signal transduction	7.75385e-06	0.000130846	LOC132600197	0.18377	-2.44403	1.80437e-05	4.65596e-05	down	yes
lbb04075	Environmental Information Processing	Signal transduction	Plant hormone signal transduction	7.75385e-06	0.000130846	LOC132599428	4271.76	12.0606	1.99567e-05	5.13116e-05	up	yes
lbb04075	Environmental Information Processing	Signal transduction	Plant hormone signal transduction	7.75385e-06	0.000130846	LOC132599254	3733.71	11.8664	2.2055e-05	5.64471e-05	up	yes
lbb04075	Environmental Information Processing	Signal transduction	Plant hormone signal transduction	7.75385e-06	0.000130846	LOC132605191	3.47708	1.79788	2.21835e-05	5.67627e-05	up	yes
lbb04075	Environmental Information Processing	Signal transduction	Plant hormone signal transduction	7.75385e-06	0.000130846	LOC132627932	26.5965	4.73316	2.34393e-05	5.9795e-05	up	yes
lbb04075	Environmental Information Processing	Signal transduction	Plant hormone signal transduction	7.75385e-06	0.000130846	LOC132633534	10.9584	3.45396	4.68811e-05	0.000116026	up	yes
lbb04075	Environmental Information Processing	Signal transduction	Plant hormone signal transduction	7.75385e-06	0.000130846	LOC132610638	2.95536	1.56333	4.70068e-05	0.000116311	up	yes
lbb04075	Environmental Information Processing	Signal transduction	Plant hormone signal transduction	7.75385e-06	0.000130846	LOC132618799	3.67667	1.8784	5.42877e-05	0.000133486	up	yes
lbb04075	Environmental Information Processing	Signal transduction	Plant hormone signal transduction	7.75385e-06	0.000130846	LOC132622748	0.000646341	-10.5954	6.83557e-05	0.000166158	down	yes
lbb04075	Environmental Information Processing	Signal transduction	Plant hormone signal transduction	7.75385e-06	0.000130846	LOC132608711	0.000612471	-10.6731	7.7708e-05	0.000187923	down	yes
lbb04075	Environmental Information Processing	Signal transduction	Plant hormone signal transduction	7.75385e-06	0.000130846	LOC132623955	3.01401	1.59168	9.08822e-05	0.000218231	up	yes
lbb04075	Environmental Information Processing	Signal transduction	Plant hormone signal transduction	7.75385e-06	0.000130846	LOC132626233	0.0124411	-6.32874	0.00011058	0.000262986	down	yes
lbb04075	Environmental Information Processing	Signal transduction	Plant hormone signal transduction	7.75385e-06	0.000130846	LOC132623162	0.000395376	-11.3045	0.000115472	0.000274086	down	yes
lbb04075	Environmental Information Processing	Signal transduction	Plant hormone signal transduction	7.75385e-06	0.000130846	LOC132631795	0.458847	-1.12392	0.000229277	0.000526895	down	yes
lbb04075	Environmental Information Processing	Signal transduction	Plant hormone signal transduction	7.75385e-06	0.000130846	LOC132610999	0.398197	-1.32845	0.000250096	0.000572624	down	yes
lbb04075	Environmental Information Processing	Signal transduction	Plant hormone signal transduction	7.75385e-06	0.000130846	LOC132629345	0.385648	-1.37464	0.000295686	0.000671787	down	yes
lbb04075	Environmental Information Processing	Signal transduction	Plant hormone signal transduction	7.75385e-06	0.000130846	LOC132635529	0.0112754	-6.47068	0.000373262	0.000838284	down	yes
lbb04075	Environmental Information Processing	Signal transduction	Plant hormone signal transduction	7.75385e-06	0.000130846	LOC132632895	15.5275	3.95675	0.000539185	0.00119138	up	yes
lbb04075	Environmental Information Processing	Signal transduction	Plant hormone signal transduction	7.75385e-06	0.000130846	LOC132618193	27.9796	4.8063	0.000551731	0.00121771	up	yes
lbb04075	Environmental Information Processing	Signal transduction	Plant hormone signal transduction	7.75385e-06	0.000130846	LOC132607807	2.03747	1.02678	0.000595713	0.00130962	up	yes
lbb04075	Environmental Information Processing	Signal transduction	Plant hormone signal transduction	7.75385e-06	0.000130846	LOC132598510	8.18123	3.03232	0.000887083	0.00191408	up	yes
lbb04075	Environmental Information Processing	Signal transduction	Plant hormone signal transduction	7.75385e-06	0.000130846	LOC132605975	8.80364	3.1381	0.000971315	0.00208519	up	yes
lbb04075	Environmental Information Processing	Signal transduction	Plant hormone signal transduction	7.75385e-06	0.000130846	LOC132607390	0.334406	-1.58033	0.000979459	0.00210158	down	yes
lbb04075	Environmental Information Processing	Signal transduction	Plant hormone signal transduction	7.75385e-06	0.000130846	LOC132600274	0.0471745	-4.40585	0.0010004	0.00214386	down	yes
lbb04075	Environmental Information Processing	Signal transduction	Plant hormone signal transduction	7.75385e-06	0.000130846	LOC132638787	0.00058427	-10.7411	0.00140511	0.00295983	down	yes
lbb04075	Environmental Information Processing	Signal transduction	Plant hormone signal transduction	7.75385e-06	0.000130846	LOC132614611	0.041642	-4.58582	0.0017544	0.0036403	down	yes
lbb04075	Environmental Information Processing	Signal transduction	Plant hormone signal transduction	7.75385e-06	0.000130846	LOC132605635	1169.05	10.1911	0.00226594	0.00463325	up	yes
lbb04075	Environmental Information Processing	Signal transduction	Plant hormone signal transduction	7.75385e-06	0.000130846	LOC132633672	0.0651701	-3.93965	0.00232871	0.00475337	down	yes
lbb04075	Environmental Information Processing	Signal transduction	Plant hormone signal transduction	7.75385e-06	0.000130846	LOC132637016	0.137985	-2.85742	0.00266891	0.00539901	down	yes
lbb04075	Environmental Information Processing	Signal transduction	Plant hormone signal transduction	7.75385e-06	0.000130846	LOC132628746	0.00052343	-10.8997	0.00278871	0.00562653	down	yes
lbb04075	Environmental Information Processing	Signal transduction	Plant hormone signal transduction	7.75385e-06	0.000130846	LOC132606504	0.46126	-1.11635	0.0028269	0.00569975	down	yes
lbb04075	Environmental Information Processing	Signal transduction	Plant hormone signal transduction	7.75385e-06	0.000130846	LOC132602138	0.363343	-1.4606	0.00288311	0.00580599	down	yes
lbb04075	Environmental Information Processing	Signal transduction	Plant hormone signal transduction	7.75385e-06	0.000130846	LOC132618851	0.0686716	-3.86414	0.00362644	0.0071992	down	yes
lbb04075	Environmental Information Processing	Signal transduction	Plant hormone signal transduction	7.75385e-06	0.000130846	LOC132604040	18.7364	4.22778	0.0038761	0.00765249	up	yes
lbb04075	Environmental Information Processing	Signal transduction	Plant hormone signal transduction	7.75385e-06	0.000130846	LOC132640808	0.242154	-2.046	0.00402336	0.00792473	down	yes
lbb04075	Environmental Information Processing	Signal transduction	Plant hormone signal transduction	7.75385e-06	0.000130846	LOC132623980	6.86217	2.77867	0.00502962	0.0097708	up	yes
lbb04075	Environmental Information Processing	Signal transduction	Plant hormone signal transduction	7.75385e-06	0.000130846	LOC132605919	1118.92	10.1279	0.00513089	0.00995351	up	yes
lbb04075	Environmental Information Processing	Signal transduction	Plant hormone signal transduction	7.75385e-06	0.000130846	LOC132630910	0.477871	-1.06531	0.00644387	0.0123053	down	yes
lbb04075	Environmental Information Processing	Signal transduction	Plant hormone signal transduction	7.75385e-06	0.000130846	LOC132599258	0.332285	-1.58951	0.00687301	0.013059	down	yes
lbb04075	Environmental Information Processing	Signal transduction	Plant hormone signal transduction	7.75385e-06	0.000130846	LOC132633703	2299.02	11.1668	0.00737061	0.0139395	up	yes
lbb04075	Environmental Information Processing	Signal transduction	Plant hormone signal transduction	7.75385e-06	0.000130846	LOC132640141	599.75	9.22822	0.00744771	0.0140723	up	yes
lbb04075	Environmental Information Processing	Signal transduction	Plant hormone signal transduction	7.75385e-06	0.000130846	LOC132638575	0.00039573	-11.3032	0.0111288	0.0204891	down	yes
lbb04075	Environmental Information Processing	Signal transduction	Plant hormone signal transduction	7.75385e-06	0.000130846	LOC132642724	5.47828	2.45372	0.0121603	0.0222395	up	yes
lbb04075	Environmental Information Processing	Signal transduction	Plant hormone signal transduction	7.75385e-06	0.000130846	LOC132615809	6.03544	2.59346	0.0121661	0.0222476	up	yes
lbb04075	Environmental Information Processing	Signal transduction	Plant hormone signal transduction	7.75385e-06	0.000130846	LOC132599256	1100.14	10.1035	0.0146626	0.0264637	up	yes
lbb04075	Environmental Information Processing	Signal transduction	Plant hormone signal transduction	7.75385e-06	0.000130846	LOC132600273	3.49163	1.8039	0.0150999	0.0272098	up	yes
lbb04075	Environmental Information Processing	Signal transduction	Plant hormone signal transduction	7.75385e-06	0.000130846	LOC132604337	4.47713	2.16257	0.015292	0.0275304	up	yes
lbb04075	Environmental Information Processing	Signal transduction	Plant hormone signal transduction	7.75385e-06	0.000130846	LOC132607438	4.28929	2.10074	0.0158591	0.0284737	up	yes
lbb04075	Environmental Information Processing	Signal transduction	Plant hormone signal transduction	7.75385e-06	0.000130846	LOC132602334	14.0979	3.81741	0.0202762	0.0358177	up	yes
lbb04075	Environmental Information Processing	Signal transduction	Plant hormone signal transduction	7.75385e-06	0.000130846	LOC132634327	400.823	8.64682	0.0211971	0.0373345	up	yes
lbb04075	Environmental Information Processing	Signal transduction	Plant hormone signal transduction	7.75385e-06	0.000130846	LOC132624398	820.087	9.67963	0.0262733	0.0454647	up	yes
lbb04075	Environmental Information Processing	Signal transduction	Plant hormone signal transduction	7.75385e-06	0.000130846	LOC132599440	1201.73	10.2309	0.0267379	0.0462201	up	yes
lbb00051	Metabolism	Carbohydrate metabolism	Fructose and mannose metabolism	1.71538e-05	0.00025263	LOC132629888	0.123644	-3.01574	0	0	down	yes
lbb00051	Metabolism	Carbohydrate metabolism	Fructose and mannose metabolism	1.71538e-05	0.00025263	LOC132623810	5.52633	2.46632	0	0	up	yes
lbb00051	Metabolism	Carbohydrate metabolism	Fructose and mannose metabolism	1.71538e-05	0.00025263	LOC132630619	14.9081	3.89803	0	0	up	yes
lbb00051	Metabolism	Carbohydrate metabolism	Fructose and mannose metabolism	1.71538e-05	0.00025263	LOC132627320	10.4761	3.38903	0	0	up	yes
lbb00051	Metabolism	Carbohydrate metabolism	Fructose and mannose metabolism	1.71538e-05	0.00025263	LOC132607170	0.160541	-2.63898	0	0	down	yes
lbb00051	Metabolism	Carbohydrate metabolism	Fructose and mannose metabolism	1.71538e-05	0.00025263	LOC132625994	5.46765	2.45092	0	0	up	yes
lbb00051	Metabolism	Carbohydrate metabolism	Fructose and mannose metabolism	1.71538e-05	0.00025263	LOC132622210	11.392	3.50995	0	0	up	yes
lbb00051	Metabolism	Carbohydrate metabolism	Fructose and mannose metabolism	1.71538e-05	0.00025263	LOC132628269	0.168239	-2.57141	1.12277e-233	6.84828e-232	down	yes
lbb00051	Metabolism	Carbohydrate metabolism	Fructose and mannose metabolism	1.71538e-05	0.00025263	LOC132616658	237.625	7.89254	2.09489e-225	1.22133e-223	up	yes
lbb00051	Metabolism	Carbohydrate metabolism	Fructose and mannose metabolism	1.71538e-05	0.00025263	LOC132603191	10.2659	3.35979	3.06798e-213	1.67889e-211	up	yes
lbb00051	Metabolism	Carbohydrate metabolism	Fructose and mannose metabolism	1.71538e-05	0.00025263	LOC132606356	4.01525	2.00549	9.12487e-190	4.20534e-188	up	yes
lbb00051	Metabolism	Carbohydrate metabolism	Fructose and mannose metabolism	1.71538e-05	0.00025263	LOC132599231	5.14131	2.36214	8.15138e-187	3.66457e-185	up	yes
lbb00051	Metabolism	Carbohydrate metabolism	Fructose and mannose metabolism	1.71538e-05	0.00025263	LOC132637766	3.92826	1.97389	3.39629e-162	1.29712e-160	up	yes
lbb00051	Metabolism	Carbohydrate metabolism	Fructose and mannose metabolism	1.71538e-05	0.00025263	LOC132626862	0.229936	-2.1207	2.76648e-148	9.46975e-147	down	yes
lbb00051	Metabolism	Carbohydrate metabolism	Fructose and mannose metabolism	1.71538e-05	0.00025263	LOC132604218	0.250266	-1.99847	3.02575e-144	1.00245e-142	down	yes
lbb00051	Metabolism	Carbohydrate metabolism	Fructose and mannose metabolism	1.71538e-05	0.00025263	LOC132640192	8.3911	3.06886	1.69569e-131	4.99593e-130	up	yes
lbb00051	Metabolism	Carbohydrate metabolism	Fructose and mannose metabolism	1.71538e-05	0.00025263	LOC132606824	111.47	6.80052	1.36991e-118	3.5962e-117	up	yes
lbb00051	Metabolism	Carbohydrate metabolism	Fructose and mannose metabolism	1.71538e-05	0.00025263	LOC132640193	6.83987	2.77397	3.89556e-115	9.96479e-114	up	yes
lbb00051	Metabolism	Carbohydrate metabolism	Fructose and mannose metabolism	1.71538e-05	0.00025263	LOC132640194	6.54953	2.71139	7.14547e-115	1.81934e-113	up	yes
lbb00051	Metabolism	Carbohydrate metabolism	Fructose and mannose metabolism	1.71538e-05	0.00025263	LOC132642000	0.141789	-2.81818	8.42973e-114	2.12826e-112	down	yes
lbb00051	Metabolism	Carbohydrate metabolism	Fructose and mannose metabolism	1.71538e-05	0.00025263	LOC132599241	0.2724	-1.8762	9.4843e-100	2.0962e-98	down	yes
lbb00051	Metabolism	Carbohydrate metabolism	Fructose and mannose metabolism	1.71538e-05	0.00025263	LOC132641676	0.273326	-1.8713	9.46632e-97	2.02443e-95	down	yes
lbb00051	Metabolism	Carbohydrate metabolism	Fructose and mannose metabolism	1.71538e-05	0.00025263	LOC132615056	0.104433	-3.25936	3.31484e-89	6.53034e-88	down	yes
lbb00051	Metabolism	Carbohydrate metabolism	Fructose and mannose metabolism	1.71538e-05	0.00025263	LOC132640627	0.278704	-1.84319	5.26254e-86	1.00494e-84	down	yes
lbb00051	Metabolism	Carbohydrate metabolism	Fructose and mannose metabolism	1.71538e-05	0.00025263	LOC132632760	2.20311	1.13954	5.00819e-82	9.10024e-81	up	yes
lbb00051	Metabolism	Carbohydrate metabolism	Fructose and mannose metabolism	1.71538e-05	0.00025263	LOC132606825	13.2601	3.72902	4.15264e-75	6.94169e-74	up	yes
lbb00051	Metabolism	Carbohydrate metabolism	Fructose and mannose metabolism	1.71538e-05	0.00025263	LOC132639149	0.312547	-1.67786	7.31453e-73	1.19075e-71	down	yes
lbb00051	Metabolism	Carbohydrate metabolism	Fructose and mannose metabolism	1.71538e-05	0.00025263	LOC132615105	0.238884	-2.06562	1.09504e-66	1.63429e-65	down	yes
lbb00051	Metabolism	Carbohydrate metabolism	Fructose and mannose metabolism	1.71538e-05	0.00025263	LOC132628045	0.0199235	-5.64939	2.20123e-65	3.23546e-64	down	yes
lbb00051	Metabolism	Carbohydrate metabolism	Fructose and mannose metabolism	1.71538e-05	0.00025263	LOC132618323	14.1377	3.82147	4.62441e-64	6.66943e-63	up	yes
lbb00051	Metabolism	Carbohydrate metabolism	Fructose and mannose metabolism	1.71538e-05	0.00025263	LOC132625087	0.284832	-1.81182	1.83676e-62	2.58352e-61	down	yes
lbb00051	Metabolism	Carbohydrate metabolism	Fructose and mannose metabolism	1.71538e-05	0.00025263	LOC132605872	0.280318	-1.83486	1.10547e-57	1.44526e-56	down	yes
lbb00051	Metabolism	Carbohydrate metabolism	Fructose and mannose metabolism	1.71538e-05	0.00025263	LOC132603997	4.56059	2.18922	1.79538e-56	2.29895e-55	up	yes
lbb00051	Metabolism	Carbohydrate metabolism	Fructose and mannose metabolism	1.71538e-05	0.00025263	LOC132606616	2.41118	1.26974	1.50288e-55	1.88994e-54	up	yes
lbb00051	Metabolism	Carbohydrate metabolism	Fructose and mannose metabolism	1.71538e-05	0.00025263	LOC132609745	0.00266353	-8.55245	8.68393e-54	1.06249e-52	down	yes
lbb00051	Metabolism	Carbohydrate metabolism	Fructose and mannose metabolism	1.71538e-05	0.00025263	LOC132641946	2.78946	1.47999	1.17393e-49	1.34272e-48	up	yes
lbb00051	Metabolism	Carbohydrate metabolism	Fructose and mannose metabolism	1.71538e-05	0.00025263	LOC132622891	0.294555	-1.76339	1.10458e-47	1.22559e-46	down	yes
lbb00051	Metabolism	Carbohydrate metabolism	Fructose and mannose metabolism	1.71538e-05	0.00025263	LOC132630623	2.28953	1.19505	3.89867e-42	3.90672e-41	up	yes
lbb00051	Metabolism	Carbohydrate metabolism	Fructose and mannose metabolism	1.71538e-05	0.00025263	LOC132633163	0.392289	-1.35001	2.98345e-30	2.29857e-29	down	yes
lbb00051	Metabolism	Carbohydrate metabolism	Fructose and mannose metabolism	1.71538e-05	0.00025263	LOC132602824	2.15511	1.10776	4.14483e-30	3.18072e-29	up	yes
lbb00051	Metabolism	Carbohydrate metabolism	Fructose and mannose metabolism	1.71538e-05	0.00025263	LOC132643620	0.29441	-1.7641	3.96435e-27	2.82478e-26	down	yes
lbb00051	Metabolism	Carbohydrate metabolism	Fructose and mannose metabolism	1.71538e-05	0.00025263	LOC132631672	0.403379	-1.30979	4.92301e-21	2.90607e-20	down	yes
lbb00051	Metabolism	Carbohydrate metabolism	Fructose and mannose metabolism	1.71538e-05	0.00025263	LOC132614787	0.315277	-1.66531	5.78296e-21	3.40822e-20	down	yes
lbb00051	Metabolism	Carbohydrate metabolism	Fructose and mannose metabolism	1.71538e-05	0.00025263	LOC132627585	2.83811	1.50493	2.56434e-20	1.47727e-19	up	yes
lbb00051	Metabolism	Carbohydrate metabolism	Fructose and mannose metabolism	1.71538e-05	0.00025263	LOC132619909	0.159352	-2.64971	4.20586e-20	2.40278e-19	down	yes
lbb00051	Metabolism	Carbohydrate metabolism	Fructose and mannose metabolism	1.71538e-05	0.00025263	LOC132628114	0.363981	-1.45806	5.19134e-19	2.85935e-18	down	yes
lbb00051	Metabolism	Carbohydrate metabolism	Fructose and mannose metabolism	1.71538e-05	0.00025263	LOC132630476	0.466133	-1.10119	6.63805e-17	3.36936e-16	down	yes
lbb00051	Metabolism	Carbohydrate metabolism	Fructose and mannose metabolism	1.71538e-05	0.00025263	LOC132606084	0.281088	-1.83091	3.03266e-13	1.31155e-12	down	yes
lbb00051	Metabolism	Carbohydrate metabolism	Fructose and mannose metabolism	1.71538e-05	0.00025263	LOC132627586	2.97555	1.57316	4.13443e-12	1.69349e-11	up	yes
lbb00051	Metabolism	Carbohydrate metabolism	Fructose and mannose metabolism	1.71538e-05	0.00025263	LOC132641002	63.4258	5.987	1.32592e-10	4.98833e-10	up	yes
lbb00051	Metabolism	Carbohydrate metabolism	Fructose and mannose metabolism	1.71538e-05	0.00025263	LOC132624253	0.000178436	-12.4523	1.37351e-09	4.83064e-09	down	yes
lbb00051	Metabolism	Carbohydrate metabolism	Fructose and mannose metabolism	1.71538e-05	0.00025263	LOC132635850	0.371829	-1.42729	1.25982e-06	3.60426e-06	down	yes
lbb00051	Metabolism	Carbohydrate metabolism	Fructose and mannose metabolism	1.71538e-05	0.00025263	LOC132598708	2411.21	11.2355	2.60486e-06	7.25726e-06	up	yes
lbb00051	Metabolism	Carbohydrate metabolism	Fructose and mannose metabolism	1.71538e-05	0.00025263	LOC132617254	17.1016	4.09606	0.000119385	0.000282926	up	yes
lbb00051	Metabolism	Carbohydrate metabolism	Fructose and mannose metabolism	1.71538e-05	0.00025263	LOC132600671	0.484097	-1.04663	0.0101251	0.0187659	down	yes
lbb00010	Metabolism	Carbohydrate metabolism	Glycolysis / Gluconeogenesis	1.87133e-05	0.00025263	LOC132629888	0.123644	-3.01574	0	0	down	yes
lbb00010	Metabolism	Carbohydrate metabolism	Glycolysis / Gluconeogenesis	1.87133e-05	0.00025263	LOC132602988	4.49598	2.16863	0	0	up	yes
lbb00010	Metabolism	Carbohydrate metabolism	Glycolysis / Gluconeogenesis	1.87133e-05	0.00025263	LOC132623810	5.52633	2.46632	0	0	up	yes
lbb00010	Metabolism	Carbohydrate metabolism	Glycolysis / Gluconeogenesis	1.87133e-05	0.00025263	LOC132630619	14.9081	3.89803	0	0	up	yes
lbb00010	Metabolism	Carbohydrate metabolism	Glycolysis / Gluconeogenesis	1.87133e-05	0.00025263	LOC132627320	10.4761	3.38903	0	0	up	yes
lbb00010	Metabolism	Carbohydrate metabolism	Glycolysis / Gluconeogenesis	1.87133e-05	0.00025263	LOC132607170	0.160541	-2.63898	0	0	down	yes
lbb00010	Metabolism	Carbohydrate metabolism	Glycolysis / Gluconeogenesis	1.87133e-05	0.00025263	LOC132608950	0.0452724	-4.46523	0	0	down	yes
lbb00010	Metabolism	Carbohydrate metabolism	Glycolysis / Gluconeogenesis	1.87133e-05	0.00025263	LOC132622210	11.392	3.50995	0	0	up	yes
lbb00010	Metabolism	Carbohydrate metabolism	Glycolysis / Gluconeogenesis	1.87133e-05	0.00025263	LOC132640331	12.1372	3.60136	6.02601e-291	5.16484e-289	up	yes
lbb00010	Metabolism	Carbohydrate metabolism	Glycolysis / Gluconeogenesis	1.87133e-05	0.00025263	LOC132621555	0.0779859	-3.68064	3.42645e-289	2.89172e-287	down	yes
lbb00010	Metabolism	Carbohydrate metabolism	Glycolysis / Gluconeogenesis	1.87133e-05	0.00025263	LOC132631146	0.0686769	-3.86403	6.50289e-246	4.31755e-244	down	yes
lbb00010	Metabolism	Carbohydrate metabolism	Glycolysis / Gluconeogenesis	1.87133e-05	0.00025263	LOC132628269	0.168239	-2.57141	1.12277e-233	6.84828e-232	down	yes
lbb00010	Metabolism	Carbohydrate metabolism	Glycolysis / Gluconeogenesis	1.87133e-05	0.00025263	LOC132616658	237.625	7.89254	2.09489e-225	1.22133e-223	up	yes
lbb00010	Metabolism	Carbohydrate metabolism	Glycolysis / Gluconeogenesis	1.87133e-05	0.00025263	LOC132603191	10.2659	3.35979	3.06798e-213	1.67889e-211	up	yes
lbb00010	Metabolism	Carbohydrate metabolism	Glycolysis / Gluconeogenesis	1.87133e-05	0.00025263	LOC132616595	4.42486	2.14563	3.17635e-187	1.4358e-185	up	yes
lbb00010	Metabolism	Carbohydrate metabolism	Glycolysis / Gluconeogenesis	1.87133e-05	0.00025263	LOC132599231	5.14131	2.36214	8.15138e-187	3.66457e-185	up	yes
lbb00010	Metabolism	Carbohydrate metabolism	Glycolysis / Gluconeogenesis	1.87133e-05	0.00025263	LOC132600332	94.1675	6.55716	4.19415e-181	1.82104e-179	up	yes
lbb00010	Metabolism	Carbohydrate metabolism	Glycolysis / Gluconeogenesis	1.87133e-05	0.00025263	LOC132626862	0.229936	-2.1207	2.76648e-148	9.46975e-147	down	yes
lbb00010	Metabolism	Carbohydrate metabolism	Glycolysis / Gluconeogenesis	1.87133e-05	0.00025263	LOC132641321	0.227679	-2.13492	1.02421e-147	3.49504e-146	down	yes
lbb00010	Metabolism	Carbohydrate metabolism	Glycolysis / Gluconeogenesis	1.87133e-05	0.00025263	LOC132604218	0.250266	-1.99847	3.02575e-144	1.00245e-142	down	yes
lbb00010	Metabolism	Carbohydrate metabolism	Glycolysis / Gluconeogenesis	1.87133e-05	0.00025263	LOC132641369	0.278739	-1.84301	2.97751e-143	9.76658e-142	down	yes
lbb00010	Metabolism	Carbohydrate metabolism	Glycolysis / Gluconeogenesis	1.87133e-05	0.00025263	LOC132640192	8.3911	3.06886	1.69569e-131	4.99593e-130	up	yes
lbb00010	Metabolism	Carbohydrate metabolism	Glycolysis / Gluconeogenesis	1.87133e-05	0.00025263	LOC132632772	4.09231	2.03292	3.64427e-122	9.84879e-121	up	yes
lbb00010	Metabolism	Carbohydrate metabolism	Glycolysis / Gluconeogenesis	1.87133e-05	0.00025263	LOC132627250	0.01352	-6.20876	9.24092e-121	2.46509e-119	down	yes
lbb00010	Metabolism	Carbohydrate metabolism	Glycolysis / Gluconeogenesis	1.87133e-05	0.00025263	LOC132606824	111.47	6.80052	1.36991e-118	3.5962e-117	up	yes
lbb00010	Metabolism	Carbohydrate metabolism	Glycolysis / Gluconeogenesis	1.87133e-05	0.00025263	LOC132640193	6.83987	2.77397	3.89556e-115	9.96479e-114	up	yes
lbb00010	Metabolism	Carbohydrate metabolism	Glycolysis / Gluconeogenesis	1.87133e-05	0.00025263	LOC132640194	6.54953	2.71139	7.14547e-115	1.81934e-113	up	yes
lbb00010	Metabolism	Carbohydrate metabolism	Glycolysis / Gluconeogenesis	1.87133e-05	0.00025263	LOC132642000	0.141789	-2.81818	8.42973e-114	2.12826e-112	down	yes
lbb00010	Metabolism	Carbohydrate metabolism	Glycolysis / Gluconeogenesis	1.87133e-05	0.00025263	LOC132632804	0.19277	-2.37505	8.89823e-108	2.14324e-106	down	yes
lbb00010	Metabolism	Carbohydrate metabolism	Glycolysis / Gluconeogenesis	1.87133e-05	0.00025263	LOC132641676	0.273326	-1.8713	9.46632e-97	2.02443e-95	down	yes
lbb00010	Metabolism	Carbohydrate metabolism	Glycolysis / Gluconeogenesis	1.87133e-05	0.00025263	LOC132640319	3.58922	1.84367	5.16629e-80	9.16053e-79	up	yes
lbb00010	Metabolism	Carbohydrate metabolism	Glycolysis / Gluconeogenesis	1.87133e-05	0.00025263	LOC132606825	13.2601	3.72902	4.15264e-75	6.94169e-74	up	yes
lbb00010	Metabolism	Carbohydrate metabolism	Glycolysis / Gluconeogenesis	1.87133e-05	0.00025263	LOC132627418	0.368426	-1.44055	5.95387e-70	9.33773e-69	down	yes
lbb00010	Metabolism	Carbohydrate metabolism	Glycolysis / Gluconeogenesis	1.87133e-05	0.00025263	LOC132615105	0.238884	-2.06562	1.09504e-66	1.63429e-65	down	yes
lbb00010	Metabolism	Carbohydrate metabolism	Glycolysis / Gluconeogenesis	1.87133e-05	0.00025263	LOC132615100	8.02307	3.00415	4.78162e-63	6.77766e-62	up	yes
lbb00010	Metabolism	Carbohydrate metabolism	Glycolysis / Gluconeogenesis	1.87133e-05	0.00025263	LOC132605872	0.280318	-1.83486	1.10547e-57	1.44526e-56	down	yes
lbb00010	Metabolism	Carbohydrate metabolism	Glycolysis / Gluconeogenesis	1.87133e-05	0.00025263	LOC132603997	4.56059	2.18922	1.79538e-56	2.29895e-55	up	yes
lbb00010	Metabolism	Carbohydrate metabolism	Glycolysis / Gluconeogenesis	1.87133e-05	0.00025263	LOC132634823	3.0032	1.5865	8.66076e-56	1.0933e-54	up	yes
lbb00010	Metabolism	Carbohydrate metabolism	Glycolysis / Gluconeogenesis	1.87133e-05	0.00025263	LOC132606616	2.41118	1.26974	1.50288e-55	1.88994e-54	up	yes
lbb00010	Metabolism	Carbohydrate metabolism	Glycolysis / Gluconeogenesis	1.87133e-05	0.00025263	LOC132641790	0.0175036	-5.8362	6.8878e-54	8.43979e-53	down	yes
lbb00010	Metabolism	Carbohydrate metabolism	Glycolysis / Gluconeogenesis	1.87133e-05	0.00025263	LOC132622340	2.50368	1.32405	2.96449e-53	3.59376e-52	up	yes
lbb00010	Metabolism	Carbohydrate metabolism	Glycolysis / Gluconeogenesis	1.87133e-05	0.00025263	LOC132627255	0.449813	-1.1526	4.60787e-52	5.48918e-51	down	yes
lbb00010	Metabolism	Carbohydrate metabolism	Glycolysis / Gluconeogenesis	1.87133e-05	0.00025263	LOC132645490	5.36683	2.42407	1.66912e-51	1.96846e-50	up	yes
lbb00010	Metabolism	Carbohydrate metabolism	Glycolysis / Gluconeogenesis	1.87133e-05	0.00025263	LOC132627252	0.087093	-3.5213	1.06171e-50	1.23187e-49	down	yes
lbb00010	Metabolism	Carbohydrate metabolism	Glycolysis / Gluconeogenesis	1.87133e-05	0.00025263	LOC132632006	0.421151	-1.24759	9.67323e-50	1.10948e-48	down	yes
lbb00010	Metabolism	Carbohydrate metabolism	Glycolysis / Gluconeogenesis	1.87133e-05	0.00025263	LOC132613769	0.412421	-1.27781	1.97607e-48	2.22471e-47	down	yes
lbb00010	Metabolism	Carbohydrate metabolism	Glycolysis / Gluconeogenesis	1.87133e-05	0.00025263	LOC132610712	2.22439	1.15341	5.03359e-47	5.52189e-46	up	yes
lbb00010	Metabolism	Carbohydrate metabolism	Glycolysis / Gluconeogenesis	1.87133e-05	0.00025263	LOC132630873	0.145461	-2.78129	2.40467e-44	2.50867e-43	down	yes
lbb00010	Metabolism	Carbohydrate metabolism	Glycolysis / Gluconeogenesis	1.87133e-05	0.00025263	LOC132603368	0.421897	-1.24504	2.83752e-42	2.85204e-41	down	yes
lbb00010	Metabolism	Carbohydrate metabolism	Glycolysis / Gluconeogenesis	1.87133e-05	0.00025263	LOC132629927	0.364888	-1.45447	1.17149e-40	1.14369e-39	down	yes
lbb00010	Metabolism	Carbohydrate metabolism	Glycolysis / Gluconeogenesis	1.87133e-05	0.00025263	LOC132639969	0.444324	-1.17032	6.98386e-39	6.54325e-38	down	yes
lbb00010	Metabolism	Carbohydrate metabolism	Glycolysis / Gluconeogenesis	1.87133e-05	0.00025263	LOC132630480	4.88314	2.28781	1.31423e-34	1.1177e-33	up	yes
lbb00010	Metabolism	Carbohydrate metabolism	Glycolysis / Gluconeogenesis	1.87133e-05	0.00025263	LOC132621580	0.494846	-1.01495	5.61678e-34	4.70412e-33	down	yes
lbb00010	Metabolism	Carbohydrate metabolism	Glycolysis / Gluconeogenesis	1.87133e-05	0.00025263	LOC132627462	0.33529	-1.57652	8.31652e-29	6.17665e-28	down	yes
lbb00010	Metabolism	Carbohydrate metabolism	Glycolysis / Gluconeogenesis	1.87133e-05	0.00025263	LOC132643620	0.29441	-1.7641	3.96435e-27	2.82478e-26	down	yes
lbb00010	Metabolism	Carbohydrate metabolism	Glycolysis / Gluconeogenesis	1.87133e-05	0.00025263	LOC132624824	0.347912	-1.52321	6.19937e-27	4.40213e-26	down	yes
lbb00010	Metabolism	Carbohydrate metabolism	Glycolysis / Gluconeogenesis	1.87133e-05	0.00025263	LOC132627124	0.472785	-1.08074	4.28415e-24	2.79053e-23	down	yes
lbb00010	Metabolism	Carbohydrate metabolism	Glycolysis / Gluconeogenesis	1.87133e-05	0.00025263	LOC132614787	0.315277	-1.66531	5.78296e-21	3.40822e-20	down	yes
lbb00010	Metabolism	Carbohydrate metabolism	Glycolysis / Gluconeogenesis	1.87133e-05	0.00025263	LOC132627585	2.83811	1.50493	2.56434e-20	1.47727e-19	up	yes
lbb00010	Metabolism	Carbohydrate metabolism	Glycolysis / Gluconeogenesis	1.87133e-05	0.00025263	LOC132624156	0.00524172	-7.57574	3.07298e-20	1.76598e-19	down	yes
lbb00010	Metabolism	Carbohydrate metabolism	Glycolysis / Gluconeogenesis	1.87133e-05	0.00025263	LOC132628114	0.363981	-1.45806	5.19134e-19	2.85935e-18	down	yes
lbb00010	Metabolism	Carbohydrate metabolism	Glycolysis / Gluconeogenesis	1.87133e-05	0.00025263	LOC132632658	3.72206	1.8961	1.80229e-18	9.71447e-18	up	yes
lbb00010	Metabolism	Carbohydrate metabolism	Glycolysis / Gluconeogenesis	1.87133e-05	0.00025263	LOC132598913	2.75445	1.46176	2.24897e-18	1.20787e-17	up	yes
lbb00010	Metabolism	Carbohydrate metabolism	Glycolysis / Gluconeogenesis	1.87133e-05	0.00025263	LOC132605616	0.338008	-1.56487	1.06809e-16	5.37023e-16	down	yes
lbb00010	Metabolism	Carbohydrate metabolism	Glycolysis / Gluconeogenesis	1.87133e-05	0.00025263	LOC132628179	0.247107	-2.01679	3.80709e-12	1.56252e-11	down	yes
lbb00010	Metabolism	Carbohydrate metabolism	Glycolysis / Gluconeogenesis	1.87133e-05	0.00025263	LOC132627586	2.97555	1.57316	4.13443e-12	1.69349e-11	up	yes
lbb00010	Metabolism	Carbohydrate metabolism	Glycolysis / Gluconeogenesis	1.87133e-05	0.00025263	LOC132612711	0.41628	-1.26437	3.99133e-11	1.55094e-10	down	yes
lbb00010	Metabolism	Carbohydrate metabolism	Glycolysis / Gluconeogenesis	1.87133e-05	0.00025263	LOC132641002	63.4258	5.987	1.32592e-10	4.98833e-10	up	yes
lbb00010	Metabolism	Carbohydrate metabolism	Glycolysis / Gluconeogenesis	1.87133e-05	0.00025263	LOC132624253	0.000178436	-12.4523	1.37351e-09	4.83064e-09	down	yes
lbb00010	Metabolism	Carbohydrate metabolism	Glycolysis / Gluconeogenesis	1.87133e-05	0.00025263	LOC132609811	0.234623	-2.09158	1.97644e-07	6.01703e-07	down	yes
lbb00010	Metabolism	Carbohydrate metabolism	Glycolysis / Gluconeogenesis	1.87133e-05	0.00025263	LOC132641793	2.06942	1.04923	2.91724e-07	8.77671e-07	up	yes
lbb00010	Metabolism	Carbohydrate metabolism	Glycolysis / Gluconeogenesis	1.87133e-05	0.00025263	LOC132615331	0.490319	-1.02821	5.021e-07	1.48408e-06	down	yes
lbb00010	Metabolism	Carbohydrate metabolism	Glycolysis / Gluconeogenesis	1.87133e-05	0.00025263	LOC132635850	0.371829	-1.42729	1.25982e-06	3.60426e-06	down	yes
lbb00010	Metabolism	Carbohydrate metabolism	Glycolysis / Gluconeogenesis	1.87133e-05	0.00025263	LOC132598708	2411.21	11.2355	2.60486e-06	7.25726e-06	up	yes
lbb00010	Metabolism	Carbohydrate metabolism	Glycolysis / Gluconeogenesis	1.87133e-05	0.00025263	LOC132638144	2273.25	11.1505	9.57071e-06	2.53198e-05	up	yes
lbb00010	Metabolism	Carbohydrate metabolism	Glycolysis / Gluconeogenesis	1.87133e-05	0.00025263	LOC132622460	3.84529	1.94309	1.23939e-05	3.24378e-05	up	yes
lbb00010	Metabolism	Carbohydrate metabolism	Glycolysis / Gluconeogenesis	1.87133e-05	0.00025263	LOC132617254	17.1016	4.09606	0.000119385	0.000282926	up	yes
lbb00010	Metabolism	Carbohydrate metabolism	Glycolysis / Gluconeogenesis	1.87133e-05	0.00025263	LOC132609827	2.07367	1.05219	0.000155607	0.000364525	up	yes
lbb00010	Metabolism	Carbohydrate metabolism	Glycolysis / Gluconeogenesis	1.87133e-05	0.00025263	LOC132644116	4.33341	2.1155	0.000499075	0.00110616	up	yes
lbb00010	Metabolism	Carbohydrate metabolism	Glycolysis / Gluconeogenesis	1.87133e-05	0.00025263	LOC132599473	8.86822	3.14864	0.000744703	0.00162085	up	yes
lbb00010	Metabolism	Carbohydrate metabolism	Glycolysis / Gluconeogenesis	1.87133e-05	0.00025263	LOC132628177	40.859	5.35258	0.0026494	0.0053635	up	yes
lbb00010	Metabolism	Carbohydrate metabolism	Glycolysis / Gluconeogenesis	1.87133e-05	0.00025263	LOC132600671	0.484097	-1.04663	0.0101251	0.0187659	down	yes
lbb00010	Metabolism	Carbohydrate metabolism	Glycolysis / Gluconeogenesis	1.87133e-05	0.00025263	LOC132621423	0.0744333	-3.74791	0.0119248	0.021845	down	yes
lbb00860	Metabolism	Metabolism of cofactors and vitamins	Porphyrin metabolism	4.40902e-05	0.000501493	LOC132609007	8.64575	3.11199	0	0	up	yes
lbb00860	Metabolism	Metabolism of cofactors and vitamins	Porphyrin metabolism	4.40902e-05	0.000501493	LOC132598535	0.177431	-2.49467	0	0	down	yes
lbb00860	Metabolism	Metabolism of cofactors and vitamins	Porphyrin metabolism	4.40902e-05	0.000501493	LOC132607602	5.42988	2.44092	1e-302	1e-300	up	yes
lbb00860	Metabolism	Metabolism of cofactors and vitamins	Porphyrin metabolism	4.40902e-05	0.000501493	LOC132627192	29.2479	4.87026	6.48216e-232	3.88906e-230	up	yes
lbb00860	Metabolism	Metabolism of cofactors and vitamins	Porphyrin metabolism	4.40902e-05	0.000501493	LOC132616645	5.0311	2.33087	8.25414e-219	4.66387e-217	up	yes
lbb00860	Metabolism	Metabolism of cofactors and vitamins	Porphyrin metabolism	4.40902e-05	0.000501493	LOC132633159	7.4969	2.90629	6.60585e-200	3.26317e-198	up	yes
lbb00860	Metabolism	Metabolism of cofactors and vitamins	Porphyrin metabolism	4.40902e-05	0.000501493	LOC132609766	49.0109	5.61503	3.21026e-190	1.48573e-188	up	yes
lbb00860	Metabolism	Metabolism of cofactors and vitamins	Porphyrin metabolism	4.40902e-05	0.000501493	LOC132628742	13.0675	3.70791	1.44273e-162	5.53573e-161	up	yes
lbb00860	Metabolism	Metabolism of cofactors and vitamins	Porphyrin metabolism	4.40902e-05	0.000501493	LOC132614032	5.16357	2.36837	5.87283e-158	2.17499e-156	up	yes
lbb00860	Metabolism	Metabolism of cofactors and vitamins	Porphyrin metabolism	4.40902e-05	0.000501493	LOC132599379	9.13276	3.19105	3.10367e-140	9.91432e-139	up	yes
lbb00860	Metabolism	Metabolism of cofactors and vitamins	Porphyrin metabolism	4.40902e-05	0.000501493	LOC132632936	3.29354	1.71964	1.9951e-131	5.86757e-130	up	yes
lbb00860	Metabolism	Metabolism of cofactors and vitamins	Porphyrin metabolism	4.40902e-05	0.000501493	LOC132642467	6.0623	2.59987	8.55284e-131	2.50201e-129	up	yes
lbb00860	Metabolism	Metabolism of cofactors and vitamins	Porphyrin metabolism	4.40902e-05	0.000501493	LOC132614258	3.82498	1.93545	2.34738e-123	6.40685e-122	up	yes
lbb00860	Metabolism	Metabolism of cofactors and vitamins	Porphyrin metabolism	4.40902e-05	0.000501493	LOC132603465	2.434	1.28333	9.71832e-115	2.47061e-113	up	yes
lbb00860	Metabolism	Metabolism of cofactors and vitamins	Porphyrin metabolism	4.40902e-05	0.000501493	LOC132614578	4.96087	2.31059	2.61375e-99	5.76526e-98	up	yes
lbb00860	Metabolism	Metabolism of cofactors and vitamins	Porphyrin metabolism	4.40902e-05	0.000501493	LOC132609451	3.94083	1.9785	1.97853e-97	4.26716e-96	up	yes
lbb00860	Metabolism	Metabolism of cofactors and vitamins	Porphyrin metabolism	4.40902e-05	0.000501493	LOC132627004	7.79177	2.96195	5.58894e-92	1.14478e-90	up	yes
lbb00860	Metabolism	Metabolism of cofactors and vitamins	Porphyrin metabolism	4.40902e-05	0.000501493	LOC132608726	3.57014	1.83598	1.38466e-83	2.56546e-82	up	yes
lbb00860	Metabolism	Metabolism of cofactors and vitamins	Porphyrin metabolism	4.40902e-05	0.000501493	LOC132630944	3.25439	1.70239	2.45027e-83	4.52204e-82	up	yes
lbb00860	Metabolism	Metabolism of cofactors and vitamins	Porphyrin metabolism	4.40902e-05	0.000501493	LOC132609011	4.04416	2.01584	1.72665e-70	2.71962e-69	up	yes
lbb00860	Metabolism	Metabolism of cofactors and vitamins	Porphyrin metabolism	4.40902e-05	0.000501493	LOC132644882	2.04862	1.03466	8.05864e-69	1.24494e-67	up	yes
lbb00860	Metabolism	Metabolism of cofactors and vitamins	Porphyrin metabolism	4.40902e-05	0.000501493	LOC132636262	2.43576	1.28437	2.17024e-66	3.22439e-65	up	yes
lbb00860	Metabolism	Metabolism of cofactors and vitamins	Porphyrin metabolism	4.40902e-05	0.000501493	LOC132621568	2.35263	1.23428	1.07196e-64	1.55894e-63	up	yes
lbb00860	Metabolism	Metabolism of cofactors and vitamins	Porphyrin metabolism	4.40902e-05	0.000501493	LOC132641638	0.354477	-1.49624	8.92756e-58	1.16901e-56	down	yes
lbb00860	Metabolism	Metabolism of cofactors and vitamins	Porphyrin metabolism	4.40902e-05	0.000501493	LOC132626823	3.34266	1.741	5.29886e-52	6.30324e-51	up	yes
lbb00860	Metabolism	Metabolism of cofactors and vitamins	Porphyrin metabolism	4.40902e-05	0.000501493	LOC132614428	13.3206	3.73558	1.35141e-41	1.34158e-40	up	yes
lbb00860	Metabolism	Metabolism of cofactors and vitamins	Porphyrin metabolism	4.40902e-05	0.000501493	LOC132616677	2.37237	1.24633	1.55186e-41	1.53918e-40	up	yes
lbb00860	Metabolism	Metabolism of cofactors and vitamins	Porphyrin metabolism	4.40902e-05	0.000501493	LOC132611215	0.245956	-2.02353	9.50878e-39	8.88365e-38	down	yes
lbb00860	Metabolism	Metabolism of cofactors and vitamins	Porphyrin metabolism	4.40902e-05	0.000501493	LOC132635606	2.06982	1.0495	1.44712e-37	1.32095e-36	up	yes
lbb00860	Metabolism	Metabolism of cofactors and vitamins	Porphyrin metabolism	4.40902e-05	0.000501493	LOC132636421	0.484198	-1.04633	1.40896e-33	1.17022e-32	down	yes
lbb00860	Metabolism	Metabolism of cofactors and vitamins	Porphyrin metabolism	4.40902e-05	0.000501493	LOC132600484	0.461361	-1.11603	2.71226e-33	2.23636e-32	down	yes
lbb00860	Metabolism	Metabolism of cofactors and vitamins	Porphyrin metabolism	4.40902e-05	0.000501493	LOC132604293	2.08338	1.05893	2.88923e-29	2.17371e-28	up	yes
lbb00860	Metabolism	Metabolism of cofactors and vitamins	Porphyrin metabolism	4.40902e-05	0.000501493	LOC132603860	5.24863	2.39194	1.23313e-20	7.19303e-20	up	yes
lbb00860	Metabolism	Metabolism of cofactors and vitamins	Porphyrin metabolism	4.40902e-05	0.000501493	LOC132636469	47143.5	15.5248	3.84166e-20	2.19739e-19	up	yes
lbb00860	Metabolism	Metabolism of cofactors and vitamins	Porphyrin metabolism	4.40902e-05	0.000501493	LOC132604280	2.94941	1.56043	4.59781e-10	1.66632e-09	up	yes
lbb00860	Metabolism	Metabolism of cofactors and vitamins	Porphyrin metabolism	4.40902e-05	0.000501493	LOC132626409	2.9357	1.5537	5.6334e-10	2.03182e-09	up	yes
lbb00860	Metabolism	Metabolism of cofactors and vitamins	Porphyrin metabolism	4.40902e-05	0.000501493	LOC132616855	6.57528	2.71705	7.89258e-08	2.47026e-07	up	yes
lbb00860	Metabolism	Metabolism of cofactors and vitamins	Porphyrin metabolism	4.40902e-05	0.000501493	LOC132636485	0.139207	-2.84469	0.0254037	0.0440987	down	yes
lbb00942	Metabolism	Biosynthesis of other secondary metabolites	Anthocyanin biosynthesis	4.45771e-05	0.000501493	LOC132630837	41.0161	5.35812	1.30853e-57	1.7087e-56	up	yes
lbb00942	Metabolism	Biosynthesis of other secondary metabolites	Anthocyanin biosynthesis	4.45771e-05	0.000501493	LOC132621173	12.4887	3.64255	1.6095e-21	9.67048e-21	up	yes
lbb00942	Metabolism	Biosynthesis of other secondary metabolites	Anthocyanin biosynthesis	4.45771e-05	0.000501493	LOC132630880	3.11838	1.6408	3.2023e-18	1.70545e-17	up	yes
lbb00942	Metabolism	Biosynthesis of other secondary metabolites	Anthocyanin biosynthesis	4.45771e-05	0.000501493	LOC132615515	2.93637	1.55403	4.69255e-16	2.30355e-15	up	yes
lbb00942	Metabolism	Biosynthesis of other secondary metabolites	Anthocyanin biosynthesis	4.45771e-05	0.000501493	LOC132630854	5.12066	2.35633	1.38712e-14	6.39189e-14	up	yes
lbb00942	Metabolism	Biosynthesis of other secondary metabolites	Anthocyanin biosynthesis	4.45771e-05	0.000501493	LOC132617214	4084.91	11.9961	3.56135e-10	1.30199e-09	up	yes
lbb00942	Metabolism	Biosynthesis of other secondary metabolites	Anthocyanin biosynthesis	4.45771e-05	0.000501493	LOC132643715	0.000366446	-11.4141	7.59145e-07	2.21292e-06	down	yes
lbb00942	Metabolism	Biosynthesis of other secondary metabolites	Anthocyanin biosynthesis	4.45771e-05	0.000501493	LOC132609141	1838.88	10.8446	0.00725223	0.0137297	up	yes
lbb02010	Environmental Information Processing	Membrane transport	ABC transporters	0.000131887	0.0013696	LOC132632845	6.6773	2.73927	0	0	up	yes
lbb02010	Environmental Information Processing	Membrane transport	ABC transporters	0.000131887	0.0013696	LOC132598808	12.4354	3.63638	0	0	up	yes
lbb02010	Environmental Information Processing	Membrane transport	ABC transporters	0.000131887	0.0013696	LOC132627281	0.00474632	-7.71898	1.76423e-280	1.41991e-278	down	yes
lbb02010	Environmental Information Processing	Membrane transport	ABC transporters	0.000131887	0.0013696	LOC132610372	0.262494	-1.92964	1.93185e-242	1.2524e-240	down	yes
lbb02010	Environmental Information Processing	Membrane transport	ABC transporters	0.000131887	0.0013696	LOC132636250	3.6836	1.88112	2.09851e-151	7.39024e-150	up	yes
lbb02010	Environmental Information Processing	Membrane transport	ABC transporters	0.000131887	0.0013696	LOC132616633	6.16025	2.62299	3.67572e-150	1.2808e-148	up	yes
lbb02010	Environmental Information Processing	Membrane transport	ABC transporters	0.000131887	0.0013696	LOC132640275	3.92377	1.97224	3.86375e-142	1.25242e-140	up	yes
lbb02010	Environmental Information Processing	Membrane transport	ABC transporters	0.000131887	0.0013696	LOC132619127	5.05961	2.33903	1.25596e-126	3.54831e-125	up	yes
lbb02010	Environmental Information Processing	Membrane transport	ABC transporters	0.000131887	0.0013696	LOC132598501	9.21601	3.20414	8.67166e-120	2.29837e-118	up	yes
lbb02010	Environmental Information Processing	Membrane transport	ABC transporters	0.000131887	0.0013696	LOC132604711	0.250674	-1.99611	9.49123e-104	2.17797e-102	down	yes
lbb02010	Environmental Information Processing	Membrane transport	ABC transporters	0.000131887	0.0013696	LOC132622942	0.33162	-1.5924	1.36116e-88	2.66562e-87	down	yes
lbb02010	Environmental Information Processing	Membrane transport	ABC transporters	0.000131887	0.0013696	LOC132643829	0.338162	-1.56421	1.20132e-85	2.27823e-84	down	yes
lbb02010	Environmental Information Processing	Membrane transport	ABC transporters	0.000131887	0.0013696	LOC132631819	3.35076	1.74449	4.35959e-81	7.82262e-80	up	yes
lbb02010	Environmental Information Processing	Membrane transport	ABC transporters	0.000131887	0.0013696	LOC132608912	2.40822	1.26797	2.86043e-65	4.19318e-64	up	yes
lbb02010	Environmental Information Processing	Membrane transport	ABC transporters	0.000131887	0.0013696	LOC132600369	2.57292	1.3634	3.68407e-64	5.32022e-63	up	yes
lbb02010	Environmental Information Processing	Membrane transport	ABC transporters	0.000131887	0.0013696	LOC132633077	0.451469	-1.1473	1.17613e-59	1.59058e-58	down	yes
lbb02010	Environmental Information Processing	Membrane transport	ABC transporters	0.000131887	0.0013696	LOC132635271	0.404004	-1.30756	2.68197e-58	3.54708e-57	down	yes
lbb02010	Environmental Information Processing	Membrane transport	ABC transporters	0.000131887	0.0013696	LOC132613651	2.86301	1.51753	1.34247e-56	1.72235e-55	up	yes
lbb02010	Environmental Information Processing	Membrane transport	ABC transporters	0.000131887	0.0013696	LOC132641229	2.50207	1.32312	3.24879e-55	4.06633e-54	up	yes
lbb02010	Environmental Information Processing	Membrane transport	ABC transporters	0.000131887	0.0013696	LOC132625963	4.83053	2.27218	3.49604e-52	4.17525e-51	up	yes
lbb02010	Environmental Information Processing	Membrane transport	ABC transporters	0.000131887	0.0013696	LOC132643606	2.25762	1.17481	8.57522e-48	9.53386e-47	up	yes
lbb02010	Environmental Information Processing	Membrane transport	ABC transporters	0.000131887	0.0013696	LOC132604093	4.01486	2.00535	1.08811e-46	1.18579e-45	up	yes
lbb02010	Environmental Information Processing	Membrane transport	ABC transporters	0.000131887	0.0013696	LOC132640525	5.21505	2.38268	3.93256e-45	4.16319e-44	up	yes
lbb02010	Environmental Information Processing	Membrane transport	ABC transporters	0.000131887	0.0013696	LOC132631909	0.327993	-1.60826	5.58851e-32	4.48358e-31	down	yes
lbb02010	Environmental Information Processing	Membrane transport	ABC transporters	0.000131887	0.0013696	LOC132609840	2.0678	1.0481	1.34286e-26	9.4401e-26	up	yes
lbb02010	Environmental Information Processing	Membrane transport	ABC transporters	0.000131887	0.0013696	LOC132603711	3.18458	1.6711	2.44723e-23	1.56197e-22	up	yes
lbb02010	Environmental Information Processing	Membrane transport	ABC transporters	0.000131887	0.0013696	LOC132600756	14.7262	3.88031	5.90198e-23	3.71809e-22	up	yes
lbb02010	Environmental Information Processing	Membrane transport	ABC transporters	0.000131887	0.0013696	LOC132633108	4.38013	2.13098	5.16698e-22	3.16209e-21	up	yes
lbb02010	Environmental Information Processing	Membrane transport	ABC transporters	0.000131887	0.0013696	LOC132632661	2.77532	1.47266	7.20372e-21	4.23119e-20	up	yes
lbb02010	Environmental Information Processing	Membrane transport	ABC transporters	0.000131887	0.0013696	LOC132600541	4.00147	2.00053	7.67923e-19	4.2051e-18	up	yes
lbb02010	Environmental Information Processing	Membrane transport	ABC transporters	0.000131887	0.0013696	LOC132632663	8.92881e-05	-13.4512	3.20514e-17	1.64561e-16	down	yes
lbb02010	Environmental Information Processing	Membrane transport	ABC transporters	0.000131887	0.0013696	LOC132640526	2.64952	1.40573	1.57744e-16	7.88674e-16	up	yes
lbb02010	Environmental Information Processing	Membrane transport	ABC transporters	0.000131887	0.0013696	LOC132617250	0.336853	-1.56981	2.01406e-16	1.00105e-15	down	yes
lbb02010	Environmental Information Processing	Membrane transport	ABC transporters	0.000131887	0.0013696	LOC132600384	23.4152	4.54938	9.58733e-16	4.64352e-15	up	yes
lbb02010	Environmental Information Processing	Membrane transport	ABC transporters	0.000131887	0.0013696	LOC132615697	114.272	6.83633	1.81632e-15	8.70007e-15	up	yes
lbb02010	Environmental Information Processing	Membrane transport	ABC transporters	0.000131887	0.0013696	LOC132598499	5447.06	12.4113	3.54889e-15	1.68087e-14	up	yes
lbb02010	Environmental Information Processing	Membrane transport	ABC transporters	0.000131887	0.0013696	LOC132639514	3.65704	1.87068	5.24782e-14	2.3557e-13	up	yes
lbb02010	Environmental Information Processing	Membrane transport	ABC transporters	0.000131887	0.0013696	LOC132615402	0.199763	-2.32364	9.599e-13	4.06035e-12	down	yes
lbb02010	Environmental Information Processing	Membrane transport	ABC transporters	0.000131887	0.0013696	LOC132617289	9.78518e-05	-13.319	1.63748e-12	6.84141e-12	down	yes
lbb02010	Environmental Information Processing	Membrane transport	ABC transporters	0.000131887	0.0013696	LOC132630825	2.32696	1.21845	2.01741e-11	7.96298e-11	up	yes
lbb02010	Environmental Information Processing	Membrane transport	ABC transporters	0.000131887	0.0013696	LOC132609628	0.33784	-1.56559	5.88633e-11	2.26225e-10	down	yes
lbb02010	Environmental Information Processing	Membrane transport	ABC transporters	0.000131887	0.0013696	LOC132635310	0.494327	-1.01646	6.60273e-11	2.52699e-10	down	yes
lbb02010	Environmental Information Processing	Membrane transport	ABC transporters	0.000131887	0.0013696	LOC132627402	0.0214297	-5.54424	1.95888e-10	7.28165e-10	down	yes
lbb02010	Environmental Information Processing	Membrane transport	ABC transporters	0.000131887	0.0013696	LOC132626990	2.47447	1.30712	3.98942e-10	1.45205e-09	up	yes
lbb02010	Environmental Information Processing	Membrane transport	ABC transporters	0.000131887	0.0013696	LOC132640276	3.1136	1.63858	4.06296e-07	1.20892e-06	up	yes
lbb02010	Environmental Information Processing	Membrane transport	ABC transporters	0.000131887	0.0013696	LOC132642629	0.136133	-2.87691	6.01671e-07	1.76951e-06	down	yes
lbb02010	Environmental Information Processing	Membrane transport	ABC transporters	0.000131887	0.0013696	LOC132617287	0.025809	-5.27598	1.34204e-06	3.82887e-06	down	yes
lbb02010	Environmental Information Processing	Membrane transport	ABC transporters	0.000131887	0.0013696	LOC132630160	2.36702	1.24307	1.7331e-05	4.48119e-05	up	yes
lbb02010	Environmental Information Processing	Membrane transport	ABC transporters	0.000131887	0.0013696	LOC132633509	0.401186	-1.31766	1.90198e-05	4.89904e-05	down	yes
lbb02010	Environmental Information Processing	Membrane transport	ABC transporters	0.000131887	0.0013696	LOC132624133	0.00111093	-9.81402	4.14738e-05	0.000103155	down	yes
lbb02010	Environmental Information Processing	Membrane transport	ABC transporters	0.000131887	0.0013696	LOC132644632	2.32901	1.21971	0.000127382	0.000300776	up	yes
lbb02010	Environmental Information Processing	Membrane transport	ABC transporters	0.000131887	0.0013696	LOC132604774	8.48099	3.08423	0.00016989	0.000395933	up	yes
lbb02010	Environmental Information Processing	Membrane transport	ABC transporters	0.000131887	0.0013696	LOC132642440	0.084211	-3.56985	0.000362523	0.000815052	down	yes
lbb02010	Environmental Information Processing	Membrane transport	ABC transporters	0.000131887	0.0013696	LOC132598809	3.08848	1.6269	0.000672434	0.00146996	up	yes
lbb02010	Environmental Information Processing	Membrane transport	ABC transporters	0.000131887	0.0013696	LOC132621113	2.08285	1.05856	0.000891079	0.00192169	up	yes
lbb02010	Environmental Information Processing	Membrane transport	ABC transporters	0.000131887	0.0013696	LOC132622649	0.126986	-2.97726	0.000921156	0.00198409	down	yes
lbb02010	Environmental Information Processing	Membrane transport	ABC transporters	0.000131887	0.0013696	LOC132600761	8.00142	3.00026	0.00120093	0.00254992	up	yes
lbb02010	Environmental Information Processing	Membrane transport	ABC transporters	0.000131887	0.0013696	LOC132611233	2.45312	1.29462	0.00277258	0.00559535	up	yes
lbb02010	Environmental Information Processing	Membrane transport	ABC transporters	0.000131887	0.0013696	LOC132640272	2.77094	1.47038	0.00971796	0.0180641	up	yes
lbb02010	Environmental Information Processing	Membrane transport	ABC transporters	0.000131887	0.0013696	LOC132620265	0.483249	-1.04916	0.0118413	0.0217047	down	yes
lbb02010	Environmental Information Processing	Membrane transport	ABC transporters	0.000131887	0.0013696	LOC132638600	0.0735609	-3.76492	0.0136056	0.0246774	down	yes
lbb00904	Metabolism	Metabolism of terpenoids and polyketides	Diterpenoid biosynthesis	0.000358951	0.00346132	LOC132635262	235.404	7.879	0	0	up	yes
lbb00904	Metabolism	Metabolism of terpenoids and polyketides	Diterpenoid biosynthesis	0.000358951	0.00346132	LOC132604565	28.2166	4.81847	0	0	up	yes
lbb00904	Metabolism	Metabolism of terpenoids and polyketides	Diterpenoid biosynthesis	0.000358951	0.00346132	LOC132638208	177.664	7.47301	0	0	up	yes
lbb00904	Metabolism	Metabolism of terpenoids and polyketides	Diterpenoid biosynthesis	0.000358951	0.00346132	LOC132623909	11.455	3.51791	1.1785e-83	2.18595e-82	up	yes
lbb00904	Metabolism	Metabolism of terpenoids and polyketides	Diterpenoid biosynthesis	0.000358951	0.00346132	LOC132610493	4.55026	2.18595	4.10936e-78	7.10696e-77	up	yes
lbb00904	Metabolism	Metabolism of terpenoids and polyketides	Diterpenoid biosynthesis	0.000358951	0.00346132	LOC132599102	0.150207	-2.73498	4.41493e-78	7.63142e-77	down	yes
lbb00904	Metabolism	Metabolism of terpenoids and polyketides	Diterpenoid biosynthesis	0.000358951	0.00346132	LOC132638315	36.4987	5.18977	7.70588e-69	1.191e-67	up	yes
lbb00904	Metabolism	Metabolism of terpenoids and polyketides	Diterpenoid biosynthesis	0.000358951	0.00346132	LOC132622171	0.333809	-1.5829	1.74005e-61	2.41557e-60	down	yes
lbb00904	Metabolism	Metabolism of terpenoids and polyketides	Diterpenoid biosynthesis	0.000358951	0.00346132	LOC132606264	0.100147	-3.31981	1.38368e-36	1.23402e-35	down	yes
lbb00904	Metabolism	Metabolism of terpenoids and polyketides	Diterpenoid biosynthesis	0.000358951	0.00346132	LOC132644704	0.179783	-2.47567	1.64006e-35	1.42342e-34	down	yes
lbb00904	Metabolism	Metabolism of terpenoids and polyketides	Diterpenoid biosynthesis	0.000358951	0.00346132	LOC132638200	327700	18.322	7.08694e-30	5.40921e-29	up	yes
lbb00904	Metabolism	Metabolism of terpenoids and polyketides	Diterpenoid biosynthesis	0.000358951	0.00346132	LOC132640373	0.314295	-1.66981	1.24207e-29	9.42638e-29	down	yes
lbb00904	Metabolism	Metabolism of terpenoids and polyketides	Diterpenoid biosynthesis	0.000358951	0.00346132	LOC132611749	4.2946	2.10252	1.72788e-26	1.21028e-25	up	yes
lbb00904	Metabolism	Metabolism of terpenoids and polyketides	Diterpenoid biosynthesis	0.000358951	0.00346132	LOC132611071	7.48449	2.9039	7.05735e-25	4.71033e-24	up	yes
lbb00904	Metabolism	Metabolism of terpenoids and polyketides	Diterpenoid biosynthesis	0.000358951	0.00346132	LOC132638207	4.6938	2.23076	9.06961e-22	5.49438e-21	up	yes
lbb00904	Metabolism	Metabolism of terpenoids and polyketides	Diterpenoid biosynthesis	0.000358951	0.00346132	LOC132615234	28.4694	4.83134	2.5786e-20	1.48522e-19	up	yes
lbb00904	Metabolism	Metabolism of terpenoids and polyketides	Diterpenoid biosynthesis	0.000358951	0.00346132	LOC132617976	0.16108	-2.63415	1.94912e-15	9.32265e-15	down	yes
lbb00904	Metabolism	Metabolism of terpenoids and polyketides	Diterpenoid biosynthesis	0.000358951	0.00346132	LOC132639052	30.464	4.92904	5.45909e-14	2.44688e-13	up	yes
lbb00904	Metabolism	Metabolism of terpenoids and polyketides	Diterpenoid biosynthesis	0.000358951	0.00346132	LOC132602861	54.8511	5.77745	6.76349e-14	3.01882e-13	up	yes
lbb00904	Metabolism	Metabolism of terpenoids and polyketides	Diterpenoid biosynthesis	0.000358951	0.00346132	LOC132627062	0.00923938	-6.75799	1.72728e-12	7.20658e-12	down	yes
lbb00904	Metabolism	Metabolism of terpenoids and polyketides	Diterpenoid biosynthesis	0.000358951	0.00346132	LOC132628073	10270.2	13.3262	6.57242e-12	2.66433e-11	up	yes
lbb00904	Metabolism	Metabolism of terpenoids and polyketides	Diterpenoid biosynthesis	0.000358951	0.00346132	LOC132645809	0.406645	-1.29816	1.46211e-10	5.4826e-10	down	yes
lbb00904	Metabolism	Metabolism of terpenoids and polyketides	Diterpenoid biosynthesis	0.000358951	0.00346132	LOC132635481	2.08417	1.05947	1.55272e-10	5.80979e-10	up	yes
lbb00904	Metabolism	Metabolism of terpenoids and polyketides	Diterpenoid biosynthesis	0.000358951	0.00346132	LOC132629488	5300.81	12.372	1.95569e-08	6.38633e-08	up	yes
lbb00904	Metabolism	Metabolism of terpenoids and polyketides	Diterpenoid biosynthesis	0.000358951	0.00346132	LOC132623701	0.0125108	-6.32069	2.73361e-08	8.8275e-08	down	yes
lbb00904	Metabolism	Metabolism of terpenoids and polyketides	Diterpenoid biosynthesis	0.000358951	0.00346132	LOC132623627	3.57843	1.83932	1.8641e-07	5.68956e-07	up	yes
lbb00904	Metabolism	Metabolism of terpenoids and polyketides	Diterpenoid biosynthesis	0.000358951	0.00346132	LOC132618871	0.0132223	-6.24089	3.67959e-07	1.09891e-06	down	yes
lbb00904	Metabolism	Metabolism of terpenoids and polyketides	Diterpenoid biosynthesis	0.000358951	0.00346132	LOC132599883	0.000204523	-12.2555	7.2762e-07	2.12497e-06	down	yes
lbb00904	Metabolism	Metabolism of terpenoids and polyketides	Diterpenoid biosynthesis	0.000358951	0.00346132	LOC132637245	5.57317	2.4785	2.04116e-06	5.73424e-06	up	yes
lbb00904	Metabolism	Metabolism of terpenoids and polyketides	Diterpenoid biosynthesis	0.000358951	0.00346132	LOC132638238	3082	11.5896	3.79191e-06	1.03968e-05	up	yes
lbb00904	Metabolism	Metabolism of terpenoids and polyketides	Diterpenoid biosynthesis	0.000358951	0.00346132	LOC132611328	0.000503682	-10.9552	1.66062e-05	4.29985e-05	down	yes
lbb00904	Metabolism	Metabolism of terpenoids and polyketides	Diterpenoid biosynthesis	0.000358951	0.00346132	LOC132603251	7.33562	2.87492	3.08449e-05	7.77913e-05	up	yes
lbb00904	Metabolism	Metabolism of terpenoids and polyketides	Diterpenoid biosynthesis	0.000358951	0.00346132	LOC132609369	7.99455	2.99902	0.000174969	0.000406966	up	yes
lbb00904	Metabolism	Metabolism of terpenoids and polyketides	Diterpenoid biosynthesis	0.000358951	0.00346132	LOC132609618	24.3498	4.60584	0.000224604	0.000516623	up	yes
lbb00904	Metabolism	Metabolism of terpenoids and polyketides	Diterpenoid biosynthesis	0.000358951	0.00346132	LOC132600009	1500.38	10.5511	0.00038065	0.000854235	up	yes
lbb00904	Metabolism	Metabolism of terpenoids and polyketides	Diterpenoid biosynthesis	0.000358951	0.00346132	LOC132629289	2.68384	1.4243	0.000989668	0.0021221	up	yes
lbb00904	Metabolism	Metabolism of terpenoids and polyketides	Diterpenoid biosynthesis	0.000358951	0.00346132	LOC132633311	4.19122	2.06737	0.00112927	0.00240503	up	yes
lbb00904	Metabolism	Metabolism of terpenoids and polyketides	Diterpenoid biosynthesis	0.000358951	0.00346132	LOC132631622	0.332119	-1.59023	0.00156676	0.00327962	down	yes
lbb00904	Metabolism	Metabolism of terpenoids and polyketides	Diterpenoid biosynthesis	0.000358951	0.00346132	LOC132617863	1099.51	10.1026	0.00170316	0.0035416	up	yes
lbb00904	Metabolism	Metabolism of terpenoids and polyketides	Diterpenoid biosynthesis	0.000358951	0.00346132	LOC132625764	0.369122	-1.43783	0.0028899	0.00581753	down	yes
lbb00904	Metabolism	Metabolism of terpenoids and polyketides	Diterpenoid biosynthesis	0.000358951	0.00346132	LOC132645157	14.7333	3.88101	0.00392832	0.00774862	up	yes
lbb00904	Metabolism	Metabolism of terpenoids and polyketides	Diterpenoid biosynthesis	0.000358951	0.00346132	LOC132609747	0.0942717	-3.40703	0.00882992	0.0165073	down	yes
lbb00904	Metabolism	Metabolism of terpenoids and polyketides	Diterpenoid biosynthesis	0.000358951	0.00346132	LOC132640323	10.88	3.44361	0.010299	0.0190635	up	yes
lbb00904	Metabolism	Metabolism of terpenoids and polyketides	Diterpenoid biosynthesis	0.000358951	0.00346132	LOC132636906	6.81935	2.76963	0.015834	0.0284333	up	yes
lbb00904	Metabolism	Metabolism of terpenoids and polyketides	Diterpenoid biosynthesis	0.000358951	0.00346132	LOC132624400	0.363521	-1.45989	0.0223768	0.0392468	down	yes
lbb00904	Metabolism	Metabolism of terpenoids and polyketides	Diterpenoid biosynthesis	0.000358951	0.00346132	LOC132631802	2.00276	1.00199	0.0259778	0.0450053	up	yes
lbb00073	Metabolism	Lipid metabolism	Cutin, suberine and wax biosynthesis	0.000509971	0.00458974	LOC132645445	18.4734	4.20738	0	0	up	yes
lbb00073	Metabolism	Lipid metabolism	Cutin, suberine and wax biosynthesis	0.000509971	0.00458974	LOC132645443	15.5634	3.96009	0	0	up	yes
lbb00073	Metabolism	Lipid metabolism	Cutin, suberine and wax biosynthesis	0.000509971	0.00458974	LOC132645442	8.93835	3.16001	2.09319e-205	1.06921e-203	up	yes
lbb00073	Metabolism	Lipid metabolism	Cutin, suberine and wax biosynthesis	0.000509971	0.00458974	LOC132644601	0.0118132	-6.40346	9.61561e-124	2.63098e-122	down	yes
lbb00073	Metabolism	Lipid metabolism	Cutin, suberine and wax biosynthesis	0.000509971	0.00458974	LOC132600573	0.049293	-4.34247	9.86953e-92	2.01158e-90	down	yes
lbb00073	Metabolism	Lipid metabolism	Cutin, suberine and wax biosynthesis	0.000509971	0.00458974	LOC132644598	0.00790366	-6.98326	4.52347e-91	9.12381e-90	down	yes
lbb00073	Metabolism	Lipid metabolism	Cutin, suberine and wax biosynthesis	0.000509971	0.00458974	LOC132645446	13.1976	3.7222	2.1134e-70	3.3256e-69	up	yes
lbb00073	Metabolism	Lipid metabolism	Cutin, suberine and wax biosynthesis	0.000509971	0.00458974	LOC132626276	10.5361	3.39727	3.62162e-63	5.1578e-62	up	yes
lbb00073	Metabolism	Lipid metabolism	Cutin, suberine and wax biosynthesis	0.000509971	0.00458974	LOC132607580	2.85088	1.51141	2.13067e-61	2.9504e-60	up	yes
lbb00073	Metabolism	Lipid metabolism	Cutin, suberine and wax biosynthesis	0.000509971	0.00458974	LOC132610662	0.312884	-1.6763	1.89051e-60	2.58529e-59	down	yes
lbb00073	Metabolism	Lipid metabolism	Cutin, suberine and wax biosynthesis	0.000509971	0.00458974	LOC132599026	0.398185	-1.32849	3.53227e-59	4.74197e-58	down	yes
lbb00073	Metabolism	Lipid metabolism	Cutin, suberine and wax biosynthesis	0.000509971	0.00458974	LOC132635496	2.35353	1.23483	1.15049e-56	1.47835e-55	up	yes
lbb00073	Metabolism	Lipid metabolism	Cutin, suberine and wax biosynthesis	0.000509971	0.00458974	LOC132602794	0.242322	-2.04501	1.32409e-44	1.38838e-43	down	yes
lbb00073	Metabolism	Lipid metabolism	Cutin, suberine and wax biosynthesis	0.000509971	0.00458974	LOC132643576	0.00106895	-9.86959	1.23857e-35	1.07809e-34	down	yes
lbb00073	Metabolism	Lipid metabolism	Cutin, suberine and wax biosynthesis	0.000509971	0.00458974	LOC132614063	3.09407	1.6295	4.84951e-31	3.80557e-30	up	yes
lbb00073	Metabolism	Lipid metabolism	Cutin, suberine and wax biosynthesis	0.000509971	0.00458974	LOC132604304	2.19626	1.13505	1.66453e-25	1.13203e-24	up	yes
lbb00073	Metabolism	Lipid metabolism	Cutin, suberine and wax biosynthesis	0.000509971	0.00458974	LOC132615885	0.0267141	-5.22626	3.17375e-22	1.95716e-21	down	yes
lbb00073	Metabolism	Lipid metabolism	Cutin, suberine and wax biosynthesis	0.000509971	0.00458974	LOC132645437	2.79402e-05	-15.1273	5.41427e-19	2.98015e-18	down	yes
lbb00073	Metabolism	Lipid metabolism	Cutin, suberine and wax biosynthesis	0.000509971	0.00458974	LOC132600571	23.4754	4.55308	2.09152e-17	1.08294e-16	up	yes
lbb00073	Metabolism	Lipid metabolism	Cutin, suberine and wax biosynthesis	0.000509971	0.00458974	LOC132615802	0.0737152	-3.76189	1.26519e-16	6.34477e-16	down	yes
lbb00073	Metabolism	Lipid metabolism	Cutin, suberine and wax biosynthesis	0.000509971	0.00458974	LOC132607341	4.17971	2.0634	1.68825e-15	8.10311e-15	up	yes
lbb00073	Metabolism	Lipid metabolism	Cutin, suberine and wax biosynthesis	0.000509971	0.00458974	LOC132604333	0.000622471	-10.6497	7.20876e-13	3.06184e-12	down	yes
lbb00073	Metabolism	Lipid metabolism	Cutin, suberine and wax biosynthesis	0.000509971	0.00458974	LOC132611441	2.57996	1.36735	5.08243e-11	1.96221e-10	up	yes
lbb00073	Metabolism	Lipid metabolism	Cutin, suberine and wax biosynthesis	0.000509971	0.00458974	LOC132645444	15599.9	13.9292	8.95923e-11	3.40164e-10	up	yes
lbb00073	Metabolism	Lipid metabolism	Cutin, suberine and wax biosynthesis	0.000509971	0.00458974	LOC132625872	4.03818	2.01371	9.44374e-11	3.58189e-10	up	yes
lbb00073	Metabolism	Lipid metabolism	Cutin, suberine and wax biosynthesis	0.000509971	0.00458974	LOC132615610	0.0116273	-6.42634	5.85743e-10	2.10985e-09	down	yes
lbb00073	Metabolism	Lipid metabolism	Cutin, suberine and wax biosynthesis	0.000509971	0.00458974	LOC132615702	10.0602	3.33058	1.04669e-09	3.70586e-09	up	yes
lbb00073	Metabolism	Lipid metabolism	Cutin, suberine and wax biosynthesis	0.000509971	0.00458974	LOC132639729	3030.08	11.5651	7.72503e-07	2.24967e-06	up	yes
lbb00073	Metabolism	Lipid metabolism	Cutin, suberine and wax biosynthesis	0.000509971	0.00458974	LOC132609031	9.98742	3.32011	2.60229e-06	7.25195e-06	up	yes
lbb00073	Metabolism	Lipid metabolism	Cutin, suberine and wax biosynthesis	0.000509971	0.00458974	LOC132626515	0.00186126	-9.0695	2.93111e-06	8.12574e-06	down	yes
lbb00073	Metabolism	Lipid metabolism	Cutin, suberine and wax biosynthesis	0.000509971	0.00458974	LOC132636044	0.000593789	-10.7178	1.20312e-05	3.1529e-05	down	yes
lbb00073	Metabolism	Lipid metabolism	Cutin, suberine and wax biosynthesis	0.000509971	0.00458974	LOC132638183	0.227461	-2.13631	2.06392e-05	5.29796e-05	down	yes
lbb00073	Metabolism	Lipid metabolism	Cutin, suberine and wax biosynthesis	0.000509971	0.00458974	LOC132610295	1319.68	10.366	3.37864e-05	8.48401e-05	up	yes
lbb00073	Metabolism	Lipid metabolism	Cutin, suberine and wax biosynthesis	0.000509971	0.00458974	LOC132608972	0.0173121	-5.85208	4.58984e-05	0.00011368	down	yes
lbb00073	Metabolism	Lipid metabolism	Cutin, suberine and wax biosynthesis	0.000509971	0.00458974	LOC132615187	0.251642	-1.99056	0.000603174	0.00132514	down	yes
lbb00073	Metabolism	Lipid metabolism	Cutin, suberine and wax biosynthesis	0.000509971	0.00458974	LOC132645567	0.376407	-1.40963	0.000796891	0.00172839	down	yes
lbb00073	Metabolism	Lipid metabolism	Cutin, suberine and wax biosynthesis	0.000509971	0.00458974	LOC132607368	841.323	9.71652	0.00147128	0.00308994	up	yes
lbb00073	Metabolism	Lipid metabolism	Cutin, suberine and wax biosynthesis	0.000509971	0.00458974	LOC132614961	3.18323	1.67049	0.00150356	0.00315494	up	yes
lbb00073	Metabolism	Lipid metabolism	Cutin, suberine and wax biosynthesis	0.000509971	0.00458974	LOC132614195	0.00079762	-10.292	0.00152768	0.00320331	down	yes
lbb00073	Metabolism	Lipid metabolism	Cutin, suberine and wax biosynthesis	0.000509971	0.00458974	LOC132645623	0.293185	-1.77012	0.00526286	0.0101921	down	yes
lbb00073	Metabolism	Lipid metabolism	Cutin, suberine and wax biosynthesis	0.000509971	0.00458974	LOC132605274	8.50197	3.0878	0.00567312	0.0109283	up	yes
lbb00073	Metabolism	Lipid metabolism	Cutin, suberine and wax biosynthesis	0.000509971	0.00458974	LOC132600570	4.99944	2.32177	0.0138884	0.0251586	up	yes
lbb00073	Metabolism	Lipid metabolism	Cutin, suberine and wax biosynthesis	0.000509971	0.00458974	LOC132613327	0.00143627	-9.44346	0.0178062	0.0317261	down	yes
lbb00030	Metabolism	Carbohydrate metabolism	Pentose phosphate pathway	0.000905445	0.00763969	LOC132629888	0.123644	-3.01574	0	0	down	yes
lbb00030	Metabolism	Carbohydrate metabolism	Pentose phosphate pathway	0.000905445	0.00763969	LOC132602988	4.49598	2.16863	0	0	up	yes
lbb00030	Metabolism	Carbohydrate metabolism	Pentose phosphate pathway	0.000905445	0.00763969	LOC132623810	5.52633	2.46632	0	0	up	yes
lbb00030	Metabolism	Carbohydrate metabolism	Pentose phosphate pathway	0.000905445	0.00763969	LOC132630619	14.9081	3.89803	0	0	up	yes
lbb00030	Metabolism	Carbohydrate metabolism	Pentose phosphate pathway	0.000905445	0.00763969	LOC132627320	10.4761	3.38903	0	0	up	yes
lbb00030	Metabolism	Carbohydrate metabolism	Pentose phosphate pathway	0.000905445	0.00763969	LOC132607170	0.160541	-2.63898	0	0	down	yes
lbb00030	Metabolism	Carbohydrate metabolism	Pentose phosphate pathway	0.000905445	0.00763969	LOC132635327	11.484	3.52155	0	0	up	yes
lbb00030	Metabolism	Carbohydrate metabolism	Pentose phosphate pathway	0.000905445	0.00763969	LOC132622210	11.392	3.50995	0	0	up	yes
lbb00030	Metabolism	Carbohydrate metabolism	Pentose phosphate pathway	0.000905445	0.00763969	LOC132628269	0.168239	-2.57141	1.12277e-233	6.84828e-232	down	yes
lbb00030	Metabolism	Carbohydrate metabolism	Pentose phosphate pathway	0.000905445	0.00763969	LOC132616658	237.625	7.89254	2.09489e-225	1.22133e-223	up	yes
lbb00030	Metabolism	Carbohydrate metabolism	Pentose phosphate pathway	0.000905445	0.00763969	LOC132603191	10.2659	3.35979	3.06798e-213	1.67889e-211	up	yes
lbb00030	Metabolism	Carbohydrate metabolism	Pentose phosphate pathway	0.000905445	0.00763969	LOC132617959	5.52119	2.46498	4.56378e-204	2.30975e-202	up	yes
lbb00030	Metabolism	Carbohydrate metabolism	Pentose phosphate pathway	0.000905445	0.00763969	LOC132599231	5.14131	2.36214	8.15138e-187	3.66457e-185	up	yes
lbb00030	Metabolism	Carbohydrate metabolism	Pentose phosphate pathway	0.000905445	0.00763969	LOC132626862	0.229936	-2.1207	2.76648e-148	9.46975e-147	down	yes
lbb00030	Metabolism	Carbohydrate metabolism	Pentose phosphate pathway	0.000905445	0.00763969	LOC132604218	0.250266	-1.99847	3.02575e-144	1.00245e-142	down	yes
lbb00030	Metabolism	Carbohydrate metabolism	Pentose phosphate pathway	0.000905445	0.00763969	LOC132641947	0.227817	-2.13405	1.44814e-139	4.59919e-138	down	yes
lbb00030	Metabolism	Carbohydrate metabolism	Pentose phosphate pathway	0.000905445	0.00763969	LOC132632923	3.06462	1.61571	8.6938e-135	2.62709e-133	up	yes
lbb00030	Metabolism	Carbohydrate metabolism	Pentose phosphate pathway	0.000905445	0.00763969	LOC132640192	8.3911	3.06886	1.69569e-131	4.99593e-130	up	yes
lbb00030	Metabolism	Carbohydrate metabolism	Pentose phosphate pathway	0.000905445	0.00763969	LOC132606824	111.47	6.80052	1.36991e-118	3.5962e-117	up	yes
lbb00030	Metabolism	Carbohydrate metabolism	Pentose phosphate pathway	0.000905445	0.00763969	LOC132640193	6.83987	2.77397	3.89556e-115	9.96479e-114	up	yes
lbb00030	Metabolism	Carbohydrate metabolism	Pentose phosphate pathway	0.000905445	0.00763969	LOC132640194	6.54953	2.71139	7.14547e-115	1.81934e-113	up	yes
lbb00030	Metabolism	Carbohydrate metabolism	Pentose phosphate pathway	0.000905445	0.00763969	LOC132642000	0.141789	-2.81818	8.42973e-114	2.12826e-112	down	yes
lbb00030	Metabolism	Carbohydrate metabolism	Pentose phosphate pathway	0.000905445	0.00763969	LOC132645274	3.70887	1.89098	1.56196e-107	3.74031e-106	up	yes
lbb00030	Metabolism	Carbohydrate metabolism	Pentose phosphate pathway	0.000905445	0.00763969	LOC132641676	0.273326	-1.8713	9.46632e-97	2.02443e-95	down	yes
lbb00030	Metabolism	Carbohydrate metabolism	Pentose phosphate pathway	0.000905445	0.00763969	LOC132623625	14.01	3.80839	2.90461e-80	5.16414e-79	up	yes
lbb00030	Metabolism	Carbohydrate metabolism	Pentose phosphate pathway	0.000905445	0.00763969	LOC132613883	0.354158	-1.49754	3.18838e-78	5.52284e-77	down	yes
lbb00030	Metabolism	Carbohydrate metabolism	Pentose phosphate pathway	0.000905445	0.00763969	LOC132606825	13.2601	3.72902	4.15264e-75	6.94169e-74	up	yes
lbb00030	Metabolism	Carbohydrate metabolism	Pentose phosphate pathway	0.000905445	0.00763969	LOC132632137	0.354676	-1.49543	3.15947e-74	5.22588e-73	down	yes
lbb00030	Metabolism	Carbohydrate metabolism	Pentose phosphate pathway	0.000905445	0.00763969	LOC132603997	4.56059	2.18922	1.79538e-56	2.29895e-55	up	yes
lbb00030	Metabolism	Carbohydrate metabolism	Pentose phosphate pathway	0.000905445	0.00763969	LOC132616788	0.358089	-1.48161	2.0046e-56	2.56486e-55	down	yes
lbb00030	Metabolism	Carbohydrate metabolism	Pentose phosphate pathway	0.000905445	0.00763969	LOC132610712	2.22439	1.15341	5.03359e-47	5.52189e-46	up	yes
lbb00030	Metabolism	Carbohydrate metabolism	Pentose phosphate pathway	0.000905445	0.00763969	LOC132641541	0.458026	-1.1265	1.35362e-31	1.07527e-30	down	yes
lbb00030	Metabolism	Carbohydrate metabolism	Pentose phosphate pathway	0.000905445	0.00763969	LOC132614787	0.315277	-1.66531	5.78296e-21	3.40822e-20	down	yes
lbb00030	Metabolism	Carbohydrate metabolism	Pentose phosphate pathway	0.000905445	0.00763969	LOC132627585	2.83811	1.50493	2.56434e-20	1.47727e-19	up	yes
lbb00030	Metabolism	Carbohydrate metabolism	Pentose phosphate pathway	0.000905445	0.00763969	LOC132609133	3.18553	1.67153	1.65471e-18	8.938e-18	up	yes
lbb00030	Metabolism	Carbohydrate metabolism	Pentose phosphate pathway	0.000905445	0.00763969	LOC132627586	2.97555	1.57316	4.13443e-12	1.69349e-11	up	yes
lbb00030	Metabolism	Carbohydrate metabolism	Pentose phosphate pathway	0.000905445	0.00763969	LOC132641002	63.4258	5.987	1.32592e-10	4.98833e-10	up	yes
lbb00030	Metabolism	Carbohydrate metabolism	Pentose phosphate pathway	0.000905445	0.00763969	LOC132624253	0.000178436	-12.4523	1.37351e-09	4.83064e-09	down	yes
lbb00030	Metabolism	Carbohydrate metabolism	Pentose phosphate pathway	0.000905445	0.00763969	LOC132636734	8.07712	3.01384	2.24464e-09	7.79752e-09	up	yes
lbb00030	Metabolism	Carbohydrate metabolism	Pentose phosphate pathway	0.000905445	0.00763969	LOC132635850	0.371829	-1.42729	1.25982e-06	3.60426e-06	down	yes
lbb00030	Metabolism	Carbohydrate metabolism	Pentose phosphate pathway	0.000905445	0.00763969	LOC132598708	2411.21	11.2355	2.60486e-06	7.25726e-06	up	yes
lbb00030	Metabolism	Carbohydrate metabolism	Pentose phosphate pathway	0.000905445	0.00763969	LOC132617254	17.1016	4.09606	0.000119385	0.000282926	up	yes
lbb00030	Metabolism	Carbohydrate metabolism	Pentose phosphate pathway	0.000905445	0.00763969	LOC132606019	0.000662863	-10.559	0.00197804	0.00407208	down	yes
lbb00030	Metabolism	Carbohydrate metabolism	Pentose phosphate pathway	0.000905445	0.00763969	LOC132600671	0.484097	-1.04663	0.0101251	0.0187659	down	yes
lbb00561	Metabolism	Lipid metabolism	Glycerolipid metabolism	0.00245723	0.0175939	LOC132604477	0.0328686	-4.92715	0	0	down	yes
lbb00561	Metabolism	Lipid metabolism	Glycerolipid metabolism	0.00245723	0.0175939	LOC132608950	0.0452724	-4.46523	0	0	down	yes
lbb00561	Metabolism	Lipid metabolism	Glycerolipid metabolism	0.00245723	0.0175939	LOC132631146	0.0686769	-3.86403	6.50289e-246	4.31755e-244	down	yes
lbb00561	Metabolism	Lipid metabolism	Glycerolipid metabolism	0.00245723	0.0175939	LOC132607009	4.19801	2.0697	9.58682e-163	3.68702e-161	up	yes
lbb00561	Metabolism	Lipid metabolism	Glycerolipid metabolism	0.00245723	0.0175939	LOC132641687	5.37521	2.42632	7.30216e-161	2.7601e-159	up	yes
lbb00561	Metabolism	Lipid metabolism	Glycerolipid metabolism	0.00245723	0.0175939	LOC132635338	3.86676	1.95113	1.11183e-158	4.1269e-157	up	yes
lbb00561	Metabolism	Lipid metabolism	Glycerolipid metabolism	0.00245723	0.0175939	LOC132633249	6.66147	2.73584	3.36826e-155	1.22542e-153	up	yes
lbb00561	Metabolism	Lipid metabolism	Glycerolipid metabolism	0.00245723	0.0175939	LOC132641369	0.278739	-1.84301	2.97751e-143	9.76658e-142	down	yes
lbb00561	Metabolism	Lipid metabolism	Glycerolipid metabolism	0.00245723	0.0175939	LOC132636384	0.0463482	-4.43134	8.19261e-137	2.52654e-135	down	yes
lbb00561	Metabolism	Lipid metabolism	Glycerolipid metabolism	0.00245723	0.0175939	LOC132628138	17.4083	4.12171	1.59369e-129	4.62113e-128	up	yes
lbb00561	Metabolism	Lipid metabolism	Glycerolipid metabolism	0.00245723	0.0175939	LOC132632772	4.09231	2.03292	3.64427e-122	9.84879e-121	up	yes
lbb00561	Metabolism	Lipid metabolism	Glycerolipid metabolism	0.00245723	0.0175939	LOC132607568	53.1365	5.73163	1.14083e-107	2.73982e-106	up	yes
lbb00561	Metabolism	Lipid metabolism	Glycerolipid metabolism	0.00245723	0.0175939	LOC132599241	0.2724	-1.8762	9.4843e-100	2.0962e-98	down	yes
lbb00561	Metabolism	Lipid metabolism	Glycerolipid metabolism	0.00245723	0.0175939	LOC132617918	6.9855	2.80436	1.76221e-90	3.52207e-89	up	yes
lbb00561	Metabolism	Lipid metabolism	Glycerolipid metabolism	0.00245723	0.0175939	LOC132603111	3.85089	1.94519	2.48936e-88	4.86635e-87	up	yes
lbb00561	Metabolism	Lipid metabolism	Glycerolipid metabolism	0.00245723	0.0175939	LOC132614071	7.44312	2.89591	3.14163e-88	6.12691e-87	up	yes
lbb00561	Metabolism	Lipid metabolism	Glycerolipid metabolism	0.00245723	0.0175939	LOC132625921	2.61378	1.38614	1.48157e-77	2.54364e-76	up	yes
lbb00561	Metabolism	Lipid metabolism	Glycerolipid metabolism	0.00245723	0.0175939	LOC132632456	0.166644	-2.58516	5.42926e-77	9.27302e-76	down	yes
lbb00561	Metabolism	Lipid metabolism	Glycerolipid metabolism	0.00245723	0.0175939	LOC132616778	0.387639	-1.36722	2.14297e-74	3.55345e-73	down	yes
lbb00561	Metabolism	Lipid metabolism	Glycerolipid metabolism	0.00245723	0.0175939	LOC132625582	0.321436	-1.6374	1.04964e-59	1.4201e-58	down	yes
lbb00561	Metabolism	Lipid metabolism	Glycerolipid metabolism	0.00245723	0.0175939	LOC132641688	3.68111	1.88014	3.53718e-59	4.74664e-58	up	yes
lbb00561	Metabolism	Lipid metabolism	Glycerolipid metabolism	0.00245723	0.0175939	LOC132607771	2.37458	1.24768	3.8303e-48	4.28884e-47	up	yes
lbb00561	Metabolism	Lipid metabolism	Glycerolipid metabolism	0.00245723	0.0175939	LOC132636891	0.42927	-1.22004	2.56136e-44	2.6713e-43	down	yes
lbb00561	Metabolism	Lipid metabolism	Glycerolipid metabolism	0.00245723	0.0175939	LOC132621277	0.441359	-1.17998	6.96722e-42	6.94155e-41	down	yes
lbb00561	Metabolism	Lipid metabolism	Glycerolipid metabolism	0.00245723	0.0175939	LOC132628139	3.95108	1.98225	2.9852e-39	2.82089e-38	up	yes
lbb00561	Metabolism	Lipid metabolism	Glycerolipid metabolism	0.00245723	0.0175939	LOC132622115	0.35691	-1.48637	7.45741e-39	6.98296e-38	down	yes
lbb00561	Metabolism	Lipid metabolism	Glycerolipid metabolism	0.00245723	0.0175939	LOC132633363	2.12495	1.08743	1.79587e-37	1.63521e-36	up	yes
lbb00561	Metabolism	Lipid metabolism	Glycerolipid metabolism	0.00245723	0.0175939	LOC132633072	2.94209	1.55684	1.95211e-36	1.73347e-35	up	yes
lbb00561	Metabolism	Lipid metabolism	Glycerolipid metabolism	0.00245723	0.0175939	LOC132630480	4.88314	2.28781	1.31423e-34	1.1177e-33	up	yes
lbb00561	Metabolism	Lipid metabolism	Glycerolipid metabolism	0.00245723	0.0175939	LOC132633361	2.65981	1.41132	2.54787e-34	2.1519e-33	up	yes
lbb00561	Metabolism	Lipid metabolism	Glycerolipid metabolism	0.00245723	0.0175939	LOC132615085	15.1932	3.92535	3.20238e-33	2.63259e-32	up	yes
lbb00561	Metabolism	Lipid metabolism	Glycerolipid metabolism	0.00245723	0.0175939	LOC132607076	0.106533	-3.23062	4.24349e-30	3.25568e-29	down	yes
lbb00561	Metabolism	Lipid metabolism	Glycerolipid metabolism	0.00245723	0.0175939	LOC132622858	0.467236	-1.09778	7.64191e-28	5.5568e-27	down	yes
lbb00561	Metabolism	Lipid metabolism	Glycerolipid metabolism	0.00245723	0.0175939	LOC132624824	0.347912	-1.52321	6.19937e-27	4.40213e-26	down	yes
lbb00561	Metabolism	Lipid metabolism	Glycerolipid metabolism	0.00245723	0.0175939	LOC132621703	2.98621	1.57831	2.49409e-25	1.68751e-24	up	yes
lbb00561	Metabolism	Lipid metabolism	Glycerolipid metabolism	0.00245723	0.0175939	LOC132624156	0.00524172	-7.57574	3.07298e-20	1.76598e-19	down	yes
lbb00561	Metabolism	Lipid metabolism	Glycerolipid metabolism	0.00245723	0.0175939	LOC132639983	2.08538	1.06031	5.31908e-20	3.02619e-19	up	yes
lbb00561	Metabolism	Lipid metabolism	Glycerolipid metabolism	0.00245723	0.0175939	LOC132607498	4.09315	2.03321	2.43565e-19	1.35763e-18	up	yes
lbb00561	Metabolism	Lipid metabolism	Glycerolipid metabolism	0.00245723	0.0175939	LOC132614072	3.52285e-05	-14.7929	1.49588e-17	7.78691e-17	down	yes
lbb00561	Metabolism	Lipid metabolism	Glycerolipid metabolism	0.00245723	0.0175939	LOC132605616	0.338008	-1.56487	1.06809e-16	5.37023e-16	down	yes
lbb00561	Metabolism	Lipid metabolism	Glycerolipid metabolism	0.00245723	0.0175939	LOC132636984	3.47232	1.7959	2.71315e-14	1.23352e-13	up	yes
lbb00561	Metabolism	Lipid metabolism	Glycerolipid metabolism	0.00245723	0.0175939	LOC132621460	12959.9	13.6618	2.12484e-13	9.26474e-13	up	yes
lbb00561	Metabolism	Lipid metabolism	Glycerolipid metabolism	0.00245723	0.0175939	LOC132600511	0.000258881	-11.9154	1.41501e-10	5.31289e-10	down	yes
lbb00561	Metabolism	Lipid metabolism	Glycerolipid metabolism	0.00245723	0.0175939	LOC132621704	0.39196	-1.35122	2.24811e-10	8.33331e-10	down	yes
lbb00561	Metabolism	Lipid metabolism	Glycerolipid metabolism	0.00245723	0.0175939	LOC132621795	0.00317021	-8.30121	3.17936e-10	1.16712e-09	down	yes
lbb00561	Metabolism	Lipid metabolism	Glycerolipid metabolism	0.00245723	0.0175939	LOC132631029	0.000194408	-12.3286	1.11978e-08	3.7211e-08	down	yes
lbb00561	Metabolism	Lipid metabolism	Glycerolipid metabolism	0.00245723	0.0175939	LOC132623911	0.000162722	-12.5853	1.72559e-08	5.6635e-08	down	yes
lbb00561	Metabolism	Lipid metabolism	Glycerolipid metabolism	0.00245723	0.0175939	LOC132624939	3809.29	11.8953	3.41793e-08	1.0966e-07	up	yes
lbb00561	Metabolism	Lipid metabolism	Glycerolipid metabolism	0.00245723	0.0175939	LOC132618514	3380.36	11.723	7.10013e-07	2.07465e-06	up	yes
lbb00561	Metabolism	Lipid metabolism	Glycerolipid metabolism	0.00245723	0.0175939	LOC132619001	0.310851	-1.68571	7.36999e-07	2.15141e-06	down	yes
lbb00561	Metabolism	Lipid metabolism	Glycerolipid metabolism	0.00245723	0.0175939	LOC132625232	3248.38	11.6655	1.337e-06	3.81547e-06	up	yes
lbb00561	Metabolism	Lipid metabolism	Glycerolipid metabolism	0.00245723	0.0175939	LOC132641685	2.13529	1.09443	2.16731e-06	6.07156e-06	up	yes
lbb00561	Metabolism	Lipid metabolism	Glycerolipid metabolism	0.00245723	0.0175939	LOC132606231	0.000345352	-11.4996	2.71213e-06	7.54659e-06	down	yes
lbb00561	Metabolism	Lipid metabolism	Glycerolipid metabolism	0.00245723	0.0175939	LOC132643853	0.140904	-2.82722	2.83374e-06	7.86903e-06	down	yes
lbb00561	Metabolism	Lipid metabolism	Glycerolipid metabolism	0.00245723	0.0175939	LOC132609736	0.460738	-1.11798	3.07698e-06	8.51369e-06	down	yes
lbb00561	Metabolism	Lipid metabolism	Glycerolipid metabolism	0.00245723	0.0175939	LOC132606263	7.66191e-05	-13.6719	3.7461e-06	1.02797e-05	down	yes
lbb00561	Metabolism	Lipid metabolism	Glycerolipid metabolism	0.00245723	0.0175939	LOC132615825	0.000321417	-11.6033	1.71777e-05	4.44259e-05	down	yes
lbb00561	Metabolism	Lipid metabolism	Glycerolipid metabolism	0.00245723	0.0175939	LOC132623786	0.42318	-1.24066	6.25214e-05	0.000152663	down	yes
lbb00561	Metabolism	Lipid metabolism	Glycerolipid metabolism	0.00245723	0.0175939	LOC132606112	0.00590549	-7.40373	7.71733e-05	0.000186657	down	yes
lbb00561	Metabolism	Lipid metabolism	Glycerolipid metabolism	0.00245723	0.0175939	LOC132625789	2.04947	1.03525	0.000171997	0.000400533	up	yes
lbb00561	Metabolism	Lipid metabolism	Glycerolipid metabolism	0.00245723	0.0175939	LOC132625595	8.16508	3.02947	0.000191135	0.000442912	up	yes
lbb00561	Metabolism	Lipid metabolism	Glycerolipid metabolism	0.00245723	0.0175939	LOC132599473	8.86822	3.14864	0.000744703	0.00162085	up	yes
lbb00561	Metabolism	Lipid metabolism	Glycerolipid metabolism	0.00245723	0.0175939	LOC132617917	25.4813	4.67137	0.000824863	0.00178601	up	yes
lbb00561	Metabolism	Lipid metabolism	Glycerolipid metabolism	0.00245723	0.0175939	LOC132631014	0.0975208	-3.35815	0.0013257	0.00280095	down	yes
lbb00561	Metabolism	Lipid metabolism	Glycerolipid metabolism	0.00245723	0.0175939	LOC132608982	1570.9	10.6174	0.00169083	0.00351747	up	yes
lbb00561	Metabolism	Lipid metabolism	Glycerolipid metabolism	0.00245723	0.0175939	LOC132624667	2.17569	1.12148	0.00230142	0.00469999	up	yes
lbb00561	Metabolism	Lipid metabolism	Glycerolipid metabolism	0.00245723	0.0175939	LOC132606931	0.426953	-1.22785	0.00499179	0.00970189	down	yes
lbb00561	Metabolism	Lipid metabolism	Glycerolipid metabolism	0.00245723	0.0175939	LOC132644477	2.68127	1.42291	0.00594575	0.0114155	up	yes
lbb00561	Metabolism	Lipid metabolism	Glycerolipid metabolism	0.00245723	0.0175939	LOC132643568	522.293	9.02872	0.0258886	0.0448532	up	yes
lbb00909	Metabolism	Metabolism of terpenoids and polyketides	Sesquiterpenoid and triterpenoid biosynthesis	0.00258514	0.0175939	LOC132636736	87.2184	6.44656	0	0	up	yes
lbb00909	Metabolism	Metabolism of terpenoids and polyketides	Sesquiterpenoid and triterpenoid biosynthesis	0.00258514	0.0175939	LOC132622398	106.915	6.74032	2e-295	1.92156e-293	up	yes
lbb00909	Metabolism	Metabolism of terpenoids and polyketides	Sesquiterpenoid and triterpenoid biosynthesis	0.00258514	0.0175939	LOC132627737	0.211852	-2.23887	4.15417e-269	3.10134e-267	down	yes
lbb00909	Metabolism	Metabolism of terpenoids and polyketides	Sesquiterpenoid and triterpenoid biosynthesis	0.00258514	0.0175939	LOC132624607	94.4029	6.56076	3.90523e-239	2.47341e-237	up	yes
lbb00909	Metabolism	Metabolism of terpenoids and polyketides	Sesquiterpenoid and triterpenoid biosynthesis	0.00258514	0.0175939	LOC132624614	40.0031	5.32204	2.36714e-122	6.43417e-121	up	yes
lbb00909	Metabolism	Metabolism of terpenoids and polyketides	Sesquiterpenoid and triterpenoid biosynthesis	0.00258514	0.0175939	LOC132636945	115.573	6.85266	2.03648e-119	5.38459e-118	up	yes
lbb00909	Metabolism	Metabolism of terpenoids and polyketides	Sesquiterpenoid and triterpenoid biosynthesis	0.00258514	0.0175939	LOC132622302	8.9673	3.16467	1.38285e-78	2.40798e-77	up	yes
lbb00909	Metabolism	Metabolism of terpenoids and polyketides	Sesquiterpenoid and triterpenoid biosynthesis	0.00258514	0.0175939	LOC132599223	0.383336	-1.38332	1.74856e-53	2.13148e-52	down	yes
lbb00909	Metabolism	Metabolism of terpenoids and polyketides	Sesquiterpenoid and triterpenoid biosynthesis	0.00258514	0.0175939	LOC132611312	1664.71	10.7011	2.36669e-49	2.70041e-48	up	yes
lbb00909	Metabolism	Metabolism of terpenoids and polyketides	Sesquiterpenoid and triterpenoid biosynthesis	0.00258514	0.0175939	LOC132626314	0.287911	-1.7963	5.49428e-42	5.48729e-41	down	yes
lbb00909	Metabolism	Metabolism of terpenoids and polyketides	Sesquiterpenoid and triterpenoid biosynthesis	0.00258514	0.0175939	LOC132614786	0.237268	-2.07541	6.43603e-31	5.03261e-30	down	yes
lbb00909	Metabolism	Metabolism of terpenoids and polyketides	Sesquiterpenoid and triterpenoid biosynthesis	0.00258514	0.0175939	LOC132607502	6.61328	2.72537	1.35427e-28	1.00153e-27	up	yes
lbb00909	Metabolism	Metabolism of terpenoids and polyketides	Sesquiterpenoid and triterpenoid biosynthesis	0.00258514	0.0175939	LOC132625214	2.12989	1.09078	1.49074e-21	8.97492e-21	up	yes
lbb00909	Metabolism	Metabolism of terpenoids and polyketides	Sesquiterpenoid and triterpenoid biosynthesis	0.00258514	0.0175939	LOC132636731	0.297767	-1.74774	2.57288e-21	1.53387e-20	down	yes
lbb00909	Metabolism	Metabolism of terpenoids and polyketides	Sesquiterpenoid and triterpenoid biosynthesis	0.00258514	0.0175939	LOC132615849	0.078594	-3.66944	2.51508e-19	1.40048e-18	down	yes
lbb00909	Metabolism	Metabolism of terpenoids and polyketides	Sesquiterpenoid and triterpenoid biosynthesis	0.00258514	0.0175939	LOC132632503	42.0501	5.39404	1.714e-18	9.25067e-18	up	yes
lbb00909	Metabolism	Metabolism of terpenoids and polyketides	Sesquiterpenoid and triterpenoid biosynthesis	0.00258514	0.0175939	LOC132609847	2.45789	1.29742	1.00172e-17	5.24763e-17	up	yes
lbb00909	Metabolism	Metabolism of terpenoids and polyketides	Sesquiterpenoid and triterpenoid biosynthesis	0.00258514	0.0175939	LOC132624609	9235.26	13.1729	5.58608e-12	2.27286e-11	up	yes
lbb00909	Metabolism	Metabolism of terpenoids and polyketides	Sesquiterpenoid and triterpenoid biosynthesis	0.00258514	0.0175939	LOC132624608	23713.3	14.5334	9.55294e-12	3.83582e-11	up	yes
lbb00909	Metabolism	Metabolism of terpenoids and polyketides	Sesquiterpenoid and triterpenoid biosynthesis	0.00258514	0.0175939	LOC132636310	2.96373	1.56741	4.96425e-11	1.91864e-10	up	yes
lbb00909	Metabolism	Metabolism of terpenoids and polyketides	Sesquiterpenoid and triterpenoid biosynthesis	0.00258514	0.0175939	LOC132625094	3745.6	11.871	1.37324e-08	4.53595e-08	up	yes
lbb00909	Metabolism	Metabolism of terpenoids and polyketides	Sesquiterpenoid and triterpenoid biosynthesis	0.00258514	0.0175939	LOC132601875	115.098	6.84672	2.06014e-08	6.71278e-08	up	yes
lbb00909	Metabolism	Metabolism of terpenoids and polyketides	Sesquiterpenoid and triterpenoid biosynthesis	0.00258514	0.0175939	LOC132627938	0.0727546	-3.78082	6.74638e-06	1.8096e-05	down	yes
lbb00909	Metabolism	Metabolism of terpenoids and polyketides	Sesquiterpenoid and triterpenoid biosynthesis	0.00258514	0.0175939	LOC132610946	0.0892192	-3.4865	3.33882e-05	8.38722e-05	down	yes
lbb00909	Metabolism	Metabolism of terpenoids and polyketides	Sesquiterpenoid and triterpenoid biosynthesis	0.00258514	0.0175939	LOC132636730	0.00155555	-9.32836	0.00200826	0.00413198	down	yes
lbb00909	Metabolism	Metabolism of terpenoids and polyketides	Sesquiterpenoid and triterpenoid biosynthesis	0.00258514	0.0175939	LOC132644934	0.385096	-1.37671	0.00436902	0.00856008	down	yes
lbb00909	Metabolism	Metabolism of terpenoids and polyketides	Sesquiterpenoid and triterpenoid biosynthesis	0.00258514	0.0175939	LOC132641567	0.139558	-2.84106	0.00486537	0.0094707	down	yes
lbb00909	Metabolism	Metabolism of terpenoids and polyketides	Sesquiterpenoid and triterpenoid biosynthesis	0.00258514	0.0175939	LOC132620353	0.296587	-1.75347	0.00499207	0.00970189	down	yes
lbb00909	Metabolism	Metabolism of terpenoids and polyketides	Sesquiterpenoid and triterpenoid biosynthesis	0.00258514	0.0175939	LOC132615560	4.42147	2.14453	0.0154607	0.0278145	up	yes
lbb00909	Metabolism	Metabolism of terpenoids and polyketides	Sesquiterpenoid and triterpenoid biosynthesis	0.00258514	0.0175939	LOC132636732	0.0347318	-4.8476	0.0208495	0.0367536	down	yes
lbb00591	Metabolism	Lipid metabolism	Linoleic acid metabolism	0.00271374	0.0175939	LOC132625990	51.0681	5.67435	0	0	up	yes
lbb00591	Metabolism	Lipid metabolism	Linoleic acid metabolism	0.00271374	0.0175939	LOC132645918	0.25002	-1.99988	9.15403e-137	2.8204e-135	down	yes
lbb00591	Metabolism	Lipid metabolism	Linoleic acid metabolism	0.00271374	0.0175939	LOC132625987	23.2066	4.53647	5.79019e-124	1.58823e-122	up	yes
lbb00591	Metabolism	Lipid metabolism	Linoleic acid metabolism	0.00271374	0.0175939	LOC132645916	0.233104	-2.10095	1.1863e-67	1.79979e-66	down	yes
lbb00591	Metabolism	Lipid metabolism	Linoleic acid metabolism	0.00271374	0.0175939	LOC132609411	0.187559	-2.41459	1.66125e-62	2.33864e-61	down	yes
lbb00591	Metabolism	Lipid metabolism	Linoleic acid metabolism	0.00271374	0.0175939	LOC132604035	9.09489	3.18506	9.61134e-28	6.9689e-27	up	yes
lbb00591	Metabolism	Lipid metabolism	Linoleic acid metabolism	0.00271374	0.0175939	LOC132610720	10.1837	3.34819	1.23012e-19	6.91859e-19	up	yes
lbb00591	Metabolism	Lipid metabolism	Linoleic acid metabolism	0.00271374	0.0175939	LOC132627188	0.123232	-3.02055	7.14449e-18	3.75643e-17	down	yes
lbb00591	Metabolism	Lipid metabolism	Linoleic acid metabolism	0.00271374	0.0175939	LOC132603936	6.49054	2.69834	2.23284e-13	9.72534e-13	up	yes
lbb00591	Metabolism	Lipid metabolism	Linoleic acid metabolism	0.00271374	0.0175939	LOC132635902	0.420174	-1.25094	6.35858e-13	2.70596e-12	down	yes
lbb00591	Metabolism	Lipid metabolism	Linoleic acid metabolism	0.00271374	0.0175939	LOC132623782	41.6645	5.38075	2.38976e-10	8.83655e-10	up	yes
lbb00591	Metabolism	Lipid metabolism	Linoleic acid metabolism	0.00271374	0.0175939	LOC132604026	10.5504	3.39923	4.12602e-09	1.40782e-08	up	yes
lbb00591	Metabolism	Lipid metabolism	Linoleic acid metabolism	0.00271374	0.0175939	LOC132626427	0.479949	-1.05905	5.65875e-09	1.91515e-08	down	yes
lbb00591	Metabolism	Lipid metabolism	Linoleic acid metabolism	0.00271374	0.0175939	LOC132603939	10.9152	3.44827	3.86214e-08	1.23527e-07	up	yes
lbb00591	Metabolism	Lipid metabolism	Linoleic acid metabolism	0.00271374	0.0175939	LOC132632577	0.475199	-1.0734	9.61898e-07	2.7811e-06	down	yes
lbb00591	Metabolism	Lipid metabolism	Linoleic acid metabolism	0.00271374	0.0175939	LOC132641254	1362.53	10.4121	2.11092e-06	5.91911e-06	up	yes
lbb00591	Metabolism	Lipid metabolism	Linoleic acid metabolism	0.00271374	0.0175939	LOC132603315	2.81871	1.49503	0.000144131	0.000338773	up	yes
lbb00591	Metabolism	Lipid metabolism	Linoleic acid metabolism	0.00271374	0.0175939	LOC132631361	0.000545976	-10.8389	0.000275981	0.000629055	down	yes
lbb00591	Metabolism	Lipid metabolism	Linoleic acid metabolism	0.00271374	0.0175939	LOC132632565	0.0317175	-4.97858	0.000821472	0.00177925	down	yes
lbb00591	Metabolism	Lipid metabolism	Linoleic acid metabolism	0.00271374	0.0175939	LOC132636269	0.347176	-1.52626	0.000944876	0.0020316	down	yes
lbb00591	Metabolism	Lipid metabolism	Linoleic acid metabolism	0.00271374	0.0175939	LOC132632568	0.0173747	-5.84687	0.0015711	0.00328808	down	yes
lbb00350	Metabolism	Amino acid metabolism	Tyrosine metabolism	0.00273467	0.0175939	LOC132635052	7.06835	2.82137	0	0	up	yes
lbb00350	Metabolism	Amino acid metabolism	Tyrosine metabolism	0.00273467	0.0175939	LOC132635517	330.856	8.37006	2.56096e-250	1.72815e-248	up	yes
lbb00350	Metabolism	Amino acid metabolism	Tyrosine metabolism	0.00273467	0.0175939	LOC132635530	49.7921	5.63784	1.63037e-209	8.66326e-208	up	yes
lbb00350	Metabolism	Amino acid metabolism	Tyrosine metabolism	0.00273467	0.0175939	LOC132603398	0.223514	-2.16156	4.57124e-185	2.03291e-183	down	yes
lbb00350	Metabolism	Amino acid metabolism	Tyrosine metabolism	0.00273467	0.0175939	LOC132600332	94.1675	6.55716	4.19415e-181	1.82104e-179	up	yes
lbb00350	Metabolism	Amino acid metabolism	Tyrosine metabolism	0.00273467	0.0175939	LOC132627250	0.01352	-6.20876	9.24092e-121	2.46509e-119	down	yes
lbb00350	Metabolism	Amino acid metabolism	Tyrosine metabolism	0.00273467	0.0175939	LOC132645702	0.24115	-2.05199	1.44721e-97	3.12534e-96	down	yes
lbb00350	Metabolism	Amino acid metabolism	Tyrosine metabolism	0.00273467	0.0175939	LOC132635549	5.8156	2.53993	3.77432e-93	7.83302e-92	up	yes
lbb00350	Metabolism	Amino acid metabolism	Tyrosine metabolism	0.00273467	0.0175939	LOC132635546	8.34011	3.06007	1.97744e-75	3.32237e-74	up	yes
lbb00350	Metabolism	Amino acid metabolism	Tyrosine metabolism	0.00273467	0.0175939	LOC132641019	0.406749	-1.29779	4.19925e-63	5.96243e-62	down	yes
lbb00350	Metabolism	Amino acid metabolism	Tyrosine metabolism	0.00273467	0.0175939	LOC132615100	8.02307	3.00415	4.78162e-63	6.77766e-62	up	yes
lbb00350	Metabolism	Amino acid metabolism	Tyrosine metabolism	0.00273467	0.0175939	LOC132618985	4.06218	2.02225	1.24232e-62	1.75338e-61	up	yes
lbb00350	Metabolism	Amino acid metabolism	Tyrosine metabolism	0.00273467	0.0175939	LOC132600628	18.9314	4.24271	3.65813e-60	4.986e-59	up	yes
lbb00350	Metabolism	Amino acid metabolism	Tyrosine metabolism	0.00273467	0.0175939	LOC132628881	0.372028	-1.42652	5.93923e-54	7.28561e-53	down	yes
lbb00350	Metabolism	Amino acid metabolism	Tyrosine metabolism	0.00273467	0.0175939	LOC132641790	0.0175036	-5.8362	6.8878e-54	8.43979e-53	down	yes
lbb00350	Metabolism	Amino acid metabolism	Tyrosine metabolism	0.00273467	0.0175939	LOC132635548	89.1093	6.4775	1.79574e-52	2.15163e-51	up	yes
lbb00350	Metabolism	Amino acid metabolism	Tyrosine metabolism	0.00273467	0.0175939	LOC132636447	2.0936	1.06599	1.88843e-52	2.26187e-51	up	yes
lbb00350	Metabolism	Amino acid metabolism	Tyrosine metabolism	0.00273467	0.0175939	LOC132627255	0.449813	-1.1526	4.60787e-52	5.48918e-51	down	yes
lbb00350	Metabolism	Amino acid metabolism	Tyrosine metabolism	0.00273467	0.0175939	LOC132627252	0.087093	-3.5213	1.06171e-50	1.23187e-49	down	yes
lbb00350	Metabolism	Amino acid metabolism	Tyrosine metabolism	0.00273467	0.0175939	LOC132623595	0.144425	-2.7916	1.93681e-42	1.9491e-41	down	yes
lbb00350	Metabolism	Amino acid metabolism	Tyrosine metabolism	0.00273467	0.0175939	LOC132635535	5.3854	2.42905	3.63506e-42	3.64367e-41	up	yes
lbb00350	Metabolism	Amino acid metabolism	Tyrosine metabolism	0.00273467	0.0175939	LOC132598557	0.448497	-1.15683	3.00156e-41	2.95658e-40	down	yes
lbb00350	Metabolism	Amino acid metabolism	Tyrosine metabolism	0.00273467	0.0175939	LOC132639969	0.444324	-1.17032	6.98386e-39	6.54325e-38	down	yes
lbb00350	Metabolism	Amino acid metabolism	Tyrosine metabolism	0.00273467	0.0175939	LOC132617934	2.72613	1.44685	5.62564e-34	4.71035e-33	up	yes
lbb00350	Metabolism	Amino acid metabolism	Tyrosine metabolism	0.00273467	0.0175939	LOC132632605	0.471645	-1.08423	5.43193e-33	4.4433e-32	down	yes
lbb00350	Metabolism	Amino acid metabolism	Tyrosine metabolism	0.00273467	0.0175939	LOC132611042	19.6831	4.29888	7.67927e-28	5.58151e-27	up	yes
lbb00350	Metabolism	Amino acid metabolism	Tyrosine metabolism	0.00273467	0.0175939	LOC132623881	7.22024	2.85205	2.40514e-25	1.62766e-24	up	yes
lbb00350	Metabolism	Amino acid metabolism	Tyrosine metabolism	0.00273467	0.0175939	LOC132641885	0.190121	-2.39501	4.137e-25	2.78314e-24	down	yes
lbb00350	Metabolism	Amino acid metabolism	Tyrosine metabolism	0.00273467	0.0175939	LOC132618838	1.74637e-05	-15.8053	3.00254e-22	1.85435e-21	down	yes
lbb00350	Metabolism	Amino acid metabolism	Tyrosine metabolism	0.00273467	0.0175939	LOC132618165	2.25554	1.17347	1.85349e-21	1.11182e-20	up	yes
lbb00350	Metabolism	Amino acid metabolism	Tyrosine metabolism	0.00273467	0.0175939	LOC132625032	0.169244	-2.56283	6.66922e-19	3.65931e-18	down	yes
lbb00350	Metabolism	Amino acid metabolism	Tyrosine metabolism	0.00273467	0.0175939	LOC132635540	8.25967	3.04608	5.49997e-13	2.34905e-12	up	yes
lbb00350	Metabolism	Amino acid metabolism	Tyrosine metabolism	0.00273467	0.0175939	LOC132628179	0.247107	-2.01679	3.80709e-12	1.56252e-11	down	yes
lbb00350	Metabolism	Amino acid metabolism	Tyrosine metabolism	0.00273467	0.0175939	LOC132635552	25.9533	4.69785	1.59794e-07	4.90411e-07	up	yes
lbb00350	Metabolism	Amino acid metabolism	Tyrosine metabolism	0.00273467	0.0175939	LOC132609811	0.234623	-2.09158	1.97644e-07	6.01703e-07	down	yes
lbb00350	Metabolism	Amino acid metabolism	Tyrosine metabolism	0.00273467	0.0175939	LOC132641883	0.0402092	-4.63633	2.98659e-06	8.27053e-06	down	yes
lbb00350	Metabolism	Amino acid metabolism	Tyrosine metabolism	0.00273467	0.0175939	LOC132603736	3.0503	1.60895	9.794e-06	2.58815e-05	up	yes
lbb00350	Metabolism	Amino acid metabolism	Tyrosine metabolism	0.00273467	0.0175939	LOC132601628	10.009	3.32323	2.48404e-05	6.32034e-05	up	yes
lbb00350	Metabolism	Amino acid metabolism	Tyrosine metabolism	0.00273467	0.0175939	LOC132644116	4.33341	2.1155	0.000499075	0.00110616	up	yes
lbb00350	Metabolism	Amino acid metabolism	Tyrosine metabolism	0.00273467	0.0175939	LOC132628177	40.859	5.35258	0.0026494	0.0053635	up	yes
lbb00350	Metabolism	Amino acid metabolism	Tyrosine metabolism	0.00273467	0.0175939	LOC132635526	3.24403	1.69779	0.00280821	0.0056638	up	yes
lbb00350	Metabolism	Amino acid metabolism	Tyrosine metabolism	0.00273467	0.0175939	LOC132617657	5.40449	2.43416	0.00301022	0.00604315	up	yes
lbb00908	Metabolism	Metabolism of terpenoids and polyketides	Zeatin biosynthesis	0.00273683	0.0175939	LOC132644832	28.8454	4.85027	3.21832e-267	2.38648e-265	up	yes
lbb00908	Metabolism	Metabolism of terpenoids and polyketides	Zeatin biosynthesis	0.00273683	0.0175939	LOC132607476	0.0229519	-5.44524	7.99343e-236	4.94873e-234	down	yes
lbb00908	Metabolism	Metabolism of terpenoids and polyketides	Zeatin biosynthesis	0.00273683	0.0175939	LOC132613936	13.0334	3.70414	1.15329e-117	3.00128e-116	up	yes
lbb00908	Metabolism	Metabolism of terpenoids and polyketides	Zeatin biosynthesis	0.00273683	0.0175939	LOC132613937	6.21717	2.63626	5.53481e-57	7.15384e-56	up	yes
lbb00908	Metabolism	Metabolism of terpenoids and polyketides	Zeatin biosynthesis	0.00273683	0.0175939	LOC132605970	12.5324	3.64759	3.41004e-56	4.34458e-55	up	yes
lbb00908	Metabolism	Metabolism of terpenoids and polyketides	Zeatin biosynthesis	0.00273683	0.0175939	LOC132622473	11.0399	3.46465	7.92791e-45	8.34466e-44	up	yes
lbb00908	Metabolism	Metabolism of terpenoids and polyketides	Zeatin biosynthesis	0.00273683	0.0175939	LOC132628065	5.98423	2.58116	1.16016e-31	9.22923e-31	up	yes
lbb00908	Metabolism	Metabolism of terpenoids and polyketides	Zeatin biosynthesis	0.00273683	0.0175939	LOC132614533	20.9794	4.3909	1.42678e-31	1.13257e-30	up	yes
lbb00908	Metabolism	Metabolism of terpenoids and polyketides	Zeatin biosynthesis	0.00273683	0.0175939	LOC132635511	5.60797	2.48748	1.86763e-23	1.19829e-22	up	yes
lbb00908	Metabolism	Metabolism of terpenoids and polyketides	Zeatin biosynthesis	0.00273683	0.0175939	LOC132615749	6.24145	2.64188	2.44925e-16	1.21316e-15	up	yes
lbb00908	Metabolism	Metabolism of terpenoids and polyketides	Zeatin biosynthesis	0.00273683	0.0175939	LOC132636882	5.44809	2.44575	3.11272e-15	1.47683e-14	up	yes
lbb00908	Metabolism	Metabolism of terpenoids and polyketides	Zeatin biosynthesis	0.00273683	0.0175939	LOC132636886	2.03963	1.02831	3.7444e-14	1.69327e-13	up	yes
lbb00908	Metabolism	Metabolism of terpenoids and polyketides	Zeatin biosynthesis	0.00273683	0.0175939	LOC132600717	0.00025885	-11.9156	1.60992e-13	7.05876e-13	down	yes
lbb00908	Metabolism	Metabolism of terpenoids and polyketides	Zeatin biosynthesis	0.00273683	0.0175939	LOC132614534	2.75359	1.46132	5.93272e-13	2.52996e-12	up	yes
lbb00908	Metabolism	Metabolism of terpenoids and polyketides	Zeatin biosynthesis	0.00273683	0.0175939	LOC132611039	3.99853	1.99947	1.16802e-11	4.67181e-11	up	yes
lbb00908	Metabolism	Metabolism of terpenoids and polyketides	Zeatin biosynthesis	0.00273683	0.0175939	LOC132640422	2.20362	1.13988	1.94989e-11	7.70385e-11	up	yes
lbb00908	Metabolism	Metabolism of terpenoids and polyketides	Zeatin biosynthesis	0.00273683	0.0175939	LOC132614537	23.8035	4.5731	1.99635e-10	7.41841e-10	up	yes
lbb00908	Metabolism	Metabolism of terpenoids and polyketides	Zeatin biosynthesis	0.00273683	0.0175939	LOC132599855	3.29522	1.72037	1.47173e-08	4.85107e-08	up	yes
lbb00908	Metabolism	Metabolism of terpenoids and polyketides	Zeatin biosynthesis	0.00273683	0.0175939	LOC132626794	0.000238528	-12.0336	2.49744e-07	7.54882e-07	down	yes
lbb00908	Metabolism	Metabolism of terpenoids and polyketides	Zeatin biosynthesis	0.00273683	0.0175939	LOC132623103	3.68051	1.87991	7.35374e-07	2.14685e-06	up	yes
lbb00908	Metabolism	Metabolism of terpenoids and polyketides	Zeatin biosynthesis	0.00273683	0.0175939	LOC132636714	2516.02	11.2969	2.19719e-06	6.15317e-06	up	yes
lbb00908	Metabolism	Metabolism of terpenoids and polyketides	Zeatin biosynthesis	0.00273683	0.0175939	LOC132618102	2.125	1.08746	7.86337e-06	2.09542e-05	up	yes
lbb00908	Metabolism	Metabolism of terpenoids and polyketides	Zeatin biosynthesis	0.00273683	0.0175939	LOC132604978	0.000666523	-10.5511	2.32272e-05	5.92816e-05	down	yes
lbb00908	Metabolism	Metabolism of terpenoids and polyketides	Zeatin biosynthesis	0.00273683	0.0175939	LOC132600509	0.000515264	-10.9224	4.67112e-05	0.000115623	down	yes
lbb00908	Metabolism	Metabolism of terpenoids and polyketides	Zeatin biosynthesis	0.00273683	0.0175939	LOC132607479	2.21172	1.14517	0.000429546	0.000958554	up	yes
lbb00908	Metabolism	Metabolism of terpenoids and polyketides	Zeatin biosynthesis	0.00273683	0.0175939	LOC132622669	1284.85	10.3274	0.000692625	0.00151269	up	yes
lbb00908	Metabolism	Metabolism of terpenoids and polyketides	Zeatin biosynthesis	0.00273683	0.0175939	LOC132623969	5.20526	2.37997	0.00981476	0.0182348	up	yes
lbb00592	Metabolism	Lipid metabolism	alpha-Linolenic acid metabolism	0.00463626	0.0284498	LOC132628048	57.7441	5.8516	0	0	up	yes
lbb00592	Metabolism	Lipid metabolism	alpha-Linolenic acid metabolism	0.00463626	0.0284498	LOC132616923	0.0938088	-3.41413	0	0	down	yes
lbb00592	Metabolism	Lipid metabolism	alpha-Linolenic acid metabolism	0.00463626	0.0284498	LOC132625990	51.0681	5.67435	0	0	up	yes
lbb00592	Metabolism	Lipid metabolism	alpha-Linolenic acid metabolism	0.00463626	0.0284498	LOC132622619	5.86767	2.55279	1.02841e-211	5.58148e-210	up	yes
lbb00592	Metabolism	Lipid metabolism	alpha-Linolenic acid metabolism	0.00463626	0.0284498	LOC132600382	3.04653	1.60717	7.01939e-141	2.25536e-139	up	yes
lbb00592	Metabolism	Lipid metabolism	alpha-Linolenic acid metabolism	0.00463626	0.0284498	LOC132603400	0.266176	-1.90955	3.56543e-129	1.02843e-127	down	yes
lbb00592	Metabolism	Lipid metabolism	alpha-Linolenic acid metabolism	0.00463626	0.0284498	LOC132625987	23.2066	4.53647	5.79019e-124	1.58823e-122	up	yes
lbb00592	Metabolism	Lipid metabolism	alpha-Linolenic acid metabolism	0.00463626	0.0284498	LOC132627250	0.01352	-6.20876	9.24092e-121	2.46509e-119	down	yes
lbb00592	Metabolism	Lipid metabolism	alpha-Linolenic acid metabolism	0.00463626	0.0284498	LOC132604518	0.392012	-1.35103	3.34586e-118	8.74854e-117	down	yes
lbb00592	Metabolism	Lipid metabolism	alpha-Linolenic acid metabolism	0.00463626	0.0284498	LOC132606789	0.30308	-1.72223	4.56976e-111	1.127e-109	down	yes
lbb00592	Metabolism	Lipid metabolism	alpha-Linolenic acid metabolism	0.00463626	0.0284498	LOC132603132	2.21075	1.14454	2.99539e-92	6.15837e-91	up	yes
lbb00592	Metabolism	Lipid metabolism	alpha-Linolenic acid metabolism	0.00463626	0.0284498	LOC132633237	0.280776	-1.83251	1.04987e-90	2.10985e-89	down	yes
lbb00592	Metabolism	Lipid metabolism	alpha-Linolenic acid metabolism	0.00463626	0.0284498	LOC132635163	8.87186	3.14924	1.09419e-86	2.10285e-85	up	yes
lbb00592	Metabolism	Lipid metabolism	alpha-Linolenic acid metabolism	0.00463626	0.0284498	LOC132599119	24.4469	4.61158	1.34653e-84	2.52173e-83	up	yes
lbb00592	Metabolism	Lipid metabolism	alpha-Linolenic acid metabolism	0.00463626	0.0284498	LOC132609240	0.366645	-1.44754	2.98665e-81	5.37663e-80	down	yes
lbb00592	Metabolism	Lipid metabolism	alpha-Linolenic acid metabolism	0.00463626	0.0284498	LOC132611467	0.0993633	-3.33114	2.14731e-76	3.64303e-75	down	yes
lbb00592	Metabolism	Lipid metabolism	alpha-Linolenic acid metabolism	0.00463626	0.0284498	LOC132635647	3.82492	1.93543	9.91337e-62	1.37968e-60	up	yes
lbb00592	Metabolism	Lipid metabolism	alpha-Linolenic acid metabolism	0.00463626	0.0284498	LOC132629883	5.37658	2.42669	2.17863e-57	2.83816e-56	up	yes
lbb00592	Metabolism	Lipid metabolism	alpha-Linolenic acid metabolism	0.00463626	0.0284498	LOC132641790	0.0175036	-5.8362	6.8878e-54	8.43979e-53	down	yes
lbb00592	Metabolism	Lipid metabolism	alpha-Linolenic acid metabolism	0.00463626	0.0284498	LOC132632506	0.233486	-2.09859	2.0979e-52	2.51093e-51	down	yes
lbb00592	Metabolism	Lipid metabolism	alpha-Linolenic acid metabolism	0.00463626	0.0284498	LOC132627255	0.449813	-1.1526	4.60787e-52	5.48918e-51	down	yes
lbb00592	Metabolism	Lipid metabolism	alpha-Linolenic acid metabolism	0.00463626	0.0284498	LOC132627252	0.087093	-3.5213	1.06171e-50	1.23187e-49	down	yes
lbb00592	Metabolism	Lipid metabolism	alpha-Linolenic acid metabolism	0.00463626	0.0284498	LOC132609775	0.28471	-1.81243	3.70466e-40	3.57759e-39	down	yes
lbb00592	Metabolism	Lipid metabolism	alpha-Linolenic acid metabolism	0.00463626	0.0284498	LOC132640926	3.52497	1.81761	1.08408e-37	9.92028e-37	up	yes
lbb00592	Metabolism	Lipid metabolism	alpha-Linolenic acid metabolism	0.00463626	0.0284498	LOC132629874	0.183981	-2.44237	1.01035e-35	8.81766e-35	down	yes
lbb00592	Metabolism	Lipid metabolism	alpha-Linolenic acid metabolism	0.00463626	0.0284498	LOC132605279	0.0139715	-6.16137	1.33044e-35	1.15775e-34	down	yes
lbb00592	Metabolism	Lipid metabolism	alpha-Linolenic acid metabolism	0.00463626	0.0284498	LOC132641540	7.53231	2.91309	2.89485e-35	2.50129e-34	up	yes
lbb00592	Metabolism	Lipid metabolism	alpha-Linolenic acid metabolism	0.00463626	0.0284498	LOC132604178	2.18915	1.13037	2.39078e-24	1.56841e-23	up	yes
lbb00592	Metabolism	Lipid metabolism	alpha-Linolenic acid metabolism	0.00463626	0.0284498	LOC132624801	8.67166	3.11631	1.76273e-19	9.87045e-19	up	yes
lbb00592	Metabolism	Lipid metabolism	alpha-Linolenic acid metabolism	0.00463626	0.0284498	LOC132627941	0.346995	-1.52701	1.12485e-18	6.11898e-18	down	yes
lbb00592	Metabolism	Lipid metabolism	alpha-Linolenic acid metabolism	0.00463626	0.0284498	LOC132626427	0.479949	-1.05905	5.65875e-09	1.91515e-08	down	yes
lbb00592	Metabolism	Lipid metabolism	alpha-Linolenic acid metabolism	0.00463626	0.0284498	LOC132641254	1362.53	10.4121	2.11092e-06	5.91911e-06	up	yes
lbb00592	Metabolism	Lipid metabolism	alpha-Linolenic acid metabolism	0.00463626	0.0284498	LOC132603315	2.81871	1.49503	0.000144131	0.000338773	up	yes
lbb00592	Metabolism	Lipid metabolism	alpha-Linolenic acid metabolism	0.00463626	0.0284498	LOC132644116	4.33341	2.1155	0.000499075	0.00110616	up	yes
lbb00592	Metabolism	Lipid metabolism	alpha-Linolenic acid metabolism	0.00463626	0.0284498	LOC132636269	0.347176	-1.52626	0.000944876	0.0020316	down	yes
lbb00592	Metabolism	Lipid metabolism	alpha-Linolenic acid metabolism	0.00463626	0.0284498	LOC132642401	1055.65	10.0439	0.00356208	0.00708082	up	yes
lbb00592	Metabolism	Lipid metabolism	alpha-Linolenic acid metabolism	0.00463626	0.0284498	LOC132641587	2.9417	1.55665	0.0242784	0.04231	up	yes
lbb00944	Metabolism	Biosynthesis of other secondary metabolites	Flavone and flavonol biosynthesis	0.00794447	0.0466306	LOC132607140	0.429722	-1.21852	3.2682e-24	2.13426e-23	down	yes
lbb00944	Metabolism	Biosynthesis of other secondary metabolites	Flavone and flavonol biosynthesis	0.00794447	0.0466306	LOC132630846	5.20169	2.37898	2.97314e-23	1.89142e-22	up	yes
lbb00944	Metabolism	Biosynthesis of other secondary metabolites	Flavone and flavonol biosynthesis	0.00794447	0.0466306	LOC132607181	2.77503	1.4725	1.72828e-20	1.00299e-19	up	yes
lbb00944	Metabolism	Biosynthesis of other secondary metabolites	Flavone and flavonol biosynthesis	0.00794447	0.0466306	LOC132610527	6.29278	2.6537	1.70381e-16	8.5031e-16	up	yes
lbb00944	Metabolism	Biosynthesis of other secondary metabolites	Flavone and flavonol biosynthesis	0.00794447	0.0466306	LOC132602024	13634.9	13.735	1.26582e-14	5.84189e-14	up	yes
lbb00944	Metabolism	Biosynthesis of other secondary metabolites	Flavone and flavonol biosynthesis	0.00794447	0.0466306	LOC132631186	0.469248	-1.09158	1.03697e-11	4.15721e-11	down	yes
lbb00944	Metabolism	Biosynthesis of other secondary metabolites	Flavone and flavonol biosynthesis	0.00794447	0.0466306	LOC132600497	0.0899389	-3.47491	6.67504e-05	0.000162448	down	yes
lbb00750	Metabolism	Metabolism of cofactors and vitamins	Vitamin B6 metabolism	0.00934683	0.0525759	LOC132633332	4.16994	2.06003	0	0	up	yes
lbb00750	Metabolism	Metabolism of cofactors and vitamins	Vitamin B6 metabolism	0.00934683	0.0525759	LOC132633453	5.63162	2.49355	4.51264e-120	1.20184e-118	up	yes
lbb00750	Metabolism	Metabolism of cofactors and vitamins	Vitamin B6 metabolism	0.00934683	0.0525759	LOC132606230	2.79459	1.48264	1.00233e-103	2.29846e-102	up	yes
lbb00750	Metabolism	Metabolism of cofactors and vitamins	Vitamin B6 metabolism	0.00934683	0.0525759	LOC132618271	4.58728	2.19764	1.52798e-102	3.46294e-101	up	yes
lbb00750	Metabolism	Metabolism of cofactors and vitamins	Vitamin B6 metabolism	0.00934683	0.0525759	LOC132645667	0.310043	-1.68946	3.68145e-85	6.94571e-84	down	yes
lbb00750	Metabolism	Metabolism of cofactors and vitamins	Vitamin B6 metabolism	0.00934683	0.0525759	LOC132621840	0.343205	-1.54286	1.57828e-45	1.68435e-44	down	yes
lbb00750	Metabolism	Metabolism of cofactors and vitamins	Vitamin B6 metabolism	0.00934683	0.0525759	LOC132618994	2.79988	1.48537	2.81034e-33	2.31665e-32	up	yes
lbb00750	Metabolism	Metabolism of cofactors and vitamins	Vitamin B6 metabolism	0.00934683	0.0525759	LOC132645427	0.485727	-1.04178	1.81956e-26	1.27342e-25	down	yes
lbb00750	Metabolism	Metabolism of cofactors and vitamins	Vitamin B6 metabolism	0.00934683	0.0525759	LOC132632764	0.379652	-1.39725	3.7585e-14	1.69895e-13	down	yes
lbb00750	Metabolism	Metabolism of cofactors and vitamins	Vitamin B6 metabolism	0.00934683	0.0525759	LOC132609182	13.5537	3.76062	0.00054437	0.00120235	up	yes
lbb00750	Metabolism	Metabolism of cofactors and vitamins	Vitamin B6 metabolism	0.00934683	0.0525759	LOC132608843	3.46562	1.79311	0.00103017	0.00220352	up	yes
lbb00750	Metabolism	Metabolism of cofactors and vitamins	Vitamin B6 metabolism	0.00934683	0.0525759	LOC132611109	0.38465	-1.37838	0.00316951	0.00634518	down	yes
lbb00290	Metabolism	Amino acid metabolism	Valine, leucine and isoleucine biosynthesis	0.011765	0.0635309	LOC132627184	0.259765	-1.94472	0	0	down	yes
lbb00290	Metabolism	Amino acid metabolism	Valine, leucine and isoleucine biosynthesis	0.011765	0.0635309	LOC132620321	0.167412	-2.57853	0	0	down	yes
lbb00290	Metabolism	Amino acid metabolism	Valine, leucine and isoleucine biosynthesis	0.011765	0.0635309	LOC132609321	0.210136	-2.2506	3.50659e-153	1.25228e-151	down	yes
lbb00290	Metabolism	Amino acid metabolism	Valine, leucine and isoleucine biosynthesis	0.011765	0.0635309	LOC132641004	0.372572	-1.42441	4.69514e-143	1.53548e-141	down	yes
lbb00290	Metabolism	Amino acid metabolism	Valine, leucine and isoleucine biosynthesis	0.011765	0.0635309	LOC132645164	0.362809	-1.46272	1.5645e-60	2.14302e-59	down	yes
lbb00290	Metabolism	Amino acid metabolism	Valine, leucine and isoleucine biosynthesis	0.011765	0.0635309	LOC132603674	0.461897	-1.11436	3.44215e-49	3.91399e-48	down	yes
lbb00290	Metabolism	Amino acid metabolism	Valine, leucine and isoleucine biosynthesis	0.011765	0.0635309	LOC132616837	0.140747	-2.82883	5.2906e-34	4.43657e-33	down	yes
lbb00290	Metabolism	Amino acid metabolism	Valine, leucine and isoleucine biosynthesis	0.011765	0.0635309	LOC132609318	0.243176	-2.03992	3.29815e-33	2.70862e-32	down	yes
lbb00290	Metabolism	Amino acid metabolism	Valine, leucine and isoleucine biosynthesis	0.011765	0.0635309	LOC132627717	3.12146	1.64222	1.71701e-27	1.23734e-26	up	yes
lbb00290	Metabolism	Amino acid metabolism	Valine, leucine and isoleucine biosynthesis	0.011765	0.0635309	LOC132604048	19.1144	4.25659	8.45731e-27	5.97974e-26	up	yes
lbb00290	Metabolism	Amino acid metabolism	Valine, leucine and isoleucine biosynthesis	0.011765	0.0635309	LOC132607445	1.98858e-05	-15.6179	2.00927e-15	9.60481e-15	down	yes
lbb00290	Metabolism	Amino acid metabolism	Valine, leucine and isoleucine biosynthesis	0.011765	0.0635309	LOC132607478	3.18093e-05	-14.9402	8.88323e-13	3.7624e-12	down	yes
lbb00290	Metabolism	Amino acid metabolism	Valine, leucine and isoleucine biosynthesis	0.011765	0.0635309	LOC132629953	5.88264	2.55646	1.30151e-09	4.58201e-09	up	yes
lbb00290	Metabolism	Amino acid metabolism	Valine, leucine and isoleucine biosynthesis	0.011765	0.0635309	LOC132633652	0.00191871	-9.02565	1.65928e-09	5.80809e-09	down	yes
lbb00290	Metabolism	Amino acid metabolism	Valine, leucine and isoleucine biosynthesis	0.011765	0.0635309	LOC132604047	0.000250225	-11.9645	1.44531e-07	4.4489e-07	down	yes
lbb00290	Metabolism	Amino acid metabolism	Valine, leucine and isoleucine biosynthesis	0.011765	0.0635309	LOC132610670	0.00391445	-7.99697	1.52912e-05	3.97087e-05	down	yes
lbb00290	Metabolism	Amino acid metabolism	Valine, leucine and isoleucine biosynthesis	0.011765	0.0635309	LOC132636524	0.254131	-1.97635	0.00209529	0.00429977	down	yes
lbb00290	Metabolism	Amino acid metabolism	Valine, leucine and isoleucine biosynthesis	0.011765	0.0635309	LOC132615600	13.5827	3.7637	0.0124132	0.0226606	up	yes
lbb00290	Metabolism	Amino acid metabolism	Valine, leucine and isoleucine biosynthesis	0.011765	0.0635309	LOC132620079	0.000563515	-10.7933	0.0267189	0.0461897	down	yes
lbb00950	Metabolism	Biosynthesis of other secondary metabolites	Isoquinoline alkaloid biosynthesis	0.0135824	0.0705238	LOC132635052	7.06835	2.82137	0	0	up	yes
lbb00950	Metabolism	Biosynthesis of other secondary metabolites	Isoquinoline alkaloid biosynthesis	0.0135824	0.0705238	LOC132635517	330.856	8.37006	2.56096e-250	1.72815e-248	up	yes
lbb00950	Metabolism	Biosynthesis of other secondary metabolites	Isoquinoline alkaloid biosynthesis	0.0135824	0.0705238	LOC132635530	49.7921	5.63784	1.63037e-209	8.66326e-208	up	yes
lbb00950	Metabolism	Biosynthesis of other secondary metabolites	Isoquinoline alkaloid biosynthesis	0.0135824	0.0705238	LOC132603398	0.223514	-2.16156	4.57124e-185	2.03291e-183	down	yes
lbb00950	Metabolism	Biosynthesis of other secondary metabolites	Isoquinoline alkaloid biosynthesis	0.0135824	0.0705238	LOC132635549	5.8156	2.53993	3.77432e-93	7.83302e-92	up	yes
lbb00950	Metabolism	Biosynthesis of other secondary metabolites	Isoquinoline alkaloid biosynthesis	0.0135824	0.0705238	LOC132635546	8.34011	3.06007	1.97744e-75	3.32237e-74	up	yes
lbb00950	Metabolism	Biosynthesis of other secondary metabolites	Isoquinoline alkaloid biosynthesis	0.0135824	0.0705238	LOC132618985	4.06218	2.02225	1.24232e-62	1.75338e-61	up	yes
lbb00950	Metabolism	Biosynthesis of other secondary metabolites	Isoquinoline alkaloid biosynthesis	0.0135824	0.0705238	LOC132600628	18.9314	4.24271	3.65813e-60	4.986e-59	up	yes
lbb00950	Metabolism	Biosynthesis of other secondary metabolites	Isoquinoline alkaloid biosynthesis	0.0135824	0.0705238	LOC132628881	0.372028	-1.42652	5.93923e-54	7.28561e-53	down	yes
lbb00950	Metabolism	Biosynthesis of other secondary metabolites	Isoquinoline alkaloid biosynthesis	0.0135824	0.0705238	LOC132635548	89.1093	6.4775	1.79574e-52	2.15163e-51	up	yes
lbb00950	Metabolism	Biosynthesis of other secondary metabolites	Isoquinoline alkaloid biosynthesis	0.0135824	0.0705238	LOC132623595	0.144425	-2.7916	1.93681e-42	1.9491e-41	down	yes
lbb00950	Metabolism	Biosynthesis of other secondary metabolites	Isoquinoline alkaloid biosynthesis	0.0135824	0.0705238	LOC132635535	5.3854	2.42905	3.63506e-42	3.64367e-41	up	yes
lbb00950	Metabolism	Biosynthesis of other secondary metabolites	Isoquinoline alkaloid biosynthesis	0.0135824	0.0705238	LOC132617934	2.72613	1.44685	5.62564e-34	4.71035e-33	up	yes
lbb00950	Metabolism	Biosynthesis of other secondary metabolites	Isoquinoline alkaloid biosynthesis	0.0135824	0.0705238	LOC132632605	0.471645	-1.08423	5.43193e-33	4.4433e-32	down	yes
lbb00950	Metabolism	Biosynthesis of other secondary metabolites	Isoquinoline alkaloid biosynthesis	0.0135824	0.0705238	LOC132611042	19.6831	4.29888	7.67927e-28	5.58151e-27	up	yes
lbb00950	Metabolism	Biosynthesis of other secondary metabolites	Isoquinoline alkaloid biosynthesis	0.0135824	0.0705238	LOC132623881	7.22024	2.85205	2.40514e-25	1.62766e-24	up	yes
lbb00950	Metabolism	Biosynthesis of other secondary metabolites	Isoquinoline alkaloid biosynthesis	0.0135824	0.0705238	LOC132641885	0.190121	-2.39501	4.137e-25	2.78314e-24	down	yes
lbb00950	Metabolism	Biosynthesis of other secondary metabolites	Isoquinoline alkaloid biosynthesis	0.0135824	0.0705238	LOC132618838	1.74637e-05	-15.8053	3.00254e-22	1.85435e-21	down	yes
lbb00950	Metabolism	Biosynthesis of other secondary metabolites	Isoquinoline alkaloid biosynthesis	0.0135824	0.0705238	LOC132618165	2.25554	1.17347	1.85349e-21	1.11182e-20	up	yes
lbb00950	Metabolism	Biosynthesis of other secondary metabolites	Isoquinoline alkaloid biosynthesis	0.0135824	0.0705238	LOC132625032	0.169244	-2.56283	6.66922e-19	3.65931e-18	down	yes
lbb00950	Metabolism	Biosynthesis of other secondary metabolites	Isoquinoline alkaloid biosynthesis	0.0135824	0.0705238	LOC132635540	8.25967	3.04608	5.49997e-13	2.34905e-12	up	yes
lbb00950	Metabolism	Biosynthesis of other secondary metabolites	Isoquinoline alkaloid biosynthesis	0.0135824	0.0705238	LOC132635552	25.9533	4.69785	1.59794e-07	4.90411e-07	up	yes
lbb00950	Metabolism	Biosynthesis of other secondary metabolites	Isoquinoline alkaloid biosynthesis	0.0135824	0.0705238	LOC132641883	0.0402092	-4.63633	2.98659e-06	8.27053e-06	down	yes
lbb00950	Metabolism	Biosynthesis of other secondary metabolites	Isoquinoline alkaloid biosynthesis	0.0135824	0.0705238	LOC132603736	3.0503	1.60895	9.794e-06	2.58815e-05	up	yes
lbb00950	Metabolism	Biosynthesis of other secondary metabolites	Isoquinoline alkaloid biosynthesis	0.0135824	0.0705238	LOC132601628	10.009	3.32323	2.48404e-05	6.32034e-05	up	yes
lbb00950	Metabolism	Biosynthesis of other secondary metabolites	Isoquinoline alkaloid biosynthesis	0.0135824	0.0705238	LOC132635526	3.24403	1.69779	0.00280821	0.0056638	up	yes
lbb00950	Metabolism	Biosynthesis of other secondary metabolites	Isoquinoline alkaloid biosynthesis	0.0135824	0.0705238	LOC132617657	5.40449	2.43416	0.00301022	0.00604315	up	yes
lbb00590	Metabolism	Lipid metabolism	Arachidonic acid metabolism	0.0143005	0.0715025	LOC132636848	7.74366	2.95302	0	0	up	yes
lbb00590	Metabolism	Lipid metabolism	Arachidonic acid metabolism	0.0143005	0.0715025	LOC132640216	3.53639	1.82228	1.52826e-104	3.54141e-103	up	yes
lbb00590	Metabolism	Lipid metabolism	Arachidonic acid metabolism	0.0143005	0.0715025	LOC132623621	12.0774	3.59423	5.54638e-86	1.0573e-84	up	yes
lbb00590	Metabolism	Lipid metabolism	Arachidonic acid metabolism	0.0143005	0.0715025	LOC132640215	2.62071	1.38996	8.45892e-53	1.01797e-51	up	yes
lbb00590	Metabolism	Lipid metabolism	Arachidonic acid metabolism	0.0143005	0.0715025	LOC132623993	4.28114	2.09799	1.868e-46	2.02697e-45	up	yes
lbb00590	Metabolism	Lipid metabolism	Arachidonic acid metabolism	0.0143005	0.0715025	LOC132640489	2.71448	1.44068	9.16205e-33	7.47046e-32	up	yes
lbb00590	Metabolism	Lipid metabolism	Arachidonic acid metabolism	0.0143005	0.0715025	LOC132608858	2.44578	1.29029	7.08813e-30	5.40921e-29	up	yes
lbb00590	Metabolism	Lipid metabolism	Arachidonic acid metabolism	0.0143005	0.0715025	LOC132630512	0.423733	-1.23877	2.01572e-22	1.25122e-21	down	yes
lbb00590	Metabolism	Lipid metabolism	Arachidonic acid metabolism	0.0143005	0.0715025	LOC132608860	3.76248	1.91168	1.40888e-20	8.19932e-20	up	yes
lbb00590	Metabolism	Lipid metabolism	Arachidonic acid metabolism	0.0143005	0.0715025	LOC132630505	2.69247	1.42893	6.58905e-14	2.94256e-13	up	yes
lbb00590	Metabolism	Lipid metabolism	Arachidonic acid metabolism	0.0143005	0.0715025	LOC132603840	2.51953	1.33315	7.20506e-14	3.21231e-13	up	yes
lbb00590	Metabolism	Lipid metabolism	Arachidonic acid metabolism	0.0143005	0.0715025	LOC132626769	0.0191883	-5.70363	3.60726e-13	1.55516e-12	down	yes
lbb00590	Metabolism	Lipid metabolism	Arachidonic acid metabolism	0.0143005	0.0715025	LOC132611455	109.297	6.77211	4.71974e-13	2.02053e-12	up	yes
lbb00590	Metabolism	Lipid metabolism	Arachidonic acid metabolism	0.0143005	0.0715025	LOC132604517	0.446082	-1.16462	2.3683e-10	8.76014e-10	down	yes
lbb00590	Metabolism	Lipid metabolism	Arachidonic acid metabolism	0.0143005	0.0715025	LOC132638300	34.533	5.1099	8.20539e-08	2.56524e-07	up	yes
lbb00590	Metabolism	Lipid metabolism	Arachidonic acid metabolism	0.0143005	0.0715025	LOC132626675	0.124852	-3.00171	1.98912e-07	6.05506e-07	down	yes
lbb00590	Metabolism	Lipid metabolism	Arachidonic acid metabolism	0.0143005	0.0715025	LOC132632577	0.475199	-1.0734	9.61898e-07	2.7811e-06	down	yes
lbb00590	Metabolism	Lipid metabolism	Arachidonic acid metabolism	0.0143005	0.0715025	LOC132614997	0.480124	-1.05852	5.47388e-05	0.000134525	down	yes
lbb00590	Metabolism	Lipid metabolism	Arachidonic acid metabolism	0.0143005	0.0715025	LOC132603315	2.81871	1.49503	0.000144131	0.000338773	up	yes
lbb00590	Metabolism	Lipid metabolism	Arachidonic acid metabolism	0.0143005	0.0715025	LOC132631361	0.000545976	-10.8389	0.000275981	0.000629055	down	yes
lbb00590	Metabolism	Lipid metabolism	Arachidonic acid metabolism	0.0143005	0.0715025	LOC132632565	0.0317175	-4.97858	0.000821472	0.00177925	down	yes
lbb00590	Metabolism	Lipid metabolism	Arachidonic acid metabolism	0.0143005	0.0715025	LOC132632568	0.0173747	-5.84687	0.0015711	0.00328808	down	yes
lbb00220	Metabolism	Amino acid metabolism	Arginine biosynthesis	0.0177078	0.0853767	LOC132641124	12.3266	3.6237	0	0	up	yes
lbb00220	Metabolism	Amino acid metabolism	Arginine biosynthesis	0.0177078	0.0853767	LOC132645019	84.0392	6.39299	0	0	up	yes
lbb00220	Metabolism	Amino acid metabolism	Arginine biosynthesis	0.0177078	0.0853767	LOC132606686	15.2299	3.92883	1.74348e-230	1.03847e-228	up	yes
lbb00220	Metabolism	Amino acid metabolism	Arginine biosynthesis	0.0177078	0.0853767	LOC132624683	8.9169	3.15654	2.11281e-185	9.43417e-184	up	yes
lbb00220	Metabolism	Amino acid metabolism	Arginine biosynthesis	0.0177078	0.0853767	LOC132603398	0.223514	-2.16156	4.57124e-185	2.03291e-183	down	yes
lbb00220	Metabolism	Amino acid metabolism	Arginine biosynthesis	0.0177078	0.0853767	LOC132631708	3.44678	1.78525	2.22508e-56	2.84587e-55	up	yes
lbb00220	Metabolism	Amino acid metabolism	Arginine biosynthesis	0.0177078	0.0853767	LOC132640454	0.0607599	-4.04074	5.85559e-56	7.42308e-55	down	yes
lbb00220	Metabolism	Amino acid metabolism	Arginine biosynthesis	0.0177078	0.0853767	LOC132618549	10.7778	3.42999	1.26078e-45	1.34856e-44	up	yes
lbb00220	Metabolism	Amino acid metabolism	Arginine biosynthesis	0.0177078	0.0853767	LOC132613509	0.483038	-1.04979	1.69577e-42	1.70861e-41	down	yes
lbb00220	Metabolism	Amino acid metabolism	Arginine biosynthesis	0.0177078	0.0853767	LOC132641255	2.24404	1.1661	4.41368e-38	4.05916e-37	up	yes
lbb00220	Metabolism	Amino acid metabolism	Arginine biosynthesis	0.0177078	0.0853767	LOC132607548	2.00516	1.00372	1.83267e-37	1.66826e-36	up	yes
lbb00220	Metabolism	Amino acid metabolism	Arginine biosynthesis	0.0177078	0.0853767	LOC132607143	0.449318	-1.15419	1.10226e-33	9.17109e-33	down	yes
lbb00220	Metabolism	Amino acid metabolism	Arginine biosynthesis	0.0177078	0.0853767	LOC132622245	8.64657	3.11213	1.855e-30	1.43621e-29	up	yes
lbb00220	Metabolism	Amino acid metabolism	Arginine biosynthesis	0.0177078	0.0853767	LOC132633554	0.480683	-1.05684	2.95665e-29	2.22393e-28	down	yes
lbb00220	Metabolism	Amino acid metabolism	Arginine biosynthesis	0.0177078	0.0853767	LOC132636580	64.6102	6.01369	3.57646e-26	2.4835e-25	up	yes
lbb00220	Metabolism	Amino acid metabolism	Arginine biosynthesis	0.0177078	0.0853767	LOC132641885	0.190121	-2.39501	4.137e-25	2.78314e-24	down	yes
lbb00220	Metabolism	Amino acid metabolism	Arginine biosynthesis	0.0177078	0.0853767	LOC132641964	0.474027	-1.07696	1.12324e-24	7.45016e-24	down	yes
lbb00220	Metabolism	Amino acid metabolism	Arginine biosynthesis	0.0177078	0.0853767	LOC132621934	7.07403	2.82253	2.55998e-23	1.6333e-22	up	yes
lbb00220	Metabolism	Amino acid metabolism	Arginine biosynthesis	0.0177078	0.0853767	LOC132624850	9.34122	3.22361	9.40968e-23	5.89745e-22	up	yes
lbb00220	Metabolism	Amino acid metabolism	Arginine biosynthesis	0.0177078	0.0853767	LOC132628044	0.447982	-1.15849	1.11995e-22	7.00057e-22	down	yes
lbb00220	Metabolism	Amino acid metabolism	Arginine biosynthesis	0.0177078	0.0853767	LOC132625552	0.0129167	-6.27462	3.21434e-20	1.84522e-19	down	yes
lbb00220	Metabolism	Amino acid metabolism	Arginine biosynthesis	0.0177078	0.0853767	LOC132624396	0.00525689	-7.57157	2.03863e-19	1.13922e-18	down	yes
lbb00220	Metabolism	Amino acid metabolism	Arginine biosynthesis	0.0177078	0.0853767	LOC132641965	0.424094	-1.23754	1.71671e-15	8.23492e-15	down	yes
lbb00220	Metabolism	Amino acid metabolism	Arginine biosynthesis	0.0177078	0.0853767	LOC132599631	26.1883	4.71085	2.16692e-15	1.03449e-14	up	yes
lbb00220	Metabolism	Amino acid metabolism	Arginine biosynthesis	0.0177078	0.0853767	LOC132607141	5667.59	12.4685	5.87906e-13	2.50772e-12	up	yes
lbb00220	Metabolism	Amino acid metabolism	Arginine biosynthesis	0.0177078	0.0853767	LOC132622776	0.420007	-1.25152	1.51347e-11	6.01923e-11	down	yes
lbb00220	Metabolism	Amino acid metabolism	Arginine biosynthesis	0.0177078	0.0853767	LOC132623825	3022.13	11.5614	6.71802e-08	2.11487e-07	up	yes
lbb00220	Metabolism	Amino acid metabolism	Arginine biosynthesis	0.0177078	0.0853767	LOC132624805	3359.29	11.7139	1.22115e-07	3.77546e-07	up	yes
lbb00220	Metabolism	Amino acid metabolism	Arginine biosynthesis	0.0177078	0.0853767	LOC132641883	0.0402092	-4.63633	2.98659e-06	8.27053e-06	down	yes
lbb00531	Metabolism	Glycan biosynthesis and metabolism	Glycosaminoglycan degradation	0.0214647	0.0999219	LOC132613957	8.33152	3.05858	0	0	up	yes
lbb00531	Metabolism	Glycan biosynthesis and metabolism	Glycosaminoglycan degradation	0.0214647	0.0999219	LOC132645930	0.0909092	-3.45943	1.35776e-190	6.2926e-189	down	yes
lbb00531	Metabolism	Glycan biosynthesis and metabolism	Glycosaminoglycan degradation	0.0214647	0.0999219	LOC132645665	20.0638	4.32653	2.67454e-188	1.22067e-186	up	yes
lbb00531	Metabolism	Glycan biosynthesis and metabolism	Glycosaminoglycan degradation	0.0214647	0.0999219	LOC132621488	0.213648	-2.22669	2.04639e-89	4.04836e-88	down	yes
lbb00531	Metabolism	Glycan biosynthesis and metabolism	Glycosaminoglycan degradation	0.0214647	0.0999219	LOC132632891	4.89858	2.29236	2.61398e-80	4.65243e-79	up	yes
lbb00531	Metabolism	Glycan biosynthesis and metabolism	Glycosaminoglycan degradation	0.0214647	0.0999219	LOC132645086	3.66264	1.87288	4.89493e-67	7.36202e-66	up	yes
lbb00531	Metabolism	Glycan biosynthesis and metabolism	Glycosaminoglycan degradation	0.0214647	0.0999219	LOC132599204	4.17813	2.06286	2.36986e-62	3.33052e-61	up	yes
lbb00531	Metabolism	Glycan biosynthesis and metabolism	Glycosaminoglycan degradation	0.0214647	0.0999219	LOC132644753	2.24944	1.16957	1.77612e-52	2.12966e-51	up	yes
lbb00531	Metabolism	Glycan biosynthesis and metabolism	Glycosaminoglycan degradation	0.0214647	0.0999219	LOC132645562	0.455285	-1.13516	3.72587e-36	3.28382e-35	down	yes
lbb00531	Metabolism	Glycan biosynthesis and metabolism	Glycosaminoglycan degradation	0.0214647	0.0999219	LOC132645087	0.052026	-4.26462	2.46782e-33	2.03685e-32	down	yes
lbb00531	Metabolism	Glycan biosynthesis and metabolism	Glycosaminoglycan degradation	0.0214647	0.0999219	LOC132603103	0.370268	-1.43336	1.45664e-29	1.10244e-28	down	yes
lbb00531	Metabolism	Glycan biosynthesis and metabolism	Glycosaminoglycan degradation	0.0214647	0.0999219	LOC132633462	3.26395	1.70662	3.11753e-27	2.22523e-26	up	yes
lbb00531	Metabolism	Glycan biosynthesis and metabolism	Glycosaminoglycan degradation	0.0214647	0.0999219	LOC132632351	2.89145	1.5318	3.64466e-22	2.24294e-21	up	yes
lbb00531	Metabolism	Glycan biosynthesis and metabolism	Glycosaminoglycan degradation	0.0214647	0.0999219	LOC132642221	34488.1	15.0738	4.48003e-19	2.47128e-18	up	yes
lbb00531	Metabolism	Glycan biosynthesis and metabolism	Glycosaminoglycan degradation	0.0214647	0.0999219	LOC132607103	19.5616	4.28995	1.58183e-16	7.90747e-16	up	yes
lbb00531	Metabolism	Glycan biosynthesis and metabolism	Glycosaminoglycan degradation	0.0214647	0.0999219	LOC132627139	0.112219	-3.15562	8.15314e-16	3.95992e-15	down	yes
lbb00531	Metabolism	Glycan biosynthesis and metabolism	Glycosaminoglycan degradation	0.0214647	0.0999219	LOC132627138	0.00784521	-6.99397	5.64399e-11	2.17317e-10	down	yes
lbb00531	Metabolism	Glycan biosynthesis and metabolism	Glycosaminoglycan degradation	0.0214647	0.0999219	LOC132602338	3.17193	1.66536	2.20559e-08	7.17469e-08	up	yes
lbb00531	Metabolism	Glycan biosynthesis and metabolism	Glycosaminoglycan degradation	0.0214647	0.0999219	LOC132641990	0.0118388	-6.40033	4.01328e-08	1.28187e-07	down	yes
lbb00531	Metabolism	Glycan biosynthesis and metabolism	Glycosaminoglycan degradation	0.0214647	0.0999219	LOC132627990	2.764	1.46676	1.75863e-07	5.37776e-07	up	yes
lbb00531	Metabolism	Glycan biosynthesis and metabolism	Glycosaminoglycan degradation	0.0214647	0.0999219	LOC132610777	2.10151	1.07143	1.65536e-06	4.68993e-06	up	yes
lbb00531	Metabolism	Glycan biosynthesis and metabolism	Glycosaminoglycan degradation	0.0214647	0.0999219	LOC132604239	2.41942	1.27466	2.30168e-05	5.87855e-05	up	yes
lbb00531	Metabolism	Glycan biosynthesis and metabolism	Glycosaminoglycan degradation	0.0214647	0.0999219	LOC132645057	11.2413	3.49073	5.03753e-05	0.000124292	up	yes
lbb00531	Metabolism	Glycan biosynthesis and metabolism	Glycosaminoglycan degradation	0.0214647	0.0999219	LOC132606636	6.54758	2.71096	6.37827e-05	0.000155581	up	yes
lbb00531	Metabolism	Glycan biosynthesis and metabolism	Glycosaminoglycan degradation	0.0214647	0.0999219	LOC132611290	7.06127	2.81993	0.000281315	0.000640505	up	yes
lbb00531	Metabolism	Glycan biosynthesis and metabolism	Glycosaminoglycan degradation	0.0214647	0.0999219	LOC132610474	0.295946	-1.75659	0.000549794	0.00121376	down	yes
lbb00531	Metabolism	Glycan biosynthesis and metabolism	Glycosaminoglycan degradation	0.0214647	0.0999219	LOC132613873	2.61769	1.38829	0.000968905	0.00208042	up	yes
lbb00531	Metabolism	Glycan biosynthesis and metabolism	Glycosaminoglycan degradation	0.0214647	0.0999219	LOC132598581	0.0301069	-5.05376	0.0101035	0.0187296	down	yes
lbb00941	Metabolism	Biosynthesis of other secondary metabolites	Flavonoid biosynthesis	0.0226479	0.101916	LOC132614278	0.0016533	-9.24043	0	0	down	yes
lbb00941	Metabolism	Biosynthesis of other secondary metabolites	Flavonoid biosynthesis	0.0226479	0.101916	LOC132602946	14.2557	3.83347	0	0	up	yes
lbb00941	Metabolism	Biosynthesis of other secondary metabolites	Flavonoid biosynthesis	0.0226479	0.101916	LOC132606794	0.0242813	-5.36401	0	0	down	yes
lbb00941	Metabolism	Biosynthesis of other secondary metabolites	Flavonoid biosynthesis	0.0226479	0.101916	LOC132613653	0.00556971	-7.48818	0	0	down	yes
lbb00941	Metabolism	Biosynthesis of other secondary metabolites	Flavonoid biosynthesis	0.0226479	0.101916	LOC132621116	0.0171016	-5.86972	1.55065e-282	1.2603e-280	down	yes
lbb00941	Metabolism	Biosynthesis of other secondary metabolites	Flavonoid biosynthesis	0.0226479	0.101916	LOC132613820	0.00163859	-9.25333	7.85702e-221	4.47782e-219	down	yes
lbb00941	Metabolism	Biosynthesis of other secondary metabolites	Flavonoid biosynthesis	0.0226479	0.101916	LOC132632376	67.5629	6.07816	3.85846e-193	1.82148e-191	up	yes
lbb00941	Metabolism	Biosynthesis of other secondary metabolites	Flavonoid biosynthesis	0.0226479	0.101916	LOC132627190	24.677	4.62509	3.81303e-167	1.51959e-165	up	yes
lbb00941	Metabolism	Biosynthesis of other secondary metabolites	Flavonoid biosynthesis	0.0226479	0.101916	LOC132632189	4.83342	2.27304	8.41957e-146	2.82922e-144	up	yes
lbb00941	Metabolism	Biosynthesis of other secondary metabolites	Flavonoid biosynthesis	0.0226479	0.101916	LOC132614074	0.0157963	-5.98427	2.43133e-136	7.45622e-135	down	yes
lbb00941	Metabolism	Biosynthesis of other secondary metabolites	Flavonoid biosynthesis	0.0226479	0.101916	LOC132637907	0.156198	-2.67855	9.26459e-132	2.74182e-130	down	yes
lbb00941	Metabolism	Biosynthesis of other secondary metabolites	Flavonoid biosynthesis	0.0226479	0.101916	LOC132636574	0.205499	-2.2828	2.42859e-131	7.13613e-130	down	yes
lbb00941	Metabolism	Biosynthesis of other secondary metabolites	Flavonoid biosynthesis	0.0226479	0.101916	LOC132636570	67.8334	6.08392	1.41314e-125	3.95511e-124	up	yes
lbb00941	Metabolism	Biosynthesis of other secondary metabolites	Flavonoid biosynthesis	0.0226479	0.101916	LOC132627034	6.69472	2.74302	1.83235e-116	4.73113e-115	up	yes
lbb00941	Metabolism	Biosynthesis of other secondary metabolites	Flavonoid biosynthesis	0.0226479	0.101916	LOC132629192	19.4672	4.28297	1.31004e-92	2.70348e-91	up	yes
lbb00941	Metabolism	Biosynthesis of other secondary metabolites	Flavonoid biosynthesis	0.0226479	0.101916	LOC132622191	0.253263	-1.98129	3.31052e-84	6.18226e-83	down	yes
lbb00941	Metabolism	Biosynthesis of other secondary metabolites	Flavonoid biosynthesis	0.0226479	0.101916	LOC132600504	9.96938	3.3175	4.8617e-71	7.73511e-70	up	yes
lbb00941	Metabolism	Biosynthesis of other secondary metabolites	Flavonoid biosynthesis	0.0226479	0.101916	LOC132604314	14.7501	3.88265	1.70947e-70	2.69384e-69	up	yes
lbb00941	Metabolism	Biosynthesis of other secondary metabolites	Flavonoid biosynthesis	0.0226479	0.101916	LOC132630890	37.7311	5.23768	2.15676e-68	3.31635e-67	up	yes
lbb00941	Metabolism	Biosynthesis of other secondary metabolites	Flavonoid biosynthesis	0.0226479	0.101916	LOC132641890	5.75296	2.5243	1.62909e-59	2.19954e-58	up	yes
lbb00941	Metabolism	Biosynthesis of other secondary metabolites	Flavonoid biosynthesis	0.0226479	0.101916	LOC132609558	3.51579	1.81385	1.0546e-49	1.20832e-48	up	yes
lbb00941	Metabolism	Biosynthesis of other secondary metabolites	Flavonoid biosynthesis	0.0226479	0.101916	LOC132645355	0.344532	-1.53729	1.48994e-45	1.59162e-44	down	yes
lbb00941	Metabolism	Biosynthesis of other secondary metabolites	Flavonoid biosynthesis	0.0226479	0.101916	LOC132640443	6.21141	2.63492	5.96969e-43	6.07987e-42	up	yes
lbb00941	Metabolism	Biosynthesis of other secondary metabolites	Flavonoid biosynthesis	0.0226479	0.101916	LOC132613778	5.56537	2.47648	1.36853e-42	1.38143e-41	up	yes
lbb00941	Metabolism	Biosynthesis of other secondary metabolites	Flavonoid biosynthesis	0.0226479	0.101916	LOC132603106	0.00378278	-8.04634	2.83113e-42	2.84649e-41	down	yes
lbb00941	Metabolism	Biosynthesis of other secondary metabolites	Flavonoid biosynthesis	0.0226479	0.101916	LOC132624395	0.000786908	-10.3115	1.67031e-41	1.65616e-40	down	yes
lbb00941	Metabolism	Biosynthesis of other secondary metabolites	Flavonoid biosynthesis	0.0226479	0.101916	LOC132622192	0.217932	-2.19805	1.30344e-40	1.27064e-39	down	yes
lbb00941	Metabolism	Biosynthesis of other secondary metabolites	Flavonoid biosynthesis	0.0226479	0.101916	LOC132637570	11.022	3.46231	3.21294e-38	2.96147e-37	up	yes
lbb00941	Metabolism	Biosynthesis of other secondary metabolites	Flavonoid biosynthesis	0.0226479	0.101916	LOC132617823	6.22285	2.63758	1.04509e-36	9.33817e-36	up	yes
lbb00941	Metabolism	Biosynthesis of other secondary metabolites	Flavonoid biosynthesis	0.0226479	0.101916	LOC132608941	6.05672	2.59854	2.39449e-31	1.89208e-30	up	yes
lbb00941	Metabolism	Biosynthesis of other secondary metabolites	Flavonoid biosynthesis	0.0226479	0.101916	LOC132614924	2.51452	1.33028	6.29075e-29	4.69006e-28	up	yes
lbb00941	Metabolism	Biosynthesis of other secondary metabolites	Flavonoid biosynthesis	0.0226479	0.101916	LOC132625296	4.22189	2.07789	1.2086e-21	7.29896e-21	up	yes
lbb00941	Metabolism	Biosynthesis of other secondary metabolites	Flavonoid biosynthesis	0.0226479	0.101916	LOC132645808	0.355973	-1.49016	5.76669e-21	3.39923e-20	down	yes
lbb00941	Metabolism	Biosynthesis of other secondary metabolites	Flavonoid biosynthesis	0.0226479	0.101916	LOC132618356	2.53003	1.33915	2.46697e-19	1.37462e-18	up	yes
lbb00941	Metabolism	Biosynthesis of other secondary metabolites	Flavonoid biosynthesis	0.0226479	0.101916	LOC132621414	0.000996544	-9.97078	4.41949e-19	2.43911e-18	down	yes
lbb00941	Metabolism	Biosynthesis of other secondary metabolites	Flavonoid biosynthesis	0.0226479	0.101916	LOC132638827	27828.7	14.7643	5.02777e-18	2.66004e-17	up	yes
lbb00941	Metabolism	Biosynthesis of other secondary metabolites	Flavonoid biosynthesis	0.0226479	0.101916	LOC132604315	351.443	8.45715	1.52341e-15	7.32257e-15	up	yes
lbb00941	Metabolism	Biosynthesis of other secondary metabolites	Flavonoid biosynthesis	0.0226479	0.101916	LOC132621121	0.205452	-2.28313	6.17329e-15	2.89561e-14	down	yes
lbb00941	Metabolism	Biosynthesis of other secondary metabolites	Flavonoid biosynthesis	0.0226479	0.101916	LOC132600739	0.416414	-1.26391	1.01201e-14	4.69415e-14	down	yes
lbb00941	Metabolism	Biosynthesis of other secondary metabolites	Flavonoid biosynthesis	0.0226479	0.101916	LOC132604020	0.211502	-2.24125	2.20773e-14	1.00845e-13	down	yes
lbb00941	Metabolism	Biosynthesis of other secondary metabolites	Flavonoid biosynthesis	0.0226479	0.101916	LOC132607587	7.89737e-05	-13.6283	4.79944e-14	2.15883e-13	down	yes
lbb00941	Metabolism	Biosynthesis of other secondary metabolites	Flavonoid biosynthesis	0.0226479	0.101916	LOC132600730	26.8672	4.74778	1.4555e-12	6.09654e-12	up	yes
lbb00941	Metabolism	Biosynthesis of other secondary metabolites	Flavonoid biosynthesis	0.0226479	0.101916	LOC132617081	0.167434	-2.57834	9.617e-12	3.86108e-11	down	yes
lbb00941	Metabolism	Biosynthesis of other secondary metabolites	Flavonoid biosynthesis	0.0226479	0.101916	LOC132606816	0.185194	-2.43289	4.38162e-11	1.6994e-10	down	yes
lbb00941	Metabolism	Biosynthesis of other secondary metabolites	Flavonoid biosynthesis	0.0226479	0.101916	LOC132624028	0.123583	-3.01644	4.41831e-11	1.71323e-10	down	yes
lbb00941	Metabolism	Biosynthesis of other secondary metabolites	Flavonoid biosynthesis	0.0226479	0.101916	LOC132618904	4.0935	2.03334	6.01735e-11	2.31072e-10	up	yes
lbb00941	Metabolism	Biosynthesis of other secondary metabolites	Flavonoid biosynthesis	0.0226479	0.101916	LOC132604318	29.1603	4.86594	6.82778e-11	2.60949e-10	up	yes
lbb00941	Metabolism	Biosynthesis of other secondary metabolites	Flavonoid biosynthesis	0.0226479	0.101916	LOC132602825	5667.15	12.4684	4.2966e-10	1.56041e-09	up	yes
lbb00941	Metabolism	Biosynthesis of other secondary metabolites	Flavonoid biosynthesis	0.0226479	0.101916	LOC132600189	4.76553	2.25264	3.03615e-09	1.0447e-08	up	yes
lbb00941	Metabolism	Biosynthesis of other secondary metabolites	Flavonoid biosynthesis	0.0226479	0.101916	LOC132632367	5528.28	12.4326	1.86188e-08	6.09086e-08	up	yes
lbb00941	Metabolism	Biosynthesis of other secondary metabolites	Flavonoid biosynthesis	0.0226479	0.101916	LOC132636398	0.07109	-3.81421	4.09004e-08	1.30601e-07	down	yes
lbb00941	Metabolism	Biosynthesis of other secondary metabolites	Flavonoid biosynthesis	0.0226479	0.101916	LOC132626332	0.332563	-1.5883	7.129e-08	2.23849e-07	down	yes
lbb00941	Metabolism	Biosynthesis of other secondary metabolites	Flavonoid biosynthesis	0.0226479	0.101916	LOC132606792	4.35837	2.12379	4.02947e-07	1.19939e-06	up	yes
lbb00941	Metabolism	Biosynthesis of other secondary metabolites	Flavonoid biosynthesis	0.0226479	0.101916	LOC132600727	2.07697	1.05448	1.48099e-06	4.21073e-06	up	yes
lbb00941	Metabolism	Biosynthesis of other secondary metabolites	Flavonoid biosynthesis	0.0226479	0.101916	LOC132607000	2.52151	1.33429	1.73923e-06	4.9153e-06	up	yes
lbb00941	Metabolism	Biosynthesis of other secondary metabolites	Flavonoid biosynthesis	0.0226479	0.101916	LOC132607840	0.223369	-2.1625	2.12481e-06	5.95603e-06	down	yes
lbb00941	Metabolism	Biosynthesis of other secondary metabolites	Flavonoid biosynthesis	0.0226479	0.101916	LOC132638825	28.4088	4.82827	7.23306e-06	1.93448e-05	up	yes
lbb00941	Metabolism	Biosynthesis of other secondary metabolites	Flavonoid biosynthesis	0.0226479	0.101916	LOC132640606	0.472151	-1.08268	7.29914e-06	1.95121e-05	down	yes
lbb00941	Metabolism	Biosynthesis of other secondary metabolites	Flavonoid biosynthesis	0.0226479	0.101916	LOC132629193	75.1769	6.23222	1.58929e-05	4.12065e-05	up	yes
lbb00941	Metabolism	Biosynthesis of other secondary metabolites	Flavonoid biosynthesis	0.0226479	0.101916	LOC132600497	0.0899389	-3.47491	6.67504e-05	0.000162448	down	yes
lbb00941	Metabolism	Biosynthesis of other secondary metabolites	Flavonoid biosynthesis	0.0226479	0.101916	LOC132640283	13.9754	3.80482	7.16039e-05	0.000173619	up	yes
lbb00941	Metabolism	Biosynthesis of other secondary metabolites	Flavonoid biosynthesis	0.0226479	0.101916	LOC132642646	3.7084	1.8908	0.00190637	0.00393312	up	yes
lbb00941	Metabolism	Biosynthesis of other secondary metabolites	Flavonoid biosynthesis	0.0226479	0.101916	LOC132607585	0.338268	-1.56376	0.00256446	0.00520367	down	yes
lbb00941	Metabolism	Biosynthesis of other secondary metabolites	Flavonoid biosynthesis	0.0226479	0.101916	LOC132642388	13.4529	3.74984	0.00270811	0.00547194	up	yes
lbb00941	Metabolism	Biosynthesis of other secondary metabolites	Flavonoid biosynthesis	0.0226479	0.101916	LOC132607584	0.308613	-1.69613	0.00308383	0.00618266	down	yes
lbb00941	Metabolism	Biosynthesis of other secondary metabolites	Flavonoid biosynthesis	0.0226479	0.101916	LOC132625196	0.243345	-2.03892	0.00358307	0.00711953	down	yes
lbb00941	Metabolism	Biosynthesis of other secondary metabolites	Flavonoid biosynthesis	0.0226479	0.101916	LOC132610120	3.71538	1.89351	0.00378861	0.0074968	up	yes
lbb00941	Metabolism	Biosynthesis of other secondary metabolites	Flavonoid biosynthesis	0.0226479	0.101916	LOC132638024	711.333	9.47438	0.00420935	0.00827278	up	yes
lbb00941	Metabolism	Biosynthesis of other secondary metabolites	Flavonoid biosynthesis	0.0226479	0.101916	LOC132624050	2.89846	1.53529	0.00985704	0.0183061	up	yes
lbb04933	Human Diseases	Endocrine and metabolic disease	AGE-RAGE signaling pathway in diabetic complications	0.0265693	0.115705	LOC132606961	6.22172	2.63731	5.16246e-140	1.64749e-138	up	yes
lbb04933	Human Diseases	Endocrine and metabolic disease	AGE-RAGE signaling pathway in diabetic complications	0.0265693	0.115705	LOC132640371	2.65422	1.40829	6.56906e-92	1.34387e-90	up	yes
lbb04933	Human Diseases	Endocrine and metabolic disease	AGE-RAGE signaling pathway in diabetic complications	0.0265693	0.115705	LOC132632716	0.0251463	-5.31351	7.63347e-92	1.56065e-90	down	yes
lbb04933	Human Diseases	Endocrine and metabolic disease	AGE-RAGE signaling pathway in diabetic complications	0.0265693	0.115705	LOC132613522	2.88038	1.52626	2.08306e-73	3.41634e-72	up	yes
lbb04933	Human Diseases	Endocrine and metabolic disease	AGE-RAGE signaling pathway in diabetic complications	0.0265693	0.115705	LOC132603408	32.5311	5.02375	3.43088e-68	5.25835e-67	up	yes
lbb04933	Human Diseases	Endocrine and metabolic disease	AGE-RAGE signaling pathway in diabetic complications	0.0265693	0.115705	LOC132635390	0.0742672	-3.75113	2.26957e-65	3.33444e-64	down	yes
lbb04933	Human Diseases	Endocrine and metabolic disease	AGE-RAGE signaling pathway in diabetic complications	0.0265693	0.115705	LOC132636253	2.59174	1.37392	4.0663e-61	5.60016e-60	up	yes
lbb04933	Human Diseases	Endocrine and metabolic disease	AGE-RAGE signaling pathway in diabetic complications	0.0265693	0.115705	LOC132636428	4.02144	2.00771	9.99634e-59	1.33115e-57	up	yes
lbb04933	Human Diseases	Endocrine and metabolic disease	AGE-RAGE signaling pathway in diabetic complications	0.0265693	0.115705	LOC132633562	2.8168	1.49405	2.03063e-58	2.68995e-57	up	yes
lbb04933	Human Diseases	Endocrine and metabolic disease	AGE-RAGE signaling pathway in diabetic complications	0.0265693	0.115705	LOC132640039	2.35575	1.23619	6.31177e-57	8.1485e-56	up	yes
lbb04933	Human Diseases	Endocrine and metabolic disease	AGE-RAGE signaling pathway in diabetic complications	0.0265693	0.115705	LOC132608899	3.004	1.58689	8.031e-32	6.41819e-31	up	yes
lbb04933	Human Diseases	Endocrine and metabolic disease	AGE-RAGE signaling pathway in diabetic complications	0.0265693	0.115705	LOC132642060	8.22415	3.03987	3.13854e-31	2.47527e-30	up	yes
lbb04933	Human Diseases	Endocrine and metabolic disease	AGE-RAGE signaling pathway in diabetic complications	0.0265693	0.115705	LOC132621936	0.474116	-1.07669	4.41807e-22	2.71031e-21	down	yes
lbb04933	Human Diseases	Endocrine and metabolic disease	AGE-RAGE signaling pathway in diabetic complications	0.0265693	0.115705	LOC132606796	0.474392	-1.07585	1.16198e-15	5.60897e-15	down	yes
lbb04933	Human Diseases	Endocrine and metabolic disease	AGE-RAGE signaling pathway in diabetic complications	0.0265693	0.115705	LOC132636613	4.61189	2.20536	1.67979e-13	7.35728e-13	up	yes
lbb04933	Human Diseases	Endocrine and metabolic disease	AGE-RAGE signaling pathway in diabetic complications	0.0265693	0.115705	LOC132622281	6.50497e-05	-13.9081	3.42972e-12	1.41132e-11	down	yes
lbb04933	Human Diseases	Endocrine and metabolic disease	AGE-RAGE signaling pathway in diabetic complications	0.0265693	0.115705	LOC132607510	2.23259	1.15872	5.4208e-12	2.20752e-11	up	yes
lbb04933	Human Diseases	Endocrine and metabolic disease	AGE-RAGE signaling pathway in diabetic complications	0.0265693	0.115705	LOC132606638	2.01157	1.00832	5.85254e-12	2.37747e-11	up	yes
lbb04933	Human Diseases	Endocrine and metabolic disease	AGE-RAGE signaling pathway in diabetic complications	0.0265693	0.115705	LOC132623918	10037.4	13.2931	1.91868e-10	7.13624e-10	up	yes
lbb04933	Human Diseases	Endocrine and metabolic disease	AGE-RAGE signaling pathway in diabetic complications	0.0265693	0.115705	LOC132622928	2.08707	1.06148	6.91386e-10	2.47686e-09	up	yes
lbb04933	Human Diseases	Endocrine and metabolic disease	AGE-RAGE signaling pathway in diabetic complications	0.0265693	0.115705	LOC132606252	13.9701	3.80427	2.73428e-08	8.8275e-08	up	yes
lbb04933	Human Diseases	Endocrine and metabolic disease	AGE-RAGE signaling pathway in diabetic complications	0.0265693	0.115705	LOC132611066	13.6198	3.76763	4.37269e-08	1.3937e-07	up	yes
lbb04933	Human Diseases	Endocrine and metabolic disease	AGE-RAGE signaling pathway in diabetic complications	0.0265693	0.115705	LOC132633828	122.16	6.93263	5.28593e-07	1.55973e-06	up	yes
lbb04933	Human Diseases	Endocrine and metabolic disease	AGE-RAGE signaling pathway in diabetic complications	0.0265693	0.115705	LOC132644877	0.000420847	-11.2144	2.26263e-06	6.33107e-06	down	yes
lbb04933	Human Diseases	Endocrine and metabolic disease	AGE-RAGE signaling pathway in diabetic complications	0.0265693	0.115705	LOC132636801	5.4582	2.44843	0.000245695	0.000562977	up	yes
lbb04933	Human Diseases	Endocrine and metabolic disease	AGE-RAGE signaling pathway in diabetic complications	0.0265693	0.115705	LOC132616004	4.87414	2.28515	0.000285878	0.00065049	up	yes
lbb04933	Human Diseases	Endocrine and metabolic disease	AGE-RAGE signaling pathway in diabetic complications	0.0265693	0.115705	LOC132622294	0.0546948	-4.19245	0.000944496	0.00203092	down	yes
lbb04933	Human Diseases	Endocrine and metabolic disease	AGE-RAGE signaling pathway in diabetic complications	0.0265693	0.115705	LOC132605300	11.0313	3.46353	0.00288964	0.00581735	up	yes
lbb04933	Human Diseases	Endocrine and metabolic disease	AGE-RAGE signaling pathway in diabetic complications	0.0265693	0.115705	LOC132600820	4.87926	2.28666	0.00965105	0.0179488	up	yes
lbb04933	Human Diseases	Endocrine and metabolic disease	AGE-RAGE signaling pathway in diabetic complications	0.0265693	0.115705	LOC132614211	3.2321	1.69247	0.0123104	0.0224865	up	yes
lbb00604	Metabolism	Glycan biosynthesis and metabolism	Glycosphingolipid biosynthesis - ganglio series	0.0289943	0.12232	LOC132645930	0.0909092	-3.45943	1.35776e-190	6.2926e-189	down	yes
lbb00604	Metabolism	Glycan biosynthesis and metabolism	Glycosphingolipid biosynthesis - ganglio series	0.0289943	0.12232	LOC132645665	20.0638	4.32653	2.67454e-188	1.22067e-186	up	yes
lbb00604	Metabolism	Glycan biosynthesis and metabolism	Glycosphingolipid biosynthesis - ganglio series	0.0289943	0.12232	LOC132621488	0.213648	-2.22669	2.04639e-89	4.04836e-88	down	yes
lbb00604	Metabolism	Glycan biosynthesis and metabolism	Glycosphingolipid biosynthesis - ganglio series	0.0289943	0.12232	LOC132645086	3.66264	1.87288	4.89493e-67	7.36202e-66	up	yes
lbb00604	Metabolism	Glycan biosynthesis and metabolism	Glycosphingolipid biosynthesis - ganglio series	0.0289943	0.12232	LOC132599204	4.17813	2.06286	2.36986e-62	3.33052e-61	up	yes
lbb00604	Metabolism	Glycan biosynthesis and metabolism	Glycosphingolipid biosynthesis - ganglio series	0.0289943	0.12232	LOC132645562	0.455285	-1.13516	3.72587e-36	3.28382e-35	down	yes
lbb00604	Metabolism	Glycan biosynthesis and metabolism	Glycosphingolipid biosynthesis - ganglio series	0.0289943	0.12232	LOC132645087	0.052026	-4.26462	2.46782e-33	2.03685e-32	down	yes
lbb00604	Metabolism	Glycan biosynthesis and metabolism	Glycosphingolipid biosynthesis - ganglio series	0.0289943	0.12232	LOC132633462	3.26395	1.70662	3.11753e-27	2.22523e-26	up	yes
lbb00604	Metabolism	Glycan biosynthesis and metabolism	Glycosphingolipid biosynthesis - ganglio series	0.0289943	0.12232	LOC132632351	2.89145	1.5318	3.64466e-22	2.24294e-21	up	yes
lbb00604	Metabolism	Glycan biosynthesis and metabolism	Glycosphingolipid biosynthesis - ganglio series	0.0289943	0.12232	LOC132642221	34488.1	15.0738	4.48003e-19	2.47128e-18	up	yes
lbb00604	Metabolism	Glycan biosynthesis and metabolism	Glycosphingolipid biosynthesis - ganglio series	0.0289943	0.12232	LOC132607103	19.5616	4.28995	1.58183e-16	7.90747e-16	up	yes
lbb00604	Metabolism	Glycan biosynthesis and metabolism	Glycosphingolipid biosynthesis - ganglio series	0.0289943	0.12232	LOC132627139	0.112219	-3.15562	8.15314e-16	3.95992e-15	down	yes
lbb00604	Metabolism	Glycan biosynthesis and metabolism	Glycosphingolipid biosynthesis - ganglio series	0.0289943	0.12232	LOC132627138	0.00784521	-6.99397	5.64399e-11	2.17317e-10	down	yes
lbb00604	Metabolism	Glycan biosynthesis and metabolism	Glycosphingolipid biosynthesis - ganglio series	0.0289943	0.12232	LOC132602338	3.17193	1.66536	2.20559e-08	7.17469e-08	up	yes
lbb00604	Metabolism	Glycan biosynthesis and metabolism	Glycosphingolipid biosynthesis - ganglio series	0.0289943	0.12232	LOC132627990	2.764	1.46676	1.75863e-07	5.37776e-07	up	yes
lbb00604	Metabolism	Glycan biosynthesis and metabolism	Glycosphingolipid biosynthesis - ganglio series	0.0289943	0.12232	LOC132610777	2.10151	1.07143	1.65536e-06	4.68993e-06	up	yes
lbb00604	Metabolism	Glycan biosynthesis and metabolism	Glycosphingolipid biosynthesis - ganglio series	0.0289943	0.12232	LOC132604239	2.41942	1.27466	2.30168e-05	5.87855e-05	up	yes
lbb00604	Metabolism	Glycan biosynthesis and metabolism	Glycosphingolipid biosynthesis - ganglio series	0.0289943	0.12232	LOC132606636	6.54758	2.71096	6.37827e-05	0.000155581	up	yes
lbb00604	Metabolism	Glycan biosynthesis and metabolism	Glycosphingolipid biosynthesis - ganglio series	0.0289943	0.12232	LOC132611290	7.06127	2.81993	0.000281315	0.000640505	up	yes
lbb00604	Metabolism	Glycan biosynthesis and metabolism	Glycosphingolipid biosynthesis - ganglio series	0.0289943	0.12232	LOC132610474	0.295946	-1.75659	0.000549794	0.00121376	down	yes
lbb00604	Metabolism	Glycan biosynthesis and metabolism	Glycosphingolipid biosynthesis - ganglio series	0.0289943	0.12232	LOC132613873	2.61769	1.38829	0.000968905	0.00208042	up	yes
lbb00940	Metabolism	Biosynthesis of other secondary metabolites	Phenylpropanoid biosynthesis	0.0370516	0.151575	LOC132633020	0.0330431	-4.9195	0	0	down	yes
lbb00940	Metabolism	Biosynthesis of other secondary metabolites	Phenylpropanoid biosynthesis	0.0370516	0.151575	LOC132608916	0.0795575	-3.65186	0	0	down	yes
lbb00940	Metabolism	Biosynthesis of other secondary metabolites	Phenylpropanoid biosynthesis	0.0370516	0.151575	LOC132606885	0.255029	-1.97127	0	0	down	yes
lbb00940	Metabolism	Biosynthesis of other secondary metabolites	Phenylpropanoid biosynthesis	0.0370516	0.151575	LOC132602946	14.2557	3.83347	0	0	up	yes
lbb00940	Metabolism	Biosynthesis of other secondary metabolites	Phenylpropanoid biosynthesis	0.0370516	0.151575	LOC132641495	37.9621	5.24649	0	0	up	yes
lbb00940	Metabolism	Biosynthesis of other secondary metabolites	Phenylpropanoid biosynthesis	0.0370516	0.151575	LOC132614851	62.3448	5.9622	0	0	up	yes
lbb00940	Metabolism	Biosynthesis of other secondary metabolites	Phenylpropanoid biosynthesis	0.0370516	0.151575	LOC132636781	0.0221323	-5.4977	0	0	down	yes
lbb00940	Metabolism	Biosynthesis of other secondary metabolites	Phenylpropanoid biosynthesis	0.0370516	0.151575	LOC132626015	53.8799	5.75167	0	0	up	yes
lbb00940	Metabolism	Biosynthesis of other secondary metabolites	Phenylpropanoid biosynthesis	0.0370516	0.151575	LOC132608913	0.00613098	-7.34967	0	0	down	yes
lbb00940	Metabolism	Biosynthesis of other secondary metabolites	Phenylpropanoid biosynthesis	0.0370516	0.151575	LOC132625202	0.0375023	-4.73688	0	0	down	yes
lbb00940	Metabolism	Biosynthesis of other secondary metabolites	Phenylpropanoid biosynthesis	0.0370516	0.151575	LOC132618690	34.6292	5.11392	3.95569e-290	3.35553e-288	up	yes
lbb00940	Metabolism	Biosynthesis of other secondary metabolites	Phenylpropanoid biosynthesis	0.0370516	0.151575	LOC132623205	0.0973165	-3.36117	4.92239e-267	3.62565e-265	down	yes
lbb00940	Metabolism	Biosynthesis of other secondary metabolites	Phenylpropanoid biosynthesis	0.0370516	0.151575	LOC132626013	11.4959	3.52304	3.5822e-265	2.62679e-263	up	yes
lbb00940	Metabolism	Biosynthesis of other secondary metabolites	Phenylpropanoid biosynthesis	0.0370516	0.151575	LOC132635305	0.122236	-3.03226	6.52546e-198	3.19951e-196	down	yes
lbb00940	Metabolism	Biosynthesis of other secondary metabolites	Phenylpropanoid biosynthesis	0.0370516	0.151575	LOC132629966	0.00605527	-7.36759	2.88727e-196	1.39698e-194	down	yes
lbb00940	Metabolism	Biosynthesis of other secondary metabolites	Phenylpropanoid biosynthesis	0.0370516	0.151575	LOC132606924	5.21835	2.38359	8.23267e-177	3.48731e-175	up	yes
lbb00940	Metabolism	Biosynthesis of other secondary metabolites	Phenylpropanoid biosynthesis	0.0370516	0.151575	LOC132599227	8.805	3.13832	2.54498e-171	1.04322e-169	up	yes
lbb00940	Metabolism	Biosynthesis of other secondary metabolites	Phenylpropanoid biosynthesis	0.0370516	0.151575	LOC132627190	24.677	4.62509	3.81303e-167	1.51959e-165	up	yes
lbb00940	Metabolism	Biosynthesis of other secondary metabolites	Phenylpropanoid biosynthesis	0.0370516	0.151575	LOC132620070	18.6882	4.22406	3.05726e-152	1.0836e-150	up	yes
lbb00940	Metabolism	Biosynthesis of other secondary metabolites	Phenylpropanoid biosynthesis	0.0370516	0.151575	LOC132618010	11.122	3.47534	2.74055e-149	9.4694e-148	up	yes
lbb00940	Metabolism	Biosynthesis of other secondary metabolites	Phenylpropanoid biosynthesis	0.0370516	0.151575	LOC132598757	0.039281	-4.67002	4.82431e-138	1.50751e-136	down	yes
lbb00940	Metabolism	Biosynthesis of other secondary metabolites	Phenylpropanoid biosynthesis	0.0370516	0.151575	LOC132617366	15.2811	3.93367	1.32189e-134	3.97991e-133	up	yes
lbb00940	Metabolism	Biosynthesis of other secondary metabolites	Phenylpropanoid biosynthesis	0.0370516	0.151575	LOC132636574	0.205499	-2.2828	2.42859e-131	7.13613e-130	down	yes
lbb00940	Metabolism	Biosynthesis of other secondary metabolites	Phenylpropanoid biosynthesis	0.0370516	0.151575	LOC132636570	67.8334	6.08392	1.41314e-125	3.95511e-124	up	yes
lbb00940	Metabolism	Biosynthesis of other secondary metabolites	Phenylpropanoid biosynthesis	0.0370516	0.151575	LOC132628259	0.314851	-1.66726	1.49312e-112	3.72129e-111	down	yes
lbb00940	Metabolism	Biosynthesis of other secondary metabolites	Phenylpropanoid biosynthesis	0.0370516	0.151575	LOC132600449	0.301039	-1.73198	4.52937e-111	1.11788e-109	down	yes
lbb00940	Metabolism	Biosynthesis of other secondary metabolites	Phenylpropanoid biosynthesis	0.0370516	0.151575	LOC132617365	12.0629	3.59251	1.24754e-109	3.05389e-108	up	yes
lbb00940	Metabolism	Biosynthesis of other secondary metabolites	Phenylpropanoid biosynthesis	0.0370516	0.151575	LOC132640901	5.15763	2.36671	3.2093e-106	7.58601e-105	up	yes
lbb00940	Metabolism	Biosynthesis of other secondary metabolites	Phenylpropanoid biosynthesis	0.0370516	0.151575	LOC132644470	37.006	5.20969	2.76623e-96	5.90427e-95	up	yes
lbb00940	Metabolism	Biosynthesis of other secondary metabolites	Phenylpropanoid biosynthesis	0.0370516	0.151575	LOC132640409	5.07373	2.34305	6.79509e-94	1.42004e-92	up	yes
lbb00940	Metabolism	Biosynthesis of other secondary metabolites	Phenylpropanoid biosynthesis	0.0370516	0.151575	LOC132629192	19.4672	4.28297	1.31004e-92	2.70348e-91	up	yes
lbb00940	Metabolism	Biosynthesis of other secondary metabolites	Phenylpropanoid biosynthesis	0.0370516	0.151575	LOC132622191	0.253263	-1.98129	3.31052e-84	6.18226e-83	down	yes
lbb00940	Metabolism	Biosynthesis of other secondary metabolites	Phenylpropanoid biosynthesis	0.0370516	0.151575	LOC132623891	3.28501	1.7159	1.03707e-82	1.89801e-81	up	yes
lbb00940	Metabolism	Biosynthesis of other secondary metabolites	Phenylpropanoid biosynthesis	0.0370516	0.151575	LOC132630037	3.15945	1.65967	1.6859e-78	2.93105e-77	up	yes
lbb00940	Metabolism	Biosynthesis of other secondary metabolites	Phenylpropanoid biosynthesis	0.0370516	0.151575	LOC132608516	0.216812	-2.20548	1.46302e-77	2.5131e-76	down	yes
lbb00940	Metabolism	Biosynthesis of other secondary metabolites	Phenylpropanoid biosynthesis	0.0370516	0.151575	LOC132627300	6.7241	2.74934	2.08431e-77	3.56919e-76	up	yes
lbb00940	Metabolism	Biosynthesis of other secondary metabolites	Phenylpropanoid biosynthesis	0.0370516	0.151575	LOC132600504	9.96938	3.3175	4.8617e-71	7.73511e-70	up	yes
lbb00940	Metabolism	Biosynthesis of other secondary metabolites	Phenylpropanoid biosynthesis	0.0370516	0.151575	LOC132604314	14.7501	3.88265	1.70947e-70	2.69384e-69	up	yes
lbb00940	Metabolism	Biosynthesis of other secondary metabolites	Phenylpropanoid biosynthesis	0.0370516	0.151575	LOC132621215	4.78747	2.25926	2.92817e-70	4.60332e-69	up	yes
lbb00940	Metabolism	Biosynthesis of other secondary metabolites	Phenylpropanoid biosynthesis	0.0370516	0.151575	LOC132621675	0.307757	-1.70014	9.92506e-68	1.50786e-66	down	yes
lbb00940	Metabolism	Biosynthesis of other secondary metabolites	Phenylpropanoid biosynthesis	0.0370516	0.151575	LOC132617371	26.7617	4.7421	5.43927e-57	7.03587e-56	up	yes
lbb00940	Metabolism	Biosynthesis of other secondary metabolites	Phenylpropanoid biosynthesis	0.0370516	0.151575	LOC132622639	82.607	6.36819	8.16842e-57	1.0529e-55	up	yes
lbb00940	Metabolism	Biosynthesis of other secondary metabolites	Phenylpropanoid biosynthesis	0.0370516	0.151575	LOC132640841	0.285293	-1.80949	1.93674e-51	2.27919e-50	down	yes
lbb00940	Metabolism	Biosynthesis of other secondary metabolites	Phenylpropanoid biosynthesis	0.0370516	0.151575	LOC132609558	3.51579	1.81385	1.0546e-49	1.20832e-48	up	yes
lbb00940	Metabolism	Biosynthesis of other secondary metabolites	Phenylpropanoid biosynthesis	0.0370516	0.151575	LOC132615258	8.13849	3.02476	1.1295e-45	1.20854e-44	up	yes
lbb00940	Metabolism	Biosynthesis of other secondary metabolites	Phenylpropanoid biosynthesis	0.0370516	0.151575	LOC132645355	0.344532	-1.53729	1.48994e-45	1.59162e-44	down	yes
lbb00940	Metabolism	Biosynthesis of other secondary metabolites	Phenylpropanoid biosynthesis	0.0370516	0.151575	LOC132600102	0.0193241	-5.69346	1.46456e-41	1.45302e-40	down	yes
lbb00940	Metabolism	Biosynthesis of other secondary metabolites	Phenylpropanoid biosynthesis	0.0370516	0.151575	LOC132624395	0.000786908	-10.3115	1.67031e-41	1.65616e-40	down	yes
lbb00940	Metabolism	Biosynthesis of other secondary metabolites	Phenylpropanoid biosynthesis	0.0370516	0.151575	LOC132622192	0.217932	-2.19805	1.30344e-40	1.27064e-39	down	yes
lbb00940	Metabolism	Biosynthesis of other secondary metabolites	Phenylpropanoid biosynthesis	0.0370516	0.151575	LOC132618552	11.3857	3.50915	1.06966e-39	1.02191e-38	up	yes
lbb00940	Metabolism	Biosynthesis of other secondary metabolites	Phenylpropanoid biosynthesis	0.0370516	0.151575	LOC132637570	11.022	3.46231	3.21294e-38	2.96147e-37	up	yes
lbb00940	Metabolism	Biosynthesis of other secondary metabolites	Phenylpropanoid biosynthesis	0.0370516	0.151575	LOC132628400	0.00377825	-8.04806	5.87979e-38	5.39848e-37	down	yes
[truncated: 3,292 more rows]
