# Supplementary material for: Integrated Multi-Omics Analysis Reveals Glycosylation Involving 2-O-β-D-Glucopyranosyl-L-Ascorbic Acid Biosynthesis in Lycium barbarum
Source: Int J Mol Sci. 2025 Feb 12;26(4):1558. doi: 10.3390/ijms26041558 (PMC11855784; doi:10.3390/ijms26041558)
Supplement: Supplementary file 1 [file ijms-26-01558-s001.zip › Supplementary Materials/Supplementary Tables S1-S13/Table S9. KEGG enrichment genes of ZN02_R vs ZN02_G.xlsx]

## Sheet: Sheet1
Pathway_ID	KEGG_Level_1	KEGG_Level_2	Pathway_Name	P.value	Q.value	gene_id	fc	log2(fc)	pval	qval	regulation	significant
lbb00195	Metabolism	Energy metabolism	Photosynthesis	1.63449e-14	2.19021e-12	LOC132613597	0.100349	-3.31691	0	0	down	yes
lbb00195	Metabolism	Energy metabolism	Photosynthesis	1.63449e-14	2.19021e-12	LOC132606877	5.75729	2.52539	9.67604e-230	1.90303e-227	up	yes
lbb00195	Metabolism	Energy metabolism	Photosynthesis	1.63449e-14	2.19021e-12	LOC132622524	4.80747	2.26528	2.74057e-135	1.98944e-133	up	yes
lbb00195	Metabolism	Energy metabolism	Photosynthesis	1.63449e-14	2.19021e-12	LOC132609972	4.74041	2.24501	4.23217e-130	2.9158e-128	up	yes
lbb00195	Metabolism	Energy metabolism	Photosynthesis	1.63449e-14	2.19021e-12	LOC132606860	3.48113	1.79956	1.21127e-126	8.05009e-125	up	yes
lbb00195	Metabolism	Energy metabolism	Photosynthesis	1.63449e-14	2.19021e-12	LOC132624952	3.60474	1.84989	7.01442e-100	3.3233e-98	up	yes
lbb00195	Metabolism	Energy metabolism	Photosynthesis	1.63449e-14	2.19021e-12	LOC132607665	4.91878	2.2983	8.33546e-93	3.63366e-91	up	yes
lbb00195	Metabolism	Energy metabolism	Photosynthesis	1.63449e-14	2.19021e-12	LOC132618427	7.21104	2.85021	6.01942e-80	2.14342e-78	up	yes
lbb00195	Metabolism	Energy metabolism	Photosynthesis	1.63449e-14	2.19021e-12	LOC132604060	3.96244	1.98639	3.50877e-70	1.04761e-68	up	yes
lbb00195	Metabolism	Energy metabolism	Photosynthesis	1.63449e-14	2.19021e-12	LOC132628160	3.74301	1.9042	3.67138e-69	1.07157e-67	up	yes
lbb00195	Metabolism	Energy metabolism	Photosynthesis	1.63449e-14	2.19021e-12	LOC132627030	8.50738	3.08872	1.3305e-67	3.77585e-66	up	yes
lbb00195	Metabolism	Energy metabolism	Photosynthesis	1.63449e-14	2.19021e-12	LOC132598673	0.37436	-1.4175	1.03433e-59	2.57085e-58	down	yes
lbb00195	Metabolism	Energy metabolism	Photosynthesis	1.63449e-14	2.19021e-12	LOC132624864	3.19966	1.67792	3.54254e-59	8.69644e-58	up	yes
lbb00195	Metabolism	Energy metabolism	Photosynthesis	1.63449e-14	2.19021e-12	LOC132640957	0.0530529	-4.23643	2.40243e-56	5.6164e-55	down	yes
lbb00195	Metabolism	Energy metabolism	Photosynthesis	1.63449e-14	2.19021e-12	LOC132641027	0.40527	-1.30304	3.28689e-54	7.31989e-53	down	yes
lbb00195	Metabolism	Energy metabolism	Photosynthesis	1.63449e-14	2.19021e-12	LOC132607597	2.80435	1.48767	6.8024e-49	1.38205e-47	up	yes
lbb00195	Metabolism	Energy metabolism	Photosynthesis	1.63449e-14	2.19021e-12	LOC132625126	2.40208	1.26429	8.69713e-49	1.76172e-47	up	yes
lbb00195	Metabolism	Energy metabolism	Photosynthesis	1.63449e-14	2.19021e-12	LOC132621885	2.29676	1.1996	1.14182e-45	2.14109e-44	up	yes
lbb00195	Metabolism	Energy metabolism	Photosynthesis	1.63449e-14	2.19021e-12	LOC132601449	0.10631	-3.23366	1.39776e-43	2.50574e-42	down	yes
lbb00195	Metabolism	Energy metabolism	Photosynthesis	1.63449e-14	2.19021e-12	LOC132600589	0.481427	-1.05461	4.1392e-42	7.15123e-41	down	yes
lbb00195	Metabolism	Energy metabolism	Photosynthesis	1.63449e-14	2.19021e-12	LOC132639393	0.0562597	-4.15175	1.42432e-40	2.37467e-39	down	yes
lbb00195	Metabolism	Energy metabolism	Photosynthesis	1.63449e-14	2.19021e-12	LOC132603688	2.74421	1.45639	2.32261e-40	3.85711e-39	up	yes
lbb00195	Metabolism	Energy metabolism	Photosynthesis	1.63449e-14	2.19021e-12	LOC132641392	3.45194	1.78741	2.40072e-40	3.98291e-39	up	yes
lbb00195	Metabolism	Energy metabolism	Photosynthesis	1.63449e-14	2.19021e-12	LOC132614700	0.309457	-1.69219	4.50329e-40	7.41661e-39	down	yes
lbb00195	Metabolism	Energy metabolism	Photosynthesis	1.63449e-14	2.19021e-12	LOC132615504	0.369089	-1.43796	1.79521e-38	2.8102e-37	down	yes
lbb00195	Metabolism	Energy metabolism	Photosynthesis	1.63449e-14	2.19021e-12	LOC132617322	2.20737	1.14233	1.66425e-37	2.5371e-36	up	yes
lbb00195	Metabolism	Energy metabolism	Photosynthesis	1.63449e-14	2.19021e-12	LOC132616936	2.07019	1.04976	6.48533e-34	9.07302e-33	up	yes
lbb00195	Metabolism	Energy metabolism	Photosynthesis	1.63449e-14	2.19021e-12	LOC132646004	4.81003	2.26605	4.68975e-31	6.01611e-30	up	yes
lbb00195	Metabolism	Energy metabolism	Photosynthesis	1.63449e-14	2.19021e-12	E2270_pgp050	0.0599893	-4.05915	5.21802e-29	6.2683e-28	down	yes
lbb00195	Metabolism	Energy metabolism	Photosynthesis	1.63449e-14	2.19021e-12	LOC132643632	2.39179	1.25809	1.10937e-25	1.19591e-24	up	yes
lbb00195	Metabolism	Energy metabolism	Photosynthesis	1.63449e-14	2.19021e-12	LOC132610688	2.26648	1.18045	8.3472e-25	8.66428e-24	up	yes
lbb00195	Metabolism	Energy metabolism	Photosynthesis	1.63449e-14	2.19021e-12	LOC132637598	0.135333	-2.88541	3.76842e-21	3.37422e-20	down	yes
lbb00195	Metabolism	Energy metabolism	Photosynthesis	1.63449e-14	2.19021e-12	LOC132609380	2.50863	1.3269	4.71635e-18	3.66854e-17	up	yes
lbb00195	Metabolism	Energy metabolism	Photosynthesis	1.63449e-14	2.19021e-12	E2270_pgp051	0.052021	-4.26476	8.47985e-17	6.18491e-16	down	yes
lbb00195	Metabolism	Energy metabolism	Photosynthesis	1.63449e-14	2.19021e-12	E2270_pgp087	0.0595314	-4.07021	1.07866e-15	7.4104e-15	down	yes
lbb00195	Metabolism	Energy metabolism	Photosynthesis	1.63449e-14	2.19021e-12	LOC132626551	0.0618333	-4.01547	1.24762e-15	8.5486e-15	down	yes
lbb00195	Metabolism	Energy metabolism	Photosynthesis	1.63449e-14	2.19021e-12	E2270_pgp052	0.0629583	-3.98946	2.71517e-15	1.82203e-14	down	yes
lbb00195	Metabolism	Energy metabolism	Photosynthesis	1.63449e-14	2.19021e-12	LOC132626536	0.0631078	-3.98604	4.84641e-15	3.21333e-14	down	yes
lbb00195	Metabolism	Energy metabolism	Photosynthesis	1.63449e-14	2.19021e-12	LOC132626549	0.0600992	-4.05651	6.94467e-15	4.56696e-14	down	yes
lbb00195	Metabolism	Energy metabolism	Photosynthesis	1.63449e-14	2.19021e-12	LOC132626538	0.0613916	-4.02581	9.10801e-15	5.95374e-14	down	yes
lbb00195	Metabolism	Energy metabolism	Photosynthesis	1.63449e-14	2.19021e-12	E2270_pgp067	0.10816	-3.20876	6.52937e-14	4.05648e-13	down	yes
lbb00195	Metabolism	Energy metabolism	Photosynthesis	1.63449e-14	2.19021e-12	LOC132640960	0.146862	-2.76746	8.05025e-13	4.66947e-12	down	yes
lbb00195	Metabolism	Energy metabolism	Photosynthesis	1.63449e-14	2.19021e-12	LOC132640941	0.0620662	-4.01005	1.38092e-12	7.89619e-12	down	yes
lbb00195	Metabolism	Energy metabolism	Photosynthesis	1.63449e-14	2.19021e-12	LOC132640940	0.199835	-2.32312	2.18275e-12	1.23331e-11	down	yes
lbb00195	Metabolism	Energy metabolism	Photosynthesis	1.63449e-14	2.19021e-12	LOC132626545	0.318522	-1.65054	2.52229e-12	1.41947e-11	down	yes
lbb00195	Metabolism	Energy metabolism	Photosynthesis	1.63449e-14	2.19021e-12	LOC132640943	0.317324	-1.65597	9.70463e-12	5.24758e-11	down	yes
lbb00195	Metabolism	Energy metabolism	Photosynthesis	1.63449e-14	2.19021e-12	E2270_pgp068	0.17409	-2.52209	1.11146e-11	5.98415e-11	down	yes
lbb00195	Metabolism	Energy metabolism	Photosynthesis	1.63449e-14	2.19021e-12	LOC132640935	0.115342	-3.11602	4.30558e-11	2.22399e-10	down	yes
lbb00195	Metabolism	Energy metabolism	Photosynthesis	1.63449e-14	2.19021e-12	E2270_pgp047	0.233228	-2.10019	2.31724e-10	1.14218e-09	down	yes
lbb00195	Metabolism	Energy metabolism	Photosynthesis	1.63449e-14	2.19021e-12	LOC132640952	0.243514	-2.03793	9.25927e-10	4.35515e-09	down	yes
lbb00195	Metabolism	Energy metabolism	Photosynthesis	1.63449e-14	2.19021e-12	LOC132636531	0.0487353	-4.35889	1.25397e-09	5.82906e-09	down	yes
lbb00195	Metabolism	Energy metabolism	Photosynthesis	1.63449e-14	2.19021e-12	E2270_pgp060	0.247732	-2.01315	4.23097e-09	1.88826e-08	down	yes
lbb00195	Metabolism	Energy metabolism	Photosynthesis	1.63449e-14	2.19021e-12	LOC132617292	0.147515	-2.76106	6.77569e-09	2.97866e-08	down	yes
lbb00195	Metabolism	Energy metabolism	Photosynthesis	1.63449e-14	2.19021e-12	E2270_pgp070	0.280391	-1.83449	1.40019e-08	6.0124e-08	down	yes
lbb00195	Metabolism	Energy metabolism	Photosynthesis	1.63449e-14	2.19021e-12	LOC132642069	4.5947	2.19997	1.53483e-08	6.56802e-08	up	yes
lbb00195	Metabolism	Energy metabolism	Photosynthesis	1.63449e-14	2.19021e-12	E2270_pgp053	0.063073	-3.98683	2.29528e-08	9.67055e-08	down	yes
lbb00195	Metabolism	Energy metabolism	Photosynthesis	1.63449e-14	2.19021e-12	E2270_pgp079	0.331787	-1.59167	2.87056e-08	1.20061e-07	down	yes
lbb00195	Metabolism	Energy metabolism	Photosynthesis	1.63449e-14	2.19021e-12	LOC132640959	0.296749	-1.75269	3.7627e-08	1.55776e-07	down	yes
lbb00195	Metabolism	Energy metabolism	Photosynthesis	1.63449e-14	2.19021e-12	E2270_pgp072	0.157801	-2.66382	4.09892e-08	1.69219e-07	down	yes
lbb00195	Metabolism	Energy metabolism	Photosynthesis	1.63449e-14	2.19021e-12	LOC132626535	0.272873	-1.8737	4.67311e-08	1.91987e-07	down	yes
lbb00195	Metabolism	Energy metabolism	Photosynthesis	1.63449e-14	2.19021e-12	LOC132632843	8.36376	3.06415	3.31687e-06	1.14868e-05	up	yes
lbb00195	Metabolism	Energy metabolism	Photosynthesis	1.63449e-14	2.19021e-12	LOC132634848	32.2011	5.00904	5.37673e-06	1.82376e-05	up	yes
lbb00195	Metabolism	Energy metabolism	Photosynthesis	1.63449e-14	2.19021e-12	LOC132640954	0.376382	-1.40973	7.6404e-06	2.54816e-05	down	yes
lbb00195	Metabolism	Energy metabolism	Photosynthesis	1.63449e-14	2.19021e-12	E2270_pgp071	0.247553	-2.01419	9.52526e-06	3.14761e-05	down	yes
lbb00195	Metabolism	Energy metabolism	Photosynthesis	1.63449e-14	2.19021e-12	E2270_pgp048	0.150224	-2.73481	1.85183e-05	5.93499e-05	down	yes
lbb00195	Metabolism	Energy metabolism	Photosynthesis	1.63449e-14	2.19021e-12	E2270_pgp073	0.085349	-3.55048	3.76392e-05	0.00011612	down	yes
lbb00195	Metabolism	Energy metabolism	Photosynthesis	1.63449e-14	2.19021e-12	LOC132639481	0.310987	-1.68507	8.83958e-05	0.000260952	down	yes
lbb00195	Metabolism	Energy metabolism	Photosynthesis	1.63449e-14	2.19021e-12	E2270_pgp082	0.371668	-1.42791	0.000156018	0.000446589	down	yes
lbb00195	Metabolism	Energy metabolism	Photosynthesis	1.63449e-14	2.19021e-12	E2270_pgp080	0.299196	-1.74084	0.000994867	0.00253976	down	yes
lbb00195	Metabolism	Energy metabolism	Photosynthesis	1.63449e-14	2.19021e-12	E2270_pgp054	0.453636	-1.14039	0.0011442	0.00289413	down	yes
lbb00195	Metabolism	Energy metabolism	Photosynthesis	1.63449e-14	2.19021e-12	LOC132640944	0.455501	-1.13447	0.00150588	0.00373112	down	yes
lbb00195	Metabolism	Energy metabolism	Photosynthesis	1.63449e-14	2.19021e-12	E2270_pgp061	0.324017	-1.62586	0.00154595	0.00382368	down	yes
lbb00195	Metabolism	Energy metabolism	Photosynthesis	1.63449e-14	2.19021e-12	E2270_pgp055	0.407076	-1.29663	0.0021141	0.00511045	down	yes
lbb00195	Metabolism	Energy metabolism	Photosynthesis	1.63449e-14	2.19021e-12	E2270_pgp056	0.383803	-1.38156	0.00301659	0.0070998	down	yes
lbb00195	Metabolism	Energy metabolism	Photosynthesis	1.63449e-14	2.19021e-12	LOC132626547	0.435731	-1.19849	0.00465102	0.0105722	down	yes
lbb00195	Metabolism	Energy metabolism	Photosynthesis	1.63449e-14	2.19021e-12	LOC132601288	0.353533	-1.50008	0.00748436	0.0163702	down	yes
lbb00195	Metabolism	Energy metabolism	Photosynthesis	1.63449e-14	2.19021e-12	E2270_pgp081	0.497236	-1.008	0.00799601	0.0174015	down	yes
lbb00195	Metabolism	Energy metabolism	Photosynthesis	1.63449e-14	2.19021e-12	E2270_pgp057	0.267956	-1.89993	0.0154703	0.0317285	down	yes
lbb00195	Metabolism	Energy metabolism	Photosynthesis	1.63449e-14	2.19021e-12	LOC132616747	4.61863	2.20747	0.0212731	0.0424633	up	yes
lbb00196	Metabolism	Energy metabolism	Photosynthesis - antenna proteins	7.89139e-14	5.28723e-12	LOC132617134	7.61919	2.92964	2e-298	6e-296	up	yes
lbb00196	Metabolism	Energy metabolism	Photosynthesis - antenna proteins	7.89139e-14	5.28723e-12	LOC132598772	5.69	2.50843	1.82095e-180	2.20786e-178	up	yes
lbb00196	Metabolism	Energy metabolism	Photosynthesis - antenna proteins	7.89139e-14	5.28723e-12	LOC132616615	9.74694	3.28495	1.83068e-174	2.04383e-172	up	yes
lbb00196	Metabolism	Energy metabolism	Photosynthesis - antenna proteins	7.89139e-14	5.28723e-12	LOC132632930	6.56508	2.71481	3.46282e-161	3.29973e-159	up	yes
lbb00196	Metabolism	Energy metabolism	Photosynthesis - antenna proteins	7.89139e-14	5.28723e-12	LOC132622083	3.60774	1.8511	9.30401e-100	4.4019e-98	up	yes
lbb00196	Metabolism	Energy metabolism	Photosynthesis - antenna proteins	7.89139e-14	5.28723e-12	LOC132640025	3.60806	1.85122	1.57384e-89	6.46115e-88	up	yes
lbb00196	Metabolism	Energy metabolism	Photosynthesis - antenna proteins	7.89139e-14	5.28723e-12	LOC132636521	3.51236	1.81244	2.96855e-80	1.06265e-78	up	yes
lbb00196	Metabolism	Energy metabolism	Photosynthesis - antenna proteins	7.89139e-14	5.28723e-12	LOC132617806	3.89186	1.96046	1.13442e-72	3.57976e-71	up	yes
lbb00196	Metabolism	Energy metabolism	Photosynthesis - antenna proteins	7.89139e-14	5.28723e-12	LOC132618267	11.2154	3.48741	5.60966e-65	1.52666e-63	up	yes
lbb00196	Metabolism	Energy metabolism	Photosynthesis - antenna proteins	7.89139e-14	5.28723e-12	LOC132640027	3.07529	1.62072	1.62695e-62	4.23683e-61	up	yes
lbb00196	Metabolism	Energy metabolism	Photosynthesis - antenna proteins	7.89139e-14	5.28723e-12	LOC132620448	42.4537	5.40782	1.23389e-58	3.00072e-57	up	yes
lbb00196	Metabolism	Energy metabolism	Photosynthesis - antenna proteins	7.89139e-14	5.28723e-12	LOC132630757	2.71428	1.44057	4.31809e-55	9.80351e-54	up	yes
lbb00196	Metabolism	Energy metabolism	Photosynthesis - antenna proteins	7.89139e-14	5.28723e-12	LOC132616956	2.33831	1.22547	1.97012e-54	4.41944e-53	up	yes
lbb00196	Metabolism	Energy metabolism	Photosynthesis - antenna proteins	7.89139e-14	5.28723e-12	LOC132600561	9.3745	3.22874	3.72026e-45	6.93001e-44	up	yes
lbb00196	Metabolism	Energy metabolism	Photosynthesis - antenna proteins	7.89139e-14	5.28723e-12	LOC132635454	2.34463	1.22936	1.98164e-42	3.45897e-41	up	yes
lbb00196	Metabolism	Energy metabolism	Photosynthesis - antenna proteins	7.89139e-14	5.28723e-12	LOC132629504	2.21297	1.14599	2.98091e-42	5.17385e-41	up	yes
lbb00196	Metabolism	Energy metabolism	Photosynthesis - antenna proteins	7.89139e-14	5.28723e-12	LOC132616614	11.7451	3.55399	3.55919e-37	5.38463e-36	up	yes
lbb00196	Metabolism	Energy metabolism	Photosynthesis - antenna proteins	7.89139e-14	5.28723e-12	LOC132622082	3.16086	1.66032	4.1564e-35	5.9933e-34	up	yes
lbb00196	Metabolism	Energy metabolism	Photosynthesis - antenna proteins	7.89139e-14	5.28723e-12	LOC132617137	8.90135	3.15402	7.12056e-34	9.94937e-33	up	yes
lbb00196	Metabolism	Energy metabolism	Photosynthesis - antenna proteins	7.89139e-14	5.28723e-12	LOC132609314	6.51106	2.70289	1.19525e-33	1.65981e-32	up	yes
lbb00196	Metabolism	Energy metabolism	Photosynthesis - antenna proteins	7.89139e-14	5.28723e-12	LOC132636676	13.8655	3.79343	7.81219e-26	8.48109e-25	up	yes
lbb00196	Metabolism	Energy metabolism	Photosynthesis - antenna proteins	7.89139e-14	5.28723e-12	LOC132598773	2.91673	1.54435	2.17461e-23	2.14031e-22	up	yes
lbb00196	Metabolism	Energy metabolism	Photosynthesis - antenna proteins	7.89139e-14	5.28723e-12	LOC132636928	9.21539	3.20405	8.87475e-23	8.50467e-22	up	yes
lbb00196	Metabolism	Energy metabolism	Photosynthesis - antenna proteins	7.89139e-14	5.28723e-12	LOC132635747	2.14351	1.09998	1.01981e-08	4.42057e-08	up	yes
lbb00196	Metabolism	Energy metabolism	Photosynthesis - antenna proteins	7.89139e-14	5.28723e-12	LOC132618155	3.60424	1.8497	7.98691e-08	3.21683e-07	up	yes
lbb00196	Metabolism	Energy metabolism	Photosynthesis - antenna proteins	7.89139e-14	5.28723e-12	LOC132636547	4.35046	2.12117	4.02296e-05	0.000123683	up	yes
lbb00941	Metabolism	Biosynthesis of other secondary metabolites	Flavonoid biosynthesis	9.76322e-08	4.10793e-06	LOC132613820	0.00650381	-7.2645	0	0	down	yes
lbb00941	Metabolism	Biosynthesis of other secondary metabolites	Flavonoid biosynthesis	9.76322e-08	4.10793e-06	LOC132614278	0.00969694	-6.68826	0	0	down	yes
lbb00941	Metabolism	Biosynthesis of other secondary metabolites	Flavonoid biosynthesis	9.76322e-08	4.10793e-06	LOC132613653	0.0298786	-5.06474	0	0	down	yes
lbb00941	Metabolism	Biosynthesis of other secondary metabolites	Flavonoid biosynthesis	9.76322e-08	4.10793e-06	LOC132637907	0.0719564	-3.79673	1.92368e-239	4.11862e-237	down	yes
lbb00941	Metabolism	Biosynthesis of other secondary metabolites	Flavonoid biosynthesis	9.76322e-08	4.10793e-06	LOC132599027	15.6547	3.96852	2.49586e-224	4.53925e-222	up	yes
lbb00941	Metabolism	Biosynthesis of other secondary metabolites	Flavonoid biosynthesis	9.76322e-08	4.10793e-06	LOC132622191	0.0775572	-3.6886	2.37403e-193	3.11274e-191	down	yes
lbb00941	Metabolism	Biosynthesis of other secondary metabolites	Flavonoid biosynthesis	9.76322e-08	4.10793e-06	LOC132633084	4.10094	2.03595	2.89554e-186	3.66856e-184	up	yes
lbb00941	Metabolism	Biosynthesis of other secondary metabolites	Flavonoid biosynthesis	9.76322e-08	4.10793e-06	LOC132606507	4.56728	2.19134	1.89385e-156	1.71297e-154	up	yes
lbb00941	Metabolism	Biosynthesis of other secondary metabolites	Flavonoid biosynthesis	9.76322e-08	4.10793e-06	LOC132599096	8.1937	3.03452	6.6341e-154	5.7396e-152	up	yes
lbb00941	Metabolism	Biosynthesis of other secondary metabolites	Flavonoid biosynthesis	9.76322e-08	4.10793e-06	LOC132609558	8.97723	3.16627	1.80114e-153	1.55035e-151	up	yes
lbb00941	Metabolism	Biosynthesis of other secondary metabolites	Flavonoid biosynthesis	9.76322e-08	4.10793e-06	LOC132606633	5.92125	2.5659	1.36601e-126	9.04295e-125	up	yes
lbb00941	Metabolism	Biosynthesis of other secondary metabolites	Flavonoid biosynthesis	9.76322e-08	4.10793e-06	LOC132614074	0.0330324	-4.91998	6.76879e-105	3.49047e-103	down	yes
lbb00941	Metabolism	Biosynthesis of other secondary metabolites	Flavonoid biosynthesis	9.76322e-08	4.10793e-06	LOC132606794	0.345724	-1.53231	1.82045e-87	7.22795e-86	down	yes
lbb00941	Metabolism	Biosynthesis of other secondary metabolites	Flavonoid biosynthesis	9.76322e-08	4.10793e-06	LOC132606622	2.46475	1.30144	2.63872e-70	7.91335e-69	up	yes
lbb00941	Metabolism	Biosynthesis of other secondary metabolites	Flavonoid biosynthesis	9.76322e-08	4.10793e-06	LOC132604314	15.1498	3.92123	6.34887e-70	1.88891e-68	up	yes
lbb00941	Metabolism	Biosynthesis of other secondary metabolites	Flavonoid biosynthesis	9.76322e-08	4.10793e-06	LOC132640443	9.17759	3.19812	2.27673e-64	6.13194e-63	up	yes
lbb00941	Metabolism	Biosynthesis of other secondary metabolites	Flavonoid biosynthesis	9.76322e-08	4.10793e-06	LOC132627190	12.6174	3.65734	1.30124e-55	2.99444e-54	up	yes
lbb00941	Metabolism	Biosynthesis of other secondary metabolites	Flavonoid biosynthesis	9.76322e-08	4.10793e-06	LOC132618356	4.47581	2.16215	3.2791e-53	7.17499e-52	up	yes
lbb00941	Metabolism	Biosynthesis of other secondary metabolites	Flavonoid biosynthesis	9.76322e-08	4.10793e-06	LOC132621116	0.139306	-2.84367	3.84987e-52	8.3057e-51	down	yes
lbb00941	Metabolism	Biosynthesis of other secondary metabolites	Flavonoid biosynthesis	9.76322e-08	4.10793e-06	LOC132636570	25.1557	4.65282	1.56549e-46	3.01237e-45	up	yes
lbb00941	Metabolism	Biosynthesis of other secondary metabolites	Flavonoid biosynthesis	9.76322e-08	4.10793e-06	LOC132622192	0.257455	-1.95761	1.98173e-46	3.78532e-45	down	yes
lbb00941	Metabolism	Biosynthesis of other secondary metabolites	Flavonoid biosynthesis	9.76322e-08	4.10793e-06	LOC132600504	7.0228	2.81205	2.68381e-46	5.09757e-45	up	yes
lbb00941	Metabolism	Biosynthesis of other secondary metabolites	Flavonoid biosynthesis	9.76322e-08	4.10793e-06	LOC132598822	0.401197	-1.31762	1.46109e-44	2.68035e-43	down	yes
lbb00941	Metabolism	Biosynthesis of other secondary metabolites	Flavonoid biosynthesis	9.76322e-08	4.10793e-06	LOC132621414	0.245281	-2.02749	6.53514e-43	1.15321e-41	down	yes
lbb00941	Metabolism	Biosynthesis of other secondary metabolites	Flavonoid biosynthesis	9.76322e-08	4.10793e-06	LOC132627034	4.25474	2.08907	1.24975e-38	1.97002e-37	up	yes
lbb00941	Metabolism	Biosynthesis of other secondary metabolites	Flavonoid biosynthesis	9.76322e-08	4.10793e-06	LOC132645808	0.240036	-2.05868	5.25788e-38	8.11422e-37	down	yes
lbb00941	Metabolism	Biosynthesis of other secondary metabolites	Flavonoid biosynthesis	9.76322e-08	4.10793e-06	LOC132636574	2.40719	1.26735	1.28492e-36	1.92414e-35	up	yes
lbb00941	Metabolism	Biosynthesis of other secondary metabolites	Flavonoid biosynthesis	9.76322e-08	4.10793e-06	LOC132609774	2.64778	1.40478	3.8994e-33	5.32965e-32	up	yes
lbb00941	Metabolism	Biosynthesis of other secondary metabolites	Flavonoid biosynthesis	9.76322e-08	4.10793e-06	LOC132621943	2.77789	1.47399	2.01466e-31	2.61018e-30	up	yes
lbb00941	Metabolism	Biosynthesis of other secondary metabolites	Flavonoid biosynthesis	9.76322e-08	4.10793e-06	LOC132604318	105.886	6.72637	3.81041e-29	4.59532e-28	up	yes
lbb00941	Metabolism	Biosynthesis of other secondary metabolites	Flavonoid biosynthesis	9.76322e-08	4.10793e-06	LOC132618904	8.75865	3.13071	9.30856e-28	1.07876e-26	up	yes
lbb00941	Metabolism	Biosynthesis of other secondary metabolites	Flavonoid biosynthesis	9.76322e-08	4.10793e-06	LOC132600786	0.123529	-3.01707	1.88121e-26	2.08443e-25	down	yes
lbb00941	Metabolism	Biosynthesis of other secondary metabolites	Flavonoid biosynthesis	9.76322e-08	4.10793e-06	LOC132626332	0.205531	-2.28257	3.09937e-24	3.14852e-23	down	yes
lbb00941	Metabolism	Biosynthesis of other secondary metabolites	Flavonoid biosynthesis	9.76322e-08	4.10793e-06	LOC132632189	0.487814	-1.0356	8.21587e-22	7.56057e-21	down	yes
lbb00941	Metabolism	Biosynthesis of other secondary metabolites	Flavonoid biosynthesis	9.76322e-08	4.10793e-06	LOC132624395	2.01299	1.00934	4.28466e-21	3.82734e-20	up	yes
lbb00941	Metabolism	Biosynthesis of other secondary metabolites	Flavonoid biosynthesis	9.76322e-08	4.10793e-06	LOC132604315	828.819	9.69491	3.9051e-20	3.35113e-19	up	yes
lbb00941	Metabolism	Biosynthesis of other secondary metabolites	Flavonoid biosynthesis	9.76322e-08	4.10793e-06	LOC132600739	0.20159	-2.3105	9.31724e-20	7.8482e-19	down	yes
lbb00941	Metabolism	Biosynthesis of other secondary metabolites	Flavonoid biosynthesis	9.76322e-08	4.10793e-06	LOC132605208	27341.7	14.7388	4.42053e-18	3.44557e-17	up	yes
lbb00941	Metabolism	Biosynthesis of other secondary metabolites	Flavonoid biosynthesis	9.76322e-08	4.10793e-06	LOC132641890	3.2885	1.71743	2.74769e-16	1.95271e-15	up	yes
lbb00941	Metabolism	Biosynthesis of other secondary metabolites	Flavonoid biosynthesis	9.76322e-08	4.10793e-06	LOC132600726	0.382447	-1.38667	9.72605e-16	6.69542e-15	down	yes
lbb00941	Metabolism	Biosynthesis of other secondary metabolites	Flavonoid biosynthesis	9.76322e-08	4.10793e-06	LOC132629192	5.55552	2.47392	9.84418e-16	6.77536e-15	up	yes
lbb00941	Metabolism	Biosynthesis of other secondary metabolites	Flavonoid biosynthesis	9.76322e-08	4.10793e-06	LOC132611172	5239.79	12.3553	1.9841e-15	1.34344e-14	up	yes
lbb00941	Metabolism	Biosynthesis of other secondary metabolites	Flavonoid biosynthesis	9.76322e-08	4.10793e-06	LOC132624050	11.9741	3.58185	2.82391e-15	1.89388e-14	up	yes
lbb00941	Metabolism	Biosynthesis of other secondary metabolites	Flavonoid biosynthesis	9.76322e-08	4.10793e-06	LOC132617823	3.17758	1.66793	2.75894e-12	1.54852e-11	up	yes
lbb00941	Metabolism	Biosynthesis of other secondary metabolites	Flavonoid biosynthesis	9.76322e-08	4.10793e-06	LOC132599551	89.7013	6.48706	1.54076e-11	8.22744e-11	up	yes
lbb00941	Metabolism	Biosynthesis of other secondary metabolites	Flavonoid biosynthesis	9.76322e-08	4.10793e-06	LOC132638250	0.178183	-2.48857	3.15358e-10	1.53805e-09	down	yes
lbb00941	Metabolism	Biosynthesis of other secondary metabolites	Flavonoid biosynthesis	9.76322e-08	4.10793e-06	LOC132621121	2.32836	1.21931	1.24525e-09	5.7911e-09	up	yes
lbb00941	Metabolism	Biosynthesis of other secondary metabolites	Flavonoid biosynthesis	9.76322e-08	4.10793e-06	LOC132600727	0.24773	-2.01316	3.17304e-09	1.42901e-08	down	yes
lbb00941	Metabolism	Biosynthesis of other secondary metabolites	Flavonoid biosynthesis	9.76322e-08	4.10793e-06	LOC132607585	3.40332	1.76694	5.23269e-09	2.31872e-08	up	yes
lbb00941	Metabolism	Biosynthesis of other secondary metabolites	Flavonoid biosynthesis	9.76322e-08	4.10793e-06	LOC132636416	2.23984	1.1634	7.46667e-09	3.26925e-08	up	yes
lbb00941	Metabolism	Biosynthesis of other secondary metabolites	Flavonoid biosynthesis	9.76322e-08	4.10793e-06	LOC132608941	3.09213	1.6286	2.53814e-08	1.06592e-07	up	yes
lbb00941	Metabolism	Biosynthesis of other secondary metabolites	Flavonoid biosynthesis	9.76322e-08	4.10793e-06	LOC132611389	4398.27	12.1027	9.75259e-08	3.89413e-07	up	yes
lbb00941	Metabolism	Biosynthesis of other secondary metabolites	Flavonoid biosynthesis	9.76322e-08	4.10793e-06	LOC132607583	0.350499	-1.51252	1.57626e-07	6.17222e-07	down	yes
lbb00941	Metabolism	Biosynthesis of other secondary metabolites	Flavonoid biosynthesis	9.76322e-08	4.10793e-06	LOC132617081	2.25556	1.17349	1.73578e-07	6.77254e-07	up	yes
lbb00941	Metabolism	Biosynthesis of other secondary metabolites	Flavonoid biosynthesis	9.76322e-08	4.10793e-06	LOC132607584	3.76736	1.91355	1.94669e-07	7.56754e-07	up	yes
lbb00941	Metabolism	Biosynthesis of other secondary metabolites	Flavonoid biosynthesis	9.76322e-08	4.10793e-06	LOC132606816	0.258115	-1.95392	2.17611e-07	8.43032e-07	down	yes
lbb00941	Metabolism	Biosynthesis of other secondary metabolites	Flavonoid biosynthesis	9.76322e-08	4.10793e-06	LOC132600767	4404.68	12.1048	7.25514e-07	2.67524e-06	up	yes
lbb00941	Metabolism	Biosynthesis of other secondary metabolites	Flavonoid biosynthesis	9.76322e-08	4.10793e-06	LOC132637248	3885.1	11.9237	8.03972e-07	2.9504e-06	up	yes
lbb00941	Metabolism	Biosynthesis of other secondary metabolites	Flavonoid biosynthesis	9.76322e-08	4.10793e-06	LOC132607586	6.99383	2.80608	1.22572e-06	4.4209e-06	up	yes
lbb00941	Metabolism	Biosynthesis of other secondary metabolites	Flavonoid biosynthesis	9.76322e-08	4.10793e-06	LOC132636371	6.22072	2.63708	8.63652e-06	2.86484e-05	up	yes
lbb00941	Metabolism	Biosynthesis of other secondary metabolites	Flavonoid biosynthesis	9.76322e-08	4.10793e-06	LOC132625196	12.4029	3.63261	1.09921e-05	3.61045e-05	up	yes
lbb00941	Metabolism	Biosynthesis of other secondary metabolites	Flavonoid biosynthesis	9.76322e-08	4.10793e-06	LOC132600730	13.8678	3.79367	1.10447e-05	3.62526e-05	up	yes
lbb00941	Metabolism	Biosynthesis of other secondary metabolites	Flavonoid biosynthesis	9.76322e-08	4.10793e-06	LOC132598820	2.25758	1.17477	4.92771e-05	0.000149973	up	yes
lbb00941	Metabolism	Biosynthesis of other secondary metabolites	Flavonoid biosynthesis	9.76322e-08	4.10793e-06	LOC132638825	25.0021	4.64398	5.11928e-05	0.000155537	up	yes
lbb00941	Metabolism	Biosynthesis of other secondary metabolites	Flavonoid biosynthesis	9.76322e-08	4.10793e-06	LOC132638827	1780.25	10.7979	9.44032e-05	0.000277935	up	yes
lbb00941	Metabolism	Biosynthesis of other secondary metabolites	Flavonoid biosynthesis	9.76322e-08	4.10793e-06	LOC132626078	1931.16	10.9153	0.000121628	0.000352898	up	yes
lbb00941	Metabolism	Biosynthesis of other secondary metabolites	Flavonoid biosynthesis	9.76322e-08	4.10793e-06	LOC132604320	10.8945	3.44553	0.000129741	0.000375311	up	yes
lbb00941	Metabolism	Biosynthesis of other secondary metabolites	Flavonoid biosynthesis	9.76322e-08	4.10793e-06	LOC132600497	11.4045	3.51153	0.00102647	0.00261354	up	yes
lbb00941	Metabolism	Biosynthesis of other secondary metabolites	Flavonoid biosynthesis	9.76322e-08	4.10793e-06	LOC132641829	25.9252	4.69628	0.00175591	0.00430773	up	yes
lbb00941	Metabolism	Biosynthesis of other secondary metabolites	Flavonoid biosynthesis	9.76322e-08	4.10793e-06	LOC132606792	2.77997	1.47507	0.0019801	0.00481059	up	yes
lbb00941	Metabolism	Biosynthesis of other secondary metabolites	Flavonoid biosynthesis	9.76322e-08	4.10793e-06	LOC132644636	2.12265	1.08587	0.00261071	0.00620453	up	yes
lbb00941	Metabolism	Biosynthesis of other secondary metabolites	Flavonoid biosynthesis	9.76322e-08	4.10793e-06	LOC132599279	0.29849	-1.74424	0.0044897	0.0102426	down	yes
lbb00941	Metabolism	Biosynthesis of other secondary metabolites	Flavonoid biosynthesis	9.76322e-08	4.10793e-06	LOC132605865	2.52066	1.3338	0.00667202	0.0147363	up	yes
lbb00941	Metabolism	Biosynthesis of other secondary metabolites	Flavonoid biosynthesis	9.76322e-08	4.10793e-06	LOC132607587	0.316384	-1.66025	0.0079649	0.0173416	down	yes
lbb00941	Metabolism	Biosynthesis of other secondary metabolites	Flavonoid biosynthesis	9.76322e-08	4.10793e-06	LOC132642646	3.57907	1.83959	0.00848017	0.0183478	up	yes
lbb00941	Metabolism	Biosynthesis of other secondary metabolites	Flavonoid biosynthesis	9.76322e-08	4.10793e-06	LOC132629193	25.4443	4.66927	0.0150464	0.0309323	up	yes
lbb00941	Metabolism	Biosynthesis of other secondary metabolites	Flavonoid biosynthesis	9.76322e-08	4.10793e-06	LOC132600582	0.479503	-1.06039	0.015757	0.0322559	down	yes
lbb00941	Metabolism	Biosynthesis of other secondary metabolites	Flavonoid biosynthesis	9.76322e-08	4.10793e-06	LOC132617324	9.46945	3.24328	0.0165694	0.0337616	up	yes
lbb00941	Metabolism	Biosynthesis of other secondary metabolites	Flavonoid biosynthesis	9.76322e-08	4.10793e-06	LOC132632367	906.4	9.824	0.0175539	0.0356088	up	yes
lbb00940	Metabolism	Biosynthesis of other secondary metabolites	Phenylpropanoid biosynthesis	1.45981e-07	4.10793e-06	LOC132606885	0.252757	-1.98417	0	0	down	yes
lbb00940	Metabolism	Biosynthesis of other secondary metabolites	Phenylpropanoid biosynthesis	1.45981e-07	4.10793e-06	LOC132636781	0.0756942	-3.72367	0	0	down	yes
lbb00940	Metabolism	Biosynthesis of other secondary metabolites	Phenylpropanoid biosynthesis	1.45981e-07	4.10793e-06	LOC132634097	95.3079	6.57452	0	0	up	yes
lbb00940	Metabolism	Biosynthesis of other secondary metabolites	Phenylpropanoid biosynthesis	1.45981e-07	4.10793e-06	LOC132635305	0.125849	-2.99023	1e-300	3e-298	down	yes
lbb00940	Metabolism	Biosynthesis of other secondary metabolites	Phenylpropanoid biosynthesis	1.45981e-07	4.10793e-06	LOC132599227	16.6977	4.06157	5.31869e-269	1.31329e-266	up	yes
lbb00940	Metabolism	Biosynthesis of other secondary metabolites	Phenylpropanoid biosynthesis	1.45981e-07	4.10793e-06	LOC132608913	0.0938995	-3.41274	3.33593e-260	7.94703e-258	down	yes
lbb00940	Metabolism	Biosynthesis of other secondary metabolites	Phenylpropanoid biosynthesis	1.45981e-07	4.10793e-06	LOC132633020	0.109106	-3.19619	4.17014e-260	9.86485e-258	down	yes
lbb00940	Metabolism	Biosynthesis of other secondary metabolites	Phenylpropanoid biosynthesis	1.45981e-07	4.10793e-06	LOC132626015	34.872	5.124	1.56434e-254	3.57556e-252	up	yes
lbb00940	Metabolism	Biosynthesis of other secondary metabolites	Phenylpropanoid biosynthesis	1.45981e-07	4.10793e-06	LOC132599027	15.6547	3.96852	2.49586e-224	4.53925e-222	up	yes
lbb00940	Metabolism	Biosynthesis of other secondary metabolites	Phenylpropanoid biosynthesis	1.45981e-07	4.10793e-06	LOC132623205	0.149184	-2.74483	3.07225e-211	4.85645e-209	down	yes
lbb00940	Metabolism	Biosynthesis of other secondary metabolites	Phenylpropanoid biosynthesis	1.45981e-07	4.10793e-06	LOC132622191	0.0775572	-3.6886	2.37403e-193	3.11274e-191	down	yes
lbb00940	Metabolism	Biosynthesis of other secondary metabolites	Phenylpropanoid biosynthesis	1.45981e-07	4.10793e-06	LOC132633084	4.10094	2.03595	2.89554e-186	3.66856e-184	up	yes
lbb00940	Metabolism	Biosynthesis of other secondary metabolites	Phenylpropanoid biosynthesis	1.45981e-07	4.10793e-06	LOC132598991	3.96312	1.98664	1.56535e-181	1.90477e-179	up	yes
lbb00940	Metabolism	Biosynthesis of other secondary metabolites	Phenylpropanoid biosynthesis	1.45981e-07	4.10793e-06	LOC132625202	0.153292	-2.70564	5.43174e-175	6.10448e-173	down	yes
lbb00940	Metabolism	Biosynthesis of other secondary metabolites	Phenylpropanoid biosynthesis	1.45981e-07	4.10793e-06	LOC132614181	5.0889	2.34735	1.11976e-156	1.01553e-154	up	yes
lbb00940	Metabolism	Biosynthesis of other secondary metabolites	Phenylpropanoid biosynthesis	1.45981e-07	4.10793e-06	LOC132606507	4.56728	2.19134	1.89385e-156	1.71297e-154	up	yes
lbb00940	Metabolism	Biosynthesis of other secondary metabolites	Phenylpropanoid biosynthesis	1.45981e-07	4.10793e-06	LOC132640901	7.17478	2.84293	5.99336e-155	5.27978e-153	up	yes
lbb00940	Metabolism	Biosynthesis of other secondary metabolites	Phenylpropanoid biosynthesis	1.45981e-07	4.10793e-06	LOC132609558	8.97723	3.16627	1.80114e-153	1.55035e-151	up	yes
lbb00940	Metabolism	Biosynthesis of other secondary metabolites	Phenylpropanoid biosynthesis	1.45981e-07	4.10793e-06	LOC132608915	0.308245	-1.69785	2.06319e-131	1.448e-129	down	yes
lbb00940	Metabolism	Biosynthesis of other secondary metabolites	Phenylpropanoid biosynthesis	1.45981e-07	4.10793e-06	LOC132614851	9.0097	3.17148	3.728e-131	2.6056e-129	up	yes
lbb00940	Metabolism	Biosynthesis of other secondary metabolites	Phenylpropanoid biosynthesis	1.45981e-07	4.10793e-06	LOC132606633	5.92125	2.5659	1.36601e-126	9.04295e-125	up	yes
lbb00940	Metabolism	Biosynthesis of other secondary metabolites	Phenylpropanoid biosynthesis	1.45981e-07	4.10793e-06	LOC132628259	0.400978	-1.31841	3.83209e-92	1.65136e-90	down	yes
lbb00940	Metabolism	Biosynthesis of other secondary metabolites	Phenylpropanoid biosynthesis	1.45981e-07	4.10793e-06	LOC132644470	34.1696	5.09464	1.30633e-89	5.37596e-88	up	yes
lbb00940	Metabolism	Biosynthesis of other secondary metabolites	Phenylpropanoid biosynthesis	1.45981e-07	4.10793e-06	LOC132629966	0.196953	-2.34408	1.79723e-89	7.36037e-88	down	yes
lbb00940	Metabolism	Biosynthesis of other secondary metabolites	Phenylpropanoid biosynthesis	1.45981e-07	4.10793e-06	LOC132621437	0.290856	-1.78163	2.578e-75	8.46684e-74	down	yes
lbb00940	Metabolism	Biosynthesis of other secondary metabolites	Phenylpropanoid biosynthesis	1.45981e-07	4.10793e-06	LOC132633317	3.01701	1.59312	2.89748e-75	9.47931e-74	up	yes
lbb00940	Metabolism	Biosynthesis of other secondary metabolites	Phenylpropanoid biosynthesis	1.45981e-07	4.10793e-06	LOC132604630	0.274109	-1.86718	1.22261e-71	3.75986e-70	down	yes
lbb00940	Metabolism	Biosynthesis of other secondary metabolites	Phenylpropanoid biosynthesis	1.45981e-07	4.10793e-06	LOC132598776	0.333409	-1.58464	4.08119e-71	1.2494e-69	down	yes
lbb00940	Metabolism	Biosynthesis of other secondary metabolites	Phenylpropanoid biosynthesis	1.45981e-07	4.10793e-06	LOC132608916	0.423683	-1.23894	1.74356e-70	5.25678e-69	down	yes
lbb00940	Metabolism	Biosynthesis of other secondary metabolites	Phenylpropanoid biosynthesis	1.45981e-07	4.10793e-06	LOC132606622	2.46475	1.30144	2.63872e-70	7.91335e-69	up	yes
lbb00940	Metabolism	Biosynthesis of other secondary metabolites	Phenylpropanoid biosynthesis	1.45981e-07	4.10793e-06	LOC132604314	15.1498	3.92123	6.34887e-70	1.88891e-68	up	yes
lbb00940	Metabolism	Biosynthesis of other secondary metabolites	Phenylpropanoid biosynthesis	1.45981e-07	4.10793e-06	LOC132618552	12.0473	3.59064	2.01331e-66	5.60546e-65	up	yes
lbb00940	Metabolism	Biosynthesis of other secondary metabolites	Phenylpropanoid biosynthesis	1.45981e-07	4.10793e-06	LOC132602964	0.329137	-1.60324	5.76937e-63	1.51762e-61	down	yes
lbb00940	Metabolism	Biosynthesis of other secondary metabolites	Phenylpropanoid biosynthesis	1.45981e-07	4.10793e-06	LOC132614412	3.85552	1.94693	1.01505e-62	2.65768e-61	up	yes
lbb00940	Metabolism	Biosynthesis of other secondary metabolites	Phenylpropanoid biosynthesis	1.45981e-07	4.10793e-06	LOC132621215	4.70278	2.23351	1.73429e-59	4.29169e-58	up	yes
lbb00940	Metabolism	Biosynthesis of other secondary metabolites	Phenylpropanoid biosynthesis	1.45981e-07	4.10793e-06	LOC132627190	12.6174	3.65734	1.30124e-55	2.99444e-54	up	yes
lbb00940	Metabolism	Biosynthesis of other secondary metabolites	Phenylpropanoid biosynthesis	1.45981e-07	4.10793e-06	LOC132628400	0.0438674	-4.51071	2.18034e-54	4.88131e-53	down	yes
lbb00940	Metabolism	Biosynthesis of other secondary metabolites	Phenylpropanoid biosynthesis	1.45981e-07	4.10793e-06	LOC132618356	4.47581	2.16215	3.2791e-53	7.17499e-52	up	yes
lbb00940	Metabolism	Biosynthesis of other secondary metabolites	Phenylpropanoid biosynthesis	1.45981e-07	4.10793e-06	LOC132635608	4.23528	2.08246	9.41162e-49	1.9053e-47	up	yes
lbb00940	Metabolism	Biosynthesis of other secondary metabolites	Phenylpropanoid biosynthesis	1.45981e-07	4.10793e-06	LOC132636570	25.1557	4.65282	1.56549e-46	3.01237e-45	up	yes
lbb00940	Metabolism	Biosynthesis of other secondary metabolites	Phenylpropanoid biosynthesis	1.45981e-07	4.10793e-06	LOC132622192	0.257455	-1.95761	1.98173e-46	3.78532e-45	down	yes
lbb00940	Metabolism	Biosynthesis of other secondary metabolites	Phenylpropanoid biosynthesis	1.45981e-07	4.10793e-06	LOC132600504	7.0228	2.81205	2.68381e-46	5.09757e-45	up	yes
lbb00940	Metabolism	Biosynthesis of other secondary metabolites	Phenylpropanoid biosynthesis	1.45981e-07	4.10793e-06	LOC132621414	0.245281	-2.02749	6.53514e-43	1.15321e-41	down	yes
lbb00940	Metabolism	Biosynthesis of other secondary metabolites	Phenylpropanoid biosynthesis	1.45981e-07	4.10793e-06	LOC132621596	0.454962	-1.13618	1.92043e-42	3.3556e-41	down	yes
lbb00940	Metabolism	Biosynthesis of other secondary metabolites	Phenylpropanoid biosynthesis	1.45981e-07	4.10793e-06	LOC132627300	5.11459	2.35462	2.63944e-42	4.58823e-41	up	yes
lbb00940	Metabolism	Biosynthesis of other secondary metabolites	Phenylpropanoid biosynthesis	1.45981e-07	4.10793e-06	LOC132640013	2.52628	1.33702	4.8814e-42	8.41203e-41	up	yes
lbb00940	Metabolism	Biosynthesis of other secondary metabolites	Phenylpropanoid biosynthesis	1.45981e-07	4.10793e-06	LOC132636780	10.0094	3.32329	5.01155e-42	8.63192e-41	up	yes
lbb00940	Metabolism	Biosynthesis of other secondary metabolites	Phenylpropanoid biosynthesis	1.45981e-07	4.10793e-06	LOC132624040	41.1176	5.36169	1.33862e-39	2.1708e-38	up	yes
lbb00940	Metabolism	Biosynthesis of other secondary metabolites	Phenylpropanoid biosynthesis	1.45981e-07	4.10793e-06	LOC132632190	2.4619	1.29977	5.72579e-39	9.10635e-38	up	yes
lbb00940	Metabolism	Biosynthesis of other secondary metabolites	Phenylpropanoid biosynthesis	1.45981e-07	4.10793e-06	LOC132608516	0.341331	-1.55076	1.76391e-38	2.76248e-37	down	yes
lbb00940	Metabolism	Biosynthesis of other secondary metabolites	Phenylpropanoid biosynthesis	1.45981e-07	4.10793e-06	LOC132617371	22.2798	4.47766	1.60573e-37	2.45009e-36	up	yes
lbb00940	Metabolism	Biosynthesis of other secondary metabolites	Phenylpropanoid biosynthesis	1.45981e-07	4.10793e-06	LOC132636574	2.40719	1.26735	1.28492e-36	1.92414e-35	up	yes
lbb00940	Metabolism	Biosynthesis of other secondary metabolites	Phenylpropanoid biosynthesis	1.45981e-07	4.10793e-06	LOC132609723	0.0865924	-3.52962	5.84125e-36	8.62495e-35	down	yes
lbb00940	Metabolism	Biosynthesis of other secondary metabolites	Phenylpropanoid biosynthesis	1.45981e-07	4.10793e-06	LOC132632002	3.70249	1.88849	9.82727e-35	1.40328e-33	up	yes
lbb00940	Metabolism	Biosynthesis of other secondary metabolites	Phenylpropanoid biosynthesis	1.45981e-07	4.10793e-06	LOC132621978	574498	19.1319	3.77699e-34	5.30378e-33	up	yes
lbb00940	Metabolism	Biosynthesis of other secondary metabolites	Phenylpropanoid biosynthesis	1.45981e-07	4.10793e-06	LOC132607525	551255	19.0724	1.71183e-33	2.36647e-32	up	yes
lbb00940	Metabolism	Biosynthesis of other secondary metabolites	Phenylpropanoid biosynthesis	1.45981e-07	4.10793e-06	LOC132609774	2.64778	1.40478	3.8994e-33	5.32965e-32	up	yes
lbb00940	Metabolism	Biosynthesis of other secondary metabolites	Phenylpropanoid biosynthesis	1.45981e-07	4.10793e-06	LOC132603639	2.0925	1.06522	5.74944e-32	7.60031e-31	up	yes
lbb00940	Metabolism	Biosynthesis of other secondary metabolites	Phenylpropanoid biosynthesis	1.45981e-07	4.10793e-06	LOC132626133	7.02585	2.81267	7.00492e-32	9.23471e-31	up	yes
lbb00940	Metabolism	Biosynthesis of other secondary metabolites	Phenylpropanoid biosynthesis	1.45981e-07	4.10793e-06	LOC132632245	4.70593	2.23448	1.4547e-31	1.89705e-30	up	yes
lbb00940	Metabolism	Biosynthesis of other secondary metabolites	Phenylpropanoid biosynthesis	1.45981e-07	4.10793e-06	LOC132623891	0.329305	-1.6025	2.36242e-30	2.96754e-29	down	yes
lbb00940	Metabolism	Biosynthesis of other secondary metabolites	Phenylpropanoid biosynthesis	1.45981e-07	4.10793e-06	LOC132604318	105.886	6.72637	3.81041e-29	4.59532e-28	up	yes
lbb00940	Metabolism	Biosynthesis of other secondary metabolites	Phenylpropanoid biosynthesis	1.45981e-07	4.10793e-06	LOC132622639	36.7778	5.20076	2.80406e-28	3.30163e-27	up	yes
lbb00940	Metabolism	Biosynthesis of other secondary metabolites	Phenylpropanoid biosynthesis	1.45981e-07	4.10793e-06	LOC132618904	8.75865	3.13071	9.30856e-28	1.07876e-26	up	yes
lbb00940	Metabolism	Biosynthesis of other secondary metabolites	Phenylpropanoid biosynthesis	1.45981e-07	4.10793e-06	LOC132627242	3.10186	1.63313	1.48435e-26	1.6501e-25	up	yes
lbb00940	Metabolism	Biosynthesis of other secondary metabolites	Phenylpropanoid biosynthesis	1.45981e-07	4.10793e-06	LOC132600786	0.123529	-3.01707	1.88121e-26	2.08443e-25	down	yes
lbb00940	Metabolism	Biosynthesis of other secondary metabolites	Phenylpropanoid biosynthesis	1.45981e-07	4.10793e-06	LOC132608914	2.07773	1.05501	8.58477e-26	9.29298e-25	up	yes
lbb00940	Metabolism	Biosynthesis of other secondary metabolites	Phenylpropanoid biosynthesis	1.45981e-07	4.10793e-06	LOC132626332	0.205531	-2.28257	3.09937e-24	3.14852e-23	down	yes
lbb00940	Metabolism	Biosynthesis of other secondary metabolites	Phenylpropanoid biosynthesis	1.45981e-07	4.10793e-06	LOC132645067	2.20534	1.141	3.26682e-23	3.18932e-22	up	yes
lbb00940	Metabolism	Biosynthesis of other secondary metabolites	Phenylpropanoid biosynthesis	1.45981e-07	4.10793e-06	LOC132630037	2.13984	1.0975	9.2042e-22	8.45626e-21	up	yes
lbb00940	Metabolism	Biosynthesis of other secondary metabolites	Phenylpropanoid biosynthesis	1.45981e-07	4.10793e-06	LOC132614121	0.102761	-3.28264	9.56974e-22	8.78018e-21	down	yes
lbb00940	Metabolism	Biosynthesis of other secondary metabolites	Phenylpropanoid biosynthesis	1.45981e-07	4.10793e-06	LOC132615258	5.14985	2.36453	1.38045e-21	1.25769e-20	up	yes
lbb00940	Metabolism	Biosynthesis of other secondary metabolites	Phenylpropanoid biosynthesis	1.45981e-07	4.10793e-06	LOC132624395	2.01299	1.00934	4.28466e-21	3.82734e-20	up	yes
lbb00940	Metabolism	Biosynthesis of other secondary metabolites	Phenylpropanoid biosynthesis	1.45981e-07	4.10793e-06	LOC132598757	0.435679	-1.19866	1.12388e-20	9.88525e-20	down	yes
lbb00940	Metabolism	Biosynthesis of other secondary metabolites	Phenylpropanoid biosynthesis	1.45981e-07	4.10793e-06	LOC132604315	828.819	9.69491	3.9051e-20	3.35113e-19	up	yes
lbb00940	Metabolism	Biosynthesis of other secondary metabolites	Phenylpropanoid biosynthesis	1.45981e-07	4.10793e-06	LOC132645320	2.18617	1.1284	1.56368e-19	1.3019e-18	up	yes
lbb00940	Metabolism	Biosynthesis of other secondary metabolites	Phenylpropanoid biosynthesis	1.45981e-07	4.10793e-06	LOC132605208	27341.7	14.7388	4.42053e-18	3.44557e-17	up	yes
lbb00940	Metabolism	Biosynthesis of other secondary metabolites	Phenylpropanoid biosynthesis	1.45981e-07	4.10793e-06	LOC132621402	2.6976	1.43167	1.07512e-17	8.19494e-17	up	yes
lbb00940	Metabolism	Biosynthesis of other secondary metabolites	Phenylpropanoid biosynthesis	1.45981e-07	4.10793e-06	LOC132606754	0.315075	-1.66623	2.65419e-17	1.98905e-16	down	yes
lbb00940	Metabolism	Biosynthesis of other secondary metabolites	Phenylpropanoid biosynthesis	1.45981e-07	4.10793e-06	LOC132606273	3.86874	1.95186	2.96726e-17	2.2168e-16	up	yes
lbb00940	Metabolism	Biosynthesis of other secondary metabolites	Phenylpropanoid biosynthesis	1.45981e-07	4.10793e-06	LOC132600753	0.492896	-1.02064	9.09077e-16	6.26323e-15	down	yes
lbb00940	Metabolism	Biosynthesis of other secondary metabolites	Phenylpropanoid biosynthesis	1.45981e-07	4.10793e-06	LOC132600726	0.382447	-1.38667	9.72605e-16	6.69542e-15	down	yes
lbb00940	Metabolism	Biosynthesis of other secondary metabolites	Phenylpropanoid biosynthesis	1.45981e-07	4.10793e-06	LOC132629192	5.55552	2.47392	9.84418e-16	6.77536e-15	up	yes
lbb00940	Metabolism	Biosynthesis of other secondary metabolites	Phenylpropanoid biosynthesis	1.45981e-07	4.10793e-06	LOC132629404	0.126574	-2.98194	1.12992e-15	7.75e-15	down	yes
lbb00940	Metabolism	Biosynthesis of other secondary metabolites	Phenylpropanoid biosynthesis	1.45981e-07	4.10793e-06	LOC132606400	3.35122	1.74469	6.46709e-15	4.26201e-14	up	yes
lbb00940	Metabolism	Biosynthesis of other secondary metabolites	Phenylpropanoid biosynthesis	1.45981e-07	4.10793e-06	LOC132602796	32.0041	5.00018	1.87724e-14	1.20522e-13	up	yes
lbb00940	Metabolism	Biosynthesis of other secondary metabolites	Phenylpropanoid biosynthesis	1.45981e-07	4.10793e-06	LOC132603613	2.46607	1.30221	2.95861e-13	1.76235e-12	up	yes
lbb00940	Metabolism	Biosynthesis of other secondary metabolites	Phenylpropanoid biosynthesis	1.45981e-07	4.10793e-06	LOC132640409	0.396802	-1.33351	3.68515e-13	2.18512e-12	down	yes
lbb00940	Metabolism	Biosynthesis of other secondary metabolites	Phenylpropanoid biosynthesis	1.45981e-07	4.10793e-06	LOC132616211	0.277026	-1.85191	1.22437e-12	7.02597e-12	down	yes
lbb00940	Metabolism	Biosynthesis of other secondary metabolites	Phenylpropanoid biosynthesis	1.45981e-07	4.10793e-06	LOC132599702	47.1126	5.55804	1.36389e-11	7.3049e-11	up	yes
lbb00940	Metabolism	Biosynthesis of other secondary metabolites	Phenylpropanoid biosynthesis	1.45981e-07	4.10793e-06	LOC132611416	10247.4	13.323	2.09179e-11	1.10651e-10	up	yes
lbb00940	Metabolism	Biosynthesis of other secondary metabolites	Phenylpropanoid biosynthesis	1.45981e-07	4.10793e-06	LOC132638250	0.178183	-2.48857	3.15358e-10	1.53805e-09	down	yes
lbb00940	Metabolism	Biosynthesis of other secondary metabolites	Phenylpropanoid biosynthesis	1.45981e-07	4.10793e-06	LOC132622950	2.89596	1.53404	3.17279e-10	1.54698e-09	up	yes
lbb00940	Metabolism	Biosynthesis of other secondary metabolites	Phenylpropanoid biosynthesis	1.45981e-07	4.10793e-06	LOC132623692	60.2642	5.91323	6.28776e-10	2.99876e-09	up	yes
lbb00940	Metabolism	Biosynthesis of other secondary metabolites	Phenylpropanoid biosynthesis	1.45981e-07	4.10793e-06	LOC132600727	0.24773	-2.01316	3.17304e-09	1.42901e-08	down	yes
lbb00940	Metabolism	Biosynthesis of other secondary metabolites	Phenylpropanoid biosynthesis	1.45981e-07	4.10793e-06	LOC132607585	3.40332	1.76694	5.23269e-09	2.31872e-08	up	yes
lbb00940	Metabolism	Biosynthesis of other secondary metabolites	Phenylpropanoid biosynthesis	1.45981e-07	4.10793e-06	LOC132636633	0.0484005	-4.36883	7.30345e-09	3.19945e-08	down	yes
lbb00940	Metabolism	Biosynthesis of other secondary metabolites	Phenylpropanoid biosynthesis	1.45981e-07	4.10793e-06	LOC132636416	2.23984	1.1634	7.46667e-09	3.26925e-08	up	yes
lbb00940	Metabolism	Biosynthesis of other secondary metabolites	Phenylpropanoid biosynthesis	1.45981e-07	4.10793e-06	LOC132613757	0.465274	-1.10385	9.84954e-09	4.27496e-08	down	yes
lbb00940	Metabolism	Biosynthesis of other secondary metabolites	Phenylpropanoid biosynthesis	1.45981e-07	4.10793e-06	LOC132618010	0.452593	-1.14371	1.66984e-08	7.12057e-08	down	yes
lbb00940	Metabolism	Biosynthesis of other secondary metabolites	Phenylpropanoid biosynthesis	1.45981e-07	4.10793e-06	LOC132620128	2.35094	1.23324	2.22446e-08	9.385e-08	up	yes
lbb00940	Metabolism	Biosynthesis of other secondary metabolites	Phenylpropanoid biosynthesis	1.45981e-07	4.10793e-06	LOC132636634	0.0556117	-4.16847	8.5101e-08	3.41778e-07	down	yes
lbb00940	Metabolism	Biosynthesis of other secondary metabolites	Phenylpropanoid biosynthesis	1.45981e-07	4.10793e-06	LOC132604169	5147.43	12.3296	9.35405e-08	3.74118e-07	up	yes
lbb00940	Metabolism	Biosynthesis of other secondary metabolites	Phenylpropanoid biosynthesis	1.45981e-07	4.10793e-06	LOC132611389	4398.27	12.1027	9.75259e-08	3.89413e-07	up	yes
lbb00940	Metabolism	Biosynthesis of other secondary metabolites	Phenylpropanoid biosynthesis	1.45981e-07	4.10793e-06	LOC132631811	4408.93	12.1062	1.28815e-07	5.08406e-07	up	yes
lbb00940	Metabolism	Biosynthesis of other secondary metabolites	Phenylpropanoid biosynthesis	1.45981e-07	4.10793e-06	LOC132607583	0.350499	-1.51252	1.57626e-07	6.17222e-07	down	yes
lbb00940	Metabolism	Biosynthesis of other secondary metabolites	Phenylpropanoid biosynthesis	1.45981e-07	4.10793e-06	LOC132607584	3.76736	1.91355	1.94669e-07	7.56754e-07	up	yes
lbb00940	Metabolism	Biosynthesis of other secondary metabolites	Phenylpropanoid biosynthesis	1.45981e-07	4.10793e-06	LOC132622347	4353.73	12.088	6.19186e-07	2.3025e-06	up	yes
lbb00940	Metabolism	Biosynthesis of other secondary metabolites	Phenylpropanoid biosynthesis	1.45981e-07	4.10793e-06	LOC132618580	0.324787	-1.62244	6.47935e-07	2.40544e-06	down	yes
lbb00940	Metabolism	Biosynthesis of other secondary metabolites	Phenylpropanoid biosynthesis	1.45981e-07	4.10793e-06	LOC132611401	0.348191	-1.52205	6.5907e-07	2.44409e-06	down	yes
lbb00940	Metabolism	Biosynthesis of other secondary metabolites	Phenylpropanoid biosynthesis	1.45981e-07	4.10793e-06	LOC132599532	15.9188	3.99266	6.83765e-07	2.53012e-06	up	yes
lbb00940	Metabolism	Biosynthesis of other secondary metabolites	Phenylpropanoid biosynthesis	1.45981e-07	4.10793e-06	LOC132637248	3885.1	11.9237	8.03972e-07	2.9504e-06	up	yes
lbb00940	Metabolism	Biosynthesis of other secondary metabolites	Phenylpropanoid biosynthesis	1.45981e-07	4.10793e-06	LOC132607586	6.99383	2.80608	1.22572e-06	4.4209e-06	up	yes
lbb00940	Metabolism	Biosynthesis of other secondary metabolites	Phenylpropanoid biosynthesis	1.45981e-07	4.10793e-06	LOC132618022	3507.97	11.7764	1.26102e-06	4.53979e-06	up	yes
lbb00940	Metabolism	Biosynthesis of other secondary metabolites	Phenylpropanoid biosynthesis	1.45981e-07	4.10793e-06	LOC132629196	0.00861495	-6.85894	1.63512e-06	5.82794e-06	down	yes
lbb00940	Metabolism	Biosynthesis of other secondary metabolites	Phenylpropanoid biosynthesis	1.45981e-07	4.10793e-06	LOC132622227	5.09022	2.34773	7.74404e-06	2.57992e-05	up	yes
lbb00940	Metabolism	Biosynthesis of other secondary metabolites	Phenylpropanoid biosynthesis	1.45981e-07	4.10793e-06	LOC132640580	3066.76	11.5825	8.28051e-06	2.75079e-05	up	yes
lbb00940	Metabolism	Biosynthesis of other secondary metabolites	Phenylpropanoid biosynthesis	1.45981e-07	4.10793e-06	LOC132629292	0.318402	-1.65108	8.43697e-06	2.80057e-05	down	yes
lbb00940	Metabolism	Biosynthesis of other secondary metabolites	Phenylpropanoid biosynthesis	1.45981e-07	4.10793e-06	LOC132600730	13.8678	3.79367	1.10447e-05	3.62526e-05	up	yes
lbb00940	Metabolism	Biosynthesis of other secondary metabolites	Phenylpropanoid biosynthesis	1.45981e-07	4.10793e-06	LOC132615022	2.04842	1.03451	2.39036e-05	7.56348e-05	up	yes
lbb00940	Metabolism	Biosynthesis of other secondary metabolites	Phenylpropanoid biosynthesis	1.45981e-07	4.10793e-06	LOC132600686	24.6622	4.62423	2.53429e-05	7.98975e-05	up	yes
lbb00940	Metabolism	Biosynthesis of other secondary metabolites	Phenylpropanoid biosynthesis	1.45981e-07	4.10793e-06	LOC132598820	2.25758	1.17477	4.92771e-05	0.000149973	up	yes
lbb00940	Metabolism	Biosynthesis of other secondary metabolites	Phenylpropanoid biosynthesis	1.45981e-07	4.10793e-06	LOC132638825	25.0021	4.64398	5.11928e-05	0.000155537	up	yes
lbb00940	Metabolism	Biosynthesis of other secondary metabolites	Phenylpropanoid biosynthesis	1.45981e-07	4.10793e-06	LOC132616198	3.38196	1.75786	5.21257e-05	0.000158229	up	yes
lbb00940	Metabolism	Biosynthesis of other secondary metabolites	Phenylpropanoid biosynthesis	1.45981e-07	4.10793e-06	LOC132638827	1780.25	10.7979	9.44032e-05	0.000277935	up	yes
lbb00940	Metabolism	Biosynthesis of other secondary metabolites	Phenylpropanoid biosynthesis	1.45981e-07	4.10793e-06	LOC132623830	0.217546	-2.20061	0.000108231	0.000316389	down	yes
lbb00940	Metabolism	Biosynthesis of other secondary metabolites	Phenylpropanoid biosynthesis	1.45981e-07	4.10793e-06	LOC132604320	10.8945	3.44553	0.000129741	0.000375311	up	yes
lbb00940	Metabolism	Biosynthesis of other secondary metabolites	Phenylpropanoid biosynthesis	1.45981e-07	4.10793e-06	LOC132633400	22.8087	4.51151	0.00016124	0.000460601	up	yes
lbb00940	Metabolism	Biosynthesis of other secondary metabolites	Phenylpropanoid biosynthesis	1.45981e-07	4.10793e-06	LOC132640581	2011.98	10.9744	0.000168226	0.00047922	up	yes
lbb00940	Metabolism	Biosynthesis of other secondary metabolites	Phenylpropanoid biosynthesis	1.45981e-07	4.10793e-06	LOC132634096	5.20745	2.38058	0.000190899	0.000539898	up	yes
lbb00940	Metabolism	Biosynthesis of other secondary metabolites	Phenylpropanoid biosynthesis	1.45981e-07	4.10793e-06	LOC132611392	1966.05	10.9411	0.00026624	0.000737199	up	yes
lbb00940	Metabolism	Biosynthesis of other secondary metabolites	Phenylpropanoid biosynthesis	1.45981e-07	4.10793e-06	LOC132623849	1302.98	10.3476	0.000345212	0.000941609	up	yes
lbb00940	Metabolism	Biosynthesis of other secondary metabolites	Phenylpropanoid biosynthesis	1.45981e-07	4.10793e-06	LOC132630079	3.95169	1.98247	0.000462117	0.0012347	up	yes
lbb00940	Metabolism	Biosynthesis of other secondary metabolites	Phenylpropanoid biosynthesis	1.45981e-07	4.10793e-06	LOC132633341	3.02473	1.5968	0.000590545	0.00155669	up	yes
lbb00940	Metabolism	Biosynthesis of other secondary metabolites	Phenylpropanoid biosynthesis	1.45981e-07	4.10793e-06	LOC132640582	1811.12	10.8227	0.000915002	0.00234846	up	yes
lbb00940	Metabolism	Biosynthesis of other secondary metabolites	Phenylpropanoid biosynthesis	1.45981e-07	4.10793e-06	LOC132621119	2.07908	1.05595	0.000932841	0.00239062	up	yes
lbb00940	Metabolism	Biosynthesis of other secondary metabolites	Phenylpropanoid biosynthesis	1.45981e-07	4.10793e-06	LOC132624049	2.71875	1.44295	0.00141277	0.00351509	up	yes
lbb00940	Metabolism	Biosynthesis of other secondary metabolites	Phenylpropanoid biosynthesis	1.45981e-07	4.10793e-06	LOC132614498	9.12032	3.18908	0.0014661	0.00363734	up	yes
lbb00940	Metabolism	Biosynthesis of other secondary metabolites	Phenylpropanoid biosynthesis	1.45981e-07	4.10793e-06	LOC132617633	85.7673	6.42236	0.00198602	0.00482395	up	yes
lbb00940	Metabolism	Biosynthesis of other secondary metabolites	Phenylpropanoid biosynthesis	1.45981e-07	4.10793e-06	LOC132626320	12.6892	3.66552	0.00214611	0.0051819	up	yes
lbb00940	Metabolism	Biosynthesis of other secondary metabolites	Phenylpropanoid biosynthesis	1.45981e-07	4.10793e-06	LOC132622948	1212.77	10.2441	0.00258602	0.00615361	up	yes
lbb00940	Metabolism	Biosynthesis of other secondary metabolites	Phenylpropanoid biosynthesis	1.45981e-07	4.10793e-06	LOC132644636	2.12265	1.08587	0.00261071	0.00620453	up	yes
lbb00940	Metabolism	Biosynthesis of other secondary metabolites	Phenylpropanoid biosynthesis	1.45981e-07	4.10793e-06	LOC132618364	1376.74	10.427	0.00304535	0.00716298	up	yes
lbb00940	Metabolism	Biosynthesis of other secondary metabolites	Phenylpropanoid biosynthesis	1.45981e-07	4.10793e-06	LOC132631370	6.74594	2.75402	0.00325147	0.00761076	up	yes
lbb00940	Metabolism	Biosynthesis of other secondary metabolites	Phenylpropanoid biosynthesis	1.45981e-07	4.10793e-06	LOC132623644	2.19067	1.13137	0.00330401	0.00772412	up	yes
lbb00940	Metabolism	Biosynthesis of other secondary metabolites	Phenylpropanoid biosynthesis	1.45981e-07	4.10793e-06	LOC132612284	0.000726702	-10.4263	0.00411684	0.00946348	down	yes
lbb00940	Metabolism	Biosynthesis of other secondary metabolites	Phenylpropanoid biosynthesis	1.45981e-07	4.10793e-06	LOC132609419	0.301027	-1.73204	0.00588056	0.0131054	down	yes
lbb00940	Metabolism	Biosynthesis of other secondary metabolites	Phenylpropanoid biosynthesis	1.45981e-07	4.10793e-06	LOC132621299	7.40458	2.88842	0.00611398	0.0135863	up	yes
lbb00940	Metabolism	Biosynthesis of other secondary metabolites	Phenylpropanoid biosynthesis	1.45981e-07	4.10793e-06	LOC132605865	2.52066	1.3338	0.00667202	0.0147363	up	yes
lbb00940	Metabolism	Biosynthesis of other secondary metabolites	Phenylpropanoid biosynthesis	1.45981e-07	4.10793e-06	LOC132609962	752.33	9.55522	0.00696562	0.0153318	up	yes
lbb00940	Metabolism	Biosynthesis of other secondary metabolites	Phenylpropanoid biosynthesis	1.45981e-07	4.10793e-06	LOC132623096	2.47044	1.30477	0.00782695	0.0170687	up	yes
lbb00940	Metabolism	Biosynthesis of other secondary metabolites	Phenylpropanoid biosynthesis	1.45981e-07	4.10793e-06	LOC132620070	0.474601	-1.07521	0.00784325	0.0171021	down	yes
lbb00940	Metabolism	Biosynthesis of other secondary metabolites	Phenylpropanoid biosynthesis	1.45981e-07	4.10793e-06	LOC132607587	0.316384	-1.66025	0.0079649	0.0173416	down	yes
lbb00940	Metabolism	Biosynthesis of other secondary metabolites	Phenylpropanoid biosynthesis	1.45981e-07	4.10793e-06	LOC132640767	28.2793	4.82168	0.00801162	0.0174332	up	yes
lbb00940	Metabolism	Biosynthesis of other secondary metabolites	Phenylpropanoid biosynthesis	1.45981e-07	4.10793e-06	LOC132642646	3.57907	1.83959	0.00848017	0.0183478	up	yes
lbb00940	Metabolism	Biosynthesis of other secondary metabolites	Phenylpropanoid biosynthesis	1.45981e-07	4.10793e-06	LOC132600102	0.0241305	-5.373	0.00891181	0.019208	down	yes
lbb00940	Metabolism	Biosynthesis of other secondary metabolites	Phenylpropanoid biosynthesis	1.45981e-07	4.10793e-06	LOC132614269	0.39604	-1.33628	0.0114363	0.024134	down	yes
lbb00940	Metabolism	Biosynthesis of other secondary metabolites	Phenylpropanoid biosynthesis	1.45981e-07	4.10793e-06	LOC132635359	0.432916	-1.20784	0.0121959	0.0255757	down	yes
lbb00940	Metabolism	Biosynthesis of other secondary metabolites	Phenylpropanoid biosynthesis	1.45981e-07	4.10793e-06	LOC132629193	25.4443	4.66927	0.0150464	0.0309323	up	yes
lbb00940	Metabolism	Biosynthesis of other secondary metabolites	Phenylpropanoid biosynthesis	1.45981e-07	4.10793e-06	LOC132600582	0.479503	-1.06039	0.015757	0.0322559	down	yes
lbb00940	Metabolism	Biosynthesis of other secondary metabolites	Phenylpropanoid biosynthesis	1.45981e-07	4.10793e-06	LOC132617324	9.46945	3.24328	0.0165694	0.0337616	up	yes
lbb00940	Metabolism	Biosynthesis of other secondary metabolites	Phenylpropanoid biosynthesis	1.45981e-07	4.10793e-06	LOC132613127	1077.05	10.0729	0.0169711	0.0345239	up	yes
lbb00940	Metabolism	Biosynthesis of other secondary metabolites	Phenylpropanoid biosynthesis	1.45981e-07	4.10793e-06	LOC132610277	0.447376	-1.16044	0.0205711	0.0411544	down	yes
lbb00940	Metabolism	Biosynthesis of other secondary metabolites	Phenylpropanoid biosynthesis	1.45981e-07	4.10793e-06	LOC132600164	6.95323	2.79768	0.0222033	0.0441326	up	yes
lbb00940	Metabolism	Biosynthesis of other secondary metabolites	Phenylpropanoid biosynthesis	1.45981e-07	4.10793e-06	LOC132599058	999.067	9.96444	0.0237079	0.0468206	up	yes
lbb00906	Metabolism	Metabolism of terpenoids and polyketides	Carotenoid biosynthesis	1.53281e-07	4.10793e-06	LOC132633568	0.0915605	-3.44913	0	0	down	yes
lbb00906	Metabolism	Metabolism of terpenoids and polyketides	Carotenoid biosynthesis	1.53281e-07	4.10793e-06	LOC132635448	22.7615	4.50853	0	0	up	yes
lbb00906	Metabolism	Metabolism of terpenoids and polyketides	Carotenoid biosynthesis	1.53281e-07	4.10793e-06	LOC132631965	0.0326188	-4.93815	0	0	down	yes
lbb00906	Metabolism	Metabolism of terpenoids and polyketides	Carotenoid biosynthesis	1.53281e-07	4.10793e-06	LOC132618674	0.0928336	-3.42921	0	0	down	yes
lbb00906	Metabolism	Metabolism of terpenoids and polyketides	Carotenoid biosynthesis	1.53281e-07	4.10793e-06	LOC132645253	0.115552	-3.11338	5.28766e-290	1.47827e-287	down	yes
lbb00906	Metabolism	Metabolism of terpenoids and polyketides	Carotenoid biosynthesis	1.53281e-07	4.10793e-06	LOC132604100	0.136933	-2.86846	5.51184e-188	7.06268e-186	down	yes
lbb00906	Metabolism	Metabolism of terpenoids and polyketides	Carotenoid biosynthesis	1.53281e-07	4.10793e-06	LOC132604442	0.312481	-1.67816	7.48738e-129	5.08601e-127	down	yes
lbb00906	Metabolism	Metabolism of terpenoids and polyketides	Carotenoid biosynthesis	1.53281e-07	4.10793e-06	LOC132599011	0.221181	-2.1767	6.14668e-117	3.63514e-115	down	yes
lbb00906	Metabolism	Metabolism of terpenoids and polyketides	Carotenoid biosynthesis	1.53281e-07	4.10793e-06	LOC132599021	0.247863	-2.01238	2.98053e-98	1.37928e-96	down	yes
lbb00906	Metabolism	Metabolism of terpenoids and polyketides	Carotenoid biosynthesis	1.53281e-07	4.10793e-06	LOC132627860	21.2808	4.41148	2.99913e-89	1.22382e-87	up	yes
lbb00906	Metabolism	Metabolism of terpenoids and polyketides	Carotenoid biosynthesis	1.53281e-07	4.10793e-06	LOC132622287	5.90569	2.56211	6.22475e-81	2.24969e-79	up	yes
lbb00906	Metabolism	Metabolism of terpenoids and polyketides	Carotenoid biosynthesis	1.53281e-07	4.10793e-06	LOC132616030	0.343501	-1.54161	5.11933e-75	1.66837e-73	down	yes
lbb00906	Metabolism	Metabolism of terpenoids and polyketides	Carotenoid biosynthesis	1.53281e-07	4.10793e-06	LOC132616773	0.393734	-1.34471	3.19171e-69	9.3399e-68	down	yes
lbb00906	Metabolism	Metabolism of terpenoids and polyketides	Carotenoid biosynthesis	1.53281e-07	4.10793e-06	LOC132640877	0.368529	-1.44015	3.5957e-69	1.0513e-67	down	yes
lbb00906	Metabolism	Metabolism of terpenoids and polyketides	Carotenoid biosynthesis	1.53281e-07	4.10793e-06	LOC132635169	0.329707	-1.60075	2.12371e-59	5.24005e-58	down	yes
lbb00906	Metabolism	Metabolism of terpenoids and polyketides	Carotenoid biosynthesis	1.53281e-07	4.10793e-06	LOC132609623	0.149188	-2.7448	2.7734e-59	6.82814e-58	down	yes
lbb00906	Metabolism	Metabolism of terpenoids and polyketides	Carotenoid biosynthesis	1.53281e-07	4.10793e-06	LOC132616908	0.421749	-1.24554	1.22978e-58	2.99287e-57	down	yes
lbb00906	Metabolism	Metabolism of terpenoids and polyketides	Carotenoid biosynthesis	1.53281e-07	4.10793e-06	LOC132603884	2.05387	1.03834	1.30615e-53	2.87846e-52	up	yes
lbb00906	Metabolism	Metabolism of terpenoids and polyketides	Carotenoid biosynthesis	1.53281e-07	4.10793e-06	LOC132606830	0.422506	-1.24296	6.31212e-47	1.22505e-45	down	yes
lbb00906	Metabolism	Metabolism of terpenoids and polyketides	Carotenoid biosynthesis	1.53281e-07	4.10793e-06	LOC132621944	3.68307	1.88091	1.15761e-46	2.2326e-45	up	yes
lbb00906	Metabolism	Metabolism of terpenoids and polyketides	Carotenoid biosynthesis	1.53281e-07	4.10793e-06	LOC132608807	0.496464	-1.01024	1.38674e-45	2.59893e-44	down	yes
lbb00906	Metabolism	Metabolism of terpenoids and polyketides	Carotenoid biosynthesis	1.53281e-07	4.10793e-06	LOC132639408	2.92314	1.54752	5.6558e-38	8.71638e-37	up	yes
lbb00906	Metabolism	Metabolism of terpenoids and polyketides	Carotenoid biosynthesis	1.53281e-07	4.10793e-06	LOC132625888	0.113013	-3.14543	2.39774e-36	3.56374e-35	down	yes
lbb00906	Metabolism	Metabolism of terpenoids and polyketides	Carotenoid biosynthesis	1.53281e-07	4.10793e-06	LOC132640287	25.9446	4.69736	9.7149e-30	1.19417e-28	up	yes
lbb00906	Metabolism	Metabolism of terpenoids and polyketides	Carotenoid biosynthesis	1.53281e-07	4.10793e-06	LOC132627371	0.452807	-1.14303	2.91009e-23	2.85093e-22	down	yes
lbb00906	Metabolism	Metabolism of terpenoids and polyketides	Carotenoid biosynthesis	1.53281e-07	4.10793e-06	LOC132603902	0.024068	-5.37674	5.1926e-21	4.62982e-20	down	yes
lbb00906	Metabolism	Metabolism of terpenoids and polyketides	Carotenoid biosynthesis	1.53281e-07	4.10793e-06	LOC132635471	0.353481	-1.5003	3.23604e-20	2.78263e-19	down	yes
lbb00906	Metabolism	Metabolism of terpenoids and polyketides	Carotenoid biosynthesis	1.53281e-07	4.10793e-06	LOC132604415	3.38623	1.75968	1.34032e-13	8.15915e-13	up	yes
lbb00906	Metabolism	Metabolism of terpenoids and polyketides	Carotenoid biosynthesis	1.53281e-07	4.10793e-06	LOC132600699	5.58816	2.48237	5.09704e-13	2.99657e-12	up	yes
lbb00906	Metabolism	Metabolism of terpenoids and polyketides	Carotenoid biosynthesis	1.53281e-07	4.10793e-06	LOC132635261	3.60548	1.85019	5.26443e-11	2.70346e-10	up	yes
lbb00906	Metabolism	Metabolism of terpenoids and polyketides	Carotenoid biosynthesis	1.53281e-07	4.10793e-06	LOC132600690	2645.91	11.3695	9.2673e-11	4.69654e-10	up	yes
lbb00906	Metabolism	Metabolism of terpenoids and polyketides	Carotenoid biosynthesis	1.53281e-07	4.10793e-06	LOC132609625	309.118	8.27201	2.85674e-10	1.39771e-09	up	yes
lbb00906	Metabolism	Metabolism of terpenoids and polyketides	Carotenoid biosynthesis	1.53281e-07	4.10793e-06	LOC132610955	8.65924	3.11424	4.05712e-10	1.96259e-09	up	yes
lbb00906	Metabolism	Metabolism of terpenoids and polyketides	Carotenoid biosynthesis	1.53281e-07	4.10793e-06	LOC132638345	64.4732	6.01063	1.50181e-08	6.42997e-08	up	yes
lbb00906	Metabolism	Metabolism of terpenoids and polyketides	Carotenoid biosynthesis	1.53281e-07	4.10793e-06	LOC132603883	2.51422	1.33011	7.05803e-08	2.85699e-07	up	yes
lbb00906	Metabolism	Metabolism of terpenoids and polyketides	Carotenoid biosynthesis	1.53281e-07	4.10793e-06	LOC132600908	2.24321	1.16556	1.04304e-07	4.15397e-07	up	yes
lbb00906	Metabolism	Metabolism of terpenoids and polyketides	Carotenoid biosynthesis	1.53281e-07	4.10793e-06	LOC132600691	3.06096	1.61398	1.49517e-07	5.8676e-07	up	yes
lbb00906	Metabolism	Metabolism of terpenoids and polyketides	Carotenoid biosynthesis	1.53281e-07	4.10793e-06	LOC132603901	0.452587	-1.14373	2.30971e-06	8.12023e-06	down	yes
lbb00906	Metabolism	Metabolism of terpenoids and polyketides	Carotenoid biosynthesis	1.53281e-07	4.10793e-06	LOC132607207	2524.17	11.3016	4.27988e-05	0.000131189	up	yes
lbb00906	Metabolism	Metabolism of terpenoids and polyketides	Carotenoid biosynthesis	1.53281e-07	4.10793e-06	LOC132599012	0.370971	-1.43062	0.000414625	0.00111734	down	yes
lbb00906	Metabolism	Metabolism of terpenoids and polyketides	Carotenoid biosynthesis	1.53281e-07	4.10793e-06	LOC132602576	6.53539	2.70827	0.00104417	0.00265659	up	yes
lbb00906	Metabolism	Metabolism of terpenoids and polyketides	Carotenoid biosynthesis	1.53281e-07	4.10793e-06	LOC132629225	1692.16	10.7247	0.00117175	0.00295837	up	yes
lbb00906	Metabolism	Metabolism of terpenoids and polyketides	Carotenoid biosynthesis	1.53281e-07	4.10793e-06	LOC132601580	2.18117	1.1251	0.00126395	0.0031733	up	yes
lbb00906	Metabolism	Metabolism of terpenoids and polyketides	Carotenoid biosynthesis	1.53281e-07	4.10793e-06	LOC132634225	2.70819	1.43733	0.0119978	0.0251964	up	yes
lbb00906	Metabolism	Metabolism of terpenoids and polyketides	Carotenoid biosynthesis	1.53281e-07	4.10793e-06	LOC132629224	1110.68	10.1172	0.0131148	0.0273182	up	yes
lbb04075	Environmental Information Processing	Signal transduction	Plant hormone signal transduction	1.91102e-06	4.26795e-05	LOC132633183	0.108042	-3.21034	3.08099e-288	8.54293e-286	down	yes
lbb04075	Environmental Information Processing	Signal transduction	Plant hormone signal transduction	1.91102e-06	4.26795e-05	LOC132602803	0.0835659	-3.58094	3.00175e-217	5.07716e-215	down	yes
lbb04075	Environmental Information Processing	Signal transduction	Plant hormone signal transduction	1.91102e-06	4.26795e-05	LOC132602802	0.101973	-3.29374	2.33283e-209	3.65347e-207	down	yes
lbb04075	Environmental Information Processing	Signal transduction	Plant hormone signal transduction	1.91102e-06	4.26795e-05	LOC132640589	0.147011	-2.76601	4.56081e-205	6.82669e-203	down	yes
lbb04075	Environmental Information Processing	Signal transduction	Plant hormone signal transduction	1.91102e-06	4.26795e-05	LOC132621917	0.160558	-2.63884	8.00061e-175	8.96175e-173	down	yes
lbb04075	Environmental Information Processing	Signal transduction	Plant hormone signal transduction	1.91102e-06	4.26795e-05	LOC132642961	0.251979	-1.98862	3.30519e-171	3.53823e-169	down	yes
lbb04075	Environmental Information Processing	Signal transduction	Plant hormone signal transduction	1.91102e-06	4.26795e-05	LOC132629075	0.182132	-2.45694	7.90444e-158	7.28587e-156	down	yes
lbb04075	Environmental Information Processing	Signal transduction	Plant hormone signal transduction	1.91102e-06	4.26795e-05	LOC132633355	0.354226	-1.49726	3.75868e-156	3.38161e-154	down	yes
lbb04075	Environmental Information Processing	Signal transduction	Plant hormone signal transduction	1.91102e-06	4.26795e-05	LOC132610049	4.89175	2.29035	9.19934e-136	6.72128e-134	up	yes
lbb04075	Environmental Information Processing	Signal transduction	Plant hormone signal transduction	1.91102e-06	4.26795e-05	LOC132603971	0.26751	-1.90233	2.98852e-134	2.1464e-132	down	yes
lbb04075	Environmental Information Processing	Signal transduction	Plant hormone signal transduction	1.91102e-06	4.26795e-05	LOC132623273	0.311387	-1.68322	1.64584e-123	1.04653e-121	down	yes
lbb04075	Environmental Information Processing	Signal transduction	Plant hormone signal transduction	1.91102e-06	4.26795e-05	LOC132602804	0.113091	-3.14444	5.52283e-123	3.49862e-121	down	yes
lbb04075	Environmental Information Processing	Signal transduction	Plant hormone signal transduction	1.91102e-06	4.26795e-05	LOC132633516	0.328535	-1.60588	2.57616e-120	1.60195e-118	down	yes
lbb04075	Environmental Information Processing	Signal transduction	Plant hormone signal transduction	1.91102e-06	4.26795e-05	LOC132626305	0.372471	-1.4248	1.13971e-116	6.71672e-115	down	yes
lbb04075	Environmental Information Processing	Signal transduction	Plant hormone signal transduction	1.91102e-06	4.26795e-05	LOC132602806	0.17077	-2.54987	1.18855e-115	6.90829e-114	down	yes
lbb04075	Environmental Information Processing	Signal transduction	Plant hormone signal transduction	1.91102e-06	4.26795e-05	LOC132640231	0.251505	-1.99134	1.61534e-113	9.23038e-112	down	yes
lbb04075	Environmental Information Processing	Signal transduction	Plant hormone signal transduction	1.91102e-06	4.26795e-05	LOC132645298	47.7552	5.57759	3.93173e-110	2.15914e-108	up	yes
lbb04075	Environmental Information Processing	Signal transduction	Plant hormone signal transduction	1.91102e-06	4.26795e-05	LOC132618729	3.14435	1.65276	1.55209e-106	8.2295e-105	up	yes
lbb04075	Environmental Information Processing	Signal transduction	Plant hormone signal transduction	1.91102e-06	4.26795e-05	LOC132599056	0.350244	-1.51357	7.65078e-106	3.9817e-104	down	yes
lbb04075	Environmental Information Processing	Signal transduction	Plant hormone signal transduction	1.91102e-06	4.26795e-05	LOC132617199	0.346589	-1.5287	1.93637e-96	8.81609e-95	down	yes
lbb04075	Environmental Information Processing	Signal transduction	Plant hormone signal transduction	1.91102e-06	4.26795e-05	LOC132640670	0.217485	-2.20101	3.28813e-93	1.43709e-91	down	yes
lbb04075	Environmental Information Processing	Signal transduction	Plant hormone signal transduction	1.91102e-06	4.26795e-05	LOC132630920	0.184707	-2.43669	4.74571e-87	1.86889e-85	down	yes
lbb04075	Environmental Information Processing	Signal transduction	Plant hormone signal transduction	1.91102e-06	4.26795e-05	LOC132627058	18.8387	4.23563	7.60958e-86	2.95203e-84	up	yes
lbb04075	Environmental Information Processing	Signal transduction	Plant hormone signal transduction	1.91102e-06	4.26795e-05	LOC132613702	0.289239	-1.78967	1.38118e-80	4.9705e-79	down	yes
lbb04075	Environmental Information Processing	Signal transduction	Plant hormone signal transduction	1.91102e-06	4.26795e-05	LOC132606352	2.91793	1.54495	3.57971e-80	1.27872e-78	up	yes
lbb04075	Environmental Information Processing	Signal transduction	Plant hormone signal transduction	1.91102e-06	4.26795e-05	LOC132618910	36.4173	5.18655	2.71537e-75	8.90073e-74	up	yes
lbb04075	Environmental Information Processing	Signal transduction	Plant hormone signal transduction	1.91102e-06	4.26795e-05	LOC132638036	0.06206	-4.01019	1.03911e-69	3.08073e-68	down	yes
lbb04075	Environmental Information Processing	Signal transduction	Plant hormone signal transduction	1.91102e-06	4.26795e-05	LOC132609199	0.0508388	-4.29793	9.28121e-68	2.63836e-66	down	yes
lbb04075	Environmental Information Processing	Signal transduction	Plant hormone signal transduction	1.91102e-06	4.26795e-05	LOC132598600	2.40707	1.26728	6.1877e-67	1.73563e-65	up	yes
lbb04075	Environmental Information Processing	Signal transduction	Plant hormone signal transduction	1.91102e-06	4.26795e-05	LOC132623250	7.03141	2.81381	1.33654e-65	3.67581e-64	up	yes
lbb04075	Environmental Information Processing	Signal transduction	Plant hormone signal transduction	1.91102e-06	4.26795e-05	LOC132608829	0.380553	-1.39383	2.49279e-63	6.59829e-62	down	yes
lbb04075	Environmental Information Processing	Signal transduction	Plant hormone signal transduction	1.91102e-06	4.26795e-05	LOC132640137	0.454962	-1.13618	2.66904e-63	7.05378e-62	down	yes
lbb04075	Environmental Information Processing	Signal transduction	Plant hormone signal transduction	1.91102e-06	4.26795e-05	LOC132630148	12.8174	3.68004	1.70158e-55	3.89716e-54	up	yes
lbb04075	Environmental Information Processing	Signal transduction	Plant hormone signal transduction	1.91102e-06	4.26795e-05	LOC132598408	0.440944	-1.18133	2.88133e-55	6.5636e-54	down	yes
lbb04075	Environmental Information Processing	Signal transduction	Plant hormone signal transduction	1.91102e-06	4.26795e-05	LOC132645386	13.1508	3.71707	9.507e-53	2.06952e-51	up	yes
lbb04075	Environmental Information Processing	Signal transduction	Plant hormone signal transduction	1.91102e-06	4.26795e-05	LOC132608281	0.303299	-1.72119	2.0732e-52	4.48702e-51	down	yes
lbb04075	Environmental Information Processing	Signal transduction	Plant hormone signal transduction	1.91102e-06	4.26795e-05	LOC132636804	2.36161	1.23977	1.58518e-51	3.38105e-50	up	yes
lbb04075	Environmental Information Processing	Signal transduction	Plant hormone signal transduction	1.91102e-06	4.26795e-05	LOC132632127	7.67877	2.94088	2.89383e-50	6.03157e-49	up	yes
lbb04075	Environmental Information Processing	Signal transduction	Plant hormone signal transduction	1.91102e-06	4.26795e-05	LOC132607606	12.4171	3.63426	6.78681e-50	1.40504e-48	up	yes
lbb04075	Environmental Information Processing	Signal transduction	Plant hormone signal transduction	1.91102e-06	4.26795e-05	LOC132633419	3.19163	1.67429	1.94358e-48	3.90888e-47	up	yes
lbb04075	Environmental Information Processing	Signal transduction	Plant hormone signal transduction	1.91102e-06	4.26795e-05	LOC132644559	0.134462	-2.89473	1.97671e-48	3.97315e-47	down	yes
lbb04075	Environmental Information Processing	Signal transduction	Plant hormone signal transduction	1.91102e-06	4.26795e-05	LOC132632145	6.66037	2.7356	3.93531e-48	7.84003e-47	up	yes
lbb04075	Environmental Information Processing	Signal transduction	Plant hormone signal transduction	1.91102e-06	4.26795e-05	LOC132645467	3.53264	1.82075	1.8668e-47	3.66088e-46	up	yes
lbb04075	Environmental Information Processing	Signal transduction	Plant hormone signal transduction	1.91102e-06	4.26795e-05	LOC132618488	22.054	4.46297	2.63023e-46	5.00144e-45	up	yes
lbb04075	Environmental Information Processing	Signal transduction	Plant hormone signal transduction	1.91102e-06	4.26795e-05	LOC132641811	15.265	3.93216	4.50302e-45	8.3605e-44	up	yes
lbb04075	Environmental Information Processing	Signal transduction	Plant hormone signal transduction	1.91102e-06	4.26795e-05	LOC132608893	0.386424	-1.37175	1.09128e-44	2.01285e-43	down	yes
lbb04075	Environmental Information Processing	Signal transduction	Plant hormone signal transduction	1.91102e-06	4.26795e-05	LOC132630655	8.10742	3.01924	2.83919e-41	4.80221e-40	up	yes
lbb04075	Environmental Information Processing	Signal transduction	Plant hormone signal transduction	1.91102e-06	4.26795e-05	LOC132636930	0.286033	-1.80575	2.44475e-40	4.05198e-39	down	yes
lbb04075	Environmental Information Processing	Signal transduction	Plant hormone signal transduction	1.91102e-06	4.26795e-05	LOC132603601	2.00752	1.00541	1.22944e-39	1.99661e-38	up	yes
lbb04075	Environmental Information Processing	Signal transduction	Plant hormone signal transduction	1.91102e-06	4.26795e-05	LOC132617138	5.56614	2.47668	1.39444e-39	2.25915e-38	up	yes
lbb04075	Environmental Information Processing	Signal transduction	Plant hormone signal transduction	1.91102e-06	4.26795e-05	LOC132600407	2.64317	1.40227	1.7282e-39	2.79319e-38	up	yes
lbb04075	Environmental Information Processing	Signal transduction	Plant hormone signal transduction	1.91102e-06	4.26795e-05	LOC132609194	0.100429	-3.31575	2.35835e-39	3.79535e-38	down	yes
lbb04075	Environmental Information Processing	Signal transduction	Plant hormone signal transduction	1.91102e-06	4.26795e-05	LOC132621380	2.74634	1.45751	3.21969e-39	5.16923e-38	up	yes
lbb04075	Environmental Information Processing	Signal transduction	Plant hormone signal transduction	1.91102e-06	4.26795e-05	LOC132608288	17.6111	4.13842	1.29225e-38	2.03606e-37	up	yes
lbb04075	Environmental Information Processing	Signal transduction	Plant hormone signal transduction	1.91102e-06	4.26795e-05	LOC132605193	0.0773723	-3.69204	2.36588e-36	3.51948e-35	down	yes
lbb04075	Environmental Information Processing	Signal transduction	Plant hormone signal transduction	1.91102e-06	4.26795e-05	LOC132627640	5.94415	2.57147	1.83767e-34	2.60321e-33	up	yes
lbb04075	Environmental Information Processing	Signal transduction	Plant hormone signal transduction	1.91102e-06	4.26795e-05	LOC132640213	0.439201	-1.18705	5.90355e-31	7.54744e-30	down	yes
lbb04075	Environmental Information Processing	Signal transduction	Plant hormone signal transduction	1.91102e-06	4.26795e-05	LOC132610999	4.79887	2.2627	1.99295e-30	2.51276e-29	up	yes
lbb04075	Environmental Information Processing	Signal transduction	Plant hormone signal transduction	1.91102e-06	4.26795e-05	LOC132626657	0.46916	-1.09185	1.09769e-29	1.34636e-28	down	yes
lbb04075	Environmental Information Processing	Signal transduction	Plant hormone signal transduction	1.91102e-06	4.26795e-05	LOC132598496	4.98259	2.3169	1.26874e-28	1.50593e-27	up	yes
lbb04075	Environmental Information Processing	Signal transduction	Plant hormone signal transduction	1.91102e-06	4.26795e-05	LOC132598510	55.5365	5.79537	1.40728e-28	1.66628e-27	up	yes
lbb04075	Environmental Information Processing	Signal transduction	Plant hormone signal transduction	1.91102e-06	4.26795e-05	LOC132641430	2.81678	1.49405	5.11218e-28	5.98805e-27	up	yes
lbb04075	Environmental Information Processing	Signal transduction	Plant hormone signal transduction	1.91102e-06	4.26795e-05	LOC132605192	0.0305489	-5.03273	6.39258e-28	7.44913e-27	down	yes
lbb04075	Environmental Information Processing	Signal transduction	Plant hormone signal transduction	1.91102e-06	4.26795e-05	LOC132631795	4.02913	2.01047	2.49222e-27	2.84149e-26	up	yes
lbb04075	Environmental Information Processing	Signal transduction	Plant hormone signal transduction	1.91102e-06	4.26795e-05	LOC132614087	3.57238	1.83688	2.73055e-27	3.10798e-26	up	yes
lbb04075	Environmental Information Processing	Signal transduction	Plant hormone signal transduction	1.91102e-06	4.26795e-05	LOC132640176	3.08988	1.62755	1.33086e-26	1.48288e-25	up	yes
lbb04075	Environmental Information Processing	Signal transduction	Plant hormone signal transduction	1.91102e-06	4.26795e-05	LOC132645374	0.482135	-1.05249	2.31903e-26	2.55698e-25	down	yes
lbb04075	Environmental Information Processing	Signal transduction	Plant hormone signal transduction	1.91102e-06	4.26795e-05	LOC132606504	3.77599	1.91686	4.41047e-26	4.82683e-25	up	yes
lbb04075	Environmental Information Processing	Signal transduction	Plant hormone signal transduction	1.91102e-06	4.26795e-05	LOC132636704	3.10124	1.63285	1.30589e-25	1.40374e-24	up	yes
lbb04075	Environmental Information Processing	Signal transduction	Plant hormone signal transduction	1.91102e-06	4.26795e-05	LOC132606805	4.18986	2.0669	1.45621e-25	1.56086e-24	up	yes
lbb04075	Environmental Information Processing	Signal transduction	Plant hormone signal transduction	1.91102e-06	4.26795e-05	LOC132623024	0.349641	-1.51605	2.8797e-25	3.05088e-24	down	yes
lbb04075	Environmental Information Processing	Signal transduction	Plant hormone signal transduction	1.91102e-06	4.26795e-05	LOC132623066	0.299135	-1.74113	6.81165e-25	7.11406e-24	down	yes
lbb04075	Environmental Information Processing	Signal transduction	Plant hormone signal transduction	1.91102e-06	4.26795e-05	LOC132606408	0.488128	-1.03467	7.62366e-25	7.93762e-24	down	yes
lbb04075	Environmental Information Processing	Signal transduction	Plant hormone signal transduction	1.91102e-06	4.26795e-05	LOC132634759	3.6595	1.87165	1.86669e-24	1.91468e-23	up	yes
lbb04075	Environmental Information Processing	Signal transduction	Plant hormone signal transduction	1.91102e-06	4.26795e-05	LOC132618502	2.94683	1.55916	6.30946e-24	6.35227e-23	up	yes
lbb04075	Environmental Information Processing	Signal transduction	Plant hormone signal transduction	1.91102e-06	4.26795e-05	LOC132645426	0.495361	-1.01345	1.8104e-23	1.78757e-22	down	yes
lbb04075	Environmental Information Processing	Signal transduction	Plant hormone signal transduction	1.91102e-06	4.26795e-05	LOC132605191	0.0234159	-5.41637	5.51239e-23	5.32932e-22	down	yes
lbb04075	Environmental Information Processing	Signal transduction	Plant hormone signal transduction	1.91102e-06	4.26795e-05	LOC132628701	0.048935	-4.35299	8.6105e-23	8.26081e-22	down	yes
lbb04075	Environmental Information Processing	Signal transduction	Plant hormone signal transduction	1.91102e-06	4.26795e-05	LOC132611004	2.02962	1.02121	2.65208e-21	2.39048e-20	up	yes
lbb04075	Environmental Information Processing	Signal transduction	Plant hormone signal transduction	1.91102e-06	4.26795e-05	LOC132609368	2.63872	1.39984	1.26684e-20	1.10994e-19	up	yes
lbb04075	Environmental Information Processing	Signal transduction	Plant hormone signal transduction	1.91102e-06	4.26795e-05	LOC132614761	3.21023	1.68267	1.56767e-20	1.36748e-19	up	yes
lbb04075	Environmental Information Processing	Signal transduction	Plant hormone signal transduction	1.91102e-06	4.26795e-05	LOC132607953	0.471475	-1.08475	1.78404e-20	1.55182e-19	down	yes
lbb04075	Environmental Information Processing	Signal transduction	Plant hormone signal transduction	1.91102e-06	4.26795e-05	LOC132639967	6.14428	2.61924	2.2008e-20	1.90845e-19	up	yes
lbb04075	Environmental Information Processing	Signal transduction	Plant hormone signal transduction	1.91102e-06	4.26795e-05	LOC132626247	324.916	8.34392	6.83377e-20	5.79381e-19	up	yes
lbb04075	Environmental Information Processing	Signal transduction	Plant hormone signal transduction	1.91102e-06	4.26795e-05	LOC132636823	5.47611	2.45315	8.89602e-20	7.49526e-19	up	yes
lbb04075	Environmental Information Processing	Signal transduction	Plant hormone signal transduction	1.91102e-06	4.26795e-05	LOC132607122	14.1278	3.82046	1.86855e-19	1.54887e-18	up	yes
lbb04075	Environmental Information Processing	Signal transduction	Plant hormone signal transduction	1.91102e-06	4.26795e-05	LOC132607450	3.11053	1.63716	3.9267e-19	3.20773e-18	up	yes
lbb04075	Environmental Information Processing	Signal transduction	Plant hormone signal transduction	1.91102e-06	4.26795e-05	LOC132599002	30636.4	14.903	7.07832e-19	5.7311e-18	up	yes
lbb04075	Environmental Information Processing	Signal transduction	Plant hormone signal transduction	1.91102e-06	4.26795e-05	LOC132632903	0.296728	-1.75279	2.44383e-18	1.92435e-17	down	yes
lbb04075	Environmental Information Processing	Signal transduction	Plant hormone signal transduction	1.91102e-06	4.26795e-05	LOC132617911	3.67479	1.87766	3.29577e-18	2.58077e-17	up	yes
lbb04075	Environmental Information Processing	Signal transduction	Plant hormone signal transduction	1.91102e-06	4.26795e-05	LOC132613875	0.34935	-1.51725	4.73294e-18	3.6789e-17	down	yes
lbb04075	Environmental Information Processing	Signal transduction	Plant hormone signal transduction	1.91102e-06	4.26795e-05	LOC132602689	15561.9	13.9257	5.99916e-18	4.63756e-17	up	yes
lbb04075	Environmental Information Processing	Signal transduction	Plant hormone signal transduction	1.91102e-06	4.26795e-05	LOC132608403	2.47491	1.30737	6.68792e-18	5.15351e-17	up	yes
lbb04075	Environmental Information Processing	Signal transduction	Plant hormone signal transduction	1.91102e-06	4.26795e-05	LOC132617570	0.459245	-1.12266	1.38984e-17	1.05298e-16	down	yes
lbb04075	Environmental Information Processing	Signal transduction	Plant hormone signal transduction	1.91102e-06	4.26795e-05	LOC132605481	14289.6	13.8027	2.66104e-17	1.99374e-16	up	yes
lbb04075	Environmental Information Processing	Signal transduction	Plant hormone signal transduction	1.91102e-06	4.26795e-05	LOC132641801	0.32663	-1.61427	3.22712e-17	2.40615e-16	down	yes
lbb04075	Environmental Information Processing	Signal transduction	Plant hormone signal transduction	1.91102e-06	4.26795e-05	LOC132617463	0.245863	-2.02408	8.61117e-17	6.27934e-16	down	yes
lbb04075	Environmental Information Processing	Signal transduction	Plant hormone signal transduction	1.91102e-06	4.26795e-05	LOC132607390	5.33351	2.41508	1.07316e-15	7.3741e-15	up	yes
lbb04075	Environmental Information Processing	Signal transduction	Plant hormone signal transduction	1.91102e-06	4.26795e-05	LOC132634080	0.289015	-1.79078	1.27511e-15	8.73342e-15	down	yes
lbb04075	Environmental Information Processing	Signal transduction	Plant hormone signal transduction	1.91102e-06	4.26795e-05	LOC132616753	4.31233	2.10847	1.39197e-15	9.51074e-15	up	yes
lbb04075	Environmental Information Processing	Signal transduction	Plant hormone signal transduction	1.91102e-06	4.26795e-05	LOC132627853	2.17168	1.11881	2.36127e-15	1.59149e-14	up	yes
lbb04075	Environmental Information Processing	Signal transduction	Plant hormone signal transduction	1.91102e-06	4.26795e-05	LOC132640603	2.06022	1.0428	2.45808e-15	1.65477e-14	up	yes
lbb04075	Environmental Information Processing	Signal transduction	Plant hormone signal transduction	1.91102e-06	4.26795e-05	LOC132641851	5.04323	2.33435	6.25428e-15	4.12497e-14	up	yes
lbb04075	Environmental Information Processing	Signal transduction	Plant hormone signal transduction	1.91102e-06	4.26795e-05	LOC132614372	28676.4	14.8076	9.27464e-15	6.05915e-14	up	yes
lbb04075	Environmental Information Processing	Signal transduction	Plant hormone signal transduction	1.91102e-06	4.26795e-05	LOC132632441	2.56181	1.35716	1.33187e-14	8.61628e-14	up	yes
lbb04075	Environmental Information Processing	Signal transduction	Plant hormone signal transduction	1.91102e-06	4.26795e-05	LOC132638139	0.358249	-1.48096	2.06132e-14	1.3199e-13	down	yes
lbb04075	Environmental Information Processing	Signal transduction	Plant hormone signal transduction	1.91102e-06	4.26795e-05	LOC132604999	11300.4	13.4641	4.05864e-14	2.55577e-13	up	yes
lbb04075	Environmental Information Processing	Signal transduction	Plant hormone signal transduction	1.91102e-06	4.26795e-05	LOC132611351	30912	14.9159	1.04883e-13	6.42867e-13	up	yes
lbb04075	Environmental Information Processing	Signal transduction	Plant hormone signal transduction	1.91102e-06	4.26795e-05	LOC132645420	2.01645	1.01182	1.54901e-13	9.40243e-13	up	yes
lbb04075	Environmental Information Processing	Signal transduction	Plant hormone signal transduction	1.91102e-06	4.26795e-05	LOC132645195	22.3876	4.48463	2.28482e-13	1.37114e-12	up	yes
lbb04075	Environmental Information Processing	Signal transduction	Plant hormone signal transduction	1.91102e-06	4.26795e-05	LOC132645389	0.402578	-1.31266	4.52231e-12	2.49764e-11	down	yes
lbb04075	Environmental Information Processing	Signal transduction	Plant hormone signal transduction	1.91102e-06	4.26795e-05	LOC132644929	3369.04	11.7181	7.12304e-12	3.89019e-11	up	yes
lbb04075	Environmental Information Processing	Signal transduction	Plant hormone signal transduction	1.91102e-06	4.26795e-05	LOC132642670	0.353506	-1.50019	7.50729e-12	4.0974e-11	down	yes
lbb04075	Environmental Information Processing	Signal transduction	Plant hormone signal transduction	1.91102e-06	4.26795e-05	LOC132631227	0.347609	-1.52446	1.00652e-11	5.43472e-11	down	yes
lbb04075	Environmental Information Processing	Signal transduction	Plant hormone signal transduction	1.91102e-06	4.26795e-05	LOC132603755	0.423934	-1.23809	1.61132e-11	8.5893e-11	down	yes
lbb04075	Environmental Information Processing	Signal transduction	Plant hormone signal transduction	1.91102e-06	4.26795e-05	LOC132640419	0.333865	-1.58266	2.64758e-11	1.38813e-10	down	yes
lbb04075	Environmental Information Processing	Signal transduction	Plant hormone signal transduction	1.91102e-06	4.26795e-05	LOC132605919	6457.1	12.6567	3.42282e-11	1.78161e-10	up	yes
lbb04075	Environmental Information Processing	Signal transduction	Plant hormone signal transduction	1.91102e-06	4.26795e-05	LOC132604193	8.35633	3.06287	5.04171e-11	2.59275e-10	up	yes
lbb04075	Environmental Information Processing	Signal transduction	Plant hormone signal transduction	1.91102e-06	4.26795e-05	LOC132606697	16.5753	4.05097	9.57323e-11	4.84215e-10	up	yes
lbb04075	Environmental Information Processing	Signal transduction	Plant hormone signal transduction	1.91102e-06	4.26795e-05	LOC132638578	7.70963	2.94666	2.45271e-10	1.20677e-09	up	yes
lbb04075	Environmental Information Processing	Signal transduction	Plant hormone signal transduction	1.91102e-06	4.26795e-05	LOC132637028	2.47657	1.30834	7.50156e-10	3.55609e-09	up	yes
lbb04075	Environmental Information Processing	Signal transduction	Plant hormone signal transduction	1.91102e-06	4.26795e-05	LOC132605226	5097.19	12.3155	1.28253e-09	5.95324e-09	up	yes
lbb04075	Environmental Information Processing	Signal transduction	Plant hormone signal transduction	1.91102e-06	4.26795e-05	LOC132617343	0.000284459	-11.7795	1.30786e-09	6.06808e-09	down	yes
lbb04075	Environmental Information Processing	Signal transduction	Plant hormone signal transduction	1.91102e-06	4.26795e-05	LOC132638788	8.44832	3.07866	1.50351e-09	6.94059e-09	up	yes
lbb04075	Environmental Information Processing	Signal transduction	Plant hormone signal transduction	1.91102e-06	4.26795e-05	LOC132602970	2.35633	1.23654	2.36276e-09	1.07574e-08	up	yes
lbb04075	Environmental Information Processing	Signal transduction	Plant hormone signal transduction	1.91102e-06	4.26795e-05	LOC132624638	4928.04	12.2668	2.57474e-09	1.16707e-08	up	yes
lbb04075	Environmental Information Processing	Signal transduction	Plant hormone signal transduction	1.91102e-06	4.26795e-05	LOC132606614	2.78696	1.47869	2.90161e-09	1.31119e-08	up	yes
lbb04075	Environmental Information Processing	Signal transduction	Plant hormone signal transduction	1.91102e-06	4.26795e-05	LOC132618396	5.30738	2.408	3.62569e-09	1.62579e-08	up	yes
lbb04075	Environmental Information Processing	Signal transduction	Plant hormone signal transduction	1.91102e-06	4.26795e-05	LOC132621832	26.7517	4.74156	4.06515e-09	1.81803e-08	up	yes
lbb04075	Environmental Information Processing	Signal transduction	Plant hormone signal transduction	1.91102e-06	4.26795e-05	LOC132626225	0.240428	-2.05633	6.15402e-09	2.71348e-08	down	yes
lbb04075	Environmental Information Processing	Signal transduction	Plant hormone signal transduction	1.91102e-06	4.26795e-05	LOC132610770	6.24374	2.64241	7.99927e-09	3.49431e-08	up	yes
lbb04075	Environmental Information Processing	Signal transduction	Plant hormone signal transduction	1.91102e-06	4.26795e-05	LOC132623383	4.84468	2.2764	8.31201e-09	3.62764e-08	up	yes
lbb04075	Environmental Information Processing	Signal transduction	Plant hormone signal transduction	1.91102e-06	4.26795e-05	LOC132634962	14.4049	3.84849	8.83723e-09	3.84942e-08	up	yes
lbb04075	Environmental Information Processing	Signal transduction	Plant hormone signal transduction	1.91102e-06	4.26795e-05	LOC132619347	6.98244	2.80373	9.03425e-09	3.93119e-08	up	yes
lbb04075	Environmental Information Processing	Signal transduction	Plant hormone signal transduction	1.91102e-06	4.26795e-05	LOC132645196	2.6742	1.41911	1.58328e-08	6.76337e-08	up	yes
lbb04075	Environmental Information Processing	Signal transduction	Plant hormone signal transduction	1.91102e-06	4.26795e-05	LOC132623955	4.5542	2.1872	1.68637e-08	7.18832e-08	up	yes
lbb04075	Environmental Information Processing	Signal transduction	Plant hormone signal transduction	1.91102e-06	4.26795e-05	LOC132645752	3.11406	1.6388	1.83299e-08	7.78681e-08	up	yes
lbb04075	Environmental Information Processing	Signal transduction	Plant hormone signal transduction	1.91102e-06	4.26795e-05	LOC132606326	2.77936	1.47475	1.99653e-08	8.45818e-08	up	yes
lbb04075	Environmental Information Processing	Signal transduction	Plant hormone signal transduction	1.91102e-06	4.26795e-05	LOC132604987	6532.3	12.6734	2.28894e-08	9.64502e-08	up	yes
lbb04075	Environmental Information Processing	Signal transduction	Plant hormone signal transduction	1.91102e-06	4.26795e-05	LOC132603809	21.2963	4.41253	3.48659e-08	1.44735e-07	up	yes
lbb04075	Environmental Information Processing	Signal transduction	Plant hormone signal transduction	1.91102e-06	4.26795e-05	LOC132622684	4327.83	12.0794	4.38413e-08	1.80619e-07	up	yes
lbb04075	Environmental Information Processing	Signal transduction	Plant hormone signal transduction	1.91102e-06	4.26795e-05	LOC132599813	15151.9	13.8872	5.99894e-08	2.44467e-07	up	yes
lbb04075	Environmental Information Processing	Signal transduction	Plant hormone signal transduction	1.91102e-06	4.26795e-05	LOC132609227	2.19763	1.13595	1.18543e-07	4.6984e-07	up	yes
lbb04075	Environmental Information Processing	Signal transduction	Plant hormone signal transduction	1.91102e-06	4.26795e-05	LOC132631085	0.299737	-1.73823	3.41233e-07	1.29918e-06	down	yes
lbb04075	Environmental Information Processing	Signal transduction	Plant hormone signal transduction	1.91102e-06	4.26795e-05	LOC132640808	4.03968	2.01424	3.81719e-07	1.44762e-06	up	yes
lbb04075	Environmental Information Processing	Signal transduction	Plant hormone signal transduction	1.91102e-06	4.26795e-05	LOC132631870	37.3639	5.22357	5.34174e-07	1.9989e-06	up	yes
lbb04075	Environmental Information Processing	Signal transduction	Plant hormone signal transduction	1.91102e-06	4.26795e-05	LOC132603753	0.406768	-1.29772	5.96402e-07	2.22046e-06	down	yes
lbb04075	Environmental Information Processing	Signal transduction	Plant hormone signal transduction	1.91102e-06	4.26795e-05	LOC132627818	4.71264	2.23653	6.24286e-07	2.32044e-06	up	yes
lbb04075	Environmental Information Processing	Signal transduction	Plant hormone signal transduction	1.91102e-06	4.26795e-05	LOC132634327	2100.79	11.0367	8.29972e-07	3.04119e-06	up	yes
lbb04075	Environmental Information Processing	Signal transduction	Plant hormone signal transduction	1.91102e-06	4.26795e-05	LOC132622229	5763.63	12.4928	1.11956e-06	4.05358e-06	up	yes
lbb04075	Environmental Information Processing	Signal transduction	Plant hormone signal transduction	1.91102e-06	4.26795e-05	LOC132602352	2323.96	11.1824	1.17433e-06	4.24188e-06	up	yes
lbb04075	Environmental Information Processing	Signal transduction	Plant hormone signal transduction	1.91102e-06	4.26795e-05	LOC132640597	3.94207	1.97895	1.81155e-06	6.43034e-06	up	yes
lbb04075	Environmental Information Processing	Signal transduction	Plant hormone signal transduction	1.91102e-06	4.26795e-05	LOC132607505	4.57321	2.19321	1.96321e-06	6.94316e-06	up	yes
lbb04075	Environmental Information Processing	Signal transduction	Plant hormone signal transduction	1.91102e-06	4.26795e-05	LOC132600062	0.0177534	-5.81576	2.23318e-06	7.86672e-06	down	yes
lbb04075	Environmental Information Processing	Signal transduction	Plant hormone signal transduction	1.91102e-06	4.26795e-05	LOC132605635	3563.45	11.7991	2.39697e-06	8.41477e-06	up	yes
lbb04075	Environmental Information Processing	Signal transduction	Plant hormone signal transduction	1.91102e-06	4.26795e-05	LOC132641831	4.34657	2.11988	2.44242e-06	8.56631e-06	up	yes
lbb04075	Environmental Information Processing	Signal transduction	Plant hormone signal transduction	1.91102e-06	4.26795e-05	LOC132604080	3.86912	1.95201	4.35155e-06	1.48932e-05	up	yes
lbb04075	Environmental Information Processing	Signal transduction	Plant hormone signal transduction	1.91102e-06	4.26795e-05	LOC132632719	2.4044	1.26568	5.7601e-06	1.94814e-05	up	yes
lbb04075	Environmental Information Processing	Signal transduction	Plant hormone signal transduction	1.91102e-06	4.26795e-05	LOC132610707	9.02503	3.17393	6.74993e-06	2.26412e-05	up	yes
lbb04075	Environmental Information Processing	Signal transduction	Plant hormone signal transduction	1.91102e-06	4.26795e-05	LOC132627441	2.65487	1.40864	1.30647e-05	4.25857e-05	up	yes
lbb04075	Environmental Information Processing	Signal transduction	Plant hormone signal transduction	1.91102e-06	4.26795e-05	LOC132618799	4.39939	2.1373	1.78722e-05	5.73662e-05	up	yes
lbb04075	Environmental Information Processing	Signal transduction	Plant hormone signal transduction	1.91102e-06	4.26795e-05	LOC132615800	2.54408	1.34714	1.82874e-05	5.86596e-05	up	yes
lbb04075	Environmental Information Processing	Signal transduction	Plant hormone signal transduction	1.91102e-06	4.26795e-05	LOC132638787	6.48026	2.69605	2.1907e-05	6.96429e-05	up	yes
lbb04075	Environmental Information Processing	Signal transduction	Plant hormone signal transduction	1.91102e-06	4.26795e-05	LOC132621847	0.0316523	-4.98154	2.8379e-05	8.88154e-05	down	yes
lbb04075	Environmental Information Processing	Signal transduction	Plant hormone signal transduction	1.91102e-06	4.26795e-05	LOC132638803	0.296828	-1.7523	3.16265e-05	9.84323e-05	down	yes
lbb04075	Environmental Information Processing	Signal transduction	Plant hormone signal transduction	1.91102e-06	4.26795e-05	LOC132600496	0.205087	-2.28569	3.63758e-05	0.000112428	down	yes
lbb04075	Environmental Information Processing	Signal transduction	Plant hormone signal transduction	1.91102e-06	4.26795e-05	LOC132618377	2.17208	1.11907	3.79023e-05	0.000116857	up	yes
lbb04075	Environmental Information Processing	Signal transduction	Plant hormone signal transduction	1.91102e-06	4.26795e-05	LOC132632895	19.9925	4.32139	6.96144e-05	0.000208068	up	yes
lbb04075	Environmental Information Processing	Signal transduction	Plant hormone signal transduction	1.91102e-06	4.26795e-05	LOC132640141	1359.23	10.4086	7.76319e-05	0.000230706	up	yes
lbb04075	Environmental Information Processing	Signal transduction	Plant hormone signal transduction	1.91102e-06	4.26795e-05	LOC132634015	60.8368	5.92687	0.000122938	0.000356544	up	yes
lbb04075	Environmental Information Processing	Signal transduction	Plant hormone signal transduction	1.91102e-06	4.26795e-05	LOC132604037	3.36392	1.75014	0.000204301	0.000575159	up	yes
lbb04075	Environmental Information Processing	Signal transduction	Plant hormone signal transduction	1.91102e-06	4.26795e-05	LOC132607461	9.40505	3.23344	0.000346436	0.000944415	up	yes
lbb04075	Environmental Information Processing	Signal transduction	Plant hormone signal transduction	1.91102e-06	4.26795e-05	LOC132636378	0.345457	-1.53342	0.000356158	0.000969121	down	yes
lbb04075	Environmental Information Processing	Signal transduction	Plant hormone signal transduction	1.91102e-06	4.26795e-05	LOC132604180	4.64237	2.21486	0.0003577	0.000973004	up	yes
lbb04075	Environmental Information Processing	Signal transduction	Plant hormone signal transduction	1.91102e-06	4.26795e-05	LOC132603175	2.03785	1.02705	0.000437173	0.00117334	up	yes
lbb04075	Environmental Information Processing	Signal transduction	Plant hormone signal transduction	1.91102e-06	4.26795e-05	LOC132630502	11.8072	3.5616	0.000454224	0.00121524	up	yes
lbb04075	Environmental Information Processing	Signal transduction	Plant hormone signal transduction	1.91102e-06	4.26795e-05	LOC132606597	71.8039	6.16599	0.000458778	0.00122636	up	yes
lbb04075	Environmental Information Processing	Signal transduction	Plant hormone signal transduction	1.91102e-06	4.26795e-05	LOC132640564	0.439932	-1.18465	0.00047238	0.00126092	down	yes
lbb04075	Environmental Information Processing	Signal transduction	Plant hormone signal transduction	1.91102e-06	4.26795e-05	LOC132615809	8.81729	3.14034	0.000554099	0.00146667	up	yes
lbb04075	Environmental Information Processing	Signal transduction	Plant hormone signal transduction	1.91102e-06	4.26795e-05	LOC132637392	2.85913	1.51558	0.000584923	0.00154331	up	yes
lbb04075	Environmental Information Processing	Signal transduction	Plant hormone signal transduction	1.91102e-06	4.26795e-05	LOC132622181	2.33794	1.22524	0.000636417	0.00166915	up	yes
lbb04075	Environmental Information Processing	Signal transduction	Plant hormone signal transduction	1.91102e-06	4.26795e-05	LOC132604337	7.3984	2.88721	0.000666259	0.00174202	up	yes
lbb04075	Environmental Information Processing	Signal transduction	Plant hormone signal transduction	1.91102e-06	4.26795e-05	LOC132633534	9.37493	3.22881	0.000699869	0.00182482	up	yes
lbb04075	Environmental Information Processing	Signal transduction	Plant hormone signal transduction	1.91102e-06	4.26795e-05	LOC132605309	4.72735	2.24103	0.000972478	0.00248692	up	yes
lbb04075	Environmental Information Processing	Signal transduction	Plant hormone signal transduction	1.91102e-06	4.26795e-05	LOC132600274	0.0623989	-4.00234	0.00110609	0.00280254	down	yes
lbb04075	Environmental Information Processing	Signal transduction	Plant hormone signal transduction	1.91102e-06	4.26795e-05	LOC132604545	6.79987	2.76551	0.0011332	0.00286737	up	yes
lbb04075	Environmental Information Processing	Signal transduction	Plant hormone signal transduction	1.91102e-06	4.26795e-05	LOC132644671	2.09065	1.06395	0.00154423	0.00382054	up	yes
lbb04075	Environmental Information Processing	Signal transduction	Plant hormone signal transduction	1.91102e-06	4.26795e-05	LOC132609939	6.91531	2.78979	0.00158026	0.00390368	up	yes
lbb04075	Environmental Information Processing	Signal transduction	Plant hormone signal transduction	1.91102e-06	4.26795e-05	LOC132637818	3.95756	1.98461	0.00170886	0.00420081	up	yes
lbb04075	Environmental Information Processing	Signal transduction	Plant hormone signal transduction	1.91102e-06	4.26795e-05	LOC132620273	640.84	9.32382	0.00186712	0.0045584	up	yes
lbb04075	Environmental Information Processing	Signal transduction	Plant hormone signal transduction	1.91102e-06	4.26795e-05	LOC132628746	0.00052343	-10.8997	0.00209054	0.00505858	down	yes
lbb04075	Environmental Information Processing	Signal transduction	Plant hormone signal transduction	1.91102e-06	4.26795e-05	LOC132623915	16.5659	4.05014	0.00264689	0.00628431	up	yes
lbb04075	Environmental Information Processing	Signal transduction	Plant hormone signal transduction	1.91102e-06	4.26795e-05	LOC132606768	2.13429	1.09375	0.00286291	0.00676113	up	yes
lbb04075	Environmental Information Processing	Signal transduction	Plant hormone signal transduction	1.91102e-06	4.26795e-05	LOC132600144	10.6533	3.41323	0.00348817	0.0081249	up	yes
lbb04075	Environmental Information Processing	Signal transduction	Plant hormone signal transduction	1.91102e-06	4.26795e-05	LOC132630175	0.122768	-3.02599	0.00424848	0.00974092	down	yes
lbb04075	Environmental Information Processing	Signal transduction	Plant hormone signal transduction	1.91102e-06	4.26795e-05	LOC132623858	0.441165	-1.18061	0.00440605	0.0100722	down	yes
lbb04075	Environmental Information Processing	Signal transduction	Plant hormone signal transduction	1.91102e-06	4.26795e-05	LOC132639780	415.56	8.69891	0.00537434	0.0120671	up	yes
lbb04075	Environmental Information Processing	Signal transduction	Plant hormone signal transduction	1.91102e-06	4.26795e-05	LOC132622258	3.10889	1.6364	0.00613029	0.0136207	up	yes
lbb04075	Environmental Information Processing	Signal transduction	Plant hormone signal transduction	1.91102e-06	4.26795e-05	LOC132599481	1690.99	10.7236	0.00689963	0.0151983	up	yes
lbb04075	Environmental Information Processing	Signal transduction	Plant hormone signal transduction	1.91102e-06	4.26795e-05	LOC132602138	2.05983	1.04252	0.00737259	0.016156	up	yes
lbb04075	Environmental Information Processing	Signal transduction	Plant hormone signal transduction	1.91102e-06	4.26795e-05	LOC132600061	12.4195	3.63454	0.00805581	0.0175215	up	yes
lbb04075	Environmental Information Processing	Signal transduction	Plant hormone signal transduction	1.91102e-06	4.26795e-05	LOC132608085	13.0123	3.7018	0.00836257	0.0181142	up	yes
lbb04075	Environmental Information Processing	Signal transduction	Plant hormone signal transduction	1.91102e-06	4.26795e-05	LOC132622812	0.0737578	-3.76106	0.00853047	0.0184414	down	yes
lbb04075	Environmental Information Processing	Signal transduction	Plant hormone signal transduction	1.91102e-06	4.26795e-05	LOC132631716	0.300088	-1.73654	0.00988675	0.0211062	down	yes
lbb04075	Environmental Information Processing	Signal transduction	Plant hormone signal transduction	1.91102e-06	4.26795e-05	LOC132599614	1558.37	10.6058	0.0112623	0.0237905	up	yes
lbb04075	Environmental Information Processing	Signal transduction	Plant hormone signal transduction	1.91102e-06	4.26795e-05	LOC132599519	916.65	9.84023	0.0120252	0.0252476	up	yes
lbb04075	Environmental Information Processing	Signal transduction	Plant hormone signal transduction	1.91102e-06	4.26795e-05	LOC132633672	0.19912	-2.32829	0.0132284	0.0275243	down	yes
lbb04075	Environmental Information Processing	Signal transduction	Plant hormone signal transduction	1.91102e-06	4.26795e-05	LOC132602678	749.213	9.54923	0.0134171	0.0278843	up	yes
lbb04075	Environmental Information Processing	Signal transduction	Plant hormone signal transduction	1.91102e-06	4.26795e-05	LOC132604040	13.1158	3.71323	0.0139831	0.0289415	up	yes
lbb04075	Environmental Information Processing	Signal transduction	Plant hormone signal transduction	1.91102e-06	4.26795e-05	LOC132602590	2.5524	1.35186	0.0145022	0.0299263	up	yes
lbb04075	Environmental Information Processing	Signal transduction	Plant hormone signal transduction	1.91102e-06	4.26795e-05	LOC132605975	6.01084	2.58757	0.0147935	0.0304567	up	yes
lbb04075	Environmental Information Processing	Signal transduction	Plant hormone signal transduction	1.91102e-06	4.26795e-05	LOC132615425	1603.35	10.6469	0.0155692	0.0319061	up	yes
lbb04075	Environmental Information Processing	Signal transduction	Plant hormone signal transduction	1.91102e-06	4.26795e-05	LOC132601430	823.85	9.68624	0.0157143	0.0321797	up	yes
lbb04075	Environmental Information Processing	Signal transduction	Plant hormone signal transduction	1.91102e-06	4.26795e-05	LOC132615877	10.8293	3.43686	0.0161273	0.0329462	up	yes
lbb04075	Environmental Information Processing	Signal transduction	Plant hormone signal transduction	1.91102e-06	4.26795e-05	LOC132629992	2.51377	1.32985	0.0171649	0.0348845	up	yes
lbb04075	Environmental Information Processing	Signal transduction	Plant hormone signal transduction	1.91102e-06	4.26795e-05	LOC132603756	0.2906	-1.78289	0.0181551	0.0367316	down	yes
lbb04075	Environmental Information Processing	Signal transduction	Plant hormone signal transduction	1.91102e-06	4.26795e-05	LOC132608732	15.327	3.93801	0.0185245	0.0374072	up	yes
lbb04075	Environmental Information Processing	Signal transduction	Plant hormone signal transduction	1.91102e-06	4.26795e-05	LOC132614950	2.36058	1.23914	0.0191641	0.0385677	up	yes
lbb04075	Environmental Information Processing	Signal transduction	Plant hormone signal transduction	1.91102e-06	4.26795e-05	LOC132618423	2.78183	1.47603	0.0229167	0.04541	up	yes
lbb04075	Environmental Information Processing	Signal transduction	Plant hormone signal transduction	1.91102e-06	4.26795e-05	LOC132638213	10.4241	3.38185	0.0230314	0.045607	up	yes
lbb04075	Environmental Information Processing	Signal transduction	Plant hormone signal transduction	1.91102e-06	4.26795e-05	LOC132638789	9.04414	3.17698	0.0234745	0.0464092	up	yes
lbb04075	Environmental Information Processing	Signal transduction	Plant hormone signal transduction	1.91102e-06	4.26795e-05	LOC132608711	0.124013	-3.01143	0.0237054	0.0468184	down	yes
lbb00908	Metabolism	Metabolism of terpenoids and polyketides	Zeatin biosynthesis	3.14756e-06	6.02533e-05	LOC132636882	33.947	5.08521	4.36293e-156	3.90448e-154	up	yes
lbb00908	Metabolism	Metabolism of terpenoids and polyketides	Zeatin biosynthesis	3.14756e-06	6.02533e-05	LOC132605970	17.3934	4.12047	2.57607e-80	9.24108e-79	up	yes
lbb00908	Metabolism	Metabolism of terpenoids and polyketides	Zeatin biosynthesis	3.14756e-06	6.02533e-05	LOC132628065	11.2605	3.4932	8.1597e-72	2.52079e-70	up	yes
lbb00908	Metabolism	Metabolism of terpenoids and polyketides	Zeatin biosynthesis	3.14756e-06	6.02533e-05	LOC132613937	5.21222	2.3819	4.84393e-40	7.96599e-39	up	yes
lbb00908	Metabolism	Metabolism of terpenoids and polyketides	Zeatin biosynthesis	3.14756e-06	6.02533e-05	LOC132623969	42.3476	5.40421	2.20513e-24	2.25704e-23	up	yes
lbb00908	Metabolism	Metabolism of terpenoids and polyketides	Zeatin biosynthesis	3.14756e-06	6.02533e-05	LOC132607476	0.409747	-1.2872	4.52265e-24	4.57376e-23	down	yes
lbb00908	Metabolism	Metabolism of terpenoids and polyketides	Zeatin biosynthesis	3.14756e-06	6.02533e-05	LOC132622473	7.40682	2.88885	6.05398e-23	5.84458e-22	up	yes
lbb00908	Metabolism	Metabolism of terpenoids and polyketides	Zeatin biosynthesis	3.14756e-06	6.02533e-05	LOC132608344	0.344813	-1.53611	9.54347e-23	9.12483e-22	down	yes
lbb00908	Metabolism	Metabolism of terpenoids and polyketides	Zeatin biosynthesis	3.14756e-06	6.02533e-05	LOC132636886	2.33489	1.22335	1.0174e-18	8.16718e-18	up	yes
lbb00908	Metabolism	Metabolism of terpenoids and polyketides	Zeatin biosynthesis	3.14756e-06	6.02533e-05	LOC132638798	125.169	6.96774	6.70734e-18	5.1673e-17	up	yes
lbb00908	Metabolism	Metabolism of terpenoids and polyketides	Zeatin biosynthesis	3.14756e-06	6.02533e-05	LOC132606992	23.1554	4.53327	4.1931e-14	2.63798e-13	up	yes
lbb00908	Metabolism	Metabolism of terpenoids and polyketides	Zeatin biosynthesis	3.14756e-06	6.02533e-05	LOC132600717	0.00025885	-11.9156	1.06282e-13	6.51208e-13	down	yes
lbb00908	Metabolism	Metabolism of terpenoids and polyketides	Zeatin biosynthesis	3.14756e-06	6.02533e-05	LOC132615752	0.200989	-2.31481	5.90781e-13	3.45641e-12	down	yes
lbb00908	Metabolism	Metabolism of terpenoids and polyketides	Zeatin biosynthesis	3.14756e-06	6.02533e-05	LOC132602050	19.6123	4.29369	1.20503e-12	6.9173e-12	up	yes
lbb00908	Metabolism	Metabolism of terpenoids and polyketides	Zeatin biosynthesis	3.14756e-06	6.02533e-05	LOC132640414	0.111546	-3.16428	2.64263e-11	1.38575e-10	down	yes
lbb00908	Metabolism	Metabolism of terpenoids and polyketides	Zeatin biosynthesis	3.14756e-06	6.02533e-05	LOC132614534	2.69768	1.43172	6.44523e-11	3.2925e-10	up	yes
lbb00908	Metabolism	Metabolism of terpenoids and polyketides	Zeatin biosynthesis	3.14756e-06	6.02533e-05	LOC132615754	0.211202	-2.2433	1.09891e-10	5.53513e-10	down	yes
lbb00908	Metabolism	Metabolism of terpenoids and polyketides	Zeatin biosynthesis	3.14756e-06	6.02533e-05	LOC132615751	0.378815	-1.40044	8.95999e-10	4.21966e-09	down	yes
lbb00908	Metabolism	Metabolism of terpenoids and polyketides	Zeatin biosynthesis	3.14756e-06	6.02533e-05	LOC132635977	2.59173	1.37391	2.37796e-09	1.08208e-08	up	yes
lbb00908	Metabolism	Metabolism of terpenoids and polyketides	Zeatin biosynthesis	3.14756e-06	6.02533e-05	LOC132615755	0.191019	-2.38821	4.40406e-08	1.81374e-07	down	yes
lbb00908	Metabolism	Metabolism of terpenoids and polyketides	Zeatin biosynthesis	3.14756e-06	6.02533e-05	LOC132613936	2.87068	1.52139	7.87634e-08	3.17418e-07	up	yes
lbb00908	Metabolism	Metabolism of terpenoids and polyketides	Zeatin biosynthesis	3.14756e-06	6.02533e-05	LOC132600253	4247.48	12.0524	1.64835e-06	5.872e-06	up	yes
lbb00908	Metabolism	Metabolism of terpenoids and polyketides	Zeatin biosynthesis	3.14756e-06	6.02533e-05	LOC132600509	6.71994	2.74845	4.33922e-06	1.48525e-05	up	yes
lbb00908	Metabolism	Metabolism of terpenoids and polyketides	Zeatin biosynthesis	3.14756e-06	6.02533e-05	LOC132607414	0.282832	-1.82198	5.31804e-06	1.80458e-05	down	yes
lbb00908	Metabolism	Metabolism of terpenoids and polyketides	Zeatin biosynthesis	3.14756e-06	6.02533e-05	LOC132638797	12.6756	3.66398	2.28295e-05	7.23647e-05	up	yes
lbb00908	Metabolism	Metabolism of terpenoids and polyketides	Zeatin biosynthesis	3.14756e-06	6.02533e-05	LOC132607479	0.0578311	-4.11201	2.55703e-05	8.05617e-05	down	yes
lbb00908	Metabolism	Metabolism of terpenoids and polyketides	Zeatin biosynthesis	3.14756e-06	6.02533e-05	LOC132636714	2117.79	11.0483	3.04616e-05	9.49992e-05	up	yes
lbb00908	Metabolism	Metabolism of terpenoids and polyketides	Zeatin biosynthesis	3.14756e-06	6.02533e-05	LOC132605374	28.3686	4.82622	0.000237423	0.000662449	up	yes
lbb00908	Metabolism	Metabolism of terpenoids and polyketides	Zeatin biosynthesis	3.14756e-06	6.02533e-05	LOC132622669	1106.68	10.112	0.00109459	0.0027757	up	yes
lbb00908	Metabolism	Metabolism of terpenoids and polyketides	Zeatin biosynthesis	3.14756e-06	6.02533e-05	LOC132644832	0.431553	-1.21239	0.0034473	0.00803245	down	yes
lbb00073	Metabolism	Lipid metabolism	Cutin, suberine and wax biosynthesis	3.88514e-06	6.5076e-05	LOC132599026	0.197331	-2.34131	4.68338e-227	8.90052e-225	down	yes
lbb00073	Metabolism	Lipid metabolism	Cutin, suberine and wax biosynthesis	3.88514e-06	6.5076e-05	LOC132602794	0.0699745	-3.83703	8.06308e-116	4.70272e-114	down	yes
lbb00073	Metabolism	Lipid metabolism	Cutin, suberine and wax biosynthesis	3.88514e-06	6.5076e-05	LOC132645443	5.38328	2.42848	1.69561e-105	8.79741e-104	up	yes
lbb00073	Metabolism	Lipid metabolism	Cutin, suberine and wax biosynthesis	3.88514e-06	6.5076e-05	LOC132614063	5.22207	2.38462	2.08043e-89	8.5099e-88	up	yes
lbb00073	Metabolism	Lipid metabolism	Cutin, suberine and wax biosynthesis	3.88514e-06	6.5076e-05	LOC132633468	30.2348	4.91814	1.40443e-72	4.41945e-71	up	yes
lbb00073	Metabolism	Lipid metabolism	Cutin, suberine and wax biosynthesis	3.88514e-06	6.5076e-05	LOC132643576	0.00556941	-7.48826	3.60291e-69	1.0525e-67	down	yes
lbb00073	Metabolism	Lipid metabolism	Cutin, suberine and wax biosynthesis	3.88514e-06	6.5076e-05	LOC132645618	0.395535	-1.33812	6.12103e-53	1.33589e-51	down	yes
lbb00073	Metabolism	Lipid metabolism	Cutin, suberine and wax biosynthesis	3.88514e-06	6.5076e-05	LOC132611442	3.59094	1.84436	2.95233e-50	6.14972e-49	up	yes
lbb00073	Metabolism	Lipid metabolism	Cutin, suberine and wax biosynthesis	3.88514e-06	6.5076e-05	LOC132615802	6.31872	2.65963	5.12107e-47	9.95607e-46	up	yes
lbb00073	Metabolism	Lipid metabolism	Cutin, suberine and wax biosynthesis	3.88514e-06	6.5076e-05	LOC132607341	8.27607	3.04895	5.28539e-43	9.35605e-42	up	yes
lbb00073	Metabolism	Lipid metabolism	Cutin, suberine and wax biosynthesis	3.88514e-06	6.5076e-05	LOC132645445	4.20103	2.07074	9.65579e-36	1.41523e-34	up	yes
lbb00073	Metabolism	Lipid metabolism	Cutin, suberine and wax biosynthesis	3.88514e-06	6.5076e-05	LOC132622670	0.28802	-1.79576	9.34297e-26	1.01008e-24	down	yes
lbb00073	Metabolism	Lipid metabolism	Cutin, suberine and wax biosynthesis	3.88514e-06	6.5076e-05	LOC132610662	0.445149	-1.16764	1.44941e-25	1.55406e-24	down	yes
lbb00073	Metabolism	Lipid metabolism	Cutin, suberine and wax biosynthesis	3.88514e-06	6.5076e-05	LOC132644598	0.00892784	-6.80747	7.42389e-24	7.45209e-23	down	yes
lbb00073	Metabolism	Lipid metabolism	Cutin, suberine and wax biosynthesis	3.88514e-06	6.5076e-05	LOC132635698	0.0901613	-3.47135	2.81812e-23	2.76403e-22	down	yes
lbb00073	Metabolism	Lipid metabolism	Cutin, suberine and wax biosynthesis	3.88514e-06	6.5076e-05	LOC132603730	0.29023	-1.78473	1.78762e-22	1.68774e-21	down	yes
lbb00073	Metabolism	Lipid metabolism	Cutin, suberine and wax biosynthesis	3.88514e-06	6.5076e-05	LOC132614961	11.2088	3.48655	1.46408e-15	9.98926e-15	up	yes
lbb00073	Metabolism	Lipid metabolism	Cutin, suberine and wax biosynthesis	3.88514e-06	6.5076e-05	LOC132625871	3.21903	1.68663	1.79274e-14	1.15275e-13	up	yes
lbb00073	Metabolism	Lipid metabolism	Cutin, suberine and wax biosynthesis	3.88514e-06	6.5076e-05	LOC132609031	20.4721	4.35559	9.79688e-14	6.01577e-13	up	yes
lbb00073	Metabolism	Lipid metabolism	Cutin, suberine and wax biosynthesis	3.88514e-06	6.5076e-05	LOC132645865	10.1004	3.33634	8.00297e-13	4.64364e-12	up	yes
lbb00073	Metabolism	Lipid metabolism	Cutin, suberine and wax biosynthesis	3.88514e-06	6.5076e-05	LOC132645567	3.86408	1.95013	1.56725e-11	8.36363e-11	up	yes
lbb00073	Metabolism	Lipid metabolism	Cutin, suberine and wax biosynthesis	3.88514e-06	6.5076e-05	LOC132611441	2.79974	1.48529	4.11956e-11	2.13051e-10	up	yes
lbb00073	Metabolism	Lipid metabolism	Cutin, suberine and wax biosynthesis	3.88514e-06	6.5076e-05	LOC132615610	3.08612	1.62579	5.15411e-11	2.64894e-10	up	yes
lbb00073	Metabolism	Lipid metabolism	Cutin, suberine and wax biosynthesis	3.88514e-06	6.5076e-05	LOC132645446	3.59904	1.84761	3.63145e-08	1.5049e-07	up	yes
lbb00073	Metabolism	Lipid metabolism	Cutin, suberine and wax biosynthesis	3.88514e-06	6.5076e-05	LOC132605476	6.6149	2.72572	2.60056e-06	9.09855e-06	up	yes
lbb00073	Metabolism	Lipid metabolism	Cutin, suberine and wax biosynthesis	3.88514e-06	6.5076e-05	LOC132644601	0.0171524	-5.86544	6.71364e-06	2.25217e-05	down	yes
lbb00073	Metabolism	Lipid metabolism	Cutin, suberine and wax biosynthesis	3.88514e-06	6.5076e-05	LOC132615187	0.181974	-2.4582	3.66978e-05	0.000113361	down	yes
lbb00073	Metabolism	Lipid metabolism	Cutin, suberine and wax biosynthesis	3.88514e-06	6.5076e-05	LOC132605274	14.0589	3.81341	0.000150895	0.000432803	up	yes
lbb00073	Metabolism	Lipid metabolism	Cutin, suberine and wax biosynthesis	3.88514e-06	6.5076e-05	LOC132610295	1268.23	10.3086	0.000155954	0.000446479	up	yes
lbb00073	Metabolism	Lipid metabolism	Cutin, suberine and wax biosynthesis	3.88514e-06	6.5076e-05	LOC132638183	0.382305	-1.3872	0.000313521	0.0008603	down	yes
lbb00073	Metabolism	Lipid metabolism	Cutin, suberine and wax biosynthesis	3.88514e-06	6.5076e-05	LOC132615885	2.2558	1.17364	0.000712813	0.00185685	up	yes
lbb00073	Metabolism	Lipid metabolism	Cutin, suberine and wax biosynthesis	3.88514e-06	6.5076e-05	LOC132626515	3.88564	1.95815	0.0018231	0.00446057	up	yes
lbb00073	Metabolism	Lipid metabolism	Cutin, suberine and wax biosynthesis	3.88514e-06	6.5076e-05	LOC132603053	0.298404	-1.74466	0.00200437	0.00486677	down	yes
lbb00073	Metabolism	Lipid metabolism	Cutin, suberine and wax biosynthesis	3.88514e-06	6.5076e-05	LOC132632073	891.397	9.79992	0.00275278	0.00651927	up	yes
lbb00073	Metabolism	Lipid metabolism	Cutin, suberine and wax biosynthesis	3.88514e-06	6.5076e-05	LOC132606066	3.02861	1.59866	0.00514193	0.011583	up	yes
lbb00073	Metabolism	Lipid metabolism	Cutin, suberine and wax biosynthesis	3.88514e-06	6.5076e-05	LOC132624829	2.49623	1.31975	0.00658304	0.0145531	up	yes
lbb00073	Metabolism	Lipid metabolism	Cutin, suberine and wax biosynthesis	3.88514e-06	6.5076e-05	LOC132644594	20.0497	4.32551	0.0081429	0.0176916	up	yes
lbb00073	Metabolism	Lipid metabolism	Cutin, suberine and wax biosynthesis	3.88514e-06	6.5076e-05	LOC132645444	2659.49	11.3769	0.0114283	0.02412	up	yes
lbb00073	Metabolism	Lipid metabolism	Cutin, suberine and wax biosynthesis	3.88514e-06	6.5076e-05	LOC132645623	2.17951	1.124	0.0140845	0.0291283	up	yes
lbb00073	Metabolism	Lipid metabolism	Cutin, suberine and wax biosynthesis	3.88514e-06	6.5076e-05	LOC132606058	5.72888	2.51825	0.0146835	0.030256	up	yes
lbb00073	Metabolism	Lipid metabolism	Cutin, suberine and wax biosynthesis	3.88514e-06	6.5076e-05	LOC132604319	0.0977607	-3.3546	0.0157128	0.0321791	down	yes
lbb00073	Metabolism	Lipid metabolism	Cutin, suberine and wax biosynthesis	3.88514e-06	6.5076e-05	LOC132608972	2.45325	1.29469	0.0187266	0.0377691	up	yes
lbb00073	Metabolism	Lipid metabolism	Cutin, suberine and wax biosynthesis	3.88514e-06	6.5076e-05	LOC132602792	2.90517	1.53862	0.0197044	0.0395512	up	yes
lbb00604	Metabolism	Glycan biosynthesis and metabolism	Glycosphingolipid biosynthesis - ganglio series	4.36221e-05	0.000649485	LOC132599204	23.5358	4.55679	0	0	up	yes
lbb00604	Metabolism	Glycan biosynthesis and metabolism	Glycosphingolipid biosynthesis - ganglio series	4.36221e-05	0.000649485	LOC132600433	4.61085	2.20503	3.85978e-178	4.61374e-176	up	yes
lbb00604	Metabolism	Glycan biosynthesis and metabolism	Glycosphingolipid biosynthesis - ganglio series	4.36221e-05	0.000649485	LOC132636871	4.07221	2.02581	3.44757e-166	3.49175e-164	up	yes
lbb00604	Metabolism	Glycan biosynthesis and metabolism	Glycosphingolipid biosynthesis - ganglio series	4.36221e-05	0.000649485	LOC132613873	47.2086	5.56098	5.8901e-140	4.47754e-138	up	yes
lbb00604	Metabolism	Glycan biosynthesis and metabolism	Glycosphingolipid biosynthesis - ganglio series	4.36221e-05	0.000649485	LOC132610777	12.0212	3.58751	1.2712e-103	6.40869e-102	up	yes
lbb00604	Metabolism	Glycan biosynthesis and metabolism	Glycosphingolipid biosynthesis - ganglio series	4.36221e-05	0.000649485	LOC132621488	0.304296	-1.71645	1.06384e-79	3.74092e-78	down	yes
lbb00604	Metabolism	Glycan biosynthesis and metabolism	Glycosphingolipid biosynthesis - ganglio series	4.36221e-05	0.000649485	LOC132625819	2.77628	1.47315	1.24694e-49	2.56112e-48	up	yes
lbb00604	Metabolism	Glycan biosynthesis and metabolism	Glycosphingolipid biosynthesis - ganglio series	4.36221e-05	0.000649485	LOC132633462	10.9892	3.45801	9.88239e-45	1.82678e-43	up	yes
lbb00604	Metabolism	Glycan biosynthesis and metabolism	Glycosphingolipid biosynthesis - ganglio series	4.36221e-05	0.000649485	LOC132627138	0.43582	-1.1982	4.31007e-17	3.19249e-16	down	yes
lbb00604	Metabolism	Glycan biosynthesis and metabolism	Glycosphingolipid biosynthesis - ganglio series	4.36221e-05	0.000649485	LOC132600437	0.469034	-1.09224	6.38365e-17	4.68227e-16	down	yes
lbb00604	Metabolism	Glycan biosynthesis and metabolism	Glycosphingolipid biosynthesis - ganglio series	4.36221e-05	0.000649485	LOC132607103	6.55939	2.71356	1.43067e-12	8.16825e-12	up	yes
lbb00604	Metabolism	Glycan biosynthesis and metabolism	Glycosphingolipid biosynthesis - ganglio series	4.36221e-05	0.000649485	LOC132627139	3.40214	1.76644	1.66258e-12	9.46192e-12	up	yes
lbb00604	Metabolism	Glycan biosynthesis and metabolism	Glycosphingolipid biosynthesis - ganglio series	4.36221e-05	0.000649485	LOC132632447	2.18998	1.13092	3.54528e-11	1.84394e-10	up	yes
lbb00604	Metabolism	Glycan biosynthesis and metabolism	Glycosphingolipid biosynthesis - ganglio series	4.36221e-05	0.000649485	LOC132645086	2.06398	1.04543	7.10666e-11	3.62218e-10	up	yes
lbb00604	Metabolism	Glycan biosynthesis and metabolism	Glycosphingolipid biosynthesis - ganglio series	4.36221e-05	0.000649485	LOC132604247	2.08	1.05658	6.80231e-10	3.23659e-09	up	yes
lbb00604	Metabolism	Glycan biosynthesis and metabolism	Glycosphingolipid biosynthesis - ganglio series	4.36221e-05	0.000649485	LOC132627990	3.12168	1.64232	9.08709e-10	4.27774e-09	up	yes
lbb00604	Metabolism	Glycan biosynthesis and metabolism	Glycosphingolipid biosynthesis - ganglio series	4.36221e-05	0.000649485	LOC132639391	2993.22	11.5475	5.03444e-09	2.23497e-08	up	yes
lbb00604	Metabolism	Glycan biosynthesis and metabolism	Glycosphingolipid biosynthesis - ganglio series	4.36221e-05	0.000649485	LOC132625832	2.24892	1.16923	8.43279e-08	3.38834e-07	up	yes
lbb00604	Metabolism	Glycan biosynthesis and metabolism	Glycosphingolipid biosynthesis - ganglio series	4.36221e-05	0.000649485	LOC132645665	2.88221	1.52718	1.54055e-07	6.03727e-07	up	yes
lbb00604	Metabolism	Glycan biosynthesis and metabolism	Glycosphingolipid biosynthesis - ganglio series	4.36221e-05	0.000649485	LOC132628068	35.0421	5.13102	1.03176e-05	3.39747e-05	up	yes
lbb00604	Metabolism	Glycan biosynthesis and metabolism	Glycosphingolipid biosynthesis - ganglio series	4.36221e-05	0.000649485	LOC132602338	2.68356	1.42415	2.96259e-05	9.25124e-05	up	yes
lbb00604	Metabolism	Glycan biosynthesis and metabolism	Glycosphingolipid biosynthesis - ganglio series	4.36221e-05	0.000649485	LOC132604239	0.344308	-1.53823	4.99014e-05	0.000151777	down	yes
lbb00604	Metabolism	Glycan biosynthesis and metabolism	Glycosphingolipid biosynthesis - ganglio series	4.36221e-05	0.000649485	LOC132627992	2.03264	1.02335	0.000488108	0.00130075	up	yes
lbb00604	Metabolism	Glycan biosynthesis and metabolism	Glycosphingolipid biosynthesis - ganglio series	4.36221e-05	0.000649485	LOC132610474	0.458465	-1.12512	0.0166282	0.033867	down	yes
lbb00604	Metabolism	Glycan biosynthesis and metabolism	Glycosphingolipid biosynthesis - ganglio series	4.36221e-05	0.000649485	LOC132606636	0.126483	-2.98299	0.0196288	0.0394183	down	yes
lbb00945	Metabolism	Biosynthesis of other secondary metabolites	Stilbenoid, diarylheptanoid and gingerol biosynthesis	5.25474e-05	0.000704136	LOC132599027	15.6547	3.96852	2.49586e-224	4.53925e-222	up	yes
lbb00945	Metabolism	Biosynthesis of other secondary metabolites	Stilbenoid, diarylheptanoid and gingerol biosynthesis	5.25474e-05	0.000704136	LOC132622191	0.0775572	-3.6886	2.37403e-193	3.11274e-191	down	yes
lbb00945	Metabolism	Biosynthesis of other secondary metabolites	Stilbenoid, diarylheptanoid and gingerol biosynthesis	5.25474e-05	0.000704136	LOC132633084	4.10094	2.03595	2.89554e-186	3.66856e-184	up	yes
lbb00945	Metabolism	Biosynthesis of other secondary metabolites	Stilbenoid, diarylheptanoid and gingerol biosynthesis	5.25474e-05	0.000704136	LOC132606507	4.56728	2.19134	1.89385e-156	1.71297e-154	up	yes
lbb00945	Metabolism	Biosynthesis of other secondary metabolites	Stilbenoid, diarylheptanoid and gingerol biosynthesis	5.25474e-05	0.000704136	LOC132609558	8.97723	3.16627	1.80114e-153	1.55035e-151	up	yes
lbb00945	Metabolism	Biosynthesis of other secondary metabolites	Stilbenoid, diarylheptanoid and gingerol biosynthesis	5.25474e-05	0.000704136	LOC132606633	5.92125	2.5659	1.36601e-126	9.04295e-125	up	yes
lbb00945	Metabolism	Biosynthesis of other secondary metabolites	Stilbenoid, diarylheptanoid and gingerol biosynthesis	5.25474e-05	0.000704136	LOC132644735	9.74049	3.28399	1.61765e-84	6.15546e-83	up	yes
lbb00945	Metabolism	Biosynthesis of other secondary metabolites	Stilbenoid, diarylheptanoid and gingerol biosynthesis	5.25474e-05	0.000704136	LOC132623462	18.4834	4.20816	2.64017e-78	9.15079e-77	up	yes
lbb00945	Metabolism	Biosynthesis of other secondary metabolites	Stilbenoid, diarylheptanoid and gingerol biosynthesis	5.25474e-05	0.000704136	LOC132606622	2.46475	1.30144	2.63872e-70	7.91335e-69	up	yes
lbb00945	Metabolism	Biosynthesis of other secondary metabolites	Stilbenoid, diarylheptanoid and gingerol biosynthesis	5.25474e-05	0.000704136	LOC132604314	15.1498	3.92123	6.34887e-70	1.88891e-68	up	yes
lbb00945	Metabolism	Biosynthesis of other secondary metabolites	Stilbenoid, diarylheptanoid and gingerol biosynthesis	5.25474e-05	0.000704136	LOC132638636	24.9628	4.64171	2.00313e-58	4.85748e-57	up	yes
lbb00945	Metabolism	Biosynthesis of other secondary metabolites	Stilbenoid, diarylheptanoid and gingerol biosynthesis	5.25474e-05	0.000704136	LOC132627190	12.6174	3.65734	1.30124e-55	2.99444e-54	up	yes
lbb00945	Metabolism	Biosynthesis of other secondary metabolites	Stilbenoid, diarylheptanoid and gingerol biosynthesis	5.25474e-05	0.000704136	LOC132618356	4.47581	2.16215	3.2791e-53	7.17499e-52	up	yes
lbb00945	Metabolism	Biosynthesis of other secondary metabolites	Stilbenoid, diarylheptanoid and gingerol biosynthesis	5.25474e-05	0.000704136	LOC132636570	25.1557	4.65282	1.56549e-46	3.01237e-45	up	yes
lbb00945	Metabolism	Biosynthesis of other secondary metabolites	Stilbenoid, diarylheptanoid and gingerol biosynthesis	5.25474e-05	0.000704136	LOC132622192	0.257455	-1.95761	1.98173e-46	3.78532e-45	down	yes
lbb00945	Metabolism	Biosynthesis of other secondary metabolites	Stilbenoid, diarylheptanoid and gingerol biosynthesis	5.25474e-05	0.000704136	LOC132600504	7.0228	2.81205	2.68381e-46	5.09757e-45	up	yes
lbb00945	Metabolism	Biosynthesis of other secondary metabolites	Stilbenoid, diarylheptanoid and gingerol biosynthesis	5.25474e-05	0.000704136	LOC132621414	0.245281	-2.02749	6.53514e-43	1.15321e-41	down	yes
lbb00945	Metabolism	Biosynthesis of other secondary metabolites	Stilbenoid, diarylheptanoid and gingerol biosynthesis	5.25474e-05	0.000704136	LOC132636574	2.40719	1.26735	1.28492e-36	1.92414e-35	up	yes
lbb00945	Metabolism	Biosynthesis of other secondary metabolites	Stilbenoid, diarylheptanoid and gingerol biosynthesis	5.25474e-05	0.000704136	LOC132609774	2.64778	1.40478	3.8994e-33	5.32965e-32	up	yes
lbb00945	Metabolism	Biosynthesis of other secondary metabolites	Stilbenoid, diarylheptanoid and gingerol biosynthesis	5.25474e-05	0.000704136	LOC132644708	19.3877	4.27707	5.11098e-31	6.54654e-30	up	yes
lbb00945	Metabolism	Biosynthesis of other secondary metabolites	Stilbenoid, diarylheptanoid and gingerol biosynthesis	5.25474e-05	0.000704136	LOC132604318	105.886	6.72637	3.81041e-29	4.59532e-28	up	yes
lbb00945	Metabolism	Biosynthesis of other secondary metabolites	Stilbenoid, diarylheptanoid and gingerol biosynthesis	5.25474e-05	0.000704136	LOC132618904	8.75865	3.13071	9.30856e-28	1.07876e-26	up	yes
lbb00945	Metabolism	Biosynthesis of other secondary metabolites	Stilbenoid, diarylheptanoid and gingerol biosynthesis	5.25474e-05	0.000704136	LOC132600786	0.123529	-3.01707	1.88121e-26	2.08443e-25	down	yes
lbb00945	Metabolism	Biosynthesis of other secondary metabolites	Stilbenoid, diarylheptanoid and gingerol biosynthesis	5.25474e-05	0.000704136	LOC132626332	0.205531	-2.28257	3.09937e-24	3.14852e-23	down	yes
lbb00945	Metabolism	Biosynthesis of other secondary metabolites	Stilbenoid, diarylheptanoid and gingerol biosynthesis	5.25474e-05	0.000704136	LOC132624395	2.01299	1.00934	4.28466e-21	3.82734e-20	up	yes
lbb00945	Metabolism	Biosynthesis of other secondary metabolites	Stilbenoid, diarylheptanoid and gingerol biosynthesis	5.25474e-05	0.000704136	LOC132604315	828.819	9.69491	3.9051e-20	3.35113e-19	up	yes
lbb00945	Metabolism	Biosynthesis of other secondary metabolites	Stilbenoid, diarylheptanoid and gingerol biosynthesis	5.25474e-05	0.000704136	LOC132605208	27341.7	14.7388	4.42053e-18	3.44557e-17	up	yes
lbb00945	Metabolism	Biosynthesis of other secondary metabolites	Stilbenoid, diarylheptanoid and gingerol biosynthesis	5.25474e-05	0.000704136	LOC132636918	23768.7	14.5368	4.78234e-16	3.34734e-15	up	yes
lbb00945	Metabolism	Biosynthesis of other secondary metabolites	Stilbenoid, diarylheptanoid and gingerol biosynthesis	5.25474e-05	0.000704136	LOC132600726	0.382447	-1.38667	9.72605e-16	6.69542e-15	down	yes
lbb00945	Metabolism	Biosynthesis of other secondary metabolites	Stilbenoid, diarylheptanoid and gingerol biosynthesis	5.25474e-05	0.000704136	LOC132629192	5.55552	2.47392	9.84418e-16	6.77536e-15	up	yes
lbb00945	Metabolism	Biosynthesis of other secondary metabolites	Stilbenoid, diarylheptanoid and gingerol biosynthesis	5.25474e-05	0.000704136	LOC132634125	73.5493	6.20064	2.30124e-12	1.2983e-11	up	yes
lbb00945	Metabolism	Biosynthesis of other secondary metabolites	Stilbenoid, diarylheptanoid and gingerol biosynthesis	5.25474e-05	0.000704136	LOC132638250	0.178183	-2.48857	3.15358e-10	1.53805e-09	down	yes
lbb00945	Metabolism	Biosynthesis of other secondary metabolites	Stilbenoid, diarylheptanoid and gingerol biosynthesis	5.25474e-05	0.000704136	LOC132600727	0.24773	-2.01316	3.17304e-09	1.42901e-08	down	yes
lbb00945	Metabolism	Biosynthesis of other secondary metabolites	Stilbenoid, diarylheptanoid and gingerol biosynthesis	5.25474e-05	0.000704136	LOC132607585	3.40332	1.76694	5.23269e-09	2.31872e-08	up	yes
lbb00945	Metabolism	Biosynthesis of other secondary metabolites	Stilbenoid, diarylheptanoid and gingerol biosynthesis	5.25474e-05	0.000704136	LOC132636416	2.23984	1.1634	7.46667e-09	3.26925e-08	up	yes
lbb00945	Metabolism	Biosynthesis of other secondary metabolites	Stilbenoid, diarylheptanoid and gingerol biosynthesis	5.25474e-05	0.000704136	LOC132611389	4398.27	12.1027	9.75259e-08	3.89413e-07	up	yes
lbb00945	Metabolism	Biosynthesis of other secondary metabolites	Stilbenoid, diarylheptanoid and gingerol biosynthesis	5.25474e-05	0.000704136	LOC132607583	0.350499	-1.51252	1.57626e-07	6.17222e-07	down	yes
lbb00945	Metabolism	Biosynthesis of other secondary metabolites	Stilbenoid, diarylheptanoid and gingerol biosynthesis	5.25474e-05	0.000704136	LOC132607584	3.76736	1.91355	1.94669e-07	7.56754e-07	up	yes
lbb00945	Metabolism	Biosynthesis of other secondary metabolites	Stilbenoid, diarylheptanoid and gingerol biosynthesis	5.25474e-05	0.000704136	LOC132637248	3885.1	11.9237	8.03972e-07	2.9504e-06	up	yes
lbb00945	Metabolism	Biosynthesis of other secondary metabolites	Stilbenoid, diarylheptanoid and gingerol biosynthesis	5.25474e-05	0.000704136	LOC132607586	6.99383	2.80608	1.22572e-06	4.4209e-06	up	yes
lbb00945	Metabolism	Biosynthesis of other secondary metabolites	Stilbenoid, diarylheptanoid and gingerol biosynthesis	5.25474e-05	0.000704136	LOC132600730	13.8678	3.79367	1.10447e-05	3.62526e-05	up	yes
lbb00945	Metabolism	Biosynthesis of other secondary metabolites	Stilbenoid, diarylheptanoid and gingerol biosynthesis	5.25474e-05	0.000704136	LOC132624053	3.21573	1.68515	1.55492e-05	5.0253e-05	up	yes
lbb00945	Metabolism	Biosynthesis of other secondary metabolites	Stilbenoid, diarylheptanoid and gingerol biosynthesis	5.25474e-05	0.000704136	LOC132598820	2.25758	1.17477	4.92771e-05	0.000149973	up	yes
lbb00945	Metabolism	Biosynthesis of other secondary metabolites	Stilbenoid, diarylheptanoid and gingerol biosynthesis	5.25474e-05	0.000704136	LOC132638825	25.0021	4.64398	5.11928e-05	0.000155537	up	yes
lbb00945	Metabolism	Biosynthesis of other secondary metabolites	Stilbenoid, diarylheptanoid and gingerol biosynthesis	5.25474e-05	0.000704136	LOC132638827	1780.25	10.7979	9.44032e-05	0.000277935	up	yes
lbb00945	Metabolism	Biosynthesis of other secondary metabolites	Stilbenoid, diarylheptanoid and gingerol biosynthesis	5.25474e-05	0.000704136	LOC132604320	10.8945	3.44553	0.000129741	0.000375311	up	yes
lbb00945	Metabolism	Biosynthesis of other secondary metabolites	Stilbenoid, diarylheptanoid and gingerol biosynthesis	5.25474e-05	0.000704136	LOC132644636	2.12265	1.08587	0.00261071	0.00620453	up	yes
lbb00945	Metabolism	Biosynthesis of other secondary metabolites	Stilbenoid, diarylheptanoid and gingerol biosynthesis	5.25474e-05	0.000704136	LOC132632315	336.713	8.39538	0.00466516	0.0106014	up	yes
lbb00945	Metabolism	Biosynthesis of other secondary metabolites	Stilbenoid, diarylheptanoid and gingerol biosynthesis	5.25474e-05	0.000704136	LOC132634128	4.35779	2.1236	0.0064721	0.0143275	up	yes
lbb00945	Metabolism	Biosynthesis of other secondary metabolites	Stilbenoid, diarylheptanoid and gingerol biosynthesis	5.25474e-05	0.000704136	LOC132605865	2.52066	1.3338	0.00667202	0.0147363	up	yes
lbb00945	Metabolism	Biosynthesis of other secondary metabolites	Stilbenoid, diarylheptanoid and gingerol biosynthesis	5.25474e-05	0.000704136	LOC132631296	822.68	9.68419	0.00689963	0.0151983	up	yes
lbb00945	Metabolism	Biosynthesis of other secondary metabolites	Stilbenoid, diarylheptanoid and gingerol biosynthesis	5.25474e-05	0.000704136	LOC132631293	793.323	9.63177	0.00703596	0.0154664	up	yes
lbb00945	Metabolism	Biosynthesis of other secondary metabolites	Stilbenoid, diarylheptanoid and gingerol biosynthesis	5.25474e-05	0.000704136	LOC132607587	0.316384	-1.66025	0.0079649	0.0173416	down	yes
lbb00945	Metabolism	Biosynthesis of other secondary metabolites	Stilbenoid, diarylheptanoid and gingerol biosynthesis	5.25474e-05	0.000704136	LOC132642646	3.57907	1.83959	0.00848017	0.0183478	up	yes
lbb00945	Metabolism	Biosynthesis of other secondary metabolites	Stilbenoid, diarylheptanoid and gingerol biosynthesis	5.25474e-05	0.000704136	LOC132629193	25.4443	4.66927	0.0150464	0.0309323	up	yes
lbb00945	Metabolism	Biosynthesis of other secondary metabolites	Stilbenoid, diarylheptanoid and gingerol biosynthesis	5.25474e-05	0.000704136	LOC132600582	0.479503	-1.06039	0.015757	0.0322559	down	yes
lbb00945	Metabolism	Biosynthesis of other secondary metabolites	Stilbenoid, diarylheptanoid and gingerol biosynthesis	5.25474e-05	0.000704136	LOC132617324	9.46945	3.24328	0.0165694	0.0337616	up	yes
lbb00531	Metabolism	Glycan biosynthesis and metabolism	Glycosaminoglycan degradation	7.85744e-05	0.00095718	LOC132599204	23.5358	4.55679	0	0	up	yes
lbb00531	Metabolism	Glycan biosynthesis and metabolism	Glycosaminoglycan degradation	7.85744e-05	0.00095718	LOC132600433	4.61085	2.20503	3.85978e-178	4.61374e-176	up	yes
lbb00531	Metabolism	Glycan biosynthesis and metabolism	Glycosaminoglycan degradation	7.85744e-05	0.00095718	LOC132636871	4.07221	2.02581	3.44757e-166	3.49175e-164	up	yes
lbb00531	Metabolism	Glycan biosynthesis and metabolism	Glycosaminoglycan degradation	7.85744e-05	0.00095718	LOC132613873	47.2086	5.56098	5.8901e-140	4.47754e-138	up	yes
lbb00531	Metabolism	Glycan biosynthesis and metabolism	Glycosaminoglycan degradation	7.85744e-05	0.00095718	LOC132610777	12.0212	3.58751	1.2712e-103	6.40869e-102	up	yes
lbb00531	Metabolism	Glycan biosynthesis and metabolism	Glycosaminoglycan degradation	7.85744e-05	0.00095718	LOC132621488	0.304296	-1.71645	1.06384e-79	3.74092e-78	down	yes
lbb00531	Metabolism	Glycan biosynthesis and metabolism	Glycosaminoglycan degradation	7.85744e-05	0.00095718	LOC132625819	2.77628	1.47315	1.24694e-49	2.56112e-48	up	yes
lbb00531	Metabolism	Glycan biosynthesis and metabolism	Glycosaminoglycan degradation	7.85744e-05	0.00095718	LOC132633462	10.9892	3.45801	9.88239e-45	1.82678e-43	up	yes
lbb00531	Metabolism	Glycan biosynthesis and metabolism	Glycosaminoglycan degradation	7.85744e-05	0.00095718	LOC132613957	2.47622	1.30814	4.08342e-33	5.57892e-32	up	yes
lbb00531	Metabolism	Glycan biosynthesis and metabolism	Glycosaminoglycan degradation	7.85744e-05	0.00095718	LOC132606649	3.16145	1.66058	1.43845e-29	1.75921e-28	up	yes
lbb00531	Metabolism	Glycan biosynthesis and metabolism	Glycosaminoglycan degradation	7.85744e-05	0.00095718	LOC132632891	2.97593	1.57334	2.57578e-26	2.83638e-25	up	yes
lbb00531	Metabolism	Glycan biosynthesis and metabolism	Glycosaminoglycan degradation	7.85744e-05	0.00095718	LOC132627138	0.43582	-1.1982	4.31007e-17	3.19249e-16	down	yes
lbb00531	Metabolism	Glycan biosynthesis and metabolism	Glycosaminoglycan degradation	7.85744e-05	0.00095718	LOC132600437	0.469034	-1.09224	6.38365e-17	4.68227e-16	down	yes
lbb00531	Metabolism	Glycan biosynthesis and metabolism	Glycosaminoglycan degradation	7.85744e-05	0.00095718	LOC132607103	6.55939	2.71356	1.43067e-12	8.16825e-12	up	yes
lbb00531	Metabolism	Glycan biosynthesis and metabolism	Glycosaminoglycan degradation	7.85744e-05	0.00095718	LOC132627139	3.40214	1.76644	1.66258e-12	9.46192e-12	up	yes
lbb00531	Metabolism	Glycan biosynthesis and metabolism	Glycosaminoglycan degradation	7.85744e-05	0.00095718	LOC132645057	25.0715	4.64798	6.58439e-12	3.60182e-11	up	yes
lbb00531	Metabolism	Glycan biosynthesis and metabolism	Glycosaminoglycan degradation	7.85744e-05	0.00095718	LOC132632447	2.18998	1.13092	3.54528e-11	1.84394e-10	up	yes
lbb00531	Metabolism	Glycan biosynthesis and metabolism	Glycosaminoglycan degradation	7.85744e-05	0.00095718	LOC132645086	2.06398	1.04543	7.10666e-11	3.62218e-10	up	yes
lbb00531	Metabolism	Glycan biosynthesis and metabolism	Glycosaminoglycan degradation	7.85744e-05	0.00095718	LOC132627990	3.12168	1.64232	9.08709e-10	4.27774e-09	up	yes
lbb00531	Metabolism	Glycan biosynthesis and metabolism	Glycosaminoglycan degradation	7.85744e-05	0.00095718	LOC132639391	2993.22	11.5475	5.03444e-09	2.23497e-08	up	yes
lbb00531	Metabolism	Glycan biosynthesis and metabolism	Glycosaminoglycan degradation	7.85744e-05	0.00095718	LOC132625832	2.24892	1.16923	8.43279e-08	3.38834e-07	up	yes
lbb00531	Metabolism	Glycan biosynthesis and metabolism	Glycosaminoglycan degradation	7.85744e-05	0.00095718	LOC132645665	2.88221	1.52718	1.54055e-07	6.03727e-07	up	yes
lbb00531	Metabolism	Glycan biosynthesis and metabolism	Glycosaminoglycan degradation	7.85744e-05	0.00095718	LOC132632756	2.06344	1.04505	4.00985e-06	1.37697e-05	up	yes
lbb00531	Metabolism	Glycan biosynthesis and metabolism	Glycosaminoglycan degradation	7.85744e-05	0.00095718	LOC132628068	35.0421	5.13102	1.03176e-05	3.39747e-05	up	yes
lbb00531	Metabolism	Glycan biosynthesis and metabolism	Glycosaminoglycan degradation	7.85744e-05	0.00095718	LOC132602338	2.68356	1.42415	2.96259e-05	9.25124e-05	up	yes
lbb00531	Metabolism	Glycan biosynthesis and metabolism	Glycosaminoglycan degradation	7.85744e-05	0.00095718	LOC132604239	0.344308	-1.53823	4.99014e-05	0.000151777	down	yes
lbb00531	Metabolism	Glycan biosynthesis and metabolism	Glycosaminoglycan degradation	7.85744e-05	0.00095718	LOC132627992	2.03264	1.02335	0.000488108	0.00130075	up	yes
lbb00531	Metabolism	Glycan biosynthesis and metabolism	Glycosaminoglycan degradation	7.85744e-05	0.00095718	LOC132606993	52.4691	5.7134	0.00148959	0.00369216	up	yes
lbb00531	Metabolism	Glycan biosynthesis and metabolism	Glycosaminoglycan degradation	7.85744e-05	0.00095718	LOC132610474	0.458465	-1.12512	0.0166282	0.033867	down	yes
lbb00531	Metabolism	Glycan biosynthesis and metabolism	Glycosaminoglycan degradation	7.85744e-05	0.00095718	LOC132606636	0.126483	-2.98299	0.0196288	0.0394183	down	yes
lbb00531	Metabolism	Glycan biosynthesis and metabolism	Glycosaminoglycan degradation	7.85744e-05	0.00095718	LOC132629782	9.24867	3.20925	0.0220833	0.0439251	up	yes
lbb00591	Metabolism	Lipid metabolism	Linoleic acid metabolism	0.000176539	0.00197135	LOC132603315	81.8951	6.3557	3.24495e-277	8.37939e-275	up	yes
lbb00591	Metabolism	Lipid metabolism	Linoleic acid metabolism	0.000176539	0.00197135	LOC132625990	11.627	3.5394	2.53954e-259	5.92465e-257	up	yes
lbb00591	Metabolism	Lipid metabolism	Linoleic acid metabolism	0.000176539	0.00197135	LOC132609411	0.0271158	-5.20472	1.44966e-235	3.0271e-233	down	yes
lbb00591	Metabolism	Lipid metabolism	Linoleic acid metabolism	0.000176539	0.00197135	LOC132645918	0.199649	-2.32446	3.33292e-222	5.90294e-220	down	yes
lbb00591	Metabolism	Lipid metabolism	Linoleic acid metabolism	0.000176539	0.00197135	LOC132645916	3.17476	1.66665	5.12222e-173	5.60759e-171	up	yes
lbb00591	Metabolism	Lipid metabolism	Linoleic acid metabolism	0.000176539	0.00197135	LOC132609108	5.52437	2.46581	4.24626e-151	3.59106e-149	up	yes
lbb00591	Metabolism	Lipid metabolism	Linoleic acid metabolism	0.000176539	0.00197135	LOC132609097	0.277663	-1.84859	2.34716e-147	1.89047e-145	down	yes
lbb00591	Metabolism	Lipid metabolism	Linoleic acid metabolism	0.000176539	0.00197135	LOC132625987	16.0856	4.0077	8.02135e-88	3.2074e-86	up	yes
lbb00591	Metabolism	Lipid metabolism	Linoleic acid metabolism	0.000176539	0.00197135	LOC132632577	0.118841	-3.07289	2.39477e-58	5.79887e-57	down	yes
lbb00591	Metabolism	Lipid metabolism	Linoleic acid metabolism	0.000176539	0.00197135	LOC132645915	13.0683	3.708	1.53652e-21	1.39574e-20	up	yes
lbb00591	Metabolism	Lipid metabolism	Linoleic acid metabolism	0.000176539	0.00197135	LOC132632578	0.180987	-2.46605	3.30932e-18	2.59078e-17	down	yes
lbb00591	Metabolism	Lipid metabolism	Linoleic acid metabolism	0.000176539	0.00197135	LOC132623782	295.83	8.20862	1.41933e-07	5.58225e-07	up	yes
lbb00591	Metabolism	Lipid metabolism	Linoleic acid metabolism	0.000176539	0.00197135	LOC132604026	7.38652	2.88489	1.92353e-06	6.80997e-06	up	yes
lbb00591	Metabolism	Lipid metabolism	Linoleic acid metabolism	0.000176539	0.00197135	LOC132603936	4.05853	2.02096	9.6885e-06	3.19811e-05	up	yes
lbb00591	Metabolism	Lipid metabolism	Linoleic acid metabolism	0.000176539	0.00197135	LOC132645920	0.127849	-2.96748	1.31256e-05	4.27709e-05	down	yes
lbb00591	Metabolism	Lipid metabolism	Linoleic acid metabolism	0.000176539	0.00197135	LOC132627188	2.03622	1.02589	7.51371e-05	0.000223587	up	yes
lbb00591	Metabolism	Lipid metabolism	Linoleic acid metabolism	0.000176539	0.00197135	LOC132610720	3.20317	1.6795	0.0022275	0.00536466	up	yes
lbb00591	Metabolism	Lipid metabolism	Linoleic acid metabolism	0.000176539	0.00197135	LOC132645919	4.3116	2.10822	0.00517543	0.0116522	up	yes
lbb00591	Metabolism	Lipid metabolism	Linoleic acid metabolism	0.000176539	0.00197135	LOC132603939	4.95493	2.30886	0.00566833	0.0126667	up	yes
lbb00591	Metabolism	Lipid metabolism	Linoleic acid metabolism	0.000176539	0.00197135	LOC132641254	550.207	9.10383	0.022666	0.0449836	up	yes
lbb00591	Metabolism	Lipid metabolism	Linoleic acid metabolism	0.000176539	0.00197135	LOC132616092	4.75737	2.25016	0.0231369	0.0457999	up	yes
lbb00944	Metabolism	Biosynthesis of other secondary metabolites	Flavone and flavonol biosynthesis	0.000270716	0.00279046	LOC132599016	0.442885	-1.175	5.5846e-61	1.40982e-59	down	yes
lbb00944	Metabolism	Biosynthesis of other secondary metabolites	Flavone and flavonol biosynthesis	0.000270716	0.00279046	LOC132607140	0.307398	-1.70182	1.84466e-55	4.222e-54	down	yes
lbb00944	Metabolism	Biosynthesis of other secondary metabolites	Flavone and flavonol biosynthesis	0.000270716	0.00279046	LOC132607181	3.86278	1.94964	4.83853e-36	7.15375e-35	up	yes
lbb00944	Metabolism	Biosynthesis of other secondary metabolites	Flavone and flavonol biosynthesis	0.000270716	0.00279046	LOC132610527	9.00153	3.17017	1.95119e-25	2.07824e-24	up	yes
lbb00944	Metabolism	Biosynthesis of other secondary metabolites	Flavone and flavonol biosynthesis	0.000270716	0.00279046	LOC132640753	0.35851	-1.47992	1.44007e-18	1.14839e-17	down	yes
lbb00944	Metabolism	Biosynthesis of other secondary metabolites	Flavone and flavonol biosynthesis	0.000270716	0.00279046	LOC132630846	3.68844	1.88301	1.10092e-12	6.33893e-12	up	yes
lbb00944	Metabolism	Biosynthesis of other secondary metabolites	Flavone and flavonol biosynthesis	0.000270716	0.00279046	LOC132602024	5483.29	12.4208	1.08651e-09	5.0752e-09	up	yes
lbb00944	Metabolism	Biosynthesis of other secondary metabolites	Flavone and flavonol biosynthesis	0.000270716	0.00279046	LOC132600497	11.4045	3.51153	0.00102647	0.00261354	up	yes
lbb00561	Metabolism	Lipid metabolism	Glycerolipid metabolism	0.00052272	0.00500318	LOC132607568	162.558	7.34481	3.31528e-233	6.75599e-231	up	yes
lbb00561	Metabolism	Lipid metabolism	Glycerolipid metabolism	0.00052272	0.00500318	LOC132631029	28.0071	4.80772	6.82589e-116	3.98802e-114	up	yes
lbb00561	Metabolism	Lipid metabolism	Glycerolipid metabolism	0.00052272	0.00500318	LOC132604477	0.305621	-1.71019	1.94748e-101	9.4654e-100	down	yes
lbb00561	Metabolism	Lipid metabolism	Glycerolipid metabolism	0.00052272	0.00500318	LOC132607498	13.8967	3.79667	2.58079e-94	1.14571e-92	up	yes
lbb00561	Metabolism	Lipid metabolism	Glycerolipid metabolism	0.00052272	0.00500318	LOC132616778	0.416954	-1.26204	1.13764e-92	4.95293e-91	down	yes
lbb00561	Metabolism	Lipid metabolism	Glycerolipid metabolism	0.00052272	0.00500318	LOC132607230	0.301696	-1.72883	3.28937e-90	1.36699e-88	down	yes
lbb00561	Metabolism	Lipid metabolism	Glycerolipid metabolism	0.00052272	0.00500318	LOC132622115	0.234588	-2.0918	1.42069e-86	5.56239e-85	down	yes
lbb00561	Metabolism	Lipid metabolism	Glycerolipid metabolism	0.00052272	0.00500318	LOC132636891	0.341219	-1.55123	2.84808e-80	1.0206e-78	down	yes
lbb00561	Metabolism	Lipid metabolism	Glycerolipid metabolism	0.00052272	0.00500318	LOC132614071	7.30638	2.86916	1.77031e-63	4.70063e-62	up	yes
lbb00561	Metabolism	Lipid metabolism	Glycerolipid metabolism	0.00052272	0.00500318	LOC132632772	3.29776	1.72149	5.34979e-61	1.35357e-59	up	yes
lbb00561	Metabolism	Lipid metabolism	Glycerolipid metabolism	0.00052272	0.00500318	LOC132635827	0.404655	-1.30523	1.86046e-58	4.51476e-57	down	yes
lbb00561	Metabolism	Lipid metabolism	Glycerolipid metabolism	0.00052272	0.00500318	LOC132640343	172.583	7.43114	5.40946e-53	1.18211e-51	up	yes
lbb00561	Metabolism	Lipid metabolism	Glycerolipid metabolism	0.00052272	0.00500318	LOC132622858	0.408454	-1.29175	7.29863e-53	1.59186e-51	down	yes
lbb00561	Metabolism	Lipid metabolism	Glycerolipid metabolism	0.00052272	0.00500318	LOC132628139	4.2623	2.09163	1.80173e-51	3.84052e-50	up	yes
lbb00561	Metabolism	Lipid metabolism	Glycerolipid metabolism	0.00052272	0.00500318	LOC132641765	0.313698	-1.67255	3.4833e-51	7.3784e-50	down	yes
lbb00561	Metabolism	Lipid metabolism	Glycerolipid metabolism	0.00052272	0.00500318	LOC132636384	0.382812	-1.38529	2.94113e-48	5.88018e-47	down	yes
lbb00561	Metabolism	Lipid metabolism	Glycerolipid metabolism	0.00052272	0.00500318	LOC132633249	3.61553	1.85421	7.31066e-47	1.41641e-45	up	yes
lbb00561	Metabolism	Lipid metabolism	Glycerolipid metabolism	0.00052272	0.00500318	LOC132643853	12.244	3.614	1.41562e-43	2.53642e-42	up	yes
lbb00561	Metabolism	Lipid metabolism	Glycerolipid metabolism	0.00052272	0.00500318	LOC132625582	0.477572	-1.06621	5.05504e-42	8.70238e-41	down	yes
lbb00561	Metabolism	Lipid metabolism	Glycerolipid metabolism	0.00052272	0.00500318	LOC132613825	0.307787	-1.7	2.14309e-40	3.56073e-39	down	yes
lbb00561	Metabolism	Lipid metabolism	Glycerolipid metabolism	0.00052272	0.00500318	LOC132617917	3278.02	11.6786	1.3618e-39	2.20733e-38	up	yes
lbb00561	Metabolism	Lipid metabolism	Glycerolipid metabolism	0.00052272	0.00500318	LOC132645569	2.02446	1.01754	4.19561e-39	6.7106e-38	up	yes
lbb00561	Metabolism	Lipid metabolism	Glycerolipid metabolism	0.00052272	0.00500318	LOC132615085	85.0451	6.41016	8.07618e-39	1.28023e-37	up	yes
lbb00561	Metabolism	Lipid metabolism	Glycerolipid metabolism	0.00052272	0.00500318	LOC132640034	2.40644	1.2669	2.89707e-35	4.20249e-34	up	yes
lbb00561	Metabolism	Lipid metabolism	Glycerolipid metabolism	0.00052272	0.00500318	LOC132641686	0.413784	-1.27305	1.6377e-30	2.07026e-29	down	yes
lbb00561	Metabolism	Lipid metabolism	Glycerolipid metabolism	0.00052272	0.00500318	LOC132629952	9.29042	3.21574	2.73669e-30	3.42877e-29	up	yes
lbb00561	Metabolism	Lipid metabolism	Glycerolipid metabolism	0.00052272	0.00500318	LOC132606231	135.889	7.08629	7.3537e-28	8.54848e-27	up	yes
lbb00561	Metabolism	Lipid metabolism	Glycerolipid metabolism	0.00052272	0.00500318	LOC132630729	3.49554	1.80551	1.24587e-27	1.43645e-26	up	yes
lbb00561	Metabolism	Lipid metabolism	Glycerolipid metabolism	0.00052272	0.00500318	LOC132629939	6.66904	2.73748	4.41768e-23	4.28936e-22	up	yes
lbb00561	Metabolism	Lipid metabolism	Glycerolipid metabolism	0.00052272	0.00500318	LOC132614072	0.00536131	-7.5432	1.36731e-21	1.24605e-20	down	yes
lbb00561	Metabolism	Lipid metabolism	Glycerolipid metabolism	0.00052272	0.00500318	LOC132621220	28660.1	14.8068	1.03394e-19	8.68968e-19	up	yes
lbb00561	Metabolism	Lipid metabolism	Glycerolipid metabolism	0.00052272	0.00500318	LOC132614178	163.871	7.35642	6.17457e-19	5.01376e-18	up	yes
lbb00561	Metabolism	Lipid metabolism	Glycerolipid metabolism	0.00052272	0.00500318	LOC132636984	4.35516	2.12273	1.76781e-16	1.27156e-15	up	yes
lbb00561	Metabolism	Lipid metabolism	Glycerolipid metabolism	0.00052272	0.00500318	LOC132630480	3.50525	1.80952	3.17236e-15	2.12252e-14	up	yes
lbb00561	Metabolism	Lipid metabolism	Glycerolipid metabolism	0.00052272	0.00500318	LOC132632456	4.09911	2.03531	2.55605e-14	1.62836e-13	up	yes
lbb00561	Metabolism	Lipid metabolism	Glycerolipid metabolism	0.00052272	0.00500318	LOC132633072	2.1564	1.10862	1.16055e-12	6.66989e-12	up	yes
lbb00561	Metabolism	Lipid metabolism	Glycerolipid metabolism	0.00052272	0.00500318	LOC132621704	0.344075	-1.53921	2.17035e-12	1.22671e-11	down	yes
lbb00561	Metabolism	Lipid metabolism	Glycerolipid metabolism	0.00052272	0.00500318	LOC132621929	78.7262	6.29877	2.23844e-12	1.26351e-11	up	yes
lbb00561	Metabolism	Lipid metabolism	Glycerolipid metabolism	0.00052272	0.00500318	LOC132633431	6.62664	2.72828	1.05433e-11	5.68473e-11	up	yes
lbb00561	Metabolism	Lipid metabolism	Glycerolipid metabolism	0.00052272	0.00500318	LOC132600511	17.7728	4.1516	2.49998e-11	1.31339e-10	up	yes
lbb00561	Metabolism	Lipid metabolism	Glycerolipid metabolism	0.00052272	0.00500318	LOC132624939	8143.45	12.9914	2.50523e-11	1.31554e-10	up	yes
lbb00561	Metabolism	Lipid metabolism	Glycerolipid metabolism	0.00052272	0.00500318	LOC132624017	3.74636	1.90549	1.7318e-10	8.61773e-10	up	yes
lbb00561	Metabolism	Lipid metabolism	Glycerolipid metabolism	0.00052272	0.00500318	LOC132598898	8.20091	3.03578	1.67672e-08	7.14899e-08	up	yes
lbb00561	Metabolism	Lipid metabolism	Glycerolipid metabolism	0.00052272	0.00500318	LOC132615825	42.4277	5.40693	2.25674e-08	9.51884e-08	up	yes
lbb00561	Metabolism	Lipid metabolism	Glycerolipid metabolism	0.00052272	0.00500318	LOC132617918	0.456389	-1.13166	1.78976e-07	6.97754e-07	down	yes
lbb00561	Metabolism	Lipid metabolism	Glycerolipid metabolism	0.00052272	0.00500318	LOC132630814	3.85551	1.94692	1.94148e-06	6.87063e-06	up	yes
lbb00561	Metabolism	Lipid metabolism	Glycerolipid metabolism	0.00052272	0.00500318	LOC132606112	6.42968	2.68475	3.14397e-06	1.09115e-05	up	yes
lbb00561	Metabolism	Lipid metabolism	Glycerolipid metabolism	0.00052272	0.00500318	LOC132609550	1422.46	10.4742	6.9251e-06	2.31962e-05	up	yes
lbb00561	Metabolism	Lipid metabolism	Glycerolipid metabolism	0.00052272	0.00500318	LOC132618405	1408.8	10.4602	9.3916e-06	3.10496e-05	up	yes
lbb00561	Metabolism	Lipid metabolism	Glycerolipid metabolism	0.00052272	0.00500318	LOC132644477	10.9476	3.45254	1.41049e-05	4.57776e-05	up	yes
lbb00561	Metabolism	Lipid metabolism	Glycerolipid metabolism	0.00052272	0.00500318	LOC132606931	2.73154	1.44971	4.17012e-05	0.00012801	up	yes
lbb00561	Metabolism	Lipid metabolism	Glycerolipid metabolism	0.00052272	0.00500318	LOC132626720	1998.34	10.9646	5.33514e-05	0.00016166	up	yes
lbb00561	Metabolism	Lipid metabolism	Glycerolipid metabolism	0.00052272	0.00500318	LOC132624945	3.26218	1.70584	7.95789e-05	0.000236161	up	yes
lbb00561	Metabolism	Lipid metabolism	Glycerolipid metabolism	0.00052272	0.00500318	LOC132629949	24.5915	4.62009	0.000399191	0.00107832	up	yes
lbb00561	Metabolism	Lipid metabolism	Glycerolipid metabolism	0.00052272	0.00500318	LOC132609985	89.8928	6.49013	0.000865737	0.00222963	up	yes
lbb00561	Metabolism	Lipid metabolism	Glycerolipid metabolism	0.00052272	0.00500318	LOC132624156	0.154229	-2.69686	0.00183382	0.00448454	down	yes
lbb00561	Metabolism	Lipid metabolism	Glycerolipid metabolism	0.00052272	0.00500318	LOC132628797	2137.07	11.0614	0.00260995	0.00620358	up	yes
lbb00561	Metabolism	Lipid metabolism	Glycerolipid metabolism	0.00052272	0.00500318	LOC132621461	13.4236	3.7467	0.00680321	0.0150025	up	yes
lbb00561	Metabolism	Lipid metabolism	Glycerolipid metabolism	0.00052272	0.00500318	LOC132604160	13.9767	3.80495	0.00734871	0.0161068	up	yes
lbb00561	Metabolism	Lipid metabolism	Glycerolipid metabolism	0.00052272	0.00500318	LOC132623911	2.59412	1.37524	0.011112	0.0235082	up	yes
lbb00561	Metabolism	Lipid metabolism	Glycerolipid metabolism	0.00052272	0.00500318	LOC132643568	876.637	9.77584	0.0216315	0.0431025	up	yes
lbb00561	Metabolism	Lipid metabolism	Glycerolipid metabolism	0.00052272	0.00500318	LOC132599473	5.56221	2.47566	0.0230977	0.0457249	up	yes
lbb00600	Metabolism	Lipid metabolism	Sphingolipid metabolism	0.000711842	0.00635838	LOC132599204	23.5358	4.55679	0	0	up	yes
lbb00600	Metabolism	Lipid metabolism	Sphingolipid metabolism	0.000711842	0.00635838	LOC132606828	0.0560943	-4.156	0	0	down	yes
lbb00600	Metabolism	Lipid metabolism	Sphingolipid metabolism	0.000711842	0.00635838	LOC132600433	4.61085	2.20503	3.85978e-178	4.61374e-176	up	yes
lbb00600	Metabolism	Lipid metabolism	Sphingolipid metabolism	0.000711842	0.00635838	LOC132636871	4.07221	2.02581	3.44757e-166	3.49175e-164	up	yes
lbb00600	Metabolism	Lipid metabolism	Sphingolipid metabolism	0.000711842	0.00635838	LOC132630597	0.318361	-1.65126	1.39685e-117	8.34855e-116	down	yes
lbb00600	Metabolism	Lipid metabolism	Sphingolipid metabolism	0.000711842	0.00635838	LOC132610777	12.0212	3.58751	1.2712e-103	6.40869e-102	up	yes
lbb00600	Metabolism	Lipid metabolism	Sphingolipid metabolism	0.000711842	0.00635838	LOC132635693	0.279054	-1.84139	5.16028e-97	2.36855e-95	down	yes
lbb00600	Metabolism	Lipid metabolism	Sphingolipid metabolism	0.000711842	0.00635838	LOC132621488	0.304296	-1.71645	1.06384e-79	3.74092e-78	down	yes
lbb00600	Metabolism	Lipid metabolism	Sphingolipid metabolism	0.000711842	0.00635838	LOC132598619	3.1399	1.65072	2.90779e-67	8.20595e-66	up	yes
lbb00600	Metabolism	Lipid metabolism	Sphingolipid metabolism	0.000711842	0.00635838	LOC132621316	0.339662	-1.55783	2.19846e-65	6.02182e-64	down	yes
lbb00600	Metabolism	Lipid metabolism	Sphingolipid metabolism	0.000711842	0.00635838	LOC132614071	7.30638	2.86916	1.77031e-63	4.70063e-62	up	yes
lbb00600	Metabolism	Lipid metabolism	Sphingolipid metabolism	0.000711842	0.00635838	LOC132625819	2.77628	1.47315	1.24694e-49	2.56112e-48	up	yes
lbb00600	Metabolism	Lipid metabolism	Sphingolipid metabolism	0.000711842	0.00635838	LOC132606219	3.80907	1.92944	1.7051e-46	3.2717e-45	up	yes
lbb00600	Metabolism	Lipid metabolism	Sphingolipid metabolism	0.000711842	0.00635838	LOC132633462	10.9892	3.45801	9.88239e-45	1.82678e-43	up	yes
lbb00600	Metabolism	Lipid metabolism	Sphingolipid metabolism	0.000711842	0.00635838	LOC132632811	0.288435	-1.79368	1.45236e-42	2.54826e-41	down	yes
lbb00600	Metabolism	Lipid metabolism	Sphingolipid metabolism	0.000711842	0.00635838	LOC132607025	6.55618	2.71286	6.38969e-39	1.01574e-37	up	yes
lbb00600	Metabolism	Lipid metabolism	Sphingolipid metabolism	0.000711842	0.00635838	LOC132618506	5.24516	2.39099	2.10428e-32	2.8158e-31	up	yes
lbb00600	Metabolism	Lipid metabolism	Sphingolipid metabolism	0.000711842	0.00635838	LOC132623326	4.46689	2.15927	1.13551e-23	1.12977e-22	up	yes
lbb00600	Metabolism	Lipid metabolism	Sphingolipid metabolism	0.000711842	0.00635838	LOC132631310	13.3011	3.73347	3.14888e-23	3.07596e-22	up	yes
lbb00600	Metabolism	Lipid metabolism	Sphingolipid metabolism	0.000711842	0.00635838	LOC132614072	0.00536131	-7.5432	1.36731e-21	1.24605e-20	down	yes
lbb00600	Metabolism	Lipid metabolism	Sphingolipid metabolism	0.000711842	0.00635838	LOC132627138	0.43582	-1.1982	4.31007e-17	3.19249e-16	down	yes
lbb00600	Metabolism	Lipid metabolism	Sphingolipid metabolism	0.000711842	0.00635838	LOC132600437	0.469034	-1.09224	6.38365e-17	4.68227e-16	down	yes
lbb00600	Metabolism	Lipid metabolism	Sphingolipid metabolism	0.000711842	0.00635838	LOC132632456	4.09911	2.03531	2.55605e-14	1.62836e-13	up	yes
lbb00600	Metabolism	Lipid metabolism	Sphingolipid metabolism	0.000711842	0.00635838	LOC132607103	6.55939	2.71356	1.43067e-12	8.16825e-12	up	yes
lbb00600	Metabolism	Lipid metabolism	Sphingolipid metabolism	0.000711842	0.00635838	LOC132627139	3.40214	1.76644	1.66258e-12	9.46192e-12	up	yes
lbb00600	Metabolism	Lipid metabolism	Sphingolipid metabolism	0.000711842	0.00635838	LOC132632447	2.18998	1.13092	3.54528e-11	1.84394e-10	up	yes
lbb00600	Metabolism	Lipid metabolism	Sphingolipid metabolism	0.000711842	0.00635838	LOC132627990	3.12168	1.64232	9.08709e-10	4.27774e-09	up	yes
lbb00600	Metabolism	Lipid metabolism	Sphingolipid metabolism	0.000711842	0.00635838	LOC132639391	2993.22	11.5475	5.03444e-09	2.23497e-08	up	yes
lbb00600	Metabolism	Lipid metabolism	Sphingolipid metabolism	0.000711842	0.00635838	LOC132598898	8.20091	3.03578	1.67672e-08	7.14899e-08	up	yes
lbb00600	Metabolism	Lipid metabolism	Sphingolipid metabolism	0.000711842	0.00635838	LOC132625832	2.24892	1.16923	8.43279e-08	3.38834e-07	up	yes
lbb00600	Metabolism	Lipid metabolism	Sphingolipid metabolism	0.000711842	0.00635838	LOC132645665	2.88221	1.52718	1.54055e-07	6.03727e-07	up	yes
lbb00600	Metabolism	Lipid metabolism	Sphingolipid metabolism	0.000711842	0.00635838	LOC132627411	2.34661	1.23058	4.83068e-07	1.81327e-06	up	yes
lbb00600	Metabolism	Lipid metabolism	Sphingolipid metabolism	0.000711842	0.00635838	LOC132622878	0.0770776	-3.69754	5.91501e-06	1.99773e-05	down	yes
lbb00600	Metabolism	Lipid metabolism	Sphingolipid metabolism	0.000711842	0.00635838	LOC132628068	35.0421	5.13102	1.03176e-05	3.39747e-05	up	yes
lbb00600	Metabolism	Lipid metabolism	Sphingolipid metabolism	0.000711842	0.00635838	LOC132601722	2.15293	1.1063	2.22588e-05	7.06616e-05	up	yes
lbb00600	Metabolism	Lipid metabolism	Sphingolipid metabolism	0.000711842	0.00635838	LOC132602338	2.68356	1.42415	2.96259e-05	9.25124e-05	up	yes
lbb00600	Metabolism	Lipid metabolism	Sphingolipid metabolism	0.000711842	0.00635838	LOC132604239	0.344308	-1.53823	4.99014e-05	0.000151777	down	yes
lbb00600	Metabolism	Lipid metabolism	Sphingolipid metabolism	0.000711842	0.00635838	LOC132627992	2.03264	1.02335	0.000488108	0.00130075	up	yes
lbb00600	Metabolism	Lipid metabolism	Sphingolipid metabolism	0.000711842	0.00635838	LOC132644043	2.08424	1.05952	0.00103035	0.00262282	up	yes
lbb00600	Metabolism	Lipid metabolism	Sphingolipid metabolism	0.000711842	0.00635838	LOC132610474	0.458465	-1.12512	0.0166282	0.033867	down	yes
lbb00600	Metabolism	Lipid metabolism	Sphingolipid metabolism	0.000711842	0.00635838	LOC132606636	0.126483	-2.98299	0.0196288	0.0394183	down	yes
lbb00901	Metabolism	Biosynthesis of other secondary metabolites	Indole alkaloid biosynthesis	0.000759209	0.00635838	LOC132632533	3.88469	1.9578	1.97439e-208	3.04975e-206	up	yes
lbb00901	Metabolism	Biosynthesis of other secondary metabolites	Indole alkaloid biosynthesis	0.000759209	0.00635838	LOC132616622	3.05792	1.61255	1.3185e-44	2.4214e-43	up	yes
lbb00901	Metabolism	Biosynthesis of other secondary metabolites	Indole alkaloid biosynthesis	0.000759209	0.00635838	LOC132644694	4.76091	2.25124	4.31352e-31	5.53558e-30	up	yes
lbb00901	Metabolism	Biosynthesis of other secondary metabolites	Indole alkaloid biosynthesis	0.000759209	0.00635838	LOC132600628	8.51228	3.08954	3.29891e-24	3.3492e-23	up	yes
lbb00901	Metabolism	Biosynthesis of other secondary metabolites	Indole alkaloid biosynthesis	0.000759209	0.00635838	LOC132636247	2.3596	1.23854	1.87961e-23	1.85428e-22	up	yes
lbb00901	Metabolism	Biosynthesis of other secondary metabolites	Indole alkaloid biosynthesis	0.000759209	0.00635838	LOC132645902	7.05386	2.81841	1.3717e-22	1.30379e-21	up	yes
lbb00901	Metabolism	Biosynthesis of other secondary metabolites	Indole alkaloid biosynthesis	0.000759209	0.00635838	LOC132630896	18.9957	4.2476	7.39392e-19	5.97662e-18	up	yes
lbb00901	Metabolism	Biosynthesis of other secondary metabolites	Indole alkaloid biosynthesis	0.000759209	0.00635838	LOC132617851	0.466758	-1.09925	1.30646e-18	1.04381e-17	down	yes
lbb00901	Metabolism	Biosynthesis of other secondary metabolites	Indole alkaloid biosynthesis	0.000759209	0.00635838	LOC132618617	30762.3	14.9089	1.02263e-17	7.80714e-17	up	yes
lbb00901	Metabolism	Biosynthesis of other secondary metabolites	Indole alkaloid biosynthesis	0.000759209	0.00635838	LOC132618694	25833.9	14.657	1.32281e-16	9.57176e-16	up	yes
lbb00901	Metabolism	Biosynthesis of other secondary metabolites	Indole alkaloid biosynthesis	0.000759209	0.00635838	LOC132639305	2.74317	1.45585	7.89043e-16	5.46402e-15	up	yes
lbb00901	Metabolism	Biosynthesis of other secondary metabolites	Indole alkaloid biosynthesis	0.000759209	0.00635838	LOC132618806	14350.1	13.8088	2.84459e-14	1.80606e-13	up	yes
lbb00901	Metabolism	Biosynthesis of other secondary metabolites	Indole alkaloid biosynthesis	0.000759209	0.00635838	LOC132639311	13.7701	3.78347	3.61301e-13	2.14498e-12	up	yes
lbb00901	Metabolism	Biosynthesis of other secondary metabolites	Indole alkaloid biosynthesis	0.000759209	0.00635838	LOC132606641	2.05551	1.03949	8.28805e-11	4.21036e-10	up	yes
lbb00901	Metabolism	Biosynthesis of other secondary metabolites	Indole alkaloid biosynthesis	0.000759209	0.00635838	LOC132644521	4915.78	12.2632	6.99233e-09	3.06832e-08	up	yes
lbb00901	Metabolism	Biosynthesis of other secondary metabolites	Indole alkaloid biosynthesis	0.000759209	0.00635838	LOC132631245	0.390825	-1.3554	2.03405e-07	7.89713e-07	down	yes
lbb00901	Metabolism	Biosynthesis of other secondary metabolites	Indole alkaloid biosynthesis	0.000759209	0.00635838	LOC132615889	3.79825	1.92533	3.12304e-07	1.19361e-06	up	yes
lbb00901	Metabolism	Biosynthesis of other secondary metabolites	Indole alkaloid biosynthesis	0.000759209	0.00635838	LOC132614876	2065.09	11.012	1.92531e-06	6.81555e-06	up	yes
lbb00901	Metabolism	Biosynthesis of other secondary metabolites	Indole alkaloid biosynthesis	0.000759209	0.00635838	LOC132614377	127.882	6.99867	2.94713e-05	9.20806e-05	up	yes
lbb00901	Metabolism	Biosynthesis of other secondary metabolites	Indole alkaloid biosynthesis	0.000759209	0.00635838	LOC132618976	0.366482	-1.44819	3.73993e-05	0.000115433	down	yes
lbb00901	Metabolism	Biosynthesis of other secondary metabolites	Indole alkaloid biosynthesis	0.000759209	0.00635838	LOC132644247	0.347753	-1.52386	0.000158413	0.000452983	down	yes
lbb00901	Metabolism	Biosynthesis of other secondary metabolites	Indole alkaloid biosynthesis	0.000759209	0.00635838	LOC132630657	8.34215	3.06042	0.000362254	0.000984917	up	yes
lbb00901	Metabolism	Biosynthesis of other secondary metabolites	Indole alkaloid biosynthesis	0.000759209	0.00635838	LOC132618838	3.05288	1.61017	0.000387246	0.00104781	up	yes
lbb00901	Metabolism	Biosynthesis of other secondary metabolites	Indole alkaloid biosynthesis	0.000759209	0.00635838	LOC132616006	8.04237	3.00762	0.00121641	0.00306135	up	yes
lbb00901	Metabolism	Biosynthesis of other secondary metabolites	Indole alkaloid biosynthesis	0.000759209	0.00635838	LOC132633544	0.211209	-2.24325	0.00331142	0.00773826	down	yes
lbb00901	Metabolism	Biosynthesis of other secondary metabolites	Indole alkaloid biosynthesis	0.000759209	0.00635838	LOC132603763	2.51615	1.33122	0.00515214	0.0116036	up	yes
lbb00901	Metabolism	Biosynthesis of other secondary metabolites	Indole alkaloid biosynthesis	0.000759209	0.00635838	LOC132618567	2.79494	1.48282	0.0207133	0.0414169	up	yes
lbb00603	Metabolism	Glycan biosynthesis and metabolism	Glycosphingolipid biosynthesis - globo and isoglobo series	0.00101715	0.00801752	LOC132613873	47.2086	5.56098	5.8901e-140	4.47754e-138	up	yes
lbb00603	Metabolism	Glycan biosynthesis and metabolism	Glycosphingolipid biosynthesis - globo and isoglobo series	0.00101715	0.00801752	LOC132614071	7.30638	2.86916	1.77031e-63	4.70063e-62	up	yes
lbb00603	Metabolism	Glycan biosynthesis and metabolism	Glycosphingolipid biosynthesis - globo and isoglobo series	0.00101715	0.00801752	LOC132614072	0.00536131	-7.5432	1.36731e-21	1.24605e-20	down	yes
lbb00603	Metabolism	Glycan biosynthesis and metabolism	Glycosphingolipid biosynthesis - globo and isoglobo series	0.00101715	0.00801752	LOC132632456	4.09911	2.03531	2.55605e-14	1.62836e-13	up	yes
lbb00603	Metabolism	Glycan biosynthesis and metabolism	Glycosphingolipid biosynthesis - globo and isoglobo series	0.00101715	0.00801752	LOC132645086	2.06398	1.04543	7.10666e-11	3.62218e-10	up	yes
lbb00603	Metabolism	Glycan biosynthesis and metabolism	Glycosphingolipid biosynthesis - globo and isoglobo series	0.00101715	0.00801752	LOC132604247	2.08	1.05658	6.80231e-10	3.23659e-09	up	yes
lbb00603	Metabolism	Glycan biosynthesis and metabolism	Glycosphingolipid biosynthesis - globo and isoglobo series	0.00101715	0.00801752	LOC132623870	4.88478	2.28829	1.63588e-09	7.53416e-09	up	yes
lbb00603	Metabolism	Glycan biosynthesis and metabolism	Glycosphingolipid biosynthesis - globo and isoglobo series	0.00101715	0.00801752	LOC132598898	8.20091	3.03578	1.67672e-08	7.14899e-08	up	yes
lbb00603	Metabolism	Glycan biosynthesis and metabolism	Glycosphingolipid biosynthesis - globo and isoglobo series	0.00101715	0.00801752	LOC132606804	0.109799	-3.18706	0.00274411	0.00650054	down	yes
lbb00603	Metabolism	Glycan biosynthesis and metabolism	Glycosphingolipid biosynthesis - globo and isoglobo series	0.00101715	0.00801752	LOC132633805	847.077	9.72635	0.00336197	0.00784769	up	yes
lbb00514	Metabolism	Glycan biosynthesis and metabolism	Other types of O-glycan biosynthesis	0.00167561	0.012474	LOC132641653	0.328601	-1.60559	8.6569e-102	4.24414e-100	down	yes
lbb00514	Metabolism	Glycan biosynthesis and metabolism	Other types of O-glycan biosynthesis	0.00167561	0.012474	LOC132603829	30.5269	4.93201	8.91212e-89	3.61098e-87	up	yes
lbb00514	Metabolism	Glycan biosynthesis and metabolism	Other types of O-glycan biosynthesis	0.00167561	0.012474	LOC132634866	2.37836	1.24997	3.81923e-38	5.92103e-37	up	yes
lbb00514	Metabolism	Glycan biosynthesis and metabolism	Other types of O-glycan biosynthesis	0.00167561	0.012474	LOC132636628	3.20515	1.68039	2.26899e-29	2.76198e-28	up	yes
lbb00514	Metabolism	Glycan biosynthesis and metabolism	Other types of O-glycan biosynthesis	0.00167561	0.012474	LOC132645189	6.2922	2.65356	4.06182e-28	4.76764e-27	up	yes
lbb00514	Metabolism	Glycan biosynthesis and metabolism	Other types of O-glycan biosynthesis	0.00167561	0.012474	LOC132633564	2.20026	1.13768	4.89136e-26	5.34966e-25	up	yes
lbb00514	Metabolism	Glycan biosynthesis and metabolism	Other types of O-glycan biosynthesis	0.00167561	0.012474	LOC132645597	5.83854	2.54561	2.58527e-22	2.42794e-21	up	yes
lbb00514	Metabolism	Glycan biosynthesis and metabolism	Other types of O-glycan biosynthesis	0.00167561	0.012474	LOC132607411	0.441622	-1.17912	1.22695e-20	1.07582e-19	down	yes
lbb00514	Metabolism	Glycan biosynthesis and metabolism	Other types of O-glycan biosynthesis	0.00167561	0.012474	LOC132629244	35708	15.124	6.43249e-19	5.21569e-18	up	yes
lbb00514	Metabolism	Glycan biosynthesis and metabolism	Other types of O-glycan biosynthesis	0.00167561	0.012474	LOC132605845	22382.8	14.4501	7.97291e-18	6.12276e-17	up	yes
lbb00514	Metabolism	Glycan biosynthesis and metabolism	Other types of O-glycan biosynthesis	0.00167561	0.012474	LOC132629242	12821.4	13.6463	1.59219e-13	9.65935e-13	up	yes
lbb00514	Metabolism	Glycan biosynthesis and metabolism	Other types of O-glycan biosynthesis	0.00167561	0.012474	LOC132603440	0.499034	-1.00279	3.07038e-10	1.49899e-09	down	yes
lbb00514	Metabolism	Glycan biosynthesis and metabolism	Other types of O-glycan biosynthesis	0.00167561	0.012474	LOC132618474	3241.63	11.6625	2.31402e-07	8.94101e-07	up	yes
lbb00514	Metabolism	Glycan biosynthesis and metabolism	Other types of O-glycan biosynthesis	0.00167561	0.012474	LOC132634338	4.04854	2.0174	9.76858e-06	3.22266e-05	up	yes
lbb00514	Metabolism	Glycan biosynthesis and metabolism	Other types of O-glycan biosynthesis	0.00167561	0.012474	LOC132642002	0.243086	-2.04046	2.27778e-05	7.22077e-05	down	yes
lbb00514	Metabolism	Glycan biosynthesis and metabolism	Other types of O-glycan biosynthesis	0.00167561	0.012474	LOC132634330	35.5428	5.15149	5.48639e-05	0.00016596	up	yes
lbb00514	Metabolism	Glycan biosynthesis and metabolism	Other types of O-glycan biosynthesis	0.00167561	0.012474	LOC132617641	0.13523	-2.88651	0.000427196	0.00114838	down	yes
lbb00514	Metabolism	Glycan biosynthesis and metabolism	Other types of O-glycan biosynthesis	0.00167561	0.012474	LOC132630451	0.264981	-1.91604	0.00228745	0.00549865	down	yes
lbb00514	Metabolism	Glycan biosynthesis and metabolism	Other types of O-glycan biosynthesis	0.00167561	0.012474	LOC132599995	6.91528	2.78979	0.00300556	0.00707482	up	yes
lbb00062	Metabolism	Lipid metabolism	Fatty acid elongation	0.00217244	0.0153214	LOC132603903	0.0454171	-4.46062	0	0	down	yes
lbb00062	Metabolism	Lipid metabolism	Fatty acid elongation	0.00217244	0.0153214	LOC132600823	96.7067	6.59554	4.07501e-163	3.96119e-161	up	yes
lbb00062	Metabolism	Lipid metabolism	Fatty acid elongation	0.00217244	0.0153214	LOC132621776	10.8183	3.43541	3.60644e-156	3.2533e-154	up	yes
lbb00062	Metabolism	Lipid metabolism	Fatty acid elongation	0.00217244	0.0153214	LOC132643891	0.158966	-2.65321	5.60812e-150	4.66121e-148	down	yes
lbb00062	Metabolism	Lipid metabolism	Fatty acid elongation	0.00217244	0.0153214	LOC132609554	0.364281	-1.45688	3.59467e-86	1.39771e-84	down	yes
lbb00062	Metabolism	Lipid metabolism	Fatty acid elongation	0.00217244	0.0153214	LOC132635753	3.20172	1.67885	1.13395e-73	3.6498e-72	up	yes
lbb00062	Metabolism	Lipid metabolism	Fatty acid elongation	0.00217244	0.0153214	LOC132602463	0.0531054	-4.235	3.39874e-60	8.5165e-59	down	yes
lbb00062	Metabolism	Lipid metabolism	Fatty acid elongation	0.00217244	0.0153214	LOC132600857	4.74085	2.24514	1.76051e-45	3.29394e-44	up	yes
lbb00062	Metabolism	Lipid metabolism	Fatty acid elongation	0.00217244	0.0153214	LOC132643508	0.305001	-1.71311	2.09974e-33	2.89564e-32	down	yes
lbb00062	Metabolism	Lipid metabolism	Fatty acid elongation	0.00217244	0.0153214	LOC132605913	5.94432	2.57151	8.23844e-18	6.32236e-17	up	yes
lbb00062	Metabolism	Lipid metabolism	Fatty acid elongation	0.00217244	0.0153214	LOC132617546	2.1645	1.11403	4.2208e-12	2.33532e-11	up	yes
lbb00062	Metabolism	Lipid metabolism	Fatty acid elongation	0.00217244	0.0153214	LOC132623599	2.38562	1.25436	2.56666e-10	1.26016e-09	up	yes
lbb00062	Metabolism	Lipid metabolism	Fatty acid elongation	0.00217244	0.0153214	LOC132614094	0.404228	-1.30676	2.79418e-08	1.17025e-07	down	yes
lbb00062	Metabolism	Lipid metabolism	Fatty acid elongation	0.00217244	0.0153214	LOC132645783	2.06982	1.04951	3.39097e-08	1.40869e-07	up	yes
lbb00062	Metabolism	Lipid metabolism	Fatty acid elongation	0.00217244	0.0153214	LOC132599529	3659.41	11.8374	8.97259e-07	3.27957e-06	up	yes
lbb00062	Metabolism	Lipid metabolism	Fatty acid elongation	0.00217244	0.0153214	LOC132600146	6.80224	2.76601	0.000805609	0.00208231	up	yes
lbb00062	Metabolism	Lipid metabolism	Fatty acid elongation	0.00217244	0.0153214	LOC132637501	1089.98	10.0901	0.00101132	0.00257756	up	yes
lbb00062	Metabolism	Lipid metabolism	Fatty acid elongation	0.00217244	0.0153214	LOC132615850	0.438345	-1.18986	0.00216186	0.00521622	down	yes
lbb00062	Metabolism	Lipid metabolism	Fatty acid elongation	0.00217244	0.0153214	LOC132633723	0.379805	-1.39667	0.00271142	0.0064267	down	yes
lbb00062	Metabolism	Lipid metabolism	Fatty acid elongation	0.00217244	0.0153214	LOC132641782	18.1095	4.17868	0.0056464	0.0126244	up	yes
lbb00062	Metabolism	Lipid metabolism	Fatty acid elongation	0.00217244	0.0153214	LOC132598717	3.63431	1.86168	0.00773395	0.0168779	up	yes
lbb00062	Metabolism	Lipid metabolism	Fatty acid elongation	0.00217244	0.0153214	LOC132641784	942.697	9.88065	0.018209	0.0368207	up	yes
lbb00500	Metabolism	Carbohydrate metabolism	Starch and sucrose metabolism	0.00328679	0.0220215	LOC132607192	0.0103723	-6.59112	0	0	down	yes
lbb00500	Metabolism	Carbohydrate metabolism	Starch and sucrose metabolism	0.00328679	0.0220215	LOC132608913	0.0938995	-3.41274	3.33593e-260	7.94703e-258	down	yes
lbb00500	Metabolism	Carbohydrate metabolism	Starch and sucrose metabolism	0.00328679	0.0220215	LOC132628106	7.04268	2.81612	3.36257e-228	6.57509e-226	up	yes
lbb00500	Metabolism	Carbohydrate metabolism	Starch and sucrose metabolism	0.00328679	0.0220215	LOC132613871	16.566	4.05015	1.75996e-194	2.3532e-192	up	yes
lbb00500	Metabolism	Carbohydrate metabolism	Starch and sucrose metabolism	0.00328679	0.0220215	LOC132599186	12.9473	3.69458	1.1337e-185	1.431e-183	up	yes
lbb00500	Metabolism	Carbohydrate metabolism	Starch and sucrose metabolism	0.00328679	0.0220215	LOC132636329	13.9788	3.80517	3.36297e-183	4.16713e-181	up	yes
lbb00500	Metabolism	Carbohydrate metabolism	Starch and sucrose metabolism	0.00328679	0.0220215	LOC132617817	47.2186	5.56128	3.2342e-174	3.5989e-172	up	yes
lbb00500	Metabolism	Carbohydrate metabolism	Starch and sucrose metabolism	0.00328679	0.0220215	LOC132621737	37.4766	5.22792	1.84374e-172	2.00546e-170	up	yes
lbb00500	Metabolism	Carbohydrate metabolism	Starch and sucrose metabolism	0.00328679	0.0220215	LOC132617332	4.45987	2.157	2.19512e-164	2.16491e-162	up	yes
lbb00500	Metabolism	Carbohydrate metabolism	Starch and sucrose metabolism	0.00328679	0.0220215	LOC132640901	7.17478	2.84293	5.99336e-155	5.27978e-153	up	yes
lbb00500	Metabolism	Carbohydrate metabolism	Starch and sucrose metabolism	0.00328679	0.0220215	LOC132626890	661.565	9.36974	1.7781e-148	1.4454e-146	up	yes
lbb00500	Metabolism	Carbohydrate metabolism	Starch and sucrose metabolism	0.00328679	0.0220215	LOC132621179	3.643	1.86513	1.16327e-134	8.39046e-133	up	yes
lbb00500	Metabolism	Carbohydrate metabolism	Starch and sucrose metabolism	0.00328679	0.0220215	LOC132608915	0.308245	-1.69785	2.06319e-131	1.448e-129	down	yes
lbb00500	Metabolism	Carbohydrate metabolism	Starch and sucrose metabolism	0.00328679	0.0220215	LOC132606202	34.483	5.10781	1.51413e-126	1.00039e-124	up	yes
lbb00500	Metabolism	Carbohydrate metabolism	Starch and sucrose metabolism	0.00328679	0.0220215	LOC132606957	568.178	9.1502	5.72964e-126	3.74174e-124	up	yes
lbb00500	Metabolism	Carbohydrate metabolism	Starch and sucrose metabolism	0.00328679	0.0220215	LOC132602991	0.296099	-1.75585	3.76095e-122	2.3604e-120	down	yes
lbb00500	Metabolism	Carbohydrate metabolism	Starch and sucrose metabolism	0.00328679	0.0220215	LOC132636890	0.188228	-2.40945	7.29358e-115	4.22478e-113	down	yes
lbb00500	Metabolism	Carbohydrate metabolism	Starch and sucrose metabolism	0.00328679	0.0220215	LOC132632093	4.21893	2.07688	1.09872e-109	5.99477e-108	up	yes
lbb00500	Metabolism	Carbohydrate metabolism	Starch and sucrose metabolism	0.00328679	0.0220215	LOC132634796	0.27956	-1.83877	5.81843e-109	3.15426e-107	down	yes
lbb00500	Metabolism	Carbohydrate metabolism	Starch and sucrose metabolism	0.00328679	0.0220215	LOC132636943	38.2925	5.25899	1.19888e-92	5.21283e-91	up	yes
lbb00500	Metabolism	Carbohydrate metabolism	Starch and sucrose metabolism	0.00328679	0.0220215	LOC132644470	34.1696	5.09464	1.30633e-89	5.37596e-88	up	yes
lbb00500	Metabolism	Carbohydrate metabolism	Starch and sucrose metabolism	0.00328679	0.0220215	LOC132621598	4.01497	2.00539	1.69496e-75	5.59933e-74	up	yes
lbb00500	Metabolism	Carbohydrate metabolism	Starch and sucrose metabolism	0.00328679	0.0220215	LOC132616784	3.07995	1.62291	2.44011e-74	7.9217e-73	up	yes
lbb00500	Metabolism	Carbohydrate metabolism	Starch and sucrose metabolism	0.00328679	0.0220215	LOC132635796	102.806	6.68378	5.09787e-71	1.55782e-69	up	yes
lbb00500	Metabolism	Carbohydrate metabolism	Starch and sucrose metabolism	0.00328679	0.0220215	LOC132608916	0.423683	-1.23894	1.74356e-70	5.25678e-69	down	yes
lbb00500	Metabolism	Carbohydrate metabolism	Starch and sucrose metabolism	0.00328679	0.0220215	LOC132603083	2.33196	1.22154	2.33113e-66	6.47965e-65	up	yes
lbb00500	Metabolism	Carbohydrate metabolism	Starch and sucrose metabolism	0.00328679	0.0220215	LOC132636841	4.51282	2.17403	5.79539e-66	1.60038e-64	up	yes
lbb00500	Metabolism	Carbohydrate metabolism	Starch and sucrose metabolism	0.00328679	0.0220215	LOC132621215	4.70278	2.23351	1.73429e-59	4.29169e-58	up	yes
lbb00500	Metabolism	Carbohydrate metabolism	Starch and sucrose metabolism	0.00328679	0.0220215	LOC132618706	0.46969	-1.09022	4.98121e-58	1.19422e-56	down	yes
lbb00500	Metabolism	Carbohydrate metabolism	Starch and sucrose metabolism	0.00328679	0.0220215	LOC132631726	0.324266	-1.62475	9.57547e-55	2.16234e-53	down	yes
lbb00500	Metabolism	Carbohydrate metabolism	Starch and sucrose metabolism	0.00328679	0.0220215	LOC132628400	0.0438674	-4.51071	2.18034e-54	4.88131e-53	down	yes
lbb00500	Metabolism	Carbohydrate metabolism	Starch and sucrose metabolism	0.00328679	0.0220215	LOC132617183	3.33444e+06	21.669	8.14138e-53	1.77339e-51	up	yes
lbb00500	Metabolism	Carbohydrate metabolism	Starch and sucrose metabolism	0.00328679	0.0220215	LOC132618792	0.132432	-2.91667	1.3908e-48	2.80381e-47	down	yes
lbb00500	Metabolism	Carbohydrate metabolism	Starch and sucrose metabolism	0.00328679	0.0220215	LOC132641542	0.440643	-1.18232	5.36054e-48	1.06606e-46	down	yes
lbb00500	Metabolism	Carbohydrate metabolism	Starch and sucrose metabolism	0.00328679	0.0220215	LOC132599164	2.78725	1.47884	1.22063e-46	2.3528e-45	up	yes
lbb00500	Metabolism	Carbohydrate metabolism	Starch and sucrose metabolism	0.00328679	0.0220215	LOC132618890	0.06861	-3.86544	4.69012e-44	8.49343e-43	down	yes
lbb00500	Metabolism	Carbohydrate metabolism	Starch and sucrose metabolism	0.00328679	0.0220215	LOC132618616	9.22792	3.20601	3.90963e-43	6.94616e-42	up	yes
lbb00500	Metabolism	Carbohydrate metabolism	Starch and sucrose metabolism	0.00328679	0.0220215	LOC132641314	4.34803	2.12036	9.41776e-43	1.65756e-41	up	yes
lbb00500	Metabolism	Carbohydrate metabolism	Starch and sucrose metabolism	0.00328679	0.0220215	LOC132621596	0.454962	-1.13618	1.92043e-42	3.3556e-41	down	yes
lbb00500	Metabolism	Carbohydrate metabolism	Starch and sucrose metabolism	0.00328679	0.0220215	LOC132632868	8.61084	3.10615	2.23991e-41	3.80379e-40	up	yes
lbb00500	Metabolism	Carbohydrate metabolism	Starch and sucrose metabolism	0.00328679	0.0220215	LOC132609588	35.9059	5.16615	3.59391e-39	5.75638e-38	up	yes
lbb00500	Metabolism	Carbohydrate metabolism	Starch and sucrose metabolism	0.00328679	0.0220215	LOC132635210	2.87131	1.52171	6.58467e-39	1.04625e-37	up	yes
lbb00500	Metabolism	Carbohydrate metabolism	Starch and sucrose metabolism	0.00328679	0.0220215	LOC132608516	0.341331	-1.55076	1.76391e-38	2.76248e-37	down	yes
lbb00500	Metabolism	Carbohydrate metabolism	Starch and sucrose metabolism	0.00328679	0.0220215	LOC132631554	32.2024	5.0091	4.07218e-38	6.30164e-37	up	yes
lbb00500	Metabolism	Carbohydrate metabolism	Starch and sucrose metabolism	0.00328679	0.0220215	LOC132623550	8.50014	3.08749	4.95828e-38	7.65535e-37	up	yes
lbb00500	Metabolism	Carbohydrate metabolism	Starch and sucrose metabolism	0.00328679	0.0220215	LOC132641182	2.67008	1.41688	3.32073e-37	5.03062e-36	up	yes
lbb00500	Metabolism	Carbohydrate metabolism	Starch and sucrose metabolism	0.00328679	0.0220215	LOC132635213	0.395254	-1.33915	2.89281e-34	4.07742e-33	down	yes
lbb00500	Metabolism	Carbohydrate metabolism	Starch and sucrose metabolism	0.00328679	0.0220215	LOC132599642	531239	19.019	3.40197e-33	4.65542e-32	up	yes
lbb00500	Metabolism	Carbohydrate metabolism	Starch and sucrose metabolism	0.00328679	0.0220215	LOC132634696	3.43931	1.78212	2.21806e-32	2.96688e-31	up	yes
lbb00500	Metabolism	Carbohydrate metabolism	Starch and sucrose metabolism	0.00328679	0.0220215	LOC132603639	2.0925	1.06522	5.74944e-32	7.60031e-31	up	yes
lbb00500	Metabolism	Carbohydrate metabolism	Starch and sucrose metabolism	0.00328679	0.0220215	LOC132635444	2.37399	1.24731	6.32233e-32	8.34134e-31	up	yes
lbb00500	Metabolism	Carbohydrate metabolism	Starch and sucrose metabolism	0.00328679	0.0220215	LOC132626133	7.02585	2.81267	7.00492e-32	9.23471e-31	up	yes
lbb00500	Metabolism	Carbohydrate metabolism	Starch and sucrose metabolism	0.00328679	0.0220215	LOC132640243	3.041	1.60455	5.81289e-31	7.43434e-30	up	yes
lbb00500	Metabolism	Carbohydrate metabolism	Starch and sucrose metabolism	0.00328679	0.0220215	LOC132634694	2.02951	1.02113	2.43459e-30	3.05707e-29	up	yes
lbb00500	Metabolism	Carbohydrate metabolism	Starch and sucrose metabolism	0.00328679	0.0220215	LOC132610467	3.57188	1.83668	6.6196e-27	7.44688e-26	up	yes
lbb00500	Metabolism	Carbohydrate metabolism	Starch and sucrose metabolism	0.00328679	0.0220215	LOC132622285	113319	16.79	2.02395e-26	2.23892e-25	up	yes
lbb00500	Metabolism	Carbohydrate metabolism	Starch and sucrose metabolism	0.00328679	0.0220215	LOC132608914	2.07773	1.05501	8.58477e-26	9.29298e-25	up	yes
lbb00500	Metabolism	Carbohydrate metabolism	Starch and sucrose metabolism	0.00328679	0.0220215	LOC132621394	3.29076	1.71842	1.732e-25	1.85002e-24	up	yes
lbb00500	Metabolism	Carbohydrate metabolism	Starch and sucrose metabolism	0.00328679	0.0220215	LOC132626100	5.30728	2.40797	2.10786e-25	2.24229e-24	up	yes
lbb00500	Metabolism	Carbohydrate metabolism	Starch and sucrose metabolism	0.00328679	0.0220215	LOC132627486	0.324983	-1.62156	1.28718e-24	1.32915e-23	down	yes
lbb00500	Metabolism	Carbohydrate metabolism	Starch and sucrose metabolism	0.00328679	0.0220215	LOC132645067	2.20534	1.141	3.26682e-23	3.18932e-22	up	yes
lbb00500	Metabolism	Carbohydrate metabolism	Starch and sucrose metabolism	0.00328679	0.0220215	LOC132635111	4.55604	2.18778	6.99642e-23	6.74287e-22	up	yes
lbb00500	Metabolism	Carbohydrate metabolism	Starch and sucrose metabolism	0.00328679	0.0220215	LOC132627863	2.38439	1.25362	3.3185e-22	3.1062e-21	up	yes
lbb00500	Metabolism	Carbohydrate metabolism	Starch and sucrose metabolism	0.00328679	0.0220215	LOC132615258	5.14985	2.36453	1.38045e-21	1.25769e-20	up	yes
lbb00500	Metabolism	Carbohydrate metabolism	Starch and sucrose metabolism	0.00328679	0.0220215	LOC132638158	135538	17.0483	2.11504e-21	1.90997e-20	up	yes
lbb00500	Metabolism	Carbohydrate metabolism	Starch and sucrose metabolism	0.00328679	0.0220215	LOC132607193	0.373042	-1.42259	2.21666e-21	2.0012e-20	down	yes
lbb00500	Metabolism	Carbohydrate metabolism	Starch and sucrose metabolism	0.00328679	0.0220215	LOC132635080	6.69352	2.74277	2.65667e-21	2.39398e-20	up	yes
lbb00500	Metabolism	Carbohydrate metabolism	Starch and sucrose metabolism	0.00328679	0.0220215	LOC132619021	0.130064	-2.94271	5.24011e-21	4.66972e-20	down	yes
lbb00500	Metabolism	Carbohydrate metabolism	Starch and sucrose metabolism	0.00328679	0.0220215	LOC132613538	0.275392	-1.86044	6.46185e-21	5.72979e-20	down	yes
lbb00500	Metabolism	Carbohydrate metabolism	Starch and sucrose metabolism	0.00328679	0.0220215	LOC132635570	2.65798	1.41033	1.21981e-20	1.07011e-19	up	yes
lbb00500	Metabolism	Carbohydrate metabolism	Starch and sucrose metabolism	0.00328679	0.0220215	LOC132632379	9.97205	3.31789	1.45371e-20	1.26939e-19	up	yes
lbb00500	Metabolism	Carbohydrate metabolism	Starch and sucrose metabolism	0.00328679	0.0220215	LOC132608721	33082.1	15.0138	6.91391e-20	5.86028e-19	up	yes
lbb00500	Metabolism	Carbohydrate metabolism	Starch and sucrose metabolism	0.00328679	0.0220215	LOC132645320	2.18617	1.1284	1.56368e-19	1.3019e-18	up	yes
lbb00500	Metabolism	Carbohydrate metabolism	Starch and sucrose metabolism	0.00328679	0.0220215	LOC132635140	2.25033	1.17014	1.25127e-18	1.00114e-17	up	yes
lbb00500	Metabolism	Carbohydrate metabolism	Starch and sucrose metabolism	0.00328679	0.0220215	LOC132614113	25.9754	4.69907	1.35756e-17	1.02945e-16	up	yes
lbb00500	Metabolism	Carbohydrate metabolism	Starch and sucrose metabolism	0.00328679	0.0220215	LOC132607418	0.306408	-1.70647	3.55139e-17	2.6421e-16	down	yes
lbb00500	Metabolism	Carbohydrate metabolism	Starch and sucrose metabolism	0.00328679	0.0220215	LOC132626138	3.08618	1.62582	2.94853e-16	2.09061e-15	up	yes
lbb00500	Metabolism	Carbohydrate metabolism	Starch and sucrose metabolism	0.00328679	0.0220215	LOC132638063	34.1358	5.09321	7.39826e-16	5.13055e-15	up	yes
lbb00500	Metabolism	Carbohydrate metabolism	Starch and sucrose metabolism	0.00328679	0.0220215	LOC132626706	0.204588	-2.2892	7.7765e-16	5.38623e-15	down	yes
lbb00500	Metabolism	Carbohydrate metabolism	Starch and sucrose metabolism	0.00328679	0.0220215	LOC132610916	14397.7	13.8135	1.10671e-15	7.59694e-15	up	yes
lbb00500	Metabolism	Carbohydrate metabolism	Starch and sucrose metabolism	0.00328679	0.0220215	LOC132640409	0.396802	-1.33351	3.68515e-13	2.18512e-12	down	yes
lbb00500	Metabolism	Carbohydrate metabolism	Starch and sucrose metabolism	0.00328679	0.0220215	LOC132622658	2.00877	1.00632	3.61892e-12	2.01417e-11	up	yes
lbb00500	Metabolism	Carbohydrate metabolism	Starch and sucrose metabolism	0.00328679	0.0220215	LOC132605825	0.321062	-1.63908	3.67488e-12	2.04396e-11	down	yes
lbb00500	Metabolism	Carbohydrate metabolism	Starch and sucrose metabolism	0.00328679	0.0220215	LOC132606084	0.399654	-1.32317	6.57075e-12	3.59494e-11	down	yes
lbb00500	Metabolism	Carbohydrate metabolism	Starch and sucrose metabolism	0.00328679	0.0220215	LOC132603785	2.12743	1.08911	9.73669e-12	5.26323e-11	up	yes
lbb00500	Metabolism	Carbohydrate metabolism	Starch and sucrose metabolism	0.00328679	0.0220215	LOC132626366	0.104728	-3.25528	1.48897e-11	7.95719e-11	down	yes
lbb00500	Metabolism	Carbohydrate metabolism	Starch and sucrose metabolism	0.00328679	0.0220215	LOC132603359	27.5028	4.78151	2.49624e-11	1.31163e-10	up	yes
lbb00500	Metabolism	Carbohydrate metabolism	Starch and sucrose metabolism	0.00328679	0.0220215	LOC132644563	0.37256	-1.42445	4.05798e-11	2.09994e-10	down	yes
lbb00500	Metabolism	Carbohydrate metabolism	Starch and sucrose metabolism	0.00328679	0.0220215	LOC132632039	7.46602	2.90034	9.47202e-11	4.79526e-10	up	yes
lbb00500	Metabolism	Carbohydrate metabolism	Starch and sucrose metabolism	0.00328679	0.0220215	LOC132635731	2.28982	1.19524	1.15087e-10	5.7891e-10	up	yes
lbb00500	Metabolism	Carbohydrate metabolism	Starch and sucrose metabolism	0.00328679	0.0220215	LOC132614704	12.1471	3.60254	1.35304e-10	6.77183e-10	up	yes
lbb00500	Metabolism	Carbohydrate metabolism	Starch and sucrose metabolism	0.00328679	0.0220215	LOC132614422	6077.32	12.5692	4.12072e-10	1.99137e-09	up	yes
lbb00500	Metabolism	Carbohydrate metabolism	Starch and sucrose metabolism	0.00328679	0.0220215	LOC132642491	17.7297	4.14809	7.17372e-10	3.40641e-09	up	yes
lbb00500	Metabolism	Carbohydrate metabolism	Starch and sucrose metabolism	0.00328679	0.0220215	LOC132633740	0.269422	-1.89206	9.41066e-10	4.42387e-09	down	yes
lbb00500	Metabolism	Carbohydrate metabolism	Starch and sucrose metabolism	0.00328679	0.0220215	LOC132599229	4568.47	12.1575	1.212e-09	5.64343e-09	up	yes
lbb00500	Metabolism	Carbohydrate metabolism	Starch and sucrose metabolism	0.00328679	0.0220215	LOC132629809	5.60063	2.48559	1.28486e-09	5.96299e-09	up	yes
lbb00500	Metabolism	Carbohydrate metabolism	Starch and sucrose metabolism	0.00328679	0.0220215	LOC132606959	53.2994	5.73605	5.82262e-09	2.57171e-08	up	yes
lbb00500	Metabolism	Carbohydrate metabolism	Starch and sucrose metabolism	0.00328679	0.0220215	LOC132609762	2.69505	1.43031	9.61749e-09	4.178e-08	up	yes
lbb00500	Metabolism	Carbohydrate metabolism	Starch and sucrose metabolism	0.00328679	0.0220215	LOC132634738	26.5987	4.73328	1.12778e-08	4.87736e-08	up	yes
lbb00500	Metabolism	Carbohydrate metabolism	Starch and sucrose metabolism	0.00328679	0.0220215	LOC132634032	6021.29	12.5559	1.3734e-08	5.90111e-08	up	yes
lbb00500	Metabolism	Carbohydrate metabolism	Starch and sucrose metabolism	0.00328679	0.0220215	LOC132635214	0.340364	-1.55485	1.47572e-08	6.32228e-08	down	yes
lbb00500	Metabolism	Carbohydrate metabolism	Starch and sucrose metabolism	0.00328679	0.0220215	LOC132629787	0.385567	-1.37495	2.2187e-08	9.36186e-08	down	yes
lbb00500	Metabolism	Carbohydrate metabolism	Starch and sucrose metabolism	0.00328679	0.0220215	LOC132620128	2.35094	1.23324	2.22446e-08	9.385e-08	up	yes
lbb00500	Metabolism	Carbohydrate metabolism	Starch and sucrose metabolism	0.00328679	0.0220215	LOC132610615	3859.61	11.9142	2.72058e-08	1.14028e-07	up	yes
lbb00500	Metabolism	Carbohydrate metabolism	Starch and sucrose metabolism	0.00328679	0.0220215	LOC132605670	4.13158	2.04669	5.15808e-08	2.11218e-07	up	yes
lbb00500	Metabolism	Carbohydrate metabolism	Starch and sucrose metabolism	0.00328679	0.0220215	LOC132635078	0.242494	-2.04398	6.08094e-08	2.476e-07	down	yes
lbb00500	Metabolism	Carbohydrate metabolism	Starch and sucrose metabolism	0.00328679	0.0220215	LOC132630373	0.266972	-1.90524	8.60285e-08	3.45298e-07	down	yes
lbb00500	Metabolism	Carbohydrate metabolism	Starch and sucrose metabolism	0.00328679	0.0220215	LOC132618172	49.1947	5.62043	3.05259e-07	1.1676e-06	up	yes
lbb00500	Metabolism	Carbohydrate metabolism	Starch and sucrose metabolism	0.00328679	0.0220215	LOC132617841	54.8896	5.77846	3.44743e-07	1.3116e-06	up	yes
lbb00500	Metabolism	Carbohydrate metabolism	Starch and sucrose metabolism	0.00328679	0.0220215	LOC132616762	51.4964	5.6864	3.71515e-07	1.40956e-06	up	yes
lbb00500	Metabolism	Carbohydrate metabolism	Starch and sucrose metabolism	0.00328679	0.0220215	LOC132609262	3015.55	11.5582	3.99671e-07	1.51248e-06	up	yes
lbb00500	Metabolism	Carbohydrate metabolism	Starch and sucrose metabolism	0.00328679	0.0220215	LOC132638532	3115.67	11.6053	5.85696e-07	2.18324e-06	up	yes
lbb00500	Metabolism	Carbohydrate metabolism	Starch and sucrose metabolism	0.00328679	0.0220215	LOC132599532	15.9188	3.99266	6.83765e-07	2.53012e-06	up	yes
lbb00500	Metabolism	Carbohydrate metabolism	Starch and sucrose metabolism	0.00328679	0.0220215	LOC132600123	4.80659	2.26501	8.49132e-07	3.10803e-06	up	yes
lbb00500	Metabolism	Carbohydrate metabolism	Starch and sucrose metabolism	0.00328679	0.0220215	LOC132634383	0.000449623	-11.119	1.28417e-06	4.61993e-06	down	yes
lbb00500	Metabolism	Carbohydrate metabolism	Starch and sucrose metabolism	0.00328679	0.0220215	LOC132621549	16.0415	4.00374	1.85554e-06	6.58029e-06	up	yes
lbb00500	Metabolism	Carbohydrate metabolism	Starch and sucrose metabolism	0.00328679	0.0220215	LOC132645477	2.17318	1.11981	3.36827e-06	1.16576e-05	up	yes
lbb00500	Metabolism	Carbohydrate metabolism	Starch and sucrose metabolism	0.00328679	0.0220215	LOC132611276	4347.48	12.086	4.16545e-06	1.42837e-05	up	yes
lbb00500	Metabolism	Carbohydrate metabolism	Starch and sucrose metabolism	0.00328679	0.0220215	LOC132615819	3.01382	1.5916	4.70612e-06	1.60531e-05	up	yes
lbb00500	Metabolism	Carbohydrate metabolism	Starch and sucrose metabolism	0.00328679	0.0220215	LOC132626203	2.43263	1.28252	7.75571e-06	2.5833e-05	up	yes
lbb00500	Metabolism	Carbohydrate metabolism	Starch and sucrose metabolism	0.00328679	0.0220215	LOC132622175	2788.91	11.4455	1.61224e-05	5.20062e-05	up	yes
lbb00500	Metabolism	Carbohydrate metabolism	Starch and sucrose metabolism	0.00328679	0.0220215	LOC132600714	12.3926	3.63141	1.62446e-05	5.23805e-05	up	yes
lbb00500	Metabolism	Carbohydrate metabolism	Starch and sucrose metabolism	0.00328679	0.0220215	LOC132600686	24.6622	4.62423	2.53429e-05	7.98975e-05	up	yes
lbb00500	Metabolism	Carbohydrate metabolism	Starch and sucrose metabolism	0.00328679	0.0220215	LOC132634846	81.1573	6.34265	3.59582e-05	0.000111167	up	yes
lbb00500	Metabolism	Carbohydrate metabolism	Starch and sucrose metabolism	0.00328679	0.0220215	LOC132642514	5787.14	12.4986	7.54812e-05	0.000224571	up	yes
lbb00500	Metabolism	Carbohydrate metabolism	Starch and sucrose metabolism	0.00328679	0.0220215	LOC132623480	2.28986	1.19526	8.36837e-05	0.000247712	up	yes
lbb00500	Metabolism	Carbohydrate metabolism	Starch and sucrose metabolism	0.00328679	0.0220215	LOC132640721	0.458593	-1.12471	8.97012e-05	0.000264644	down	yes
lbb00500	Metabolism	Carbohydrate metabolism	Starch and sucrose metabolism	0.00328679	0.0220215	LOC132614298	19.3966	4.27773	9.35488e-05	0.000275539	up	yes
lbb00500	Metabolism	Carbohydrate metabolism	Starch and sucrose metabolism	0.00328679	0.0220215	LOC132641471	874.807	9.77282	0.000246729	0.000686772	up	yes
lbb00500	Metabolism	Carbohydrate metabolism	Starch and sucrose metabolism	0.00328679	0.0220215	LOC132641060	3.05362	1.61052	0.000262301	0.000727066	up	yes
lbb00500	Metabolism	Carbohydrate metabolism	Starch and sucrose metabolism	0.00328679	0.0220215	LOC132614836	2.26607	1.18019	0.000278014	0.00076735	up	yes
lbb00500	Metabolism	Carbohydrate metabolism	Starch and sucrose metabolism	0.00328679	0.0220215	LOC132644986	3.05752	1.61236	0.000910368	0.00233692	up	yes
lbb00500	Metabolism	Carbohydrate metabolism	Starch and sucrose metabolism	0.00328679	0.0220215	LOC132640511	1231.65	10.2664	0.00191116	0.00465582	up	yes
lbb00500	Metabolism	Carbohydrate metabolism	Starch and sucrose metabolism	0.00328679	0.0220215	LOC132625112	13.3226	3.7358	0.00193826	0.00471776	up	yes
lbb00500	Metabolism	Carbohydrate metabolism	Starch and sucrose metabolism	0.00328679	0.0220215	LOC132626320	12.6892	3.66552	0.00214611	0.0051819	up	yes
lbb00500	Metabolism	Carbohydrate metabolism	Starch and sucrose metabolism	0.00328679	0.0220215	LOC132635468	3.67499	1.87774	0.00246635	0.00589373	up	yes
lbb00500	Metabolism	Carbohydrate metabolism	Starch and sucrose metabolism	0.00328679	0.0220215	LOC132644990	2.90953	1.54079	0.00382609	0.00885649	up	yes
lbb00500	Metabolism	Carbohydrate metabolism	Starch and sucrose metabolism	0.00328679	0.0220215	LOC132644549	0.387321	-1.3684	0.0039158	0.0090456	down	yes
lbb00500	Metabolism	Carbohydrate metabolism	Starch and sucrose metabolism	0.00328679	0.0220215	LOC132643937	2245.65	11.1329	0.00395215	0.00912022	up	yes
lbb00500	Metabolism	Carbohydrate metabolism	Starch and sucrose metabolism	0.00328679	0.0220215	LOC132603804	4.7775	2.25626	0.00463065	0.0105329	up	yes
lbb00500	Metabolism	Carbohydrate metabolism	Starch and sucrose metabolism	0.00328679	0.0220215	LOC132629873	2.14661	1.10206	0.0054333	0.0121833	up	yes
lbb00500	Metabolism	Carbohydrate metabolism	Starch and sucrose metabolism	0.00328679	0.0220215	LOC132599719	0.25237	-1.98639	0.00596867	0.0132861	down	yes
lbb00500	Metabolism	Carbohydrate metabolism	Starch and sucrose metabolism	0.00328679	0.0220215	LOC132626118	7.14272	2.83647	0.0062874	0.0139469	up	yes
lbb00500	Metabolism	Carbohydrate metabolism	Starch and sucrose metabolism	0.00328679	0.0220215	LOC132638302	2.79698	1.48387	0.00666235	0.0147169	up	yes
lbb00500	Metabolism	Carbohydrate metabolism	Starch and sucrose metabolism	0.00328679	0.0220215	LOC132608441	0.309508	-1.69195	0.00738913	0.0161891	down	yes
lbb00500	Metabolism	Carbohydrate metabolism	Starch and sucrose metabolism	0.00328679	0.0220215	LOC132635359	0.432916	-1.20784	0.0121959	0.0255757	down	yes
lbb00500	Metabolism	Carbohydrate metabolism	Starch and sucrose metabolism	0.00328679	0.0220215	LOC132610277	0.447376	-1.16044	0.0205711	0.0411544	down	yes
lbb00500	Metabolism	Carbohydrate metabolism	Starch and sucrose metabolism	0.00328679	0.0220215	LOC132644989	2.31197	1.20913	0.0238869	0.0471521	up	yes
lbb00950	Metabolism	Biosynthesis of other secondary metabolites	Isoquinoline alkaloid biosynthesis	0.00413517	0.0263863	LOC132635530	128.466	7.00524	0	0	up	yes
lbb00950	Metabolism	Biosynthesis of other secondary metabolites	Isoquinoline alkaloid biosynthesis	0.00413517	0.0263863	LOC132603736	117.957	6.88212	0	0	up	yes
lbb00950	Metabolism	Biosynthesis of other secondary metabolites	Isoquinoline alkaloid biosynthesis	0.00413517	0.0263863	LOC132635546	22.0273	4.46122	1.22078e-216	2.04439e-214	up	yes
lbb00950	Metabolism	Biosynthesis of other secondary metabolites	Isoquinoline alkaloid biosynthesis	0.00413517	0.0263863	LOC132605802	27.6223	4.78776	1.37861e-216	2.28607e-214	up	yes
lbb00950	Metabolism	Biosynthesis of other secondary metabolites	Isoquinoline alkaloid biosynthesis	0.00413517	0.0263863	LOC132632605	0.179664	-2.47662	1.29255e-181	1.5785e-179	down	yes
lbb00950	Metabolism	Biosynthesis of other secondary metabolites	Isoquinoline alkaloid biosynthesis	0.00413517	0.0263863	LOC132628881	0.193054	-2.37292	1.71302e-173	1.88756e-171	down	yes
lbb00950	Metabolism	Biosynthesis of other secondary metabolites	Isoquinoline alkaloid biosynthesis	0.00413517	0.0263863	LOC132635540	7.32113	2.87207	1.76838e-124	1.14162e-122	up	yes
lbb00950	Metabolism	Biosynthesis of other secondary metabolites	Isoquinoline alkaloid biosynthesis	0.00413517	0.0263863	LOC132635548	584.492	9.19104	2.28471e-117	1.36309e-115	up	yes
lbb00950	Metabolism	Biosynthesis of other secondary metabolites	Isoquinoline alkaloid biosynthesis	0.00413517	0.0263863	LOC132635052	2.20446	1.14042	6.89699e-48	1.3684e-46	up	yes
lbb00950	Metabolism	Biosynthesis of other secondary metabolites	Isoquinoline alkaloid biosynthesis	0.00413517	0.0263863	LOC132614443	2.25953	1.17602	2.0331e-46	3.87906e-45	up	yes
lbb00950	Metabolism	Biosynthesis of other secondary metabolites	Isoquinoline alkaloid biosynthesis	0.00413517	0.0263863	LOC132635526	24.257	4.60033	1.434e-35	2.09002e-34	up	yes
lbb00950	Metabolism	Biosynthesis of other secondary metabolites	Isoquinoline alkaloid biosynthesis	0.00413517	0.0263863	LOC132621668	0.484853	-1.04438	1.87646e-27	2.15103e-26	down	yes
lbb00950	Metabolism	Biosynthesis of other secondary metabolites	Isoquinoline alkaloid biosynthesis	0.00413517	0.0263863	LOC132614388	26.1432	4.70836	2.49842e-26	2.75209e-25	up	yes
lbb00950	Metabolism	Biosynthesis of other secondary metabolites	Isoquinoline alkaloid biosynthesis	0.00413517	0.0263863	LOC132600628	8.51228	3.08954	3.29891e-24	3.3492e-23	up	yes
lbb00950	Metabolism	Biosynthesis of other secondary metabolites	Isoquinoline alkaloid biosynthesis	0.00413517	0.0263863	LOC132611042	37.4223	5.22583	1.35589e-16	9.80902e-16	up	yes
lbb00950	Metabolism	Biosynthesis of other secondary metabolites	Isoquinoline alkaloid biosynthesis	0.00413517	0.0263863	LOC132601647	7.26211	2.86039	1.72424e-15	1.17218e-14	up	yes
lbb00950	Metabolism	Biosynthesis of other secondary metabolites	Isoquinoline alkaloid biosynthesis	0.00413517	0.0263863	LOC132635552	56.837	5.82876	1.70326e-12	9.68369e-12	up	yes
lbb00950	Metabolism	Biosynthesis of other secondary metabolites	Isoquinoline alkaloid biosynthesis	0.00413517	0.0263863	LOC132641885	0.443712	-1.1723	2.56189e-10	1.258e-09	down	yes
lbb00950	Metabolism	Biosynthesis of other secondary metabolites	Isoquinoline alkaloid biosynthesis	0.00413517	0.0263863	LOC132601628	24.1658	4.59489	3.16238e-10	1.54212e-09	up	yes
lbb00950	Metabolism	Biosynthesis of other secondary metabolites	Isoquinoline alkaloid biosynthesis	0.00413517	0.0263863	LOC132635536	105.355	6.71911	3.17075e-08	1.32094e-07	up	yes
lbb00950	Metabolism	Biosynthesis of other secondary metabolites	Isoquinoline alkaloid biosynthesis	0.00413517	0.0263863	LOC132599301	15.2138	3.92731	9.30869e-05	0.00027425	up	yes
lbb00950	Metabolism	Biosynthesis of other secondary metabolites	Isoquinoline alkaloid biosynthesis	0.00413517	0.0263863	LOC132641883	2.41	1.26904	0.000188996	0.000534785	up	yes
lbb00950	Metabolism	Biosynthesis of other secondary metabolites	Isoquinoline alkaloid biosynthesis	0.00413517	0.0263863	LOC132630657	8.34215	3.06042	0.000362254	0.000984917	up	yes
lbb00950	Metabolism	Biosynthesis of other secondary metabolites	Isoquinoline alkaloid biosynthesis	0.00413517	0.0263863	LOC132618838	3.05288	1.61017	0.000387246	0.00104781	up	yes
lbb00950	Metabolism	Biosynthesis of other secondary metabolites	Isoquinoline alkaloid biosynthesis	0.00413517	0.0263863	LOC132619124	10.8345	3.43756	0.00147793	0.00366536	up	yes
lbb00909	Metabolism	Metabolism of terpenoids and polyketides	Sesquiterpenoid and triterpenoid biosynthesis	0.00657673	0.0393358	LOC132607502	47.7969	5.57884	0	0	up	yes
lbb00909	Metabolism	Metabolism of terpenoids and polyketides	Sesquiterpenoid and triterpenoid biosynthesis	0.00657673	0.0393358	LOC132624607	162.201	7.34164	4e-299	1e-296	up	yes
lbb00909	Metabolism	Metabolism of terpenoids and polyketides	Sesquiterpenoid and triterpenoid biosynthesis	0.00657673	0.0393358	LOC132636731	6.16239	2.62349	1.75497e-226	3.27995e-224	up	yes
lbb00909	Metabolism	Metabolism of terpenoids and polyketides	Sesquiterpenoid and triterpenoid biosynthesis	0.00657673	0.0393358	LOC132636736	20.2189	4.33763	8.48398e-173	9.25794e-171	up	yes
lbb00909	Metabolism	Metabolism of terpenoids and polyketides	Sesquiterpenoid and triterpenoid biosynthesis	0.00657673	0.0393358	LOC132614420	0.160102	-2.64293	6.73416e-124	4.29817e-122	down	yes
lbb00909	Metabolism	Metabolism of terpenoids and polyketides	Sesquiterpenoid and triterpenoid biosynthesis	0.00657673	0.0393358	LOC132625214	4.46002	2.15705	8.72162e-118	5.24041e-116	up	yes
lbb00909	Metabolism	Metabolism of terpenoids and polyketides	Sesquiterpenoid and triterpenoid biosynthesis	0.00657673	0.0393358	LOC132599223	0.393375	-1.34602	1.42458e-69	4.2088e-68	down	yes
lbb00909	Metabolism	Metabolism of terpenoids and polyketides	Sesquiterpenoid and triterpenoid biosynthesis	0.00657673	0.0393358	LOC132626314	0.209988	-2.25162	5.68845e-56	1.32072e-54	down	yes
lbb00909	Metabolism	Metabolism of terpenoids and polyketides	Sesquiterpenoid and triterpenoid biosynthesis	0.00657673	0.0393358	LOC132614445	0.117345	-3.09118	6.44787e-51	1.36069e-49	down	yes
lbb00909	Metabolism	Metabolism of terpenoids and polyketides	Sesquiterpenoid and triterpenoid biosynthesis	0.00657673	0.0393358	LOC132624614	20.6803	4.37018	2.12522e-37	3.23692e-36	up	yes
lbb00909	Metabolism	Metabolism of terpenoids and polyketides	Sesquiterpenoid and triterpenoid biosynthesis	0.00657673	0.0393358	LOC132636945	12.5375	3.64817	2.35334e-14	1.50205e-13	up	yes
lbb00909	Metabolism	Metabolism of terpenoids and polyketides	Sesquiterpenoid and triterpenoid biosynthesis	0.00657673	0.0393358	LOC132610946	3.68087	1.88005	1.31237e-13	7.99329e-13	up	yes
lbb00909	Metabolism	Metabolism of terpenoids and polyketides	Sesquiterpenoid and triterpenoid biosynthesis	0.00657673	0.0393358	LOC132615560	245.197	7.9378	8.86545e-12	4.81304e-11	up	yes
lbb00909	Metabolism	Metabolism of terpenoids and polyketides	Sesquiterpenoid and triterpenoid biosynthesis	0.00657673	0.0393358	LOC132644934	0.220531	-2.18095	1.31665e-10	6.59454e-10	down	yes
lbb00909	Metabolism	Metabolism of terpenoids and polyketides	Sesquiterpenoid and triterpenoid biosynthesis	0.00657673	0.0393358	LOC132615849	0.288727	-1.79222	5.844e-10	2.79422e-09	down	yes
lbb00909	Metabolism	Metabolism of terpenoids and polyketides	Sesquiterpenoid and triterpenoid biosynthesis	0.00657673	0.0393358	LOC132641672	123.51	6.94848	1.50782e-09	6.95954e-09	up	yes
lbb00909	Metabolism	Metabolism of terpenoids and polyketides	Sesquiterpenoid and triterpenoid biosynthesis	0.00657673	0.0393358	LOC132607072	4345.65	12.0854	4.53587e-09	2.01974e-08	up	yes
lbb00909	Metabolism	Metabolism of terpenoids and polyketides	Sesquiterpenoid and triterpenoid biosynthesis	0.00657673	0.0393358	LOC132625094	2200.49	11.1036	3.77611e-06	1.3004e-05	up	yes
lbb00909	Metabolism	Metabolism of terpenoids and polyketides	Sesquiterpenoid and triterpenoid biosynthesis	0.00657673	0.0393358	LOC132622398	4.21745	2.07637	1.21284e-05	3.96445e-05	up	yes
lbb00909	Metabolism	Metabolism of terpenoids and polyketides	Sesquiterpenoid and triterpenoid biosynthesis	0.00657673	0.0393358	LOC132622302	0.312506	-1.67804	0.000136426	0.000393472	down	yes
lbb00909	Metabolism	Metabolism of terpenoids and polyketides	Sesquiterpenoid and triterpenoid biosynthesis	0.00657673	0.0393358	LOC132611312	14.4628	3.85428	0.00612557	0.0136111	up	yes
lbb00909	Metabolism	Metabolism of terpenoids and polyketides	Sesquiterpenoid and triterpenoid biosynthesis	0.00657673	0.0393358	LOC132641612	13.0447	3.70539	0.00629057	0.0139521	up	yes
lbb00909	Metabolism	Metabolism of terpenoids and polyketides	Sesquiterpenoid and triterpenoid biosynthesis	0.00657673	0.0393358	LOC132623664	27.8273	4.79843	0.00996724	0.0212673	up	yes
lbb00909	Metabolism	Metabolism of terpenoids and polyketides	Sesquiterpenoid and triterpenoid biosynthesis	0.00657673	0.0393358	LOC132636730	4.4143	2.14219	0.0116006	0.024441	up	yes
lbb00909	Metabolism	Metabolism of terpenoids and polyketides	Sesquiterpenoid and triterpenoid biosynthesis	0.00657673	0.0393358	LOC132608271	1935.61	10.9186	0.0143386	0.0296102	up	yes
lbb04016	Environmental Information Processing	Signal transduction	MAPK signaling pathway - plant	0.00675166	0.0393358	LOC132645810	103.478	6.69318	0	0	up	yes
lbb04016	Environmental Information Processing	Signal transduction	MAPK signaling pathway - plant	0.00675166	0.0393358	LOC132604449	5.15494	2.36596	1.22748e-224	2.24449e-222	up	yes
lbb04016	Environmental Information Processing	Signal transduction	MAPK signaling pathway - plant	0.00675166	0.0393358	LOC132604451	3.78083	1.9187	1.83371e-188	2.36758e-186	up	yes
lbb04016	Environmental Information Processing	Signal transduction	MAPK signaling pathway - plant	0.00675166	0.0393358	LOC132621917	0.160558	-2.63884	8.00061e-175	8.96175e-173	down	yes
lbb04016	Environmental Information Processing	Signal transduction	MAPK signaling pathway - plant	0.00675166	0.0393358	LOC132642961	0.251979	-1.98862	3.30519e-171	3.53823e-169	down	yes
lbb04016	Environmental Information Processing	Signal transduction	MAPK signaling pathway - plant	0.00675166	0.0393358	LOC132631156	0.148232	-2.75407	2.20756e-168	2.31917e-166	down	yes
lbb04016	Environmental Information Processing	Signal transduction	MAPK signaling pathway - plant	0.00675166	0.0393358	LOC132629075	0.182132	-2.45694	7.90444e-158	7.28587e-156	down	yes
lbb04016	Environmental Information Processing	Signal transduction	MAPK signaling pathway - plant	0.00675166	0.0393358	LOC132628096	0.209259	-2.25664	5.19425e-154	4.51699e-152	down	yes
lbb04016	Environmental Information Processing	Signal transduction	MAPK signaling pathway - plant	0.00675166	0.0393358	LOC132632958	7.34355	2.87648	5.23275e-149	4.28604e-147	up	yes
lbb04016	Environmental Information Processing	Signal transduction	MAPK signaling pathway - plant	0.00675166	0.0393358	LOC132640184	0.25973	-1.94491	5.88939e-138	4.35871e-136	down	yes
lbb04016	Environmental Information Processing	Signal transduction	MAPK signaling pathway - plant	0.00675166	0.0393358	LOC132603971	0.26751	-1.90233	2.98852e-134	2.1464e-132	down	yes
lbb04016	Environmental Information Processing	Signal transduction	MAPK signaling pathway - plant	0.00675166	0.0393358	LOC132626305	0.372471	-1.4248	1.13971e-116	6.71672e-115	down	yes
lbb04016	Environmental Information Processing	Signal transduction	MAPK signaling pathway - plant	0.00675166	0.0393358	LOC132599056	0.350244	-1.51357	7.65078e-106	3.9817e-104	down	yes
lbb04016	Environmental Information Processing	Signal transduction	MAPK signaling pathway - plant	0.00675166	0.0393358	LOC132627830	0.317277	-1.65619	3.65552e-104	1.85953e-102	down	yes
lbb04016	Environmental Information Processing	Signal transduction	MAPK signaling pathway - plant	0.00675166	0.0393358	LOC132603578	0.257082	-1.9597	6.26691e-92	2.6835e-90	down	yes
lbb04016	Environmental Information Processing	Signal transduction	MAPK signaling pathway - plant	0.00675166	0.0393358	LOC132630920	0.184707	-2.43669	4.74571e-87	1.86889e-85	down	yes
lbb04016	Environmental Information Processing	Signal transduction	MAPK signaling pathway - plant	0.00675166	0.0393358	LOC132626734	0.186625	-2.42178	1.36409e-81	4.9886e-80	down	yes
lbb04016	Environmental Information Processing	Signal transduction	MAPK signaling pathway - plant	0.00675166	0.0393358	LOC132643822	5.67414	2.5044	7.8266e-79	2.73793e-77	up	yes
lbb04016	Environmental Information Processing	Signal transduction	MAPK signaling pathway - plant	0.00675166	0.0393358	LOC132606595	0.33526	-1.57665	2.67477e-73	8.54412e-72	down	yes
lbb04016	Environmental Information Processing	Signal transduction	MAPK signaling pathway - plant	0.00675166	0.0393358	LOC132638036	0.06206	-4.01019	1.03911e-69	3.08073e-68	down	yes
lbb04016	Environmental Information Processing	Signal transduction	MAPK signaling pathway - plant	0.00675166	0.0393358	LOC132623331	0.3507	-1.51169	9.10944e-69	2.63605e-67	down	yes
lbb04016	Environmental Information Processing	Signal transduction	MAPK signaling pathway - plant	0.00675166	0.0393358	LOC132608829	0.380553	-1.39383	2.49279e-63	6.59829e-62	down	yes
lbb04016	Environmental Information Processing	Signal transduction	MAPK signaling pathway - plant	0.00675166	0.0393358	LOC132640137	0.454962	-1.13618	2.66904e-63	7.05378e-62	down	yes
lbb04016	Environmental Information Processing	Signal transduction	MAPK signaling pathway - plant	0.00675166	0.0393358	LOC132620375	0.465152	-1.10423	1.01262e-62	2.65337e-61	down	yes
lbb04016	Environmental Information Processing	Signal transduction	MAPK signaling pathway - plant	0.00675166	0.0393358	LOC132622461	0.341965	-1.54808	2.24265e-55	5.11905e-54	down	yes
lbb04016	Environmental Information Processing	Signal transduction	MAPK signaling pathway - plant	0.00675166	0.0393358	LOC132605928	0.368387	-1.44071	1.94613e-54	4.37142e-53	down	yes
lbb04016	Environmental Information Processing	Signal transduction	MAPK signaling pathway - plant	0.00675166	0.0393358	LOC132627591	0.321929	-1.63519	6.16156e-54	1.3632e-52	down	yes
lbb04016	Environmental Information Processing	Signal transduction	MAPK signaling pathway - plant	0.00675166	0.0393358	LOC132645386	13.1508	3.71707	9.507e-53	2.06952e-51	up	yes
lbb04016	Environmental Information Processing	Signal transduction	MAPK signaling pathway - plant	0.00675166	0.0393358	LOC132632127	7.67877	2.94088	2.89383e-50	6.03157e-49	up	yes
lbb04016	Environmental Information Processing	Signal transduction	MAPK signaling pathway - plant	0.00675166	0.0393358	LOC132635895	0.348236	-1.52186	4.26875e-49	8.69376e-48	down	yes
lbb04016	Environmental Information Processing	Signal transduction	MAPK signaling pathway - plant	0.00675166	0.0393358	LOC132599245	0.480938	-1.05608	1.6017e-48	3.22514e-47	down	yes
lbb04016	Environmental Information Processing	Signal transduction	MAPK signaling pathway - plant	0.00675166	0.0393358	LOC132634853	0.25975	-1.9448	4.04485e-48	8.0535e-47	down	yes
lbb04016	Environmental Information Processing	Signal transduction	MAPK signaling pathway - plant	0.00675166	0.0393358	LOC132645467	3.53264	1.82075	1.8668e-47	3.66088e-46	up	yes
lbb04016	Environmental Information Processing	Signal transduction	MAPK signaling pathway - plant	0.00675166	0.0393358	LOC132608893	0.386424	-1.37175	1.09128e-44	2.01285e-43	down	yes
lbb04016	Environmental Information Processing	Signal transduction	MAPK signaling pathway - plant	0.00675166	0.0393358	LOC132621380	2.74634	1.45751	3.21969e-39	5.16923e-38	up	yes
lbb04016	Environmental Information Processing	Signal transduction	MAPK signaling pathway - plant	0.00675166	0.0393358	LOC132636559	0.328956	-1.60403	4.25089e-39	6.79579e-38	down	yes
lbb04016	Environmental Information Processing	Signal transduction	MAPK signaling pathway - plant	0.00675166	0.0393358	LOC132643685	0.41136	-1.28153	3.98954e-38	6.17658e-37	down	yes
lbb04016	Environmental Information Processing	Signal transduction	MAPK signaling pathway - plant	0.00675166	0.0393358	LOC132609909	0.297568	-1.74871	8.32106e-38	1.27657e-36	down	yes
lbb04016	Environmental Information Processing	Signal transduction	MAPK signaling pathway - plant	0.00675166	0.0393358	LOC132611412	18.1801	4.18429	2.57997e-37	3.91721e-36	up	yes
lbb04016	Environmental Information Processing	Signal transduction	MAPK signaling pathway - plant	0.00675166	0.0393358	LOC132605193	0.0773723	-3.69204	2.36588e-36	3.51948e-35	down	yes
lbb04016	Environmental Information Processing	Signal transduction	MAPK signaling pathway - plant	0.00675166	0.0393358	LOC132623158	0.323245	-1.6293	2.84517e-36	4.21763e-35	down	yes
lbb04016	Environmental Information Processing	Signal transduction	MAPK signaling pathway - plant	0.00675166	0.0393358	LOC132627640	5.94415	2.57147	1.83767e-34	2.60321e-33	up	yes
lbb04016	Environmental Information Processing	Signal transduction	MAPK signaling pathway - plant	0.00675166	0.0393358	LOC132633425	457.035	8.83616	7.02266e-31	8.95449e-30	up	yes
lbb04016	Environmental Information Processing	Signal transduction	MAPK signaling pathway - plant	0.00675166	0.0393358	LOC132618912	14.333	3.84127	1.69017e-30	2.13499e-29	up	yes
lbb04016	Environmental Information Processing	Signal transduction	MAPK signaling pathway - plant	0.00675166	0.0393358	LOC132610999	4.79887	2.2627	1.99295e-30	2.51276e-29	up	yes
lbb04016	Environmental Information Processing	Signal transduction	MAPK signaling pathway - plant	0.00675166	0.0393358	LOC132604188	0.191758	-2.38264	2.69391e-30	3.37642e-29	down	yes
lbb04016	Environmental Information Processing	Signal transduction	MAPK signaling pathway - plant	0.00675166	0.0393358	LOC132634840	2.06011	1.04272	3.75471e-29	4.52975e-28	up	yes
lbb04016	Environmental Information Processing	Signal transduction	MAPK signaling pathway - plant	0.00675166	0.0393358	LOC132605192	0.0305489	-5.03273	6.39258e-28	7.44913e-27	down	yes
lbb04016	Environmental Information Processing	Signal transduction	MAPK signaling pathway - plant	0.00675166	0.0393358	LOC132640645	0.153788	-2.70098	1.79483e-27	2.06025e-26	down	yes
lbb04016	Environmental Information Processing	Signal transduction	MAPK signaling pathway - plant	0.00675166	0.0393358	LOC132618435	0.332781	-1.58736	2.19707e-27	2.51429e-26	down	yes
lbb04016	Environmental Information Processing	Signal transduction	MAPK signaling pathway - plant	0.00675166	0.0393358	LOC132631795	4.02913	2.01047	2.49222e-27	2.84149e-26	up	yes
lbb04016	Environmental Information Processing	Signal transduction	MAPK signaling pathway - plant	0.00675166	0.0393358	LOC132645951	0.0627104	-3.99515	1.07812e-26	1.20405e-25	down	yes
lbb04016	Environmental Information Processing	Signal transduction	MAPK signaling pathway - plant	0.00675166	0.0393358	LOC132620230	0.164218	-2.60632	1.82058e-26	2.01857e-25	down	yes
lbb04016	Environmental Information Processing	Signal transduction	MAPK signaling pathway - plant	0.00675166	0.0393358	LOC132609910	0.299397	-1.73987	3.64721e-26	4.00578e-25	down	yes
lbb04016	Environmental Information Processing	Signal transduction	MAPK signaling pathway - plant	0.00675166	0.0393358	LOC132609912	0.290778	-1.78201	2.24576e-25	2.38523e-24	down	yes
lbb04016	Environmental Information Processing	Signal transduction	MAPK signaling pathway - plant	0.00675166	0.0393358	LOC132606408	0.488128	-1.03467	7.62366e-25	7.93762e-24	down	yes
lbb04016	Environmental Information Processing	Signal transduction	MAPK signaling pathway - plant	0.00675166	0.0393358	LOC132599243	6.51874	2.70459	1.95757e-24	2.00608e-23	up	yes
lbb04016	Environmental Information Processing	Signal transduction	MAPK signaling pathway - plant	0.00675166	0.0393358	LOC132618502	2.94683	1.55916	6.30946e-24	6.35227e-23	up	yes
lbb04016	Environmental Information Processing	Signal transduction	MAPK signaling pathway - plant	0.00675166	0.0393358	LOC132635992	3.92634	1.97318	8.75121e-24	8.7481e-23	up	yes
lbb04016	Environmental Information Processing	Signal transduction	MAPK signaling pathway - plant	0.00675166	0.0393358	LOC132617315	0.336313	-1.57212	8.83135e-24	8.82561e-23	down	yes
lbb04016	Environmental Information Processing	Signal transduction	MAPK signaling pathway - plant	0.00675166	0.0393358	LOC132645527	0.31068	-1.6865	1.03508e-23	1.03105e-22	down	yes
lbb04016	Environmental Information Processing	Signal transduction	MAPK signaling pathway - plant	0.00675166	0.0393358	LOC132645426	0.495361	-1.01345	1.8104e-23	1.78757e-22	down	yes
lbb04016	Environmental Information Processing	Signal transduction	MAPK signaling pathway - plant	0.00675166	0.0393358	LOC132605191	0.0234159	-5.41637	5.51239e-23	5.32932e-22	down	yes
lbb04016	Environmental Information Processing	Signal transduction	MAPK signaling pathway - plant	0.00675166	0.0393358	LOC132621785	0.248597	-2.00812	1.72124e-22	1.62688e-21	down	yes
lbb04016	Environmental Information Processing	Signal transduction	MAPK signaling pathway - plant	0.00675166	0.0393358	LOC132609368	2.63872	1.39984	1.26684e-20	1.10994e-19	up	yes
lbb04016	Environmental Information Processing	Signal transduction	MAPK signaling pathway - plant	0.00675166	0.0393358	LOC132639967	6.14428	2.61924	2.2008e-20	1.90845e-19	up	yes
lbb04016	Environmental Information Processing	Signal transduction	MAPK signaling pathway - plant	0.00675166	0.0393358	LOC132641180	4.13432	2.04765	1.30764e-19	1.09276e-18	up	yes
lbb04016	Environmental Information Processing	Signal transduction	MAPK signaling pathway - plant	0.00675166	0.0393358	LOC132618251	0.44678	-1.16236	8.86165e-19	7.12555e-18	down	yes
lbb04016	Environmental Information Processing	Signal transduction	MAPK signaling pathway - plant	0.00675166	0.0393358	LOC132613875	0.34935	-1.51725	4.73294e-18	3.6789e-17	down	yes
lbb04016	Environmental Information Processing	Signal transduction	MAPK signaling pathway - plant	0.00675166	0.0393358	LOC132640748	2.56176	1.35714	1.6285e-17	1.23049e-16	up	yes
lbb04016	Environmental Information Processing	Signal transduction	MAPK signaling pathway - plant	0.00675166	0.0393358	LOC132632597	0.357486	-1.48404	1.92236e-17	1.44735e-16	down	yes
lbb04016	Environmental Information Processing	Signal transduction	MAPK signaling pathway - plant	0.00675166	0.0393358	LOC132644928	2.61008	1.38409	6.91726e-17	5.06816e-16	up	yes
lbb04016	Environmental Information Processing	Signal transduction	MAPK signaling pathway - plant	0.00675166	0.0393358	LOC132621816	0.233718	-2.09716	7.14633e-17	5.23146e-16	down	yes
lbb04016	Environmental Information Processing	Signal transduction	MAPK signaling pathway - plant	0.00675166	0.0393358	LOC132644967	2.12137	1.08499	1.48095e-16	1.06923e-15	up	yes
lbb04016	Environmental Information Processing	Signal transduction	MAPK signaling pathway - plant	0.00675166	0.0393358	LOC132632390	5.82333	2.54184	4.1176e-16	2.89524e-15	up	yes
lbb04016	Environmental Information Processing	Signal transduction	MAPK signaling pathway - plant	0.00675166	0.0393358	LOC132622673	19458.9	14.2481	7.58317e-16	5.25447e-15	up	yes
lbb04016	Environmental Information Processing	Signal transduction	MAPK signaling pathway - plant	0.00675166	0.0393358	LOC132641851	5.04323	2.33435	6.25428e-15	4.12497e-14	up	yes
lbb04016	Environmental Information Processing	Signal transduction	MAPK signaling pathway - plant	0.00675166	0.0393358	LOC132609835	2.81355	1.49239	7.95333e-15	5.22013e-14	up	yes
lbb04016	Environmental Information Processing	Signal transduction	MAPK signaling pathway - plant	0.00675166	0.0393358	LOC132631775	8.99152	3.16856	1.1576e-14	7.52048e-14	up	yes
lbb04016	Environmental Information Processing	Signal transduction	MAPK signaling pathway - plant	0.00675166	0.0393358	LOC132614291	0.448353	-1.15729	5.24397e-14	3.28202e-13	down	yes
lbb04016	Environmental Information Processing	Signal transduction	MAPK signaling pathway - plant	0.00675166	0.0393358	LOC132635020	9.35589	3.22588	7.35527e-14	4.55703e-13	up	yes
lbb04016	Environmental Information Processing	Signal transduction	MAPK signaling pathway - plant	0.00675166	0.0393358	LOC132623604	0.385855	-1.37387	1.619e-13	9.81671e-13	down	yes
lbb04016	Environmental Information Processing	Signal transduction	MAPK signaling pathway - plant	0.00675166	0.0393358	LOC132640544	0.210582	-2.24755	6.16212e-13	3.59897e-12	down	yes
lbb04016	Environmental Information Processing	Signal transduction	MAPK signaling pathway - plant	0.00675166	0.0393358	LOC132634047	11903.3	13.5391	9.46554e-13	5.4679e-12	up	yes
lbb04016	Environmental Information Processing	Signal transduction	MAPK signaling pathway - plant	0.00675166	0.0393358	LOC132618991	0.235475	-2.08635	1.49157e-12	8.5102e-12	down	yes
lbb04016	Environmental Information Processing	Signal transduction	MAPK signaling pathway - plant	0.00675166	0.0393358	LOC132620326	0.252334	-1.98659	3.76281e-12	2.09149e-11	down	yes
lbb04016	Environmental Information Processing	Signal transduction	MAPK signaling pathway - plant	0.00675166	0.0393358	LOC132640419	0.333865	-1.58266	2.64758e-11	1.38813e-10	down	yes
lbb04016	Environmental Information Processing	Signal transduction	MAPK signaling pathway - plant	0.00675166	0.0393358	LOC132618990	5.4233	2.43917	2.76397e-11	1.44759e-10	up	yes
lbb04016	Environmental Information Processing	Signal transduction	MAPK signaling pathway - plant	0.00675166	0.0393358	LOC132608777	7826.1	12.9341	5.09674e-11	2.62025e-10	up	yes
lbb04016	Environmental Information Processing	Signal transduction	MAPK signaling pathway - plant	0.00675166	0.0393358	LOC132642337	7047.53	12.7829	5.8795e-11	3.00941e-10	up	yes
lbb04016	Environmental Information Processing	Signal transduction	MAPK signaling pathway - plant	0.00675166	0.0393358	LOC132602725	0.408767	-1.29065	1.34006e-10	6.70884e-10	down	yes
lbb04016	Environmental Information Processing	Signal transduction	MAPK signaling pathway - plant	0.00675166	0.0393358	LOC132642083	2.27462	1.18563	2.44413e-10	1.20297e-09	up	yes
lbb04016	Environmental Information Processing	Signal transduction	MAPK signaling pathway - plant	0.00675166	0.0393358	LOC132638578	7.70963	2.94666	2.45271e-10	1.20677e-09	up	yes
lbb04016	Environmental Information Processing	Signal transduction	MAPK signaling pathway - plant	0.00675166	0.0393358	LOC132642339	39.1539	5.29108	2.4778e-10	1.21865e-09	up	yes
lbb04016	Environmental Information Processing	Signal transduction	MAPK signaling pathway - plant	0.00675166	0.0393358	LOC132622236	0.462601	-1.11216	3.57002e-10	1.73341e-09	down	yes
lbb04016	Environmental Information Processing	Signal transduction	MAPK signaling pathway - plant	0.00675166	0.0393358	LOC132632961	130.429	7.02712	6.44328e-10	3.07077e-09	up	yes
lbb04016	Environmental Information Processing	Signal transduction	MAPK signaling pathway - plant	0.00675166	0.0393358	LOC132602425	5826.59	12.5084	1.00503e-09	4.71344e-09	up	yes
lbb04016	Environmental Information Processing	Signal transduction	MAPK signaling pathway - plant	0.00675166	0.0393358	LOC132617343	0.000284459	-11.7795	1.30786e-09	6.06808e-09	down	yes
lbb04016	Environmental Information Processing	Signal transduction	MAPK signaling pathway - plant	0.00675166	0.0393358	LOC132626225	0.240428	-2.05633	6.15402e-09	2.71348e-08	down	yes
lbb04016	Environmental Information Processing	Signal transduction	MAPK signaling pathway - plant	0.00675166	0.0393358	LOC132613494	4.23173	2.08125	7.6573e-09	3.34969e-08	up	yes
lbb04016	Environmental Information Processing	Signal transduction	MAPK signaling pathway - plant	0.00675166	0.0393358	LOC132622079	0.465024	-1.10462	1.85648e-08	7.88265e-08	down	yes
lbb04016	Environmental Information Processing	Signal transduction	MAPK signaling pathway - plant	0.00675166	0.0393358	LOC132623831	31.6054	4.9821	1.92802e-08	8.17408e-08	up	yes
lbb04016	Environmental Information Processing	Signal transduction	MAPK signaling pathway - plant	0.00675166	0.0393358	LOC132626726	0.431288	-1.21328	2.46006e-08	1.03468e-07	down	yes
lbb04016	Environmental Information Processing	Signal transduction	MAPK signaling pathway - plant	0.00675166	0.0393358	LOC132603809	21.2963	4.41253	3.48659e-08	1.44735e-07	up	yes
lbb04016	Environmental Information Processing	Signal transduction	MAPK signaling pathway - plant	0.00675166	0.0393358	LOC132622496	0.25335	-1.98079	6.334e-08	2.57254e-07	down	yes
lbb04016	Environmental Information Processing	Signal transduction	MAPK signaling pathway - plant	0.00675166	0.0393358	LOC132645801	44.6561	5.48078	6.51939e-08	2.64529e-07	up	yes
lbb04016	Environmental Information Processing	Signal transduction	MAPK signaling pathway - plant	0.00675166	0.0393358	LOC132619024	0.220137	-2.18353	1.15273e-07	4.5736e-07	down	yes
lbb04016	Environmental Information Processing	Signal transduction	MAPK signaling pathway - plant	0.00675166	0.0393358	LOC132610422	5001.59	12.2882	1.36623e-07	5.38155e-07	up	yes
lbb04016	Environmental Information Processing	Signal transduction	MAPK signaling pathway - plant	0.00675166	0.0393358	LOC132640808	4.03968	2.01424	3.81719e-07	1.44762e-06	up	yes
lbb04016	Environmental Information Processing	Signal transduction	MAPK signaling pathway - plant	0.00675166	0.0393358	LOC132605828	7.39681	2.8869	8.41639e-07	3.08227e-06	up	yes
lbb04016	Environmental Information Processing	Signal transduction	MAPK signaling pathway - plant	0.00675166	0.0393358	LOC132635439	4.06526	2.02335	8.7915e-07	3.21512e-06	up	yes
lbb04016	Environmental Information Processing	Signal transduction	MAPK signaling pathway - plant	0.00675166	0.0393358	LOC132622229	5763.63	12.4928	1.11956e-06	4.05358e-06	up	yes
lbb04016	Environmental Information Processing	Signal transduction	MAPK signaling pathway - plant	0.00675166	0.0393358	LOC132600188	0.270868	-1.88434	2.2215e-06	7.82639e-06	down	yes
lbb04016	Environmental Information Processing	Signal transduction	MAPK signaling pathway - plant	0.00675166	0.0393358	LOC132641831	4.34657	2.11988	2.44242e-06	8.56631e-06	up	yes
lbb04016	Environmental Information Processing	Signal transduction	MAPK signaling pathway - plant	0.00675166	0.0393358	LOC132634282	0.298138	-1.74595	3.39053e-06	1.17311e-05	down	yes
lbb04016	Environmental Information Processing	Signal transduction	MAPK signaling pathway - plant	0.00675166	0.0393358	LOC132633424	3919.5	11.9365	3.76425e-06	1.29645e-05	up	yes
lbb04016	Environmental Information Processing	Signal transduction	MAPK signaling pathway - plant	0.00675166	0.0393358	LOC132618882	2.00897	1.00646	1.64195e-05	5.29342e-05	up	yes
lbb04016	Environmental Information Processing	Signal transduction	MAPK signaling pathway - plant	0.00675166	0.0393358	LOC132616880	0.0934866	-3.4191	1.72674e-05	5.55301e-05	down	yes
lbb04016	Environmental Information Processing	Signal transduction	MAPK signaling pathway - plant	0.00675166	0.0393358	LOC132615800	2.54408	1.34714	1.82874e-05	5.86596e-05	up	yes
lbb04016	Environmental Information Processing	Signal transduction	MAPK signaling pathway - plant	0.00675166	0.0393358	LOC132621847	0.0316523	-4.98154	2.8379e-05	8.88154e-05	down	yes
lbb04016	Environmental Information Processing	Signal transduction	MAPK signaling pathway - plant	0.00675166	0.0393358	LOC132638803	0.296828	-1.7523	3.16265e-05	9.84323e-05	down	yes
lbb04016	Environmental Information Processing	Signal transduction	MAPK signaling pathway - plant	0.00675166	0.0393358	LOC132634854	0.414201	-1.2716	3.53322e-05	0.000109332	down	yes
lbb04016	Environmental Information Processing	Signal transduction	MAPK signaling pathway - plant	0.00675166	0.0393358	LOC132606674	0.46331	-1.10995	4.2455e-05	0.00013017	down	yes
lbb04016	Environmental Information Processing	Signal transduction	MAPK signaling pathway - plant	0.00675166	0.0393358	LOC132613951	5.22065	2.38423	6.82162e-05	0.000204105	up	yes
lbb04016	Environmental Information Processing	Signal transduction	MAPK signaling pathway - plant	0.00675166	0.0393358	LOC132634923	2.25829	1.17523	7.23437e-05	0.000215711	up	yes
lbb04016	Environmental Information Processing	Signal transduction	MAPK signaling pathway - plant	0.00675166	0.0393358	LOC132640141	1359.23	10.4086	7.76319e-05	0.000230706	up	yes
lbb04016	Environmental Information Processing	Signal transduction	MAPK signaling pathway - plant	0.00675166	0.0393358	LOC132622570	0.257656	-1.95648	0.000111047	0.000324031	down	yes
lbb04016	Environmental Information Processing	Signal transduction	MAPK signaling pathway - plant	0.00675166	0.0393358	LOC132634847	0.043258	-4.53089	0.000113685	0.000331215	down	yes
lbb04016	Environmental Information Processing	Signal transduction	MAPK signaling pathway - plant	0.00675166	0.0393358	LOC132603669	0.272608	-1.8751	0.000160944	0.000459832	down	yes
lbb04016	Environmental Information Processing	Signal transduction	MAPK signaling pathway - plant	0.00675166	0.0393358	LOC132604037	3.36392	1.75014	0.000204301	0.000575159	up	yes
lbb04016	Environmental Information Processing	Signal transduction	MAPK signaling pathway - plant	0.00675166	0.0393358	LOC132620236	0.0504919	-4.3078	0.000267936	0.000741245	down	yes
lbb04016	Environmental Information Processing	Signal transduction	MAPK signaling pathway - plant	0.00675166	0.0393358	LOC132632667	0.370835	-1.43115	0.000396127	0.00107039	down	yes
lbb04016	Environmental Information Processing	Signal transduction	MAPK signaling pathway - plant	0.00675166	0.0393358	LOC132603175	2.03785	1.02705	0.000437173	0.00117334	up	yes
lbb04016	Environmental Information Processing	Signal transduction	MAPK signaling pathway - plant	0.00675166	0.0393358	LOC132640564	0.439932	-1.18465	0.00047238	0.00126092	down	yes
lbb04016	Environmental Information Processing	Signal transduction	MAPK signaling pathway - plant	0.00675166	0.0393358	LOC132613286	10.649	3.41265	0.000525554	0.00139505	up	yes
lbb04016	Environmental Information Processing	Signal transduction	MAPK signaling pathway - plant	0.00675166	0.0393358	LOC132615809	8.81729	3.14034	0.000554099	0.00146667	up	yes
lbb04016	Environmental Information Processing	Signal transduction	MAPK signaling pathway - plant	0.00675166	0.0393358	LOC132622181	2.33794	1.22524	0.000636417	0.00166915	up	yes
lbb04016	Environmental Information Processing	Signal transduction	MAPK signaling pathway - plant	0.00675166	0.0393358	LOC132611404	0.254219	-1.97586	0.000904213	0.002322	down	yes
lbb04016	Environmental Information Processing	Signal transduction	MAPK signaling pathway - plant	0.00675166	0.0393358	LOC132616014	2.10002	1.0704	0.00121202	0.00305128	up	yes
lbb04016	Environmental Information Processing	Signal transduction	MAPK signaling pathway - plant	0.00675166	0.0393358	LOC132644671	2.09065	1.06395	0.00154423	0.00382054	up	yes
lbb04016	Environmental Information Processing	Signal transduction	MAPK signaling pathway - plant	0.00675166	0.0393358	LOC132623915	16.5659	4.05014	0.00264689	0.00628431	up	yes
lbb04016	Environmental Information Processing	Signal transduction	MAPK signaling pathway - plant	0.00675166	0.0393358	LOC132607634	4.60715	2.20388	0.00284715	0.0067272	up	yes
lbb04016	Environmental Information Processing	Signal transduction	MAPK signaling pathway - plant	0.00675166	0.0393358	LOC132606768	2.13429	1.09375	0.00286291	0.00676113	up	yes
lbb04016	Environmental Information Processing	Signal transduction	MAPK signaling pathway - plant	0.00675166	0.0393358	LOC132600144	10.6533	3.41323	0.00348817	0.0081249	up	yes
lbb04016	Environmental Information Processing	Signal transduction	MAPK signaling pathway - plant	0.00675166	0.0393358	LOC132645529	0.11905	-3.07036	0.00389595	0.00900651	down	yes
lbb04016	Environmental Information Processing	Signal transduction	MAPK signaling pathway - plant	0.00675166	0.0393358	LOC132622888	2.08713	1.06152	0.00412701	0.00948493	up	yes
lbb04016	Environmental Information Processing	Signal transduction	MAPK signaling pathway - plant	0.00675166	0.0393358	LOC132620240	0.186285	-2.42442	0.00563116	0.0125936	down	yes
lbb04016	Environmental Information Processing	Signal transduction	MAPK signaling pathway - plant	0.00675166	0.0393358	LOC132622812	0.0737578	-3.76106	0.00853047	0.0184414	down	yes
lbb04016	Environmental Information Processing	Signal transduction	MAPK signaling pathway - plant	0.00675166	0.0393358	LOC132645813	2.81472	1.49299	0.00862899	0.0186435	up	yes
lbb04016	Environmental Information Processing	Signal transduction	MAPK signaling pathway - plant	0.00675166	0.0393358	LOC132622620	1468.07	10.5197	0.00939056	0.0201321	up	yes
lbb04016	Environmental Information Processing	Signal transduction	MAPK signaling pathway - plant	0.00675166	0.0393358	LOC132640541	2.85792	1.51496	0.0101276	0.0215837	up	yes
lbb04016	Environmental Information Processing	Signal transduction	MAPK signaling pathway - plant	0.00675166	0.0393358	LOC132602590	2.5524	1.35186	0.0145022	0.0299263	up	yes
lbb04016	Environmental Information Processing	Signal transduction	MAPK signaling pathway - plant	0.00675166	0.0393358	LOC132612790	0.217371	-2.20177	0.0155299	0.0318352	down	yes
lbb04016	Environmental Information Processing	Signal transduction	MAPK signaling pathway - plant	0.00675166	0.0393358	LOC132629992	2.51377	1.32985	0.0171649	0.0348845	up	yes
lbb04016	Environmental Information Processing	Signal transduction	MAPK signaling pathway - plant	0.00675166	0.0393358	LOC132637224	454.597	8.82844	0.0212296	0.0423791	up	yes
lbb04016	Environmental Information Processing	Signal transduction	MAPK signaling pathway - plant	0.00675166	0.0393358	LOC132629112	0.000313479	-11.6393	0.0226996	0.0450476	down	yes
lbb04016	Environmental Information Processing	Signal transduction	MAPK signaling pathway - plant	0.00675166	0.0393358	LOC132638213	10.4241	3.38185	0.0230314	0.045607	up	yes
lbb04016	Environmental Information Processing	Signal transduction	MAPK signaling pathway - plant	0.00675166	0.0393358	LOC132608711	0.124013	-3.01143	0.0237054	0.0468184	down	yes
lbb04016	Environmental Information Processing	Signal transduction	MAPK signaling pathway - plant	0.00675166	0.0393358	LOC132623292	4.25432	2.08893	0.0242342	0.0477597	up	yes
lbb04016	Environmental Information Processing	Signal transduction	MAPK signaling pathway - plant	0.00675166	0.0393358	LOC132639229	0.13694	-2.86839	0.0242809	0.0478436	down	yes
lbb04016	Environmental Information Processing	Signal transduction	MAPK signaling pathway - plant	0.00675166	0.0393358	LOC132603811	922.913	9.85005	0.0251492	0.049396	up	yes
lbb00630	Metabolism	Carbohydrate metabolism	Glyoxylate and dicarboxylate metabolism	0.0183049	0.0985283	LOC132622971	18.0877	4.17693	1e-302	4e-300	up	yes
lbb00630	Metabolism	Carbohydrate metabolism	Glyoxylate and dicarboxylate metabolism	0.0183049	0.0985283	LOC132621975	7.91958	2.98542	3.19195e-269	7.9395e-267	up	yes
lbb00630	Metabolism	Carbohydrate metabolism	Glyoxylate and dicarboxylate metabolism	0.0183049	0.0985283	LOC132604393	13.5134	3.75632	1.74962e-202	2.54018e-200	up	yes
lbb00630	Metabolism	Carbohydrate metabolism	Glyoxylate and dicarboxylate metabolism	0.0183049	0.0985283	LOC132618919	5.87751	2.5552	2.15729e-176	2.4992e-174	up	yes
lbb00630	Metabolism	Carbohydrate metabolism	Glyoxylate and dicarboxylate metabolism	0.0183049	0.0985283	LOC132631902	0.291136	-1.78023	1.37911e-162	1.33293e-160	down	yes
lbb00630	Metabolism	Carbohydrate metabolism	Glyoxylate and dicarboxylate metabolism	0.0183049	0.0985283	LOC132623341	31.0321	4.95569	1.58509e-160	1.4936e-158	up	yes
lbb00630	Metabolism	Carbohydrate metabolism	Glyoxylate and dicarboxylate metabolism	0.0183049	0.0985283	LOC132618918	6.14043	2.61834	1.02186e-153	8.81827e-152	up	yes
lbb00630	Metabolism	Carbohydrate metabolism	Glyoxylate and dicarboxylate metabolism	0.0183049	0.0985283	LOC132640331	6.82585	2.77101	1.19399e-107	6.44182e-106	up	yes
lbb00630	Metabolism	Carbohydrate metabolism	Glyoxylate and dicarboxylate metabolism	0.0183049	0.0985283	LOC132645019	4.15293	2.05413	7.76352e-80	2.74712e-78	up	yes
lbb00630	Metabolism	Carbohydrate metabolism	Glyoxylate and dicarboxylate metabolism	0.0183049	0.0985283	LOC132616744	2.649	1.40545	3.13644e-67	8.84162e-66	up	yes
lbb00630	Metabolism	Carbohydrate metabolism	Glyoxylate and dicarboxylate metabolism	0.0183049	0.0985283	LOC132609192	0.376344	-1.40988	2.46977e-63	6.54247e-62	down	yes
lbb00630	Metabolism	Carbohydrate metabolism	Glyoxylate and dicarboxylate metabolism	0.0183049	0.0985283	LOC132621519	0.463949	-1.10796	7.39934e-58	1.76894e-56	down	yes
lbb00630	Metabolism	Carbohydrate metabolism	Glyoxylate and dicarboxylate metabolism	0.0183049	0.0985283	LOC132617311	0.443389	-1.17335	1.40107e-54	3.15759e-53	down	yes
lbb00630	Metabolism	Carbohydrate metabolism	Glyoxylate and dicarboxylate metabolism	0.0183049	0.0985283	LOC132599335	3.85996	1.94859	1.41182e-53	3.10931e-52	up	yes
lbb00630	Metabolism	Carbohydrate metabolism	Glyoxylate and dicarboxylate metabolism	0.0183049	0.0985283	LOC132616726	0.368152	-1.44163	8.74076e-51	1.83996e-49	down	yes
lbb00630	Metabolism	Carbohydrate metabolism	Glyoxylate and dicarboxylate metabolism	0.0183049	0.0985283	LOC132598891	2.61841	1.38869	1.51153e-50	3.16216e-49	up	yes
lbb00630	Metabolism	Carbohydrate metabolism	Glyoxylate and dicarboxylate metabolism	0.0183049	0.0985283	LOC132623372	19.6433	4.29596	2.76678e-47	5.39761e-46	up	yes
lbb00630	Metabolism	Carbohydrate metabolism	Glyoxylate and dicarboxylate metabolism	0.0183049	0.0985283	LOC132643520	8.22079	3.03928	1.18619e-44	2.18435e-43	up	yes
lbb00630	Metabolism	Carbohydrate metabolism	Glyoxylate and dicarboxylate metabolism	0.0183049	0.0985283	LOC132622129	2.956	1.56364	3.64646e-44	6.61763e-43	up	yes
lbb00630	Metabolism	Carbohydrate metabolism	Glyoxylate and dicarboxylate metabolism	0.0183049	0.0985283	LOC132627669	2.1272	1.08896	2.10839e-42	3.67075e-41	up	yes
lbb00630	Metabolism	Carbohydrate metabolism	Glyoxylate and dicarboxylate metabolism	0.0183049	0.0985283	LOC132606362	2.74558	1.45711	3.81882e-34	5.36029e-33	up	yes
lbb00630	Metabolism	Carbohydrate metabolism	Glyoxylate and dicarboxylate metabolism	0.0183049	0.0985283	LOC132609748	3.21194	1.68345	6.18715e-32	8.16617e-31	up	yes
lbb00630	Metabolism	Carbohydrate metabolism	Glyoxylate and dicarboxylate metabolism	0.0183049	0.0985283	LOC132640629	2.93863	1.55514	3.26206e-31	4.19897e-30	up	yes
lbb00630	Metabolism	Carbohydrate metabolism	Glyoxylate and dicarboxylate metabolism	0.0183049	0.0985283	LOC132604188	0.191758	-2.38264	2.69391e-30	3.37642e-29	down	yes
lbb00630	Metabolism	Carbohydrate metabolism	Glyoxylate and dicarboxylate metabolism	0.0183049	0.0985283	LOC132633480	2.84883	1.51037	5.45663e-20	4.6472e-19	up	yes
lbb00630	Metabolism	Carbohydrate metabolism	Glyoxylate and dicarboxylate metabolism	0.0183049	0.0985283	LOC132603375	11.3213	3.50096	9.4078e-18	7.1969e-17	up	yes
lbb00630	Metabolism	Carbohydrate metabolism	Glyoxylate and dicarboxylate metabolism	0.0183049	0.0985283	LOC132640953	0.044788	-4.48075	1.96389e-16	1.40813e-15	down	yes
lbb00630	Metabolism	Carbohydrate metabolism	Glyoxylate and dicarboxylate metabolism	0.0183049	0.0985283	E2270_pgp059	0.0462723	-4.43371	1.46008e-15	9.96604e-15	down	yes
lbb00630	Metabolism	Carbohydrate metabolism	Glyoxylate and dicarboxylate metabolism	0.0183049	0.0985283	LOC132643519	2.34664	1.2306	1.73406e-15	1.17862e-14	up	yes
lbb00630	Metabolism	Carbohydrate metabolism	Glyoxylate and dicarboxylate metabolism	0.0183049	0.0985283	LOC132640557	3.95701	1.98441	2.51679e-15	1.6926e-14	up	yes
lbb00630	Metabolism	Carbohydrate metabolism	Glyoxylate and dicarboxylate metabolism	0.0183049	0.0985283	LOC132622821	2.05506	1.03918	1.20333e-14	7.8056e-14	up	yes
lbb00630	Metabolism	Carbohydrate metabolism	Glyoxylate and dicarboxylate metabolism	0.0183049	0.0985283	LOC132623505	16.8017	4.07053	1.29603e-14	8.39242e-14	up	yes
lbb00630	Metabolism	Carbohydrate metabolism	Glyoxylate and dicarboxylate metabolism	0.0183049	0.0985283	LOC132633512	2.51487	1.33048	1.72231e-14	1.1087e-13	up	yes
lbb00630	Metabolism	Carbohydrate metabolism	Glyoxylate and dicarboxylate metabolism	0.0183049	0.0985283	LOC132617493	0.310512	-1.68728	3.34854e-14	2.11688e-13	down	yes
lbb00630	Metabolism	Carbohydrate metabolism	Glyoxylate and dicarboxylate metabolism	0.0183049	0.0985283	LOC132618087	4.9346	2.30293	6.24038e-14	3.88051e-13	up	yes
lbb00630	Metabolism	Carbohydrate metabolism	Glyoxylate and dicarboxylate metabolism	0.0183049	0.0985283	LOC132639259	0.45178	-1.14631	7.27419e-14	4.50928e-13	down	yes
lbb00630	Metabolism	Carbohydrate metabolism	Glyoxylate and dicarboxylate metabolism	0.0183049	0.0985283	LOC132609221	0.0848203	-3.55945	1.42047e-12	8.11273e-12	down	yes
lbb00630	Metabolism	Carbohydrate metabolism	Glyoxylate and dicarboxylate metabolism	0.0183049	0.0985283	LOC132645761	12.7281	3.66995	6.75857e-07	2.50251e-06	up	yes
lbb00630	Metabolism	Carbohydrate metabolism	Glyoxylate and dicarboxylate metabolism	0.0183049	0.0985283	LOC132605425	1845.91	10.8501	1.35367e-05	4.40221e-05	up	yes
lbb00630	Metabolism	Carbohydrate metabolism	Glyoxylate and dicarboxylate metabolism	0.0183049	0.0985283	LOC132625552	4.38433	2.13236	1.86248e-05	5.96797e-05	up	yes
lbb00630	Metabolism	Carbohydrate metabolism	Glyoxylate and dicarboxylate metabolism	0.0183049	0.0985283	LOC132620360	3.25229	1.70145	3.20598e-05	9.97352e-05	up	yes
lbb00630	Metabolism	Carbohydrate metabolism	Glyoxylate and dicarboxylate metabolism	0.0183049	0.0985283	LOC132607141	1018.03	9.99156	6.63675e-05	0.00019882	up	yes
lbb00630	Metabolism	Carbohydrate metabolism	Glyoxylate and dicarboxylate metabolism	0.0183049	0.0985283	LOC132603686	9.08909	3.18414	0.000613257	0.00161241	up	yes
lbb00630	Metabolism	Carbohydrate metabolism	Glyoxylate and dicarboxylate metabolism	0.0183049	0.0985283	LOC132623771	38.4573	5.26518	0.00998514	0.0213015	up	yes
lbb00860	Metabolism	Metabolism of cofactors and vitamins	Porphyrin metabolism	0.019873	0.0985283	LOC132614428	38.1275	5.25276	5.26254e-199	7.41756e-197	up	yes
lbb00860	Metabolism	Metabolism of cofactors and vitamins	Porphyrin metabolism	0.019873	0.0985283	LOC132598881	0.112919	-3.14664	1.15016e-179	1.38955e-177	down	yes
lbb00860	Metabolism	Metabolism of cofactors and vitamins	Porphyrin metabolism	0.019873	0.0985283	LOC132600484	0.23091	-2.1146	1.4769e-150	1.2459e-148	down	yes
lbb00860	Metabolism	Metabolism of cofactors and vitamins	Porphyrin metabolism	0.019873	0.0985283	LOC132598535	0.415672	-1.26648	5.47783e-124	3.50291e-122	down	yes
lbb00860	Metabolism	Metabolism of cofactors and vitamins	Porphyrin metabolism	0.019873	0.0985283	LOC132634993	0.287292	-1.79941	1.18659e-117	7.10442e-116	down	yes
lbb00860	Metabolism	Metabolism of cofactors and vitamins	Porphyrin metabolism	0.019873	0.0985283	LOC132611215	0.0956664	-3.38584	4.6495e-101	2.2405e-99	down	yes
lbb00860	Metabolism	Metabolism of cofactors and vitamins	Porphyrin metabolism	0.019873	0.0985283	LOC132617393	0.303156	-1.72187	9.15636e-89	3.70504e-87	down	yes
lbb00860	Metabolism	Metabolism of cofactors and vitamins	Porphyrin metabolism	0.019873	0.0985283	LOC132635888	0.426865	-1.22815	8.05937e-80	2.84882e-78	down	yes
lbb00860	Metabolism	Metabolism of cofactors and vitamins	Porphyrin metabolism	0.019873	0.0985283	LOC132636956	0.366801	-1.44693	2.71005e-77	9.2415e-76	down	yes
lbb00860	Metabolism	Metabolism of cofactors and vitamins	Porphyrin metabolism	0.019873	0.0985283	LOC132628742	8.53033	3.0926	1.67482e-76	5.62062e-75	up	yes
lbb00860	Metabolism	Metabolism of cofactors and vitamins	Porphyrin metabolism	0.019873	0.0985283	LOC132641638	0.40173	-1.3157	1.79613e-54	4.03985e-53	down	yes
lbb00860	Metabolism	Metabolism of cofactors and vitamins	Porphyrin metabolism	0.019873	0.0985283	LOC132609766	13.1332	3.71515	4.47266e-42	7.71158e-41	up	yes
lbb00860	Metabolism	Metabolism of cofactors and vitamins	Porphyrin metabolism	0.019873	0.0985283	LOC132629085	0.464393	-1.10658	8.33105e-37	1.25088e-35	down	yes
lbb00860	Metabolism	Metabolism of cofactors and vitamins	Porphyrin metabolism	0.019873	0.0985283	LOC132642467	2.5391	1.34432	1.61251e-19	1.34223e-18	up	yes
lbb00860	Metabolism	Metabolism of cofactors and vitamins	Porphyrin metabolism	0.019873	0.0985283	LOC132604280	4.50745	2.17231	1.38748e-18	1.10724e-17	up	yes
lbb00860	Metabolism	Metabolism of cofactors and vitamins	Porphyrin metabolism	0.019873	0.0985283	LOC132636469	35867.4	15.1304	4.59336e-18	3.57616e-17	up	yes
lbb00860	Metabolism	Metabolism of cofactors and vitamins	Porphyrin metabolism	0.019873	0.0985283	LOC132638357	2.41314	1.27091	7.54952e-18	5.80421e-17	up	yes
lbb00860	Metabolism	Metabolism of cofactors and vitamins	Porphyrin metabolism	0.019873	0.0985283	LOC132614578	2.11994	1.08403	1.16053e-14	7.53808e-14	up	yes
lbb00860	Metabolism	Metabolism of cofactors and vitamins	Porphyrin metabolism	0.019873	0.0985283	LOC132627192	4.0613	2.02194	1.07039e-13	6.55724e-13	up	yes
lbb00860	Metabolism	Metabolism of cofactors and vitamins	Porphyrin metabolism	0.019873	0.0985283	LOC132633159	2.08347	1.05899	7.40962e-13	4.30748e-12	up	yes
lbb00860	Metabolism	Metabolism of cofactors and vitamins	Porphyrin metabolism	0.019873	0.0985283	LOC132627004	2.28999	1.19534	1.4731e-07	5.78297e-07	up	yes
lbb00860	Metabolism	Metabolism of cofactors and vitamins	Porphyrin metabolism	0.019873	0.0985283	LOC132626409	2.14901	1.10367	0.000179841	0.000510502	up	yes
lbb00860	Metabolism	Metabolism of cofactors and vitamins	Porphyrin metabolism	0.019873	0.0985283	LOC132636485	3.87439	1.95397	0.000236239	0.000659364	up	yes
lbb00860	Metabolism	Metabolism of cofactors and vitamins	Porphyrin metabolism	0.019873	0.0985283	LOC132603860	0.406303	-1.29937	0.00253624	0.00604522	down	yes
lbb00860	Metabolism	Metabolism of cofactors and vitamins	Porphyrin metabolism	0.019873	0.0985283	LOC132616855	3.17076	1.66483	0.0116504	0.0245307	up	yes
lbb00860	Metabolism	Metabolism of cofactors and vitamins	Porphyrin metabolism	0.019873	0.0985283	LOC132608806	9.53016	3.2525	0.0215302	0.0429234	up	yes
lbb00960	Metabolism	Biosynthesis of other secondary metabolites	Tropane, piperidine and pyridine alkaloid biosynthesis	0.019873	0.0985283	LOC132632605	0.179664	-2.47662	1.29255e-181	1.5785e-179	down	yes
lbb00960	Metabolism	Biosynthesis of other secondary metabolites	Tropane, piperidine and pyridine alkaloid biosynthesis	0.019873	0.0985283	LOC132628881	0.193054	-2.37292	1.71302e-173	1.88756e-171	down	yes
lbb00960	Metabolism	Biosynthesis of other secondary metabolites	Tropane, piperidine and pyridine alkaloid biosynthesis	0.019873	0.0985283	LOC132607275	0.158046	-2.66158	2.43712e-110	1.34054e-108	down	yes
lbb00960	Metabolism	Biosynthesis of other secondary metabolites	Tropane, piperidine and pyridine alkaloid biosynthesis	0.019873	0.0985283	LOC132607363	0.323501	-1.62816	2.96938e-66	8.2402e-65	down	yes
lbb00960	Metabolism	Biosynthesis of other secondary metabolites	Tropane, piperidine and pyridine alkaloid biosynthesis	0.019873	0.0985283	LOC132615521	0.156996	-2.6712	7.15129e-59	1.74667e-57	down	yes
lbb00960	Metabolism	Biosynthesis of other secondary metabolites	Tropane, piperidine and pyridine alkaloid biosynthesis	0.019873	0.0985283	LOC132635052	2.20446	1.14042	6.89699e-48	1.3684e-46	up	yes
lbb00960	Metabolism	Biosynthesis of other secondary metabolites	Tropane, piperidine and pyridine alkaloid biosynthesis	0.019873	0.0985283	LOC132614443	2.25953	1.17602	2.0331e-46	3.87906e-45	up	yes
lbb00960	Metabolism	Biosynthesis of other secondary metabolites	Tropane, piperidine and pyridine alkaloid biosynthesis	0.019873	0.0985283	LOC132621668	0.484853	-1.04438	1.87646e-27	2.15103e-26	down	yes
lbb00960	Metabolism	Biosynthesis of other secondary metabolites	Tropane, piperidine and pyridine alkaloid biosynthesis	0.019873	0.0985283	LOC132614388	26.1432	4.70836	2.49842e-26	2.75209e-25	up	yes
lbb00960	Metabolism	Biosynthesis of other secondary metabolites	Tropane, piperidine and pyridine alkaloid biosynthesis	0.019873	0.0985283	LOC132607346	0.46936	-1.09123	4.73643e-17	3.49834e-16	down	yes
lbb00960	Metabolism	Biosynthesis of other secondary metabolites	Tropane, piperidine and pyridine alkaloid biosynthesis	0.019873	0.0985283	LOC132611042	37.4223	5.22583	1.35589e-16	9.80902e-16	up	yes
lbb00960	Metabolism	Biosynthesis of other secondary metabolites	Tropane, piperidine and pyridine alkaloid biosynthesis	0.019873	0.0985283	LOC132601647	7.26211	2.86039	1.72424e-15	1.17218e-14	up	yes
lbb00960	Metabolism	Biosynthesis of other secondary metabolites	Tropane, piperidine and pyridine alkaloid biosynthesis	0.019873	0.0985283	LOC132615805	0.322751	-1.63151	4.29236e-14	2.69792e-13	down	yes
lbb00960	Metabolism	Biosynthesis of other secondary metabolites	Tropane, piperidine and pyridine alkaloid biosynthesis	0.019873	0.0985283	LOC132641885	0.443712	-1.1723	2.56189e-10	1.258e-09	down	yes
lbb00960	Metabolism	Biosynthesis of other secondary metabolites	Tropane, piperidine and pyridine alkaloid biosynthesis	0.019873	0.0985283	LOC132601628	24.1658	4.59489	3.16238e-10	1.54212e-09	up	yes
lbb00960	Metabolism	Biosynthesis of other secondary metabolites	Tropane, piperidine and pyridine alkaloid biosynthesis	0.019873	0.0985283	LOC132630465	16.5937	4.05256	1.10435e-09	5.15424e-09	up	yes
lbb00960	Metabolism	Biosynthesis of other secondary metabolites	Tropane, piperidine and pyridine alkaloid biosynthesis	0.019873	0.0985283	LOC132630460	0.0829423	-3.59175	4.24587e-09	1.8946e-08	down	yes
lbb00960	Metabolism	Biosynthesis of other secondary metabolites	Tropane, piperidine and pyridine alkaloid biosynthesis	0.019873	0.0985283	LOC132607284	0.376072	-1.41092	1.11795e-06	4.04862e-06	down	yes
lbb00960	Metabolism	Biosynthesis of other secondary metabolites	Tropane, piperidine and pyridine alkaloid biosynthesis	0.019873	0.0985283	LOC132599301	15.2138	3.92731	9.30869e-05	0.00027425	up	yes
lbb00960	Metabolism	Biosynthesis of other secondary metabolites	Tropane, piperidine and pyridine alkaloid biosynthesis	0.019873	0.0985283	LOC132641883	2.41	1.26904	0.000188996	0.000534785	up	yes
lbb00960	Metabolism	Biosynthesis of other secondary metabolites	Tropane, piperidine and pyridine alkaloid biosynthesis	0.019873	0.0985283	LOC132619124	10.8345	3.43756	0.00147793	0.00366536	up	yes
lbb00960	Metabolism	Biosynthesis of other secondary metabolites	Tropane, piperidine and pyridine alkaloid biosynthesis	0.019873	0.0985283	LOC132615635	2.01837	1.01319	0.00391912	0.00905141	up	yes
lbb00960	Metabolism	Biosynthesis of other secondary metabolites	Tropane, piperidine and pyridine alkaloid biosynthesis	0.019873	0.0985283	LOC132630463	0.488198	-1.03446	0.0045611	0.0103922	down	yes
lbb00960	Metabolism	Biosynthesis of other secondary metabolites	Tropane, piperidine and pyridine alkaloid biosynthesis	0.019873	0.0985283	LOC132607264	2.06888	1.04885	0.0102967	0.0219095	up	yes
lbb00960	Metabolism	Biosynthesis of other secondary metabolites	Tropane, piperidine and pyridine alkaloid biosynthesis	0.019873	0.0985283	LOC132606840	2.29821	1.20051	0.0103803	0.0220762	up	yes
lbb00960	Metabolism	Biosynthesis of other secondary metabolites	Tropane, piperidine and pyridine alkaloid biosynthesis	0.019873	0.0985283	LOC132614288	1107.26	10.1128	0.0236346	0.0466977	up	yes
lbb00943	Metabolism	Biosynthesis of other secondary metabolites	Isoflavonoid biosynthesis	0.0200165	0.0985283	LOC132640478	3.12928	1.64583	1.92214e-96	8.77491e-95	up	yes
lbb00943	Metabolism	Biosynthesis of other secondary metabolites	Isoflavonoid biosynthesis	0.0200165	0.0985283	LOC132609983	12.6744	3.66384	2.03991e-75	6.71264e-74	up	yes
lbb00943	Metabolism	Biosynthesis of other secondary metabolites	Isoflavonoid biosynthesis	0.0200165	0.0985283	LOC132617204	2.09119	1.06433	9.00907e-36	1.32216e-34	up	yes
lbb00943	Metabolism	Biosynthesis of other secondary metabolites	Isoflavonoid biosynthesis	0.0200165	0.0985283	LOC132610526	2.20143	1.13844	2.03975e-32	2.73162e-31	up	yes
lbb00943	Metabolism	Biosynthesis of other secondary metabolites	Isoflavonoid biosynthesis	0.0200165	0.0985283	LOC132624051	0.122626	-3.02766	9.44312e-28	1.09361e-26	down	yes
lbb00943	Metabolism	Biosynthesis of other secondary metabolites	Isoflavonoid biosynthesis	0.0200165	0.0985283	LOC132610987	5.4375	2.44294	8.69719e-15	5.68849e-14	up	yes
lbb00943	Metabolism	Biosynthesis of other secondary metabolites	Isoflavonoid biosynthesis	0.0200165	0.0985283	LOC132613620	0.212684	-2.23321	4.58084e-13	2.69872e-12	down	yes
lbb00943	Metabolism	Biosynthesis of other secondary metabolites	Isoflavonoid biosynthesis	0.0200165	0.0985283	LOC132630846	3.68844	1.88301	1.10092e-12	6.33893e-12	up	yes
lbb00943	Metabolism	Biosynthesis of other secondary metabolites	Isoflavonoid biosynthesis	0.0200165	0.0985283	LOC132610905	3.4874	1.80215	7.41124e-09	3.24582e-08	up	yes
lbb00350	Metabolism	Amino acid metabolism	Tyrosine metabolism	0.020588	0.0985283	LOC132635530	128.466	7.00524	0	0	up	yes
lbb00350	Metabolism	Amino acid metabolism	Tyrosine metabolism	0.020588	0.0985283	LOC132603736	117.957	6.88212	0	0	up	yes
lbb00350	Metabolism	Amino acid metabolism	Tyrosine metabolism	0.020588	0.0985283	LOC132635546	22.0273	4.46122	1.22078e-216	2.04439e-214	up	yes
lbb00350	Metabolism	Amino acid metabolism	Tyrosine metabolism	0.020588	0.0985283	LOC132605802	27.6223	4.78776	1.37861e-216	2.28607e-214	up	yes
lbb00350	Metabolism	Amino acid metabolism	Tyrosine metabolism	0.020588	0.0985283	LOC132632605	0.179664	-2.47662	1.29255e-181	1.5785e-179	down	yes
lbb00350	Metabolism	Amino acid metabolism	Tyrosine metabolism	0.020588	0.0985283	LOC132628881	0.193054	-2.37292	1.71302e-173	1.88756e-171	down	yes
lbb00350	Metabolism	Amino acid metabolism	Tyrosine metabolism	0.020588	0.0985283	LOC132635540	7.32113	2.87207	1.76838e-124	1.14162e-122	up	yes
lbb00350	Metabolism	Amino acid metabolism	Tyrosine metabolism	0.020588	0.0985283	LOC132635548	584.492	9.19104	2.28471e-117	1.36309e-115	up	yes
lbb00350	Metabolism	Amino acid metabolism	Tyrosine metabolism	0.020588	0.0985283	LOC132641790	0.379304	-1.39857	1.31739e-77	4.51973e-76	down	yes
lbb00350	Metabolism	Amino acid metabolism	Tyrosine metabolism	0.020588	0.0985283	LOC132641019	0.412231	-1.27848	2.78271e-58	6.71902e-57	down	yes
lbb00350	Metabolism	Amino acid metabolism	Tyrosine metabolism	0.020588	0.0985283	LOC132598557	0.423743	-1.23874	8.81171e-50	1.81758e-48	down	yes
lbb00350	Metabolism	Amino acid metabolism	Tyrosine metabolism	0.020588	0.0985283	LOC132635052	2.20446	1.14042	6.89699e-48	1.3684e-46	up	yes
lbb00350	Metabolism	Amino acid metabolism	Tyrosine metabolism	0.020588	0.0985283	LOC132614443	2.25953	1.17602	2.0331e-46	3.87906e-45	up	yes
lbb00350	Metabolism	Amino acid metabolism	Tyrosine metabolism	0.020588	0.0985283	LOC132635526	24.257	4.60033	1.434e-35	2.09002e-34	up	yes
lbb00350	Metabolism	Amino acid metabolism	Tyrosine metabolism	0.020588	0.0985283	LOC132621668	0.484853	-1.04438	1.87646e-27	2.15103e-26	down	yes
lbb00350	Metabolism	Amino acid metabolism	Tyrosine metabolism	0.020588	0.0985283	LOC132614388	26.1432	4.70836	2.49842e-26	2.75209e-25	up	yes
lbb00350	Metabolism	Amino acid metabolism	Tyrosine metabolism	0.020588	0.0985283	LOC132600628	8.51228	3.08954	3.29891e-24	3.3492e-23	up	yes
lbb00350	Metabolism	Amino acid metabolism	Tyrosine metabolism	0.020588	0.0985283	LOC132611042	37.4223	5.22583	1.35589e-16	9.80902e-16	up	yes
lbb00350	Metabolism	Amino acid metabolism	Tyrosine metabolism	0.020588	0.0985283	LOC132601647	7.26211	2.86039	1.72424e-15	1.17218e-14	up	yes
lbb00350	Metabolism	Amino acid metabolism	Tyrosine metabolism	0.020588	0.0985283	LOC132635552	56.837	5.82876	1.70326e-12	9.68369e-12	up	yes
lbb00350	Metabolism	Amino acid metabolism	Tyrosine metabolism	0.020588	0.0985283	LOC132602076	2.859	1.51551	5.08019e-12	2.79708e-11	up	yes
lbb00350	Metabolism	Amino acid metabolism	Tyrosine metabolism	0.020588	0.0985283	LOC132641885	0.443712	-1.1723	2.56189e-10	1.258e-09	down	yes
lbb00350	Metabolism	Amino acid metabolism	Tyrosine metabolism	0.020588	0.0985283	LOC132601628	24.1658	4.59489	3.16238e-10	1.54212e-09	up	yes
lbb00350	Metabolism	Amino acid metabolism	Tyrosine metabolism	0.020588	0.0985283	LOC132635536	105.355	6.71911	3.17075e-08	1.32094e-07	up	yes
lbb00350	Metabolism	Amino acid metabolism	Tyrosine metabolism	0.020588	0.0985283	LOC132615100	2.16858	1.11675	3.86753e-05	0.000119089	up	yes
lbb00350	Metabolism	Amino acid metabolism	Tyrosine metabolism	0.020588	0.0985283	LOC132599301	15.2138	3.92731	9.30869e-05	0.00027425	up	yes
lbb00350	Metabolism	Amino acid metabolism	Tyrosine metabolism	0.020588	0.0985283	LOC132641883	2.41	1.26904	0.000188996	0.000534785	up	yes
lbb00350	Metabolism	Amino acid metabolism	Tyrosine metabolism	0.020588	0.0985283	LOC132630657	8.34215	3.06042	0.000362254	0.000984917	up	yes
lbb00350	Metabolism	Amino acid metabolism	Tyrosine metabolism	0.020588	0.0985283	LOC132618838	3.05288	1.61017	0.000387246	0.00104781	up	yes
lbb00350	Metabolism	Amino acid metabolism	Tyrosine metabolism	0.020588	0.0985283	LOC132619124	10.8345	3.43756	0.00147793	0.00366536	up	yes
lbb00350	Metabolism	Amino acid metabolism	Tyrosine metabolism	0.020588	0.0985283	LOC132615681	2.18746	1.12926	0.00420607	0.00965153	up	yes
lbb00350	Metabolism	Amino acid metabolism	Tyrosine metabolism	0.020588	0.0985283	LOC132628177	37.0244	5.21041	0.00494433	0.0111765	up	yes
lbb00350	Metabolism	Amino acid metabolism	Tyrosine metabolism	0.020588	0.0985283	LOC132644116	3.08237	1.62404	0.0229984	0.0455471	up	yes
lbb00942	Metabolism	Biosynthesis of other secondary metabolites	Anthocyanin biosynthesis	0.0214089	0.0989238	LOC132630837	32.8451	5.03761	1.20299e-40	2.00763e-39	up	yes
lbb00942	Metabolism	Biosynthesis of other secondary metabolites	Anthocyanin biosynthesis	0.0214089	0.0989238	LOC132621173	16.1606	4.01441	1.37673e-26	1.53248e-25	up	yes
lbb00942	Metabolism	Biosynthesis of other secondary metabolites	Anthocyanin biosynthesis	0.0214089	0.0989238	LOC132617214	8364.61	13.0301	6.05805e-13	3.53941e-12	up	yes
lbb00942	Metabolism	Biosynthesis of other secondary metabolites	Anthocyanin biosynthesis	0.0214089	0.0989238	LOC132643715	0.046927	-4.41344	0.000134502	0.000388319	down	yes
lbb00942	Metabolism	Biosynthesis of other secondary metabolites	Anthocyanin biosynthesis	0.0214089	0.0989238	LOC132630880	2.02901	1.02077	0.000176756	0.000502293	up	yes
lbb00061	Metabolism	Lipid metabolism	Fatty acid biosynthesis	0.0307027	0.137139	LOC132599126	5.30681	2.40785	0	0	up	yes
lbb00061	Metabolism	Lipid metabolism	Fatty acid biosynthesis	0.0307027	0.137139	LOC132607337	0.240747	-2.05441	5.37784e-154	4.66466e-152	down	yes
lbb00061	Metabolism	Lipid metabolism	Fatty acid biosynthesis	0.0307027	0.137139	LOC132641240	10.0155	3.32416	3.49341e-87	1.38055e-85	up	yes
lbb00061	Metabolism	Lipid metabolism	Fatty acid biosynthesis	0.0307027	0.137139	LOC132636899	0.297645	-1.74834	3.83902e-77	1.3065e-75	down	yes
lbb00061	Metabolism	Lipid metabolism	Fatty acid biosynthesis	0.0307027	0.137139	LOC132645591	4.99387	2.32016	7.69056e-46	1.44773e-44	up	yes
lbb00061	Metabolism	Lipid metabolism	Fatty acid biosynthesis	0.0307027	0.137139	LOC132643263	3.64985	1.86784	1.08745e-43	1.95672e-42	up	yes
lbb00061	Metabolism	Lipid metabolism	Fatty acid biosynthesis	0.0307027	0.137139	LOC132621691	0.455707	-1.13382	1.49611e-41	2.55351e-40	down	yes
lbb00061	Metabolism	Lipid metabolism	Fatty acid biosynthesis	0.0307027	0.137139	LOC132600434	4.68687	2.22863	3.14769e-41	5.31338e-40	up	yes
lbb00061	Metabolism	Lipid metabolism	Fatty acid biosynthesis	0.0307027	0.137139	LOC132632291	0.416062	-1.26513	5.03017e-36	7.4306e-35	down	yes
lbb00061	Metabolism	Lipid metabolism	Fatty acid biosynthesis	0.0307027	0.137139	LOC132607511	2.82296	1.49721	2.78344e-32	3.71432e-31	up	yes
lbb00061	Metabolism	Lipid metabolism	Fatty acid biosynthesis	0.0307027	0.137139	LOC132617550	3.99029	1.99649	2.24377e-31	2.9048e-30	up	yes
lbb00061	Metabolism	Lipid metabolism	Fatty acid biosynthesis	0.0307027	0.137139	LOC132603729	0.379628	-1.39734	1.84814e-25	1.97034e-24	down	yes
lbb00061	Metabolism	Lipid metabolism	Fatty acid biosynthesis	0.0307027	0.137139	LOC132644919	2.71632	1.44166	9.59905e-25	9.94539e-24	up	yes
lbb00061	Metabolism	Lipid metabolism	Fatty acid biosynthesis	0.0307027	0.137139	LOC132636939	2.53791	1.34364	5.40917e-23	5.23252e-22	up	yes
lbb00061	Metabolism	Lipid metabolism	Fatty acid biosynthesis	0.0307027	0.137139	LOC132640951	0.130522	-2.93763	7.32152e-18	5.63276e-17	down	yes
lbb00061	Metabolism	Lipid metabolism	Fatty acid biosynthesis	0.0307027	0.137139	E2270_pgp058	0.143071	-2.8052	1.81302e-13	1.09598e-12	down	yes
lbb00061	Metabolism	Lipid metabolism	Fatty acid biosynthesis	0.0307027	0.137139	LOC132634111	2201.07	11.104	1.32347e-05	4.30941e-05	up	yes
lbb00061	Metabolism	Lipid metabolism	Fatty acid biosynthesis	0.0307027	0.137139	LOC132645461	3.70322	1.88878	1.33795e-05	4.35445e-05	up	yes
lbb00061	Metabolism	Lipid metabolism	Fatty acid biosynthesis	0.0307027	0.137139	LOC132599124	3.93168	1.97514	4.37751e-05	0.000134023	up	yes
lbb00061	Metabolism	Lipid metabolism	Fatty acid biosynthesis	0.0307027	0.137139	LOC132598793	0.33276	-1.58744	0.000124294	0.0003602	down	yes
lbb00061	Metabolism	Lipid metabolism	Fatty acid biosynthesis	0.0307027	0.137139	LOC132607569	23.9831	4.58395	0.000309693	0.000850418	up	yes
lbb00061	Metabolism	Lipid metabolism	Fatty acid biosynthesis	0.0307027	0.137139	LOC132609352	5.28385	2.40159	0.00237384	0.00569035	up	yes
lbb00061	Metabolism	Lipid metabolism	Fatty acid biosynthesis	0.0307027	0.137139	LOC132610005	445.665	8.79982	0.0214759	0.0428327	up	yes
lbb02010	Environmental Information Processing	Membrane transport	ABC transporters	0.0360156	0.15568	LOC132627281	0.132512	-2.91581	7.36486e-152	6.24407e-150	down	yes
lbb02010	Environmental Information Processing	Membrane transport	ABC transporters	0.0360156	0.15568	LOC132634827	6.81672	2.76908	1.65345e-131	1.16285e-129	up	yes
lbb02010	Environmental Information Processing	Membrane transport	ABC transporters	0.0360156	0.15568	LOC132635271	0.304447	-1.71574	7.59671e-129	5.14993e-127	down	yes
lbb02010	Environmental Information Processing	Membrane transport	ABC transporters	0.0360156	0.15568	LOC132609840	2.84451	1.50818	2.03693e-85	7.83014e-84	up	yes
lbb02010	Environmental Information Processing	Membrane transport	ABC transporters	0.0360156	0.15568	LOC132616920	0.371292	-1.42937	4.24981e-50	8.81978e-49	down	yes
lbb02010	Environmental Information Processing	Membrane transport	ABC transporters	0.0360156	0.15568	LOC132635310	3.00615	1.58792	2.32483e-36	3.45993e-35	up	yes
lbb02010	Environmental Information Processing	Membrane transport	ABC transporters	0.0360156	0.15568	LOC132609628	0.100076	-3.32083	3.99918e-36	5.92313e-35	down	yes
lbb02010	Environmental Information Processing	Membrane transport	ABC transporters	0.0360156	0.15568	LOC132611329	0.404034	-1.30745	4.11554e-33	5.61826e-32	down	yes
lbb02010	Environmental Information Processing	Membrane transport	ABC transporters	0.0360156	0.15568	LOC132598808	0.261937	-1.93271	4.35468e-33	5.93992e-32	down	yes
lbb02010	Environmental Information Processing	Membrane transport	ABC transporters	0.0360156	0.15568	LOC132604369	2.75529	1.4622	1.17656e-26	1.31312e-25	up	yes
lbb02010	Environmental Information Processing	Membrane transport	ABC transporters	0.0360156	0.15568	LOC132599166	3.99085	1.9967	2.12207e-26	2.34439e-25	up	yes
lbb02010	Environmental Information Processing	Membrane transport	ABC transporters	0.0360156	0.15568	LOC132643606	2.04743	1.03382	1.33508e-25	1.4342e-24	up	yes
lbb02010	Environmental Information Processing	Membrane transport	ABC transporters	0.0360156	0.15568	LOC132600369	2.2957	1.19893	1.9586e-20	1.7006e-19	up	yes
lbb02010	Environmental Information Processing	Membrane transport	ABC transporters	0.0360156	0.15568	LOC132626990	3.99495	1.99818	2.01372e-20	1.74757e-19	up	yes
lbb02010	Environmental Information Processing	Membrane transport	ABC transporters	0.0360156	0.15568	LOC132606183	11.3837	3.50889	1.65265e-19	1.37394e-18	up	yes
lbb02010	Environmental Information Processing	Membrane transport	ABC transporters	0.0360156	0.15568	LOC132600784	2.03917	1.02798	2.04968e-17	1.54219e-16	up	yes
lbb02010	Environmental Information Processing	Membrane transport	ABC transporters	0.0360156	0.15568	LOC132630825	2.85494	1.51346	3.43519e-17	2.55847e-16	up	yes
lbb02010	Environmental Information Processing	Membrane transport	ABC transporters	0.0360156	0.15568	LOC132643602	78.503	6.29468	3.35872e-16	2.3715e-15	up	yes
lbb02010	Environmental Information Processing	Membrane transport	ABC transporters	0.0360156	0.15568	LOC132625963	2.60762	1.38273	2.54564e-15	1.71166e-14	up	yes
lbb02010	Environmental Information Processing	Membrane transport	ABC transporters	0.0360156	0.15568	LOC132632662	4.78564	2.25871	4.48602e-13	2.6447e-12	up	yes
lbb02010	Environmental Information Processing	Membrane transport	ABC transporters	0.0360156	0.15568	LOC132631983	110.639	6.78972	1.26438e-11	6.78264e-11	up	yes
lbb02010	Environmental Information Processing	Membrane transport	ABC transporters	0.0360156	0.15568	LOC132640922	4.46648	2.15914	2.85649e-11	1.49512e-10	up	yes
lbb02010	Environmental Information Processing	Membrane transport	ABC transporters	0.0360156	0.15568	LOC132639979	3.68264	1.88074	2.46177e-09	1.11766e-08	up	yes
lbb02010	Environmental Information Processing	Membrane transport	ABC transporters	0.0360156	0.15568	LOC132639514	2.84619	1.50903	1.4994e-07	5.88352e-07	up	yes
lbb02010	Environmental Information Processing	Membrane transport	ABC transporters	0.0360156	0.15568	LOC132632663	0.410294	-1.28527	3.86411e-07	1.46427e-06	down	yes
lbb02010	Environmental Information Processing	Membrane transport	ABC transporters	0.0360156	0.15568	LOC132615697	42.3961	5.40586	4.08018e-07	1.54269e-06	up	yes
lbb02010	Environmental Information Processing	Membrane transport	ABC transporters	0.0360156	0.15568	LOC132600384	10.8186	3.43544	4.38497e-07	1.65331e-06	up	yes
lbb02010	Environmental Information Processing	Membrane transport	ABC transporters	0.0360156	0.15568	LOC132640526	0.475382	-1.07284	2.46068e-06	8.62859e-06	down	yes
lbb02010	Environmental Information Processing	Membrane transport	ABC transporters	0.0360156	0.15568	LOC132640272	4.93143	2.30201	1.93438e-05	6.1884e-05	up	yes
lbb02010	Environmental Information Processing	Membrane transport	ABC transporters	0.0360156	0.15568	LOC132625161	2.48073	1.31077	2.85591e-05	8.93459e-05	up	yes
lbb02010	Environmental Information Processing	Membrane transport	ABC transporters	0.0360156	0.15568	LOC132602675	695.203	9.44129	0.000111436	0.000325026	up	yes
lbb02010	Environmental Information Processing	Membrane transport	ABC transporters	0.0360156	0.15568	LOC132640155	3.05273	1.6101	0.000117248	0.000341124	up	yes
lbb02010	Environmental Information Processing	Membrane transport	ABC transporters	0.0360156	0.15568	LOC132638600	5.57198	2.47819	0.000162319	0.000463488	up	yes
lbb02010	Environmental Information Processing	Membrane transport	ABC transporters	0.0360156	0.15568	LOC132635718	189.434	7.56555	0.000315171	0.000864618	up	yes
lbb02010	Environmental Information Processing	Membrane transport	ABC transporters	0.0360156	0.15568	LOC132604774	7.31631	2.87112	0.00150899	0.00373826	up	yes
lbb02010	Environmental Information Processing	Membrane transport	ABC transporters	0.0360156	0.15568	LOC132614593	843.237	9.71979	0.00165441	0.00407637	up	yes
lbb02010	Environmental Information Processing	Membrane transport	ABC transporters	0.0360156	0.15568	LOC132622649	0.333929	-1.58239	0.0018252	0.00446474	down	yes
lbb02010	Environmental Information Processing	Membrane transport	ABC transporters	0.0360156	0.15568	LOC132642629	0.321843	-1.63557	0.00242251	0.00579921	down	yes
lbb02010	Environmental Information Processing	Membrane transport	ABC transporters	0.0360156	0.15568	LOC132617287	2.8738	1.52296	0.00367161	0.00852575	up	yes
lbb02010	Environmental Information Processing	Membrane transport	ABC transporters	0.0360156	0.15568	LOC132615403	3.2416	1.69671	0.00703306	0.015462	up	yes
lbb02010	Environmental Information Processing	Membrane transport	ABC transporters	0.0360156	0.15568	LOC132617289	3.49109	1.80368	0.0122194	0.0256218	up	yes
lbb02010	Environmental Information Processing	Membrane transport	ABC transporters	0.0360156	0.15568	LOC132618938	0.392337	-1.34983	0.0185766	0.0375042	down	yes
lbb02010	Environmental Information Processing	Membrane transport	ABC transporters	0.0360156	0.15568	LOC132632715	358.477	8.48574	0.0227636	0.0451561	up	yes
lbb00270	Metabolism	Amino acid metabolism	Cysteine and methionine metabolism	0.0472456	0.197841	LOC132617213	0.0199658	-5.64633	0	0	down	yes
lbb00270	Metabolism	Amino acid metabolism	Cysteine and methionine metabolism	0.0472456	0.197841	LOC132634713	5.6925	2.50906	4.37024e-222	7.69982e-220	up	yes
lbb00270	Metabolism	Amino acid metabolism	Cysteine and methionine metabolism	0.0472456	0.197841	LOC132610522	0.272911	-1.8735	1.82618e-219	3.16801e-217	down	yes
lbb00270	Metabolism	Amino acid metabolism	Cysteine and methionine metabolism	0.0472456	0.197841	LOC132628881	0.193054	-2.37292	1.71302e-173	1.88756e-171	down	yes
lbb00270	Metabolism	Amino acid metabolism	Cysteine and methionine metabolism	0.0472456	0.197841	LOC132616960	0.17889	-2.48286	4.32489e-162	4.14454e-160	down	yes
lbb00270	Metabolism	Amino acid metabolism	Cysteine and methionine metabolism	0.0472456	0.197841	LOC132604473	3.3648	1.75052	1.06247e-135	7.74596e-134	up	yes
lbb00270	Metabolism	Amino acid metabolism	Cysteine and methionine metabolism	0.0472456	0.197841	LOC132613893	2.76259	1.46602	1.30858e-124	8.464e-123	up	yes
lbb00270	Metabolism	Amino acid metabolism	Cysteine and methionine metabolism	0.0472456	0.197841	LOC132602900	146.124	7.19105	8.81484e-118	5.28703e-116	up	yes
lbb00270	Metabolism	Amino acid metabolism	Cysteine and methionine metabolism	0.0472456	0.197841	LOC132610891	16.5662	4.05017	2.52948e-103	1.26579e-101	up	yes
lbb00270	Metabolism	Amino acid metabolism	Cysteine and methionine metabolism	0.0472456	0.197841	LOC132606756	2.42332	1.27699	2.94435e-101	1.42491e-99	up	yes
lbb00270	Metabolism	Amino acid metabolism	Cysteine and methionine metabolism	0.0472456	0.197841	LOC132633521	4.25285	2.08843	1.27144e-94	5.67417e-93	up	yes
lbb00270	Metabolism	Amino acid metabolism	Cysteine and methionine metabolism	0.0472456	0.197841	LOC132641736	0.066083	-3.91958	1.22959e-91	5.21889e-90	down	yes
lbb00270	Metabolism	Amino acid metabolism	Cysteine and methionine metabolism	0.0472456	0.197841	LOC132621656	0.427524	-1.22592	6.67542e-91	2.80517e-89	down	yes
lbb00270	Metabolism	Amino acid metabolism	Cysteine and methionine metabolism	0.0472456	0.197841	LOC132618768	0.122221	-3.03244	6.87187e-89	2.79065e-87	down	yes
lbb00270	Metabolism	Amino acid metabolism	Cysteine and methionine metabolism	0.0472456	0.197841	LOC132618544	0.122223	-3.03241	7.61892e-88	3.05009e-86	down	yes
lbb00270	Metabolism	Amino acid metabolism	Cysteine and methionine metabolism	0.0472456	0.197841	LOC132621300	0.327297	-1.61133	1.27423e-85	4.90943e-84	down	yes
lbb00270	Metabolism	Amino acid metabolism	Cysteine and methionine metabolism	0.0472456	0.197841	LOC132617192	0.0188973	-5.72568	3.56908e-81	1.29128e-79	down	yes
lbb00270	Metabolism	Amino acid metabolism	Cysteine and methionine metabolism	0.0472456	0.197841	LOC132618499	0.0776128	-3.68756	7.07455e-80	2.51384e-78	down	yes
lbb00270	Metabolism	Amino acid metabolism	Cysteine and methionine metabolism	0.0472456	0.197841	LOC132616730	0.147205	-2.7641	1.65864e-66	4.6294e-65	down	yes
lbb00270	Metabolism	Amino acid metabolism	Cysteine and methionine metabolism	0.0472456	0.197841	LOC132618476	0.136376	-2.87434	4.88109e-61	1.23591e-59	down	yes
lbb00270	Metabolism	Amino acid metabolism	Cysteine and methionine metabolism	0.0472456	0.197841	LOC132607506	191.738	7.58299	4.47914e-60	1.12154e-58	up	yes
lbb00270	Metabolism	Amino acid metabolism	Cysteine and methionine metabolism	0.0472456	0.197841	LOC132609295	0.483684	-1.04786	6.03283e-60	1.50834e-58	down	yes
lbb00270	Metabolism	Amino acid metabolism	Cysteine and methionine metabolism	0.0472456	0.197841	LOC132604047	20.2817	4.3421	5.64958e-54	1.25075e-52	up	yes
lbb00270	Metabolism	Amino acid metabolism	Cysteine and methionine metabolism	0.0472456	0.197841	LOC132598891	2.61841	1.38869	1.51153e-50	3.16216e-49	up	yes
lbb00270	Metabolism	Amino acid metabolism	Cysteine and methionine metabolism	0.0472456	0.197841	LOC132618922	0.080846	-3.62868	1.06814e-48	2.15848e-47	down	yes
lbb00270	Metabolism	Amino acid metabolism	Cysteine and methionine metabolism	0.0472456	0.197841	LOC132644688	2.82017	1.49578	1.46395e-48	2.94951e-47	up	yes
lbb00270	Metabolism	Amino acid metabolism	Cysteine and methionine metabolism	0.0472456	0.197841	LOC132634853	0.25975	-1.9448	4.04485e-48	8.0535e-47	down	yes
lbb00270	Metabolism	Amino acid metabolism	Cysteine and methionine metabolism	0.0472456	0.197841	LOC132609909	0.297568	-1.74871	8.32106e-38	1.27657e-36	down	yes
lbb00270	Metabolism	Amino acid metabolism	Cysteine and methionine metabolism	0.0472456	0.197841	LOC132632838	3.00843	1.58901	9.83315e-33	1.32895e-31	up	yes
lbb00270	Metabolism	Amino acid metabolism	Cysteine and methionine metabolism	0.0472456	0.197841	LOC132616223	3.43519	1.78039	1.97726e-31	2.5637e-30	up	yes
lbb00270	Metabolism	Amino acid metabolism	Cysteine and methionine metabolism	0.0472456	0.197841	LOC132607387	10.4703	3.38823	1.12659e-28	1.33908e-27	up	yes
lbb00270	Metabolism	Amino acid metabolism	Cysteine and methionine metabolism	0.0472456	0.197841	LOC132614388	26.1432	4.70836	2.49842e-26	2.75209e-25	up	yes
lbb00270	Metabolism	Amino acid metabolism	Cysteine and methionine metabolism	0.0472456	0.197841	LOC132609910	0.299397	-1.73987	3.64721e-26	4.00578e-25	down	yes
lbb00270	Metabolism	Amino acid metabolism	Cysteine and methionine metabolism	0.0472456	0.197841	LOC132609912	0.290778	-1.78201	2.24576e-25	2.38523e-24	down	yes
lbb00270	Metabolism	Amino acid metabolism	Cysteine and methionine metabolism	0.0472456	0.197841	LOC132609894	38.2412	5.25706	1.07507e-19	9.02867e-19	up	yes
lbb00270	Metabolism	Amino acid metabolism	Cysteine and methionine metabolism	0.0472456	0.197841	LOC132609827	4.41536	2.14253	7.85434e-19	6.3397e-18	up	yes
lbb00270	Metabolism	Amino acid metabolism	Cysteine and methionine metabolism	0.0472456	0.197841	LOC132619131	25.7036	4.6839	6.09562e-18	4.70998e-17	up	yes
lbb00270	Metabolism	Amino acid metabolism	Cysteine and methionine metabolism	0.0472456	0.197841	LOC132606879	11.1862	3.48365	5.08607e-17	3.74922e-16	up	yes
lbb00270	Metabolism	Amino acid metabolism	Cysteine and methionine metabolism	0.0472456	0.197841	LOC132606327	0.399608	-1.32334	1.6018e-16	1.15436e-15	down	yes
lbb00270	Metabolism	Amino acid metabolism	Cysteine and methionine metabolism	0.0472456	0.197841	LOC132636660	0.364491	-1.45605	3.01581e-16	2.13652e-15	down	yes
lbb00270	Metabolism	Amino acid metabolism	Cysteine and methionine metabolism	0.0472456	0.197841	LOC132627717	0.253004	-1.98277	3.09195e-12	1.72998e-11	down	yes
lbb00270	Metabolism	Amino acid metabolism	Cysteine and methionine metabolism	0.0472456	0.197841	LOC132604048	6.206	2.63366	4.30652e-12	2.3808e-11	up	yes
lbb00270	Metabolism	Amino acid metabolism	Cysteine and methionine metabolism	0.0472456	0.197841	LOC132625912	7.63705	2.93302	5.09917e-12	2.80707e-11	up	yes
lbb00270	Metabolism	Amino acid metabolism	Cysteine and methionine metabolism	0.0472456	0.197841	LOC132599459	3.35561	1.74657	2.36553e-11	1.24546e-10	up	yes
lbb00270	Metabolism	Amino acid metabolism	Cysteine and methionine metabolism	0.0472456	0.197841	LOC132626038	2.61941	1.38924	3.12955e-11	1.63425e-10	up	yes
lbb00270	Metabolism	Amino acid metabolism	Cysteine and methionine metabolism	0.0472456	0.197841	LOC132641885	0.443712	-1.1723	2.56189e-10	1.258e-09	down	yes
lbb00270	Metabolism	Amino acid metabolism	Cysteine and methionine metabolism	0.0472456	0.197841	LOC132610346	39.2979	5.29638	1.0509e-09	4.91835e-09	up	yes
lbb00270	Metabolism	Amino acid metabolism	Cysteine and methionine metabolism	0.0472456	0.197841	LOC132644493	12.4412	3.63706	1.44143e-09	6.66584e-09	up	yes
lbb00270	Metabolism	Amino acid metabolism	Cysteine and methionine metabolism	0.0472456	0.197841	LOC132609666	2.0574	1.04082	5.02255e-09	2.22999e-08	up	yes
lbb00270	Metabolism	Amino acid metabolism	Cysteine and methionine metabolism	0.0472456	0.197841	LOC132625984	5.77403	2.52958	3.83158e-07	1.45275e-06	up	yes
lbb00270	Metabolism	Amino acid metabolism	Cysteine and methionine metabolism	0.0472456	0.197841	LOC132645761	12.7281	3.66995	6.75857e-07	2.50251e-06	up	yes
lbb00270	Metabolism	Amino acid metabolism	Cysteine and methionine metabolism	0.0472456	0.197841	LOC132626037	2.21174	1.14518	2.27721e-06	8.01429e-06	up	yes
lbb00270	Metabolism	Amino acid metabolism	Cysteine and methionine metabolism	0.0472456	0.197841	LOC132622654	2.8456	1.50873	1.78233e-05	5.72255e-05	up	yes
lbb00270	Metabolism	Amino acid metabolism	Cysteine and methionine metabolism	0.0472456	0.197841	LOC132599860	8.33216	3.05869	3.02688e-05	9.44151e-05	up	yes
lbb00270	Metabolism	Amino acid metabolism	Cysteine and methionine metabolism	0.0472456	0.197841	LOC132634854	0.414201	-1.2716	3.53322e-05	0.000109332	down	yes
lbb00270	Metabolism	Amino acid metabolism	Cysteine and methionine metabolism	0.0472456	0.197841	LOC132641883	2.41	1.26904	0.000188996	0.000534785	up	yes
lbb00270	Metabolism	Amino acid metabolism	Cysteine and methionine metabolism	0.0472456	0.197841	LOC132622023	0.204706	-2.28838	0.000451127	0.0012082	down	yes
lbb00270	Metabolism	Amino acid metabolism	Cysteine and methionine metabolism	0.0472456	0.197841	LOC132627735	0.000823179	-10.2465	0.000570181	0.00150612	down	yes
lbb00270	Metabolism	Amino acid metabolism	Cysteine and methionine metabolism	0.0472456	0.197841	LOC132605954	2.32115	1.21484	0.000627628	0.00164776	up	yes
lbb00270	Metabolism	Amino acid metabolism	Cysteine and methionine metabolism	0.0472456	0.197841	LOC132640655	2.64863	1.40525	0.000669243	0.00174928	up	yes
lbb00270	Metabolism	Amino acid metabolism	Cysteine and methionine metabolism	0.0472456	0.197841	LOC132627979	2.55367	1.35257	0.000738739	0.00191995	up	yes
lbb00270	Metabolism	Amino acid metabolism	Cysteine and methionine metabolism	0.0472456	0.197841	LOC132640654	3.46979	1.79485	0.000924874	0.00237206	up	yes
lbb00270	Metabolism	Amino acid metabolism	Cysteine and methionine metabolism	0.0472456	0.197841	LOC132638144	1232.4	10.2673	0.0019134	0.00466027	up	yes
lbb00270	Metabolism	Amino acid metabolism	Cysteine and methionine metabolism	0.0472456	0.197841	LOC132617812	0.0013788	-9.50237	0.0023425	0.00562059	down	yes
lbb00270	Metabolism	Amino acid metabolism	Cysteine and methionine metabolism	0.0472456	0.197841	LOC132645529	0.11905	-3.07036	0.00389595	0.00900651	down	yes
lbb00270	Metabolism	Amino acid metabolism	Cysteine and methionine metabolism	0.0472456	0.197841	LOC132645239	7.03358	2.81426	0.00531642	0.0119458	up	yes
lbb00270	Metabolism	Amino acid metabolism	Cysteine and methionine metabolism	0.0472456	0.197841	LOC132632960	0.00320191	-8.28685	0.00589689	0.0131384	down	yes
lbb00270	Metabolism	Amino acid metabolism	Cysteine and methionine metabolism	0.0472456	0.197841	LOC132617944	0.424794	-1.23516	0.0118823	0.0249769	down	yes
lbb00270	Metabolism	Amino acid metabolism	Cysteine and methionine metabolism	0.0472456	0.197841	LOC132611799	0.444771	-1.16887	0.0249103	0.0489752	down	yes
lbb00904	Metabolism	Metabolism of terpenoids and polyketides	Diterpenoid biosynthesis	0.0504995	0.205058	LOC132638208	77.3612	6.27354	5.78839e-230	1.14509e-227	up	yes
lbb00904	Metabolism	Metabolism of terpenoids and polyketides	Diterpenoid biosynthesis	0.0504995	0.205058	LOC132617661	0.193784	-2.36748	4.83604e-91	2.03475e-89	down	yes
lbb00904	Metabolism	Metabolism of terpenoids and polyketides	Diterpenoid biosynthesis	0.0504995	0.205058	LOC132604565	3.18947	1.67332	1.85964e-72	5.84103e-71	up	yes
lbb00904	Metabolism	Metabolism of terpenoids and polyketides	Diterpenoid biosynthesis	0.0504995	0.205058	LOC132627062	0.0211325	-5.56439	9.45891e-71	2.86974e-69	down	yes
lbb00904	Metabolism	Metabolism of terpenoids and polyketides	Diterpenoid biosynthesis	0.0504995	0.205058	LOC132618871	0.0848982	-3.55812	1.52398e-53	3.35196e-52	down	yes
lbb00904	Metabolism	Metabolism of terpenoids and polyketides	Diterpenoid biosynthesis	0.0504995	0.205058	LOC132640373	0.284055	-1.81576	1.6687e-44	3.0546e-43	down	yes
lbb00904	Metabolism	Metabolism of terpenoids and polyketides	Diterpenoid biosynthesis	0.0504995	0.205058	LOC132639052	138.997	7.11891	1.39981e-42	2.45734e-41	up	yes
lbb00904	Metabolism	Metabolism of terpenoids and polyketides	Diterpenoid biosynthesis	0.0504995	0.205058	LOC132635481	0.248683	-2.00762	1.24842e-41	2.1329e-40	down	yes
lbb00904	Metabolism	Metabolism of terpenoids and polyketides	Diterpenoid biosynthesis	0.0504995	0.205058	LOC132615410	0.208939	-2.25885	1.44776e-40	2.41255e-39	down	yes
lbb00904	Metabolism	Metabolism of terpenoids and polyketides	Diterpenoid biosynthesis	0.0504995	0.205058	LOC132638315	15.8029	3.98212	1.00281e-33	1.39486e-32	up	yes
lbb00904	Metabolism	Metabolism of terpenoids and polyketides	Diterpenoid biosynthesis	0.0504995	0.205058	LOC132636906	57.4383	5.84394	5.47797e-21	4.87478e-20	up	yes
lbb00904	Metabolism	Metabolism of terpenoids and polyketides	Diterpenoid biosynthesis	0.0504995	0.205058	LOC132633311	16.8692	4.07632	3.76647e-19	3.0828e-18	up	yes
lbb00904	Metabolism	Metabolism of terpenoids and polyketides	Diterpenoid biosynthesis	0.0504995	0.205058	LOC132611328	13.308	3.73422	6.09301e-19	4.94991e-18	up	yes
lbb00904	Metabolism	Metabolism of terpenoids and polyketides	Diterpenoid biosynthesis	0.0504995	0.205058	LOC132609369	24.7067	4.62683	1.90365e-17	1.43358e-16	up	yes
lbb00904	Metabolism	Metabolism of terpenoids and polyketides	Diterpenoid biosynthesis	0.0504995	0.205058	LOC132645809	0.324041	-1.62575	6.7348e-17	4.93662e-16	down	yes
lbb00904	Metabolism	Metabolism of terpenoids and polyketides	Diterpenoid biosynthesis	0.0504995	0.205058	LOC132606264	2.28353	1.19127	1.27306e-16	9.22362e-16	up	yes
lbb00904	Metabolism	Metabolism of terpenoids and polyketides	Diterpenoid biosynthesis	0.0504995	0.205058	LOC132623909	5.07425	2.3432	2.17477e-15	1.4693e-14	up	yes
lbb00904	Metabolism	Metabolism of terpenoids and polyketides	Diterpenoid biosynthesis	0.0504995	0.205058	LOC132644704	2.17024	1.11785	6.34979e-15	4.18633e-14	up	yes
lbb00904	Metabolism	Metabolism of terpenoids and polyketides	Diterpenoid biosynthesis	0.0504995	0.205058	LOC132598551	12219.2	13.5769	7.35941e-13	4.28051e-12	up	yes
lbb00904	Metabolism	Metabolism of terpenoids and polyketides	Diterpenoid biosynthesis	0.0504995	0.205058	LOC132638748	25.5258	4.67389	4.82694e-12	2.66024e-11	up	yes
lbb00904	Metabolism	Metabolism of terpenoids and polyketides	Diterpenoid biosynthesis	0.0504995	0.205058	LOC132602861	48.3027	5.59403	2.98515e-11	1.56101e-10	up	yes
lbb00904	Metabolism	Metabolism of terpenoids and polyketides	Diterpenoid biosynthesis	0.0504995	0.205058	LOC132635262	9.51732	3.25056	2.2763e-09	1.03777e-08	up	yes
lbb00904	Metabolism	Metabolism of terpenoids and polyketides	Diterpenoid biosynthesis	0.0504995	0.205058	LOC132599883	6.87451	2.78126	1.06991e-06	3.88293e-06	up	yes
lbb00904	Metabolism	Metabolism of terpenoids and polyketides	Diterpenoid biosynthesis	0.0504995	0.205058	LOC132628073	3408.78	11.735	1.70604e-06	6.07112e-06	up	yes
lbb00904	Metabolism	Metabolism of terpenoids and polyketides	Diterpenoid biosynthesis	0.0504995	0.205058	LOC132611749	0.156137	-2.67911	1.93072e-06	6.83398e-06	down	yes
lbb00904	Metabolism	Metabolism of terpenoids and polyketides	Diterpenoid biosynthesis	0.0504995	0.205058	LOC132638238	2370.72	11.2111	2.6709e-05	8.39461e-05	up	yes
lbb00904	Metabolism	Metabolism of terpenoids and polyketides	Diterpenoid biosynthesis	0.0504995	0.205058	LOC132604569	2.19582	1.13476	0.000232726	0.000650041	up	yes
lbb00904	Metabolism	Metabolism of terpenoids and polyketides	Diterpenoid biosynthesis	0.0504995	0.205058	LOC132608841	173.238	7.43661	0.000755963	0.00196125	up	yes
lbb00904	Metabolism	Metabolism of terpenoids and polyketides	Diterpenoid biosynthesis	0.0504995	0.205058	LOC132631622	2.02848	1.0204	0.000855993	0.00220571	up	yes
lbb00904	Metabolism	Metabolism of terpenoids and polyketides	Diterpenoid biosynthesis	0.0504995	0.205058	LOC132625764	0.482405	-1.05168	0.000947602	0.00242661	down	yes
lbb00904	Metabolism	Metabolism of terpenoids and polyketides	Diterpenoid biosynthesis	0.0504995	0.205058	LOC132632214	2.4778	1.30906	0.00210184	0.00508409	up	yes
lbb00904	Metabolism	Metabolism of terpenoids and polyketides	Diterpenoid biosynthesis	0.0504995	0.205058	LOC132645157	10.8158	3.43506	0.0135945	0.0282115	up	yes
lbb00590	Metabolism	Lipid metabolism	Arachidonic acid metabolism	0.0628559	0.247726	LOC132603315	81.8951	6.3557	3.24495e-277	8.37939e-275	up	yes
lbb00590	Metabolism	Lipid metabolism	Arachidonic acid metabolism	0.0628559	0.247726	LOC132605582	0.381521	-1.39017	1.6084e-80	5.7759e-79	down	yes
lbb00590	Metabolism	Lipid metabolism	Arachidonic acid metabolism	0.0628559	0.247726	LOC132609433	0.439557	-1.18588	9.83581e-73	3.11541e-71	down	yes
lbb00590	Metabolism	Lipid metabolism	Arachidonic acid metabolism	0.0628559	0.247726	LOC132640216	3.15934	1.65962	1.63974e-61	4.18635e-60	up	yes
lbb00590	Metabolism	Lipid metabolism	Arachidonic acid metabolism	0.0628559	0.247726	LOC132632577	0.118841	-3.07289	2.39477e-58	5.79887e-57	down	yes
lbb00590	Metabolism	Lipid metabolism	Arachidonic acid metabolism	0.0628559	0.247726	LOC132640215	2.76707	1.46836	1.28542e-41	2.19501e-40	up	yes
lbb00590	Metabolism	Lipid metabolism	Arachidonic acid metabolism	0.0628559	0.247726	LOC132626769	45.3433	5.50282	2.06298e-30	2.6001e-29	up	yes
lbb00590	Metabolism	Lipid metabolism	Arachidonic acid metabolism	0.0628559	0.247726	LOC132623993	3.74693	1.90571	1.46996e-29	1.7971e-28	up	yes
lbb00590	Metabolism	Lipid metabolism	Arachidonic acid metabolism	0.0628559	0.247726	LOC132630512	0.466062	-1.10141	9.85226e-23	9.4121e-22	down	yes
lbb00590	Metabolism	Lipid metabolism	Arachidonic acid metabolism	0.0628559	0.247726	LOC132640489	2.37815	1.24984	1.26314e-18	1.00992e-17	up	yes
lbb00590	Metabolism	Lipid metabolism	Arachidonic acid metabolism	0.0628559	0.247726	LOC132632578	0.180987	-2.46605	3.30932e-18	2.59078e-17	down	yes
lbb00590	Metabolism	Lipid metabolism	Arachidonic acid metabolism	0.0628559	0.247726	LOC132604517	0.462651	-1.112	6.02537e-11	3.08221e-10	down	yes
lbb00590	Metabolism	Lipid metabolism	Arachidonic acid metabolism	0.0628559	0.247726	LOC132603840	2.10877	1.0764	9.82549e-07	3.57664e-06	up	yes
lbb00590	Metabolism	Lipid metabolism	Arachidonic acid metabolism	0.0628559	0.247726	LOC132626768	5.55833	2.47465	2.75652e-05	8.64444e-05	up	yes
lbb00590	Metabolism	Lipid metabolism	Arachidonic acid metabolism	0.0628559	0.247726	LOC132638465	9.54384	3.25457	8.56083e-05	0.000253165	up	yes
lbb00590	Metabolism	Lipid metabolism	Arachidonic acid metabolism	0.0628559	0.247726	LOC132638300	16.9403	4.08239	0.000694962	0.001813	up	yes
lbb00590	Metabolism	Lipid metabolism	Arachidonic acid metabolism	0.0628559	0.247726	LOC132611455	17.8845	4.16064	0.0029752	0.00700872	up	yes
lbb00592	Metabolism	Lipid metabolism	alpha-Linolenic acid metabolism	0.0778649	0.298111	LOC132603315	81.8951	6.3557	3.24495e-277	8.37939e-275	up	yes
lbb00592	Metabolism	Lipid metabolism	alpha-Linolenic acid metabolism	0.0778649	0.298111	LOC132603400	0.166996	-2.58211	1.9148e-270	4.79807e-268	down	yes
lbb00592	Metabolism	Lipid metabolism	alpha-Linolenic acid metabolism	0.0778649	0.298111	LOC132625990	11.627	3.5394	2.53954e-259	5.92465e-257	up	yes
lbb00592	Metabolism	Lipid metabolism	alpha-Linolenic acid metabolism	0.0778649	0.298111	LOC132616923	0.157074	-2.67048	3.19686e-218	5.46179e-216	down	yes
lbb00592	Metabolism	Lipid metabolism	alpha-Linolenic acid metabolism	0.0778649	0.298111	LOC132633237	3.1621	1.66088	2.65471e-113	1.5093e-111	up	yes
lbb00592	Metabolism	Lipid metabolism	alpha-Linolenic acid metabolism	0.0778649	0.298111	LOC132609775	0.0723584	-3.7887	1.63479e-103	8.21721e-102	down	yes
lbb00592	Metabolism	Lipid metabolism	alpha-Linolenic acid metabolism	0.0778649	0.298111	LOC132625987	16.0856	4.0077	8.02135e-88	3.2074e-86	up	yes
lbb00592	Metabolism	Lipid metabolism	alpha-Linolenic acid metabolism	0.0778649	0.298111	LOC132609240	0.396379	-1.33505	2.67725e-84	1.01418e-82	down	yes
lbb00592	Metabolism	Lipid metabolism	alpha-Linolenic acid metabolism	0.0778649	0.298111	LOC132641790	0.379304	-1.39857	1.31739e-77	4.51973e-76	down	yes
lbb00592	Metabolism	Lipid metabolism	alpha-Linolenic acid metabolism	0.0778649	0.298111	LOC132606789	0.437633	-1.19221	1.63079e-62	4.24355e-61	down	yes
lbb00592	Metabolism	Lipid metabolism	alpha-Linolenic acid metabolism	0.0778649	0.298111	LOC132611467	0.13779	-2.85946	3.55222e-57	8.40311e-56	down	yes
lbb00592	Metabolism	Lipid metabolism	alpha-Linolenic acid metabolism	0.0778649	0.298111	LOC132629883	10.7512	3.42643	1.32224e-52	2.87274e-51	up	yes
lbb00592	Metabolism	Lipid metabolism	alpha-Linolenic acid metabolism	0.0778649	0.298111	LOC132599119	12.6368	3.65956	6.5204e-42	1.12022e-40	up	yes
lbb00592	Metabolism	Lipid metabolism	alpha-Linolenic acid metabolism	0.0778649	0.298111	LOC132641540	5.03452	2.33185	1.63601e-33	2.26444e-32	up	yes
lbb00592	Metabolism	Lipid metabolism	alpha-Linolenic acid metabolism	0.0778649	0.298111	LOC132622619	2.19621	1.13502	1.94065e-27	2.22386e-26	up	yes
lbb00592	Metabolism	Lipid metabolism	alpha-Linolenic acid metabolism	0.0778649	0.298111	LOC132610691	0.484526	-1.04535	1.59315e-25	1.70385e-24	down	yes
lbb00592	Metabolism	Lipid metabolism	alpha-Linolenic acid metabolism	0.0778649	0.298111	LOC132627941	0.248889	-2.00643	1.46854e-19	1.22419e-18	down	yes
lbb00592	Metabolism	Lipid metabolism	alpha-Linolenic acid metabolism	0.0778649	0.298111	LOC132627943	0.378898	-1.40012	5.91064e-18	4.57146e-17	down	yes
lbb00592	Metabolism	Lipid metabolism	alpha-Linolenic acid metabolism	0.0778649	0.298111	LOC132599122	21544.3	14.395	9.80679e-17	7.13121e-16	up	yes
lbb00592	Metabolism	Lipid metabolism	alpha-Linolenic acid metabolism	0.0778649	0.298111	LOC132627942	0.385597	-1.37483	2.21434e-13	1.33143e-12	down	yes
lbb00592	Metabolism	Lipid metabolism	alpha-Linolenic acid metabolism	0.0778649	0.298111	LOC132635163	2.5376	1.34347	2.42557e-10	1.19435e-09	up	yes
lbb00592	Metabolism	Lipid metabolism	alpha-Linolenic acid metabolism	0.0778649	0.298111	LOC132626882	5.606	2.48697	2.03024e-05	6.48037e-05	up	yes
lbb00592	Metabolism	Lipid metabolism	alpha-Linolenic acid metabolism	0.0778649	0.298111	LOC132628753	1066.51	10.0587	9.04212e-05	0.000266676	up	yes
lbb00592	Metabolism	Lipid metabolism	alpha-Linolenic acid metabolism	0.0778649	0.298111	LOC132628048	2.19777	1.13604	0.00142614	0.00354653	up	yes
lbb00592	Metabolism	Lipid metabolism	alpha-Linolenic acid metabolism	0.0778649	0.298111	LOC132614885	560.345	9.13017	0.00833323	0.0180575	up	yes
lbb00592	Metabolism	Lipid metabolism	alpha-Linolenic acid metabolism	0.0778649	0.298111	LOC132641254	550.207	9.10383	0.022666	0.0449836	up	yes
lbb00592	Metabolism	Lipid metabolism	alpha-Linolenic acid metabolism	0.0778649	0.298111	LOC132644116	3.08237	1.62404	0.0229984	0.0455471	up	yes
lbb00360	Metabolism	Amino acid metabolism	Phenylalanine metabolism	0.0866302	0.322457	LOC132606885	0.252757	-1.98417	0	0	down	yes
lbb00360	Metabolism	Amino acid metabolism	Phenylalanine metabolism	0.0866302	0.322457	LOC132599227	16.6977	4.06157	5.31869e-269	1.31329e-266	up	yes
lbb00360	Metabolism	Amino acid metabolism	Phenylalanine metabolism	0.0866302	0.322457	LOC132599027	15.6547	3.96852	2.49586e-224	4.53925e-222	up	yes
lbb00360	Metabolism	Amino acid metabolism	Phenylalanine metabolism	0.0866302	0.322457	LOC132622191	0.0775572	-3.6886	2.37403e-193	3.11274e-191	down	yes
lbb00360	Metabolism	Amino acid metabolism	Phenylalanine metabolism	0.0866302	0.322457	LOC132632605	0.179664	-2.47662	1.29255e-181	1.5785e-179	down	yes
lbb00360	Metabolism	Amino acid metabolism	Phenylalanine metabolism	0.0866302	0.322457	LOC132628881	0.193054	-2.37292	1.71302e-173	1.88756e-171	down	yes
lbb00360	Metabolism	Amino acid metabolism	Phenylalanine metabolism	0.0866302	0.322457	LOC132609427	0.119041	-3.07047	5.88984e-159	5.47367e-157	down	yes
lbb00360	Metabolism	Amino acid metabolism	Phenylalanine metabolism	0.0866302	0.322457	LOC132606507	4.56728	2.19134	1.89385e-156	1.71297e-154	up	yes
lbb00360	Metabolism	Amino acid metabolism	Phenylalanine metabolism	0.0866302	0.322457	LOC132606633	5.92125	2.5659	1.36601e-126	9.04295e-125	up	yes
lbb00360	Metabolism	Amino acid metabolism	Phenylalanine metabolism	0.0866302	0.322457	LOC132606622	2.46475	1.30144	2.63872e-70	7.91335e-69	up	yes
lbb00360	Metabolism	Amino acid metabolism	Phenylalanine metabolism	0.0866302	0.322457	LOC132609429	0.1887	-2.40583	4.302e-62	1.11137e-60	down	yes
lbb00360	Metabolism	Amino acid metabolism	Phenylalanine metabolism	0.0866302	0.322457	LOC132641019	0.412231	-1.27848	2.78271e-58	6.71902e-57	down	yes
lbb00360	Metabolism	Amino acid metabolism	Phenylalanine metabolism	0.0866302	0.322457	LOC132627190	12.6174	3.65734	1.30124e-55	2.99444e-54	up	yes
lbb00360	Metabolism	Amino acid metabolism	Phenylalanine metabolism	0.0866302	0.322457	LOC132635052	2.20446	1.14042	6.89699e-48	1.3684e-46	up	yes
lbb00360	Metabolism	Amino acid metabolism	Phenylalanine metabolism	0.0866302	0.322457	LOC132622192	0.257455	-1.95761	1.98173e-46	3.78532e-45	down	yes
lbb00360	Metabolism	Amino acid metabolism	Phenylalanine metabolism	0.0866302	0.322457	LOC132614443	2.25953	1.17602	2.0331e-46	3.87906e-45	up	yes
lbb00360	Metabolism	Amino acid metabolism	Phenylalanine metabolism	0.0866302	0.322457	LOC132640013	2.52628	1.33702	4.8814e-42	8.41203e-41	up	yes
lbb00360	Metabolism	Amino acid metabolism	Phenylalanine metabolism	0.0866302	0.322457	LOC132598465	4.1185	2.04212	5.19208e-39	8.27698e-38	up	yes
lbb00360	Metabolism	Amino acid metabolism	Phenylalanine metabolism	0.0866302	0.322457	LOC132606887	2.1235	1.08645	4.00811e-34	5.62132e-33	up	yes
lbb00360	Metabolism	Amino acid metabolism	Phenylalanine metabolism	0.0866302	0.322457	LOC132632245	4.70593	2.23448	1.4547e-31	1.89705e-30	up	yes
lbb00360	Metabolism	Amino acid metabolism	Phenylalanine metabolism	0.0866302	0.322457	LOC132621668	0.484853	-1.04438	1.87646e-27	2.15103e-26	down	yes
lbb00360	Metabolism	Amino acid metabolism	Phenylalanine metabolism	0.0866302	0.322457	LOC132614388	26.1432	4.70836	2.49842e-26	2.75209e-25	up	yes
lbb00360	Metabolism	Amino acid metabolism	Phenylalanine metabolism	0.0866302	0.322457	LOC132600628	8.51228	3.08954	3.29891e-24	3.3492e-23	up	yes
lbb00360	Metabolism	Amino acid metabolism	Phenylalanine metabolism	0.0866302	0.322457	LOC132630037	2.13984	1.0975	9.2042e-22	8.45626e-21	up	yes
lbb00360	Metabolism	Amino acid metabolism	Phenylalanine metabolism	0.0866302	0.322457	LOC132611042	37.4223	5.22583	1.35589e-16	9.80902e-16	up	yes
lbb00360	Metabolism	Amino acid metabolism	Phenylalanine metabolism	0.0866302	0.322457	LOC132601647	7.26211	2.86039	1.72424e-15	1.17218e-14	up	yes
lbb00360	Metabolism	Amino acid metabolism	Phenylalanine metabolism	0.0866302	0.322457	LOC132602796	32.0041	5.00018	1.87724e-14	1.20522e-13	up	yes
lbb00360	Metabolism	Amino acid metabolism	Phenylalanine metabolism	0.0866302	0.322457	LOC132603613	2.46607	1.30221	2.95861e-13	1.76235e-12	up	yes
lbb00360	Metabolism	Amino acid metabolism	Phenylalanine metabolism	0.0866302	0.322457	LOC132641885	0.443712	-1.1723	2.56189e-10	1.258e-09	down	yes
lbb00360	Metabolism	Amino acid metabolism	Phenylalanine metabolism	0.0866302	0.322457	LOC132601628	24.1658	4.59489	3.16238e-10	1.54212e-09	up	yes
lbb00360	Metabolism	Amino acid metabolism	Phenylalanine metabolism	0.0866302	0.322457	LOC132609201	9.89972	3.30739	4.08841e-10	1.9766e-09	up	yes
lbb00360	Metabolism	Amino acid metabolism	Phenylalanine metabolism	0.0866302	0.322457	LOC132638304	0.0389725	-4.6814	8.16188e-07	2.99328e-06	down	yes
lbb00360	Metabolism	Amino acid metabolism	Phenylalanine metabolism	0.0866302	0.322457	LOC132638305	0.211193	-2.24336	6.69097e-06	2.24524e-05	down	yes
lbb00360	Metabolism	Amino acid metabolism	Phenylalanine metabolism	0.0866302	0.322457	LOC132638306	0.103299	-3.27511	9.93039e-06	3.27444e-05	down	yes
lbb00360	Metabolism	Amino acid metabolism	Phenylalanine metabolism	0.0866302	0.322457	LOC132599301	15.2138	3.92731	9.30869e-05	0.00027425	up	yes
lbb00360	Metabolism	Amino acid metabolism	Phenylalanine metabolism	0.0866302	0.322457	LOC132641883	2.41	1.26904	0.000188996	0.000534785	up	yes
lbb00360	Metabolism	Amino acid metabolism	Phenylalanine metabolism	0.0866302	0.322457	LOC132630657	8.34215	3.06042	0.000362254	0.000984917	up	yes
lbb00360	Metabolism	Amino acid metabolism	Phenylalanine metabolism	0.0866302	0.322457	LOC132618838	3.05288	1.61017	0.000387246	0.00104781	up	yes
lbb00360	Metabolism	Amino acid metabolism	Phenylalanine metabolism	0.0866302	0.322457	LOC132619124	10.8345	3.43756	0.00147793	0.00366536	up	yes
lbb00360	Metabolism	Amino acid metabolism	Phenylalanine metabolism	0.0866302	0.322457	LOC132600704	12.9513	3.69503	0.00489397	0.0110745	up	yes
lbb00360	Metabolism	Amino acid metabolism	Phenylalanine metabolism	0.0866302	0.322457	LOC132599252	3.26473	1.70697	0.00858801	0.0185573	up	yes
lbb00360	Metabolism	Amino acid metabolism	Phenylalanine metabolism	0.0866302	0.322457	LOC132617324	9.46945	3.24328	0.0165694	0.0337616	up	yes
lbb00601	Metabolism	Glycan biosynthesis and metabolism	Glycosphingolipid biosynthesis - lacto and neolacto series	0.0894679	0.324019	LOC132623870	4.88478	2.28829	1.63588e-09	7.53416e-09	up	yes
lbb00601	Metabolism	Glycan biosynthesis and metabolism	Glycosphingolipid biosynthesis - lacto and neolacto series	0.0894679	0.324019	LOC132606804	0.109799	-3.18706	0.00274411	0.00650054	down	yes
lbb00601	Metabolism	Glycan biosynthesis and metabolism	Glycosphingolipid biosynthesis - lacto and neolacto series	0.0894679	0.324019	LOC132633805	847.077	9.72635	0.00336197	0.00784769	up	yes
lbb00232	Metabolism	Biosynthesis of other secondary metabolites	Caffeine metabolism	0.0955406	0.336906	LOC132612606	0.462644	-1.11202	1.08239e-62	2.83178e-61	down	yes
lbb00232	Metabolism	Biosynthesis of other secondary metabolites	Caffeine metabolism	0.0955406	0.336906	LOC132623782	295.83	8.20862	1.41933e-07	5.58225e-07	up	yes
lbb00232	Metabolism	Biosynthesis of other secondary metabolites	Caffeine metabolism	0.0955406	0.336906	LOC132604026	7.38652	2.88489	1.92353e-06	6.80997e-06	up	yes
lbb00232	Metabolism	Biosynthesis of other secondary metabolites	Caffeine metabolism	0.0955406	0.336906	LOC132616092	4.75737	2.25016	0.0231369	0.0457999	up	yes
lbb00511	Metabolism	Glycan biosynthesis and metabolism	Other glycan degradation	0.108631	0.371191	LOC132599204	23.5358	4.55679	0	0	up	yes
lbb00511	Metabolism	Glycan biosynthesis and metabolism	Other glycan degradation	0.108631	0.371191	LOC132600433	4.61085	2.20503	3.85978e-178	4.61374e-176	up	yes
lbb00511	Metabolism	Glycan biosynthesis and metabolism	Other glycan degradation	0.108631	0.371191	LOC132636871	4.07221	2.02581	3.44757e-166	3.49175e-164	up	yes
lbb00511	Metabolism	Glycan biosynthesis and metabolism	Other glycan degradation	0.108631	0.371191	LOC132613873	47.2086	5.56098	5.8901e-140	4.47754e-138	up	yes
lbb00511	Metabolism	Glycan biosynthesis and metabolism	Other glycan degradation	0.108631	0.371191	LOC132610777	12.0212	3.58751	1.2712e-103	6.40869e-102	up	yes
lbb00511	Metabolism	Glycan biosynthesis and metabolism	Other glycan degradation	0.108631	0.371191	LOC132610303	0.185383	-2.43142	2.12337e-91	8.98992e-90	down	yes
lbb00511	Metabolism	Glycan biosynthesis and metabolism	Other glycan degradation	0.108631	0.371191	LOC132621488	0.304296	-1.71645	1.06384e-79	3.74092e-78	down	yes
lbb00511	Metabolism	Glycan biosynthesis and metabolism	Other glycan degradation	0.108631	0.371191	LOC132640662	114.064	6.83371	3.98898e-77	1.35345e-75	up	yes
lbb00511	Metabolism	Glycan biosynthesis and metabolism	Other glycan degradation	0.108631	0.371191	LOC132598619	3.1399	1.65072	2.90779e-67	8.20595e-66	up	yes
lbb00511	Metabolism	Glycan biosynthesis and metabolism	Other glycan degradation	0.108631	0.371191	LOC132599619	2.4166	1.27298	2.30227e-57	5.46534e-56	up	yes
lbb00511	Metabolism	Glycan biosynthesis and metabolism	Other glycan degradation	0.108631	0.371191	LOC132625819	2.77628	1.47315	1.24694e-49	2.56112e-48	up	yes
lbb00511	Metabolism	Glycan biosynthesis and metabolism	Other glycan degradation	0.108631	0.371191	LOC132606219	3.80907	1.92944	1.7051e-46	3.2717e-45	up	yes
lbb00511	Metabolism	Glycan biosynthesis and metabolism	Other glycan degradation	0.108631	0.371191	LOC132598647	0.440516	-1.18273	4.71808e-46	8.92137e-45	down	yes
lbb00511	Metabolism	Glycan biosynthesis and metabolism	Other glycan degradation	0.108631	0.371191	LOC132633462	10.9892	3.45801	9.88239e-45	1.82678e-43	up	yes
lbb00511	Metabolism	Glycan biosynthesis and metabolism	Other glycan degradation	0.108631	0.371191	LOC132625187	12.0035	3.58538	4.39764e-37	6.63529e-36	up	yes
lbb00511	Metabolism	Glycan biosynthesis and metabolism	Other glycan degradation	0.108631	0.371191	LOC132641158	0.349958	-1.51475	1.161e-23	1.15411e-22	down	yes
lbb00511	Metabolism	Glycan biosynthesis and metabolism	Other glycan degradation	0.108631	0.371191	LOC132631792	2.69124	1.42827	1.26648e-19	1.0594e-18	up	yes
lbb00511	Metabolism	Glycan biosynthesis and metabolism	Other glycan degradation	0.108631	0.371191	LOC132627138	0.43582	-1.1982	4.31007e-17	3.19249e-16	down	yes
lbb00511	Metabolism	Glycan biosynthesis and metabolism	Other glycan degradation	0.108631	0.371191	LOC132600437	0.469034	-1.09224	6.38365e-17	4.68227e-16	down	yes
lbb00511	Metabolism	Glycan biosynthesis and metabolism	Other glycan degradation	0.108631	0.371191	LOC132625127	3.44903	1.78619	5.23528e-13	3.07517e-12	up	yes
lbb00511	Metabolism	Glycan biosynthesis and metabolism	Other glycan degradation	0.108631	0.371191	LOC132607103	6.55939	2.71356	1.43067e-12	8.16825e-12	up	yes
lbb00511	Metabolism	Glycan biosynthesis and metabolism	Other glycan degradation	0.108631	0.371191	LOC132627139	3.40214	1.76644	1.66258e-12	9.46192e-12	up	yes
lbb00511	Metabolism	Glycan biosynthesis and metabolism	Other glycan degradation	0.108631	0.371191	LOC132632447	2.18998	1.13092	3.54528e-11	1.84394e-10	up	yes
lbb00511	Metabolism	Glycan biosynthesis and metabolism	Other glycan degradation	0.108631	0.371191	LOC132645086	2.06398	1.04543	7.10666e-11	3.62218e-10	up	yes
lbb00511	Metabolism	Glycan biosynthesis and metabolism	Other glycan degradation	0.108631	0.371191	LOC132627990	3.12168	1.64232	9.08709e-10	4.27774e-09	up	yes
lbb00511	Metabolism	Glycan biosynthesis and metabolism	Other glycan degradation	0.108631	0.371191	LOC132639391	2993.22	11.5475	5.03444e-09	2.23497e-08	up	yes
lbb00511	Metabolism	Glycan biosynthesis and metabolism	Other glycan degradation	0.108631	0.371191	LOC132625832	2.24892	1.16923	8.43279e-08	3.38834e-07	up	yes
lbb00511	Metabolism	Glycan biosynthesis and metabolism	Other glycan degradation	0.108631	0.371191	LOC132645665	2.88221	1.52718	1.54055e-07	6.03727e-07	up	yes
lbb00511	Metabolism	Glycan biosynthesis and metabolism	Other glycan degradation	0.108631	0.371191	LOC132645492	2.82743	1.49949	7.94162e-06	2.64262e-05	up	yes
lbb00511	Metabolism	Glycan biosynthesis and metabolism	Other glycan degradation	0.108631	0.371191	LOC132628068	35.0421	5.13102	1.03176e-05	3.39747e-05	up	yes
lbb00511	Metabolism	Glycan biosynthesis and metabolism	Other glycan degradation	0.108631	0.371191	LOC132602338	2.68356	1.42415	2.96259e-05	9.25124e-05	up	yes
lbb00511	Metabolism	Glycan biosynthesis and metabolism	Other glycan degradation	0.108631	0.371191	LOC132604239	0.344308	-1.53823	4.99014e-05	0.000151777	down	yes
lbb00511	Metabolism	Glycan biosynthesis and metabolism	Other glycan degradation	0.108631	0.371191	LOC132615291	0.210666	-2.24697	7.37193e-05	0.000219697	down	yes
lbb00511	Metabolism	Glycan biosynthesis and metabolism	Other glycan degradation	0.108631	0.371191	LOC132627992	2.03264	1.02335	0.000488108	0.00130075	up	yes
lbb00511	Metabolism	Glycan biosynthesis and metabolism	Other glycan degradation	0.108631	0.371191	LOC132620357	8.01634	3.00294	0.00144947	0.00359978	up	yes
lbb00511	Metabolism	Glycan biosynthesis and metabolism	Other glycan degradation	0.108631	0.371191	LOC132610474	0.458465	-1.12512	0.0166282	0.033867	down	yes
lbb00511	Metabolism	Glycan biosynthesis and metabolism	Other glycan degradation	0.108631	0.371191	LOC132606636	0.126483	-2.98299	0.0196288	0.0394183	down	yes
lbb00511	Metabolism	Glycan biosynthesis and metabolism	Other glycan degradation	0.108631	0.371191	LOC132606461	2.21952	1.15025	0.0204914	0.0410192	up	yes
lbb00511	Metabolism	Glycan biosynthesis and metabolism	Other glycan degradation	0.108631	0.371191	LOC132615500	0.400465	-1.32025	0.0222994	0.0443106	down	yes
lbb04933	Human Diseases	Endocrine and metabolic disease	AGE-RAGE signaling pathway in diabetic complications	0.110803	0.371191	LOC132640039	2.38157	1.25191	3.40332e-54	7.5692e-53	up	yes
lbb04933	Human Diseases	Endocrine and metabolic disease	AGE-RAGE signaling pathway in diabetic complications	0.110803	0.371191	LOC132621231	3.16995	1.66446	2.54011e-29	3.08535e-28	up	yes
lbb04933	Human Diseases	Endocrine and metabolic disease	AGE-RAGE signaling pathway in diabetic complications	0.110803	0.371191	LOC132632727	3.2462	1.69875	3.68634e-26	4.04744e-25	up	yes
lbb04933	Human Diseases	Endocrine and metabolic disease	AGE-RAGE signaling pathway in diabetic complications	0.110803	0.371191	LOC132606796	0.454532	-1.13755	1.04505e-22	9.97231e-22	down	yes
lbb04933	Human Diseases	Endocrine and metabolic disease	AGE-RAGE signaling pathway in diabetic complications	0.110803	0.371191	LOC132606638	2.71023	1.43841	4.21695e-19	3.44069e-18	up	yes
lbb04933	Human Diseases	Endocrine and metabolic disease	AGE-RAGE signaling pathway in diabetic complications	0.110803	0.371191	LOC132603408	8.80358	3.13809	8.29924e-14	5.12405e-13	up	yes
lbb04933	Human Diseases	Endocrine and metabolic disease	AGE-RAGE signaling pathway in diabetic complications	0.110803	0.371191	LOC132622928	2.49218	1.31741	3.64417e-13	2.16234e-12	up	yes
lbb04933	Human Diseases	Endocrine and metabolic disease	AGE-RAGE signaling pathway in diabetic complications	0.110803	0.371191	LOC132617638	29.8754	4.90089	2.60006e-12	1.46226e-11	up	yes
lbb04933	Human Diseases	Endocrine and metabolic disease	AGE-RAGE signaling pathway in diabetic complications	0.110803	0.371191	LOC132610706	2.45597	1.29629	1.23047e-10	6.17757e-10	up	yes
lbb04933	Human Diseases	Endocrine and metabolic disease	AGE-RAGE signaling pathway in diabetic complications	0.110803	0.371191	LOC132623918	10502.8	13.3585	6.95865e-10	3.30847e-09	up	yes
lbb04933	Human Diseases	Endocrine and metabolic disease	AGE-RAGE signaling pathway in diabetic complications	0.110803	0.371191	LOC132622294	5.59845	2.48503	1.06844e-09	4.99493e-09	up	yes
lbb04933	Human Diseases	Endocrine and metabolic disease	AGE-RAGE signaling pathway in diabetic complications	0.110803	0.371191	LOC132603038	61.5312	5.94325	1.69215e-09	7.78908e-09	up	yes
lbb04933	Human Diseases	Endocrine and metabolic disease	AGE-RAGE signaling pathway in diabetic complications	0.110803	0.371191	LOC132607510	2.14564	1.10141	4.12348e-09	1.84241e-08	up	yes
lbb04933	Human Diseases	Endocrine and metabolic disease	AGE-RAGE signaling pathway in diabetic complications	0.110803	0.371191	LOC132636613	3.82792	1.93656	8.10925e-08	3.26338e-07	up	yes
lbb04933	Human Diseases	Endocrine and metabolic disease	AGE-RAGE signaling pathway in diabetic complications	0.110803	0.371191	LOC132614784	4466.03	12.1248	2.18964e-05	6.96159e-05	up	yes
lbb04933	Human Diseases	Endocrine and metabolic disease	AGE-RAGE signaling pathway in diabetic complications	0.110803	0.371191	LOC132605480	1916.27	10.9041	4.73627e-05	0.000144458	up	yes
lbb04933	Human Diseases	Endocrine and metabolic disease	AGE-RAGE signaling pathway in diabetic complications	0.110803	0.371191	LOC132638741	0.000464687	-11.0715	0.000107541	0.000314489	down	yes
lbb04933	Human Diseases	Endocrine and metabolic disease	AGE-RAGE signaling pathway in diabetic complications	0.110803	0.371191	LOC132606252	8.43267	3.07599	0.000162375	0.000463607	up	yes
lbb04933	Human Diseases	Endocrine and metabolic disease	AGE-RAGE signaling pathway in diabetic complications	0.110803	0.371191	LOC132611216	4065.48	11.9892	0.000246845	0.00068704	up	yes
lbb04933	Human Diseases	Endocrine and metabolic disease	AGE-RAGE signaling pathway in diabetic complications	0.110803	0.371191	LOC132600820	19.4824	4.2841	0.00050408	0.0013412	up	yes
lbb04933	Human Diseases	Endocrine and metabolic disease	AGE-RAGE signaling pathway in diabetic complications	0.110803	0.371191	LOC132636801	4.74216	2.24554	0.00143141	0.00355807	up	yes
lbb04933	Human Diseases	Endocrine and metabolic disease	AGE-RAGE signaling pathway in diabetic complications	0.110803	0.371191	LOC132614211	3.65481	1.8698	0.00672759	0.0148522	up	yes
lbb04933	Human Diseases	Endocrine and metabolic disease	AGE-RAGE signaling pathway in diabetic complications	0.110803	0.371191	LOC132633828	10.2412	3.35631	0.0135212	0.0280782	up	yes
lbb00562	Metabolism	Carbohydrate metabolism	Inositol phosphate metabolism	0.114565	0.374431	LOC132626385	15.2949	3.93498	1.01962e-198	1.41941e-196	up	yes
lbb00562	Metabolism	Carbohydrate metabolism	Inositol phosphate metabolism	0.114565	0.374431	LOC132613878	0.362956	-1.46213	3.12319e-172	3.37544e-170	down	yes
lbb00562	Metabolism	Carbohydrate metabolism	Inositol phosphate metabolism	0.114565	0.374431	LOC132645381	0.100273	-3.318	3.12721e-141	2.39338e-139	down	yes
lbb00562	Metabolism	Carbohydrate metabolism	Inositol phosphate metabolism	0.114565	0.374431	LOC132615105	0.111012	-3.17121	7.69309e-130	5.27874e-128	down	yes
lbb00562	Metabolism	Carbohydrate metabolism	Inositol phosphate metabolism	0.114565	0.374431	LOC132640508	0.299842	-1.73773	1.89214e-86	7.3826e-85	down	yes
lbb00562	Metabolism	Carbohydrate metabolism	Inositol phosphate metabolism	0.114565	0.374431	LOC132629974	0.364036	-1.45785	1.88356e-70	5.67383e-69	down	yes
lbb00562	Metabolism	Carbohydrate metabolism	Inositol phosphate metabolism	0.114565	0.374431	LOC132598857	0.424569	-1.23593	4.08888e-70	1.21867e-68	down	yes
lbb00562	Metabolism	Carbohydrate metabolism	Inositol phosphate metabolism	0.114565	0.374431	LOC132609755	0.30802	-1.69891	3.62194e-58	8.70811e-57	down	yes
lbb00562	Metabolism	Carbohydrate metabolism	Inositol phosphate metabolism	0.114565	0.374431	LOC132627385	0.458568	-1.12479	6.79441e-47	1.3179e-45	down	yes
lbb00562	Metabolism	Carbohydrate metabolism	Inositol phosphate metabolism	0.114565	0.374431	LOC132604045	0.471	-1.0862	2.4943e-44	4.54864e-43	down	yes
lbb00562	Metabolism	Carbohydrate metabolism	Inositol phosphate metabolism	0.114565	0.374431	LOC132607033	0.321634	-1.63651	3.7955e-40	6.26008e-39	down	yes
lbb00562	Metabolism	Carbohydrate metabolism	Inositol phosphate metabolism	0.114565	0.374431	LOC132632286	0.282086	-1.82579	2.10084e-39	3.38576e-38	down	yes
lbb00562	Metabolism	Carbohydrate metabolism	Inositol phosphate metabolism	0.114565	0.374431	LOC132609570	0.344681	-1.53667	5.08538e-39	8.11072e-38	down	yes
lbb00562	Metabolism	Carbohydrate metabolism	Inositol phosphate metabolism	0.114565	0.374431	LOC132635256	0.459422	-1.12211	1.12213e-24	1.16084e-23	down	yes
lbb00562	Metabolism	Carbohydrate metabolism	Inositol phosphate metabolism	0.114565	0.374431	LOC132645957	0.465329	-1.10368	2.78349e-23	2.73085e-22	down	yes
lbb00562	Metabolism	Carbohydrate metabolism	Inositol phosphate metabolism	0.114565	0.374431	LOC132606796	0.454532	-1.13755	1.04505e-22	9.97231e-22	down	yes
lbb00562	Metabolism	Carbohydrate metabolism	Inositol phosphate metabolism	0.114565	0.374431	LOC132610875	21.0697	4.3971	1.1434e-22	1.08954e-21	up	yes
lbb00562	Metabolism	Carbohydrate metabolism	Inositol phosphate metabolism	0.114565	0.374431	LOC132610729	10.3379	3.36988	1.22058e-21	1.11564e-20	up	yes
lbb00562	Metabolism	Carbohydrate metabolism	Inositol phosphate metabolism	0.114565	0.374431	LOC132632463	3.73384	1.90066	1.03739e-16	7.53711e-16	up	yes
lbb00562	Metabolism	Carbohydrate metabolism	Inositol phosphate metabolism	0.114565	0.374431	LOC132631769	8.65497	3.11353	1.09219e-16	7.92338e-16	up	yes
lbb00562	Metabolism	Carbohydrate metabolism	Inositol phosphate metabolism	0.114565	0.374431	LOC132632011	3.02416	1.59653	2.91537e-16	2.06883e-15	up	yes
lbb00562	Metabolism	Carbohydrate metabolism	Inositol phosphate metabolism	0.114565	0.374431	LOC132603038	61.5312	5.94325	1.69215e-09	7.78908e-09	up	yes
lbb00562	Metabolism	Carbohydrate metabolism	Inositol phosphate metabolism	0.114565	0.374431	LOC132614436	3399.84	11.7313	1.5474e-08	6.61764e-08	up	yes
lbb00562	Metabolism	Carbohydrate metabolism	Inositol phosphate metabolism	0.114565	0.374431	LOC132636849	2.16297	1.11302	3.14577e-07	1.20175e-06	up	yes
lbb00562	Metabolism	Carbohydrate metabolism	Inositol phosphate metabolism	0.114565	0.374431	LOC132614465	3408.81	11.7351	9.41219e-07	3.43321e-06	up	yes
lbb00562	Metabolism	Carbohydrate metabolism	Inositol phosphate metabolism	0.114565	0.374431	LOC132622469	0.450483	-1.15046	4.57197e-06	1.5627e-05	down	yes
lbb00562	Metabolism	Carbohydrate metabolism	Inositol phosphate metabolism	0.114565	0.374431	LOC132630221	4.86554	2.2826	7.865e-06	2.61841e-05	up	yes
lbb00562	Metabolism	Carbohydrate metabolism	Inositol phosphate metabolism	0.114565	0.374431	LOC132603833	1962.12	10.9382	3.07153e-05	9.57373e-05	up	yes
lbb00562	Metabolism	Carbohydrate metabolism	Inositol phosphate metabolism	0.114565	0.374431	LOC132625932	1074.38	10.0693	0.000158024	0.000452053	up	yes
lbb00562	Metabolism	Carbohydrate metabolism	Inositol phosphate metabolism	0.114565	0.374431	LOC132606252	8.43267	3.07599	0.000162375	0.000463607	up	yes
lbb00562	Metabolism	Carbohydrate metabolism	Inositol phosphate metabolism	0.114565	0.374431	LOC132606623	2.38159	1.25192	0.000421073	0.00113336	up	yes
lbb00562	Metabolism	Carbohydrate metabolism	Inositol phosphate metabolism	0.114565	0.374431	LOC132619377	2.46873	1.30377	0.00076377	0.00198029	up	yes
lbb00562	Metabolism	Carbohydrate metabolism	Inositol phosphate metabolism	0.114565	0.374431	LOC132627387	0.215829	-2.21204	0.000869652	0.00223835	down	yes
lbb00562	Metabolism	Carbohydrate metabolism	Inositol phosphate metabolism	0.114565	0.374431	LOC132644329	2.94647	1.55899	0.00378121	0.00876041	up	yes
lbb00562	Metabolism	Carbohydrate metabolism	Inositol phosphate metabolism	0.114565	0.374431	LOC132607351	4.2845	2.09913	0.00524931	0.0118075	up	yes
lbb00562	Metabolism	Carbohydrate metabolism	Inositol phosphate metabolism	0.114565	0.374431	LOC132606171	2.73811	1.45318	0.00593028	0.0132075	up	yes
lbb00902	Metabolism	Metabolism of terpenoids and polyketides	Monoterpenoid biosynthesis	0.11957	0.381486	LOC132645607	0.46699	-1.09854	1.38238e-42	2.428e-41	down	yes
lbb00902	Metabolism	Metabolism of terpenoids and polyketides	Monoterpenoid biosynthesis	0.11957	0.381486	LOC132598841	0.000480558	-11.023	3.21863e-13	1.91285e-12	down	yes
lbb00902	Metabolism	Metabolism of terpenoids and polyketides	Monoterpenoid biosynthesis	0.11957	0.381486	LOC132645606	2.09382	1.06613	9.92648e-07	3.61223e-06	up	yes
lbb00902	Metabolism	Metabolism of terpenoids and polyketides	Monoterpenoid biosynthesis	0.11957	0.381486	LOC132643582	1394.94	10.446	0.000164655	0.000469602	up	yes
lbb00902	Metabolism	Metabolism of terpenoids and polyketides	Monoterpenoid biosynthesis	0.11957	0.381486	LOC132623042	0.361714	-1.46708	0.000235282	0.000656801	down	yes
lbb00902	Metabolism	Metabolism of terpenoids and polyketides	Monoterpenoid biosynthesis	0.11957	0.381486	LOC132598840	14.3648	3.84446	0.00372277	0.00863271	up	yes
lbb00220	Metabolism	Amino acid metabolism	Arginine biosynthesis	0.148268	0.462043	LOC132621934	16.9501	4.08322	3.79052e-234	7.77126e-232	up	yes
lbb00220	Metabolism	Amino acid metabolism	Arginine biosynthesis	0.148268	0.462043	LOC132622245	16.6054	4.05358	1.39854e-193	1.84085e-191	up	yes
lbb00220	Metabolism	Amino acid metabolism	Arginine biosynthesis	0.148268	0.462043	LOC132645019	4.15293	2.05413	7.76352e-80	2.74712e-78	up	yes
lbb00220	Metabolism	Amino acid metabolism	Arginine biosynthesis	0.148268	0.462043	LOC132613509	0.489109	-1.03177	1.69926e-50	3.5527e-49	down	yes
lbb00220	Metabolism	Amino acid metabolism	Arginine biosynthesis	0.148268	0.462043	LOC132613888	0.497131	-1.0083	2.4841e-40	4.11519e-39	down	yes
lbb00220	Metabolism	Amino acid metabolism	Arginine biosynthesis	0.148268	0.462043	LOC132620413	2.30395	1.20411	5.56923e-40	9.141e-39	up	yes
lbb00220	Metabolism	Amino acid metabolism	Arginine biosynthesis	0.148268	0.462043	LOC132610691	0.484526	-1.04535	1.59315e-25	1.70385e-24	down	yes
lbb00220	Metabolism	Amino acid metabolism	Arginine biosynthesis	0.148268	0.462043	LOC132624396	0.126378	-2.98418	7.61884e-20	6.44164e-19	down	yes
lbb00220	Metabolism	Amino acid metabolism	Arginine biosynthesis	0.148268	0.462043	LOC132636580	15.2393	3.92972	1.30799e-19	1.09278e-18	up	yes
lbb00220	Metabolism	Amino acid metabolism	Arginine biosynthesis	0.148268	0.462043	LOC132606686	3.07741	1.62172	1.61203e-17	1.21831e-16	up	yes
lbb00220	Metabolism	Amino acid metabolism	Arginine biosynthesis	0.148268	0.462043	LOC132640557	3.95701	1.98441	2.51679e-15	1.6926e-14	up	yes
lbb00220	Metabolism	Amino acid metabolism	Arginine biosynthesis	0.148268	0.462043	LOC132641885	0.443712	-1.1723	2.56189e-10	1.258e-09	down	yes
lbb00220	Metabolism	Amino acid metabolism	Arginine biosynthesis	0.148268	0.462043	LOC132623825	4884.16	12.2539	8.04083e-10	3.80108e-09	up	yes
lbb00220	Metabolism	Amino acid metabolism	Arginine biosynthesis	0.148268	0.462043	LOC132618549	3.61449	1.85379	3.09268e-08	1.28984e-07	up	yes
lbb00220	Metabolism	Amino acid metabolism	Arginine biosynthesis	0.148268	0.462043	LOC132605425	1845.91	10.8501	1.35367e-05	4.40221e-05	up	yes
lbb00220	Metabolism	Amino acid metabolism	Arginine biosynthesis	0.148268	0.462043	LOC132625552	4.38433	2.13236	1.86248e-05	5.96797e-05	up	yes
lbb00220	Metabolism	Amino acid metabolism	Arginine biosynthesis	0.148268	0.462043	LOC132607141	1018.03	9.99156	6.63675e-05	0.00019882	up	yes
lbb00220	Metabolism	Amino acid metabolism	Arginine biosynthesis	0.148268	0.462043	LOC132635983	6.22963	2.63915	0.000118692	0.000344999	up	yes
lbb00220	Metabolism	Amino acid metabolism	Arginine biosynthesis	0.148268	0.462043	LOC132641883	2.41	1.26904	0.000188996	0.000534785	up	yes
lbb00220	Metabolism	Amino acid metabolism	Arginine biosynthesis	0.148268	0.462043	LOC132624805	922.58	9.84953	0.00493244	0.0111534	up	yes
lbb00220	Metabolism	Amino acid metabolism	Arginine biosynthesis	0.148268	0.462043	LOC132599631	6.45887	2.69128	0.00503544	0.0113616	up	yes
lbb00333	Metabolism	Biosynthesis of other secondary metabolites	Prodigiosin biosynthesis	0.154808	0.47146	LOC132607337	0.240747	-2.05441	5.37784e-154	4.66466e-152	down	yes
lbb00333	Metabolism	Biosynthesis of other secondary metabolites	Prodigiosin biosynthesis	0.154808	0.47146	LOC132641240	10.0155	3.32416	3.49341e-87	1.38055e-85	up	yes
lbb00333	Metabolism	Biosynthesis of other secondary metabolites	Prodigiosin biosynthesis	0.154808	0.47146	LOC132607511	2.82296	1.49721	2.78344e-32	3.71432e-31	up	yes
lbb00333	Metabolism	Biosynthesis of other secondary metabolites	Prodigiosin biosynthesis	0.154808	0.47146	LOC132603729	0.379628	-1.39734	1.84814e-25	1.97034e-24	down	yes
lbb00333	Metabolism	Biosynthesis of other secondary metabolites	Prodigiosin biosynthesis	0.154808	0.47146	LOC132607569	23.9831	4.58395	0.000309693	0.000850418	up	yes
lbb00333	Metabolism	Biosynthesis of other secondary metabolites	Prodigiosin biosynthesis	0.154808	0.47146	LOC132610005	445.665	8.79982	0.0214759	0.0428327	up	yes
lbb00780	Metabolism	Metabolism of cofactors and vitamins	Biotin metabolism	0.176527	0.525657	LOC132607337	0.240747	-2.05441	5.37784e-154	4.66466e-152	down	yes
lbb00780	Metabolism	Metabolism of cofactors and vitamins	Biotin metabolism	0.176527	0.525657	LOC132641240	10.0155	3.32416	3.49341e-87	1.38055e-85	up	yes
lbb00780	Metabolism	Metabolism of cofactors and vitamins	Biotin metabolism	0.176527	0.525657	LOC132621691	0.455707	-1.13382	1.49611e-41	2.55351e-40	down	yes
lbb00780	Metabolism	Metabolism of cofactors and vitamins	Biotin metabolism	0.176527	0.525657	LOC132607511	2.82296	1.49721	2.78344e-32	3.71432e-31	up	yes
lbb00780	Metabolism	Metabolism of cofactors and vitamins	Biotin metabolism	0.176527	0.525657	LOC132617550	3.99029	1.99649	2.24377e-31	2.9048e-30	up	yes
lbb00780	Metabolism	Metabolism of cofactors and vitamins	Biotin metabolism	0.176527	0.525657	LOC132603729	0.379628	-1.39734	1.84814e-25	1.97034e-24	down	yes
lbb00780	Metabolism	Metabolism of cofactors and vitamins	Biotin metabolism	0.176527	0.525657	LOC132638672	0.470561	-1.08755	1.22032e-23	1.21165e-22	down	yes
lbb00780	Metabolism	Metabolism of cofactors and vitamins	Biotin metabolism	0.176527	0.525657	LOC132636939	2.53791	1.34364	5.40917e-23	5.23252e-22	up	yes
lbb00780	Metabolism	Metabolism of cofactors and vitamins	Biotin metabolism	0.176527	0.525657	LOC132607569	23.9831	4.58395	0.000309693	0.000850418	up	yes
lbb00780	Metabolism	Metabolism of cofactors and vitamins	Biotin metabolism	0.176527	0.525657	LOC132610005	445.665	8.79982	0.0214759	0.0428327	up	yes
lbb04070	Environmental Information Processing	Signal transduction	Phosphatidylinositol signaling system	0.186583	0.543525	LOC132645381	0.100273	-3.318	3.12721e-141	2.39338e-139	down	yes
lbb04070	Environmental Information Processing	Signal transduction	Phosphatidylinositol signaling system	0.186583	0.543525	LOC132629974	0.364036	-1.45785	1.88356e-70	5.67383e-69	down	yes
lbb04070	Environmental Information Processing	Signal transduction	Phosphatidylinositol signaling system	0.186583	0.543525	LOC132623331	0.3507	-1.51169	9.10944e-69	2.63605e-67	down	yes
lbb04070	Environmental Information Processing	Signal transduction	Phosphatidylinositol signaling system	0.186583	0.543525	LOC132609755	0.30802	-1.69891	3.62194e-58	8.70811e-57	down	yes
lbb04070	Environmental Information Processing	Signal transduction	Phosphatidylinositol signaling system	0.186583	0.543525	LOC132627591	0.321929	-1.63519	6.16156e-54	1.3632e-52	down	yes
lbb04070	Environmental Information Processing	Signal transduction	Phosphatidylinositol signaling system	0.186583	0.543525	LOC132636384	0.382812	-1.38529	2.94113e-48	5.88018e-47	down	yes
lbb04070	Environmental Information Processing	Signal transduction	Phosphatidylinositol signaling system	0.186583	0.543525	LOC132627385	0.458568	-1.12479	6.79441e-47	1.3179e-45	down	yes
lbb04070	Environmental Information Processing	Signal transduction	Phosphatidylinositol signaling system	0.186583	0.543525	LOC132604045	0.471	-1.0862	2.4943e-44	4.54864e-43	down	yes
lbb04070	Environmental Information Processing	Signal transduction	Phosphatidylinositol signaling system	0.186583	0.543525	LOC132625582	0.477572	-1.06621	5.05504e-42	8.70238e-41	down	yes
lbb04070	Environmental Information Processing	Signal transduction	Phosphatidylinositol signaling system	0.186583	0.543525	LOC132607033	0.321634	-1.63651	3.7955e-40	6.26008e-39	down	yes
lbb04070	Environmental Information Processing	Signal transduction	Phosphatidylinositol signaling system	0.186583	0.543525	LOC132632286	0.282086	-1.82579	2.10084e-39	3.38576e-38	down	yes
lbb04070	Environmental Information Processing	Signal transduction	Phosphatidylinositol signaling system	0.186583	0.543525	LOC132609570	0.344681	-1.53667	5.08538e-39	8.11072e-38	down	yes
lbb04070	Environmental Information Processing	Signal transduction	Phosphatidylinositol signaling system	0.186583	0.543525	LOC132635256	0.459422	-1.12211	1.12213e-24	1.16084e-23	down	yes
lbb04070	Environmental Information Processing	Signal transduction	Phosphatidylinositol signaling system	0.186583	0.543525	LOC132645957	0.465329	-1.10368	2.78349e-23	2.73085e-22	down	yes
lbb04070	Environmental Information Processing	Signal transduction	Phosphatidylinositol signaling system	0.186583	0.543525	LOC132606796	0.454532	-1.13755	1.04505e-22	9.97231e-22	down	yes
lbb04070	Environmental Information Processing	Signal transduction	Phosphatidylinositol signaling system	0.186583	0.543525	LOC132610875	21.0697	4.3971	1.1434e-22	1.08954e-21	up	yes
lbb04070	Environmental Information Processing	Signal transduction	Phosphatidylinositol signaling system	0.186583	0.543525	LOC132621785	0.248597	-2.00812	1.72124e-22	1.62688e-21	down	yes
lbb04070	Environmental Information Processing	Signal transduction	Phosphatidylinositol signaling system	0.186583	0.543525	LOC132610729	10.3379	3.36988	1.22058e-21	1.11564e-20	up	yes
lbb04070	Environmental Information Processing	Signal transduction	Phosphatidylinositol signaling system	0.186583	0.543525	LOC132641180	4.13432	2.04765	1.30764e-19	1.09276e-18	up	yes
lbb04070	Environmental Information Processing	Signal transduction	Phosphatidylinositol signaling system	0.186583	0.543525	LOC132631769	8.65497	3.11353	1.09219e-16	7.92338e-16	up	yes
lbb04070	Environmental Information Processing	Signal transduction	Phosphatidylinositol signaling system	0.186583	0.543525	LOC132632011	3.02416	1.59653	2.91537e-16	2.06883e-15	up	yes
lbb04070	Environmental Information Processing	Signal transduction	Phosphatidylinositol signaling system	0.186583	0.543525	LOC132616958	2.74715	1.45793	3.62326e-16	2.55349e-15	up	yes
lbb04070	Environmental Information Processing	Signal transduction	Phosphatidylinositol signaling system	0.186583	0.543525	LOC132614291	0.448353	-1.15729	5.24397e-14	3.28202e-13	down	yes
lbb04070	Environmental Information Processing	Signal transduction	Phosphatidylinositol signaling system	0.186583	0.543525	LOC132603038	61.5312	5.94325	1.69215e-09	7.78908e-09	up	yes
lbb04070	Environmental Information Processing	Signal transduction	Phosphatidylinositol signaling system	0.186583	0.543525	LOC132614436	3399.84	11.7313	1.5474e-08	6.61764e-08	up	yes
lbb04070	Environmental Information Processing	Signal transduction	Phosphatidylinositol signaling system	0.186583	0.543525	LOC132626726	0.431288	-1.21328	2.46006e-08	1.03468e-07	down	yes
lbb04070	Environmental Information Processing	Signal transduction	Phosphatidylinositol signaling system	0.186583	0.543525	LOC132630814	3.85551	1.94692	1.94148e-06	6.87063e-06	up	yes
lbb04070	Environmental Information Processing	Signal transduction	Phosphatidylinositol signaling system	0.186583	0.543525	LOC132600188	0.270868	-1.88434	2.2215e-06	7.82639e-06	down	yes
lbb04070	Environmental Information Processing	Signal transduction	Phosphatidylinositol signaling system	0.186583	0.543525	LOC132634282	0.298138	-1.74595	3.39053e-06	1.17311e-05	down	yes
lbb04070	Environmental Information Processing	Signal transduction	Phosphatidylinositol signaling system	0.186583	0.543525	LOC132622469	0.450483	-1.15046	4.57197e-06	1.5627e-05	down	yes
lbb04070	Environmental Information Processing	Signal transduction	Phosphatidylinositol signaling system	0.186583	0.543525	LOC132630221	4.86554	2.2826	7.865e-06	2.61841e-05	up	yes
lbb04070	Environmental Information Processing	Signal transduction	Phosphatidylinositol signaling system	0.186583	0.543525	LOC132625932	1074.38	10.0693	0.000158024	0.000452053	up	yes
lbb04070	Environmental Information Processing	Signal transduction	Phosphatidylinositol signaling system	0.186583	0.543525	LOC132606252	8.43267	3.07599	0.000162375	0.000463607	up	yes
lbb04070	Environmental Information Processing	Signal transduction	Phosphatidylinositol signaling system	0.186583	0.543525	LOC132627387	0.215829	-2.21204	0.000869652	0.00223835	down	yes
lbb04070	Environmental Information Processing	Signal transduction	Phosphatidylinositol signaling system	0.186583	0.543525	LOC132644329	2.94647	1.55899	0.00378121	0.00876041	up	yes
lbb04070	Environmental Information Processing	Signal transduction	Phosphatidylinositol signaling system	0.186583	0.543525	LOC132607351	4.2845	2.09913	0.00524931	0.0118075	up	yes
lbb04070	Environmental Information Processing	Signal transduction	Phosphatidylinositol signaling system	0.186583	0.543525	LOC132606171	2.73811	1.45318	0.00593028	0.0132075	up	yes
lbb04070	Environmental Information Processing	Signal transduction	Phosphatidylinositol signaling system	0.186583	0.543525	LOC132640541	2.85792	1.51496	0.0101276	0.0215837	up	yes
lbb01040	Metabolism	Lipid metabolism	Biosynthesis of unsaturated fatty acids	0.209461	0.593144	LOC132607337	0.240747	-2.05441	5.37784e-154	4.66466e-152	down	yes
lbb01040	Metabolism	Lipid metabolism	Biosynthesis of unsaturated fatty acids	0.209461	0.593144	LOC132641240	10.0155	3.32416	3.49341e-87	1.38055e-85	up	yes
lbb01040	Metabolism	Lipid metabolism	Biosynthesis of unsaturated fatty acids	0.209461	0.593144	LOC132603735	0.164347	-2.60518	7.10092e-87	2.79314e-85	down	yes
lbb01040	Metabolism	Lipid metabolism	Biosynthesis of unsaturated fatty acids	0.209461	0.593144	LOC132609240	0.396379	-1.33505	2.67725e-84	1.01418e-82	down	yes
lbb01040	Metabolism	Lipid metabolism	Biosynthesis of unsaturated fatty acids	0.209461	0.593144	LOC132603721	0.14375	-2.79836	1.78054e-68	5.11309e-67	down	yes
lbb01040	Metabolism	Lipid metabolism	Biosynthesis of unsaturated fatty acids	0.209461	0.593144	LOC132606789	0.437633	-1.19221	1.63079e-62	4.24355e-61	down	yes
lbb01040	Metabolism	Lipid metabolism	Biosynthesis of unsaturated fatty acids	0.209461	0.593144	LOC132603733	0.226882	-2.13999	3.51047e-49	7.16237e-48	down	yes
lbb01040	Metabolism	Lipid metabolism	Biosynthesis of unsaturated fatty acids	0.209461	0.593144	LOC132643263	3.64985	1.86784	1.08745e-43	1.95672e-42	up	yes
lbb01040	Metabolism	Lipid metabolism	Biosynthesis of unsaturated fatty acids	0.209461	0.593144	LOC132643508	0.305001	-1.71311	2.09974e-33	2.89564e-32	down	yes
lbb01040	Metabolism	Lipid metabolism	Biosynthesis of unsaturated fatty acids	0.209461	0.593144	LOC132603722	0.204497	-2.28985	5.78469e-32	7.64393e-31	down	yes
lbb01040	Metabolism	Lipid metabolism	Biosynthesis of unsaturated fatty acids	0.209461	0.593144	LOC132603729	0.379628	-1.39734	1.84814e-25	1.97034e-24	down	yes
lbb01040	Metabolism	Lipid metabolism	Biosynthesis of unsaturated fatty acids	0.209461	0.593144	LOC132623599	2.38562	1.25436	2.56666e-10	1.26016e-09	up	yes
lbb01040	Metabolism	Lipid metabolism	Biosynthesis of unsaturated fatty acids	0.209461	0.593144	LOC132614094	0.404228	-1.30676	2.79418e-08	1.17025e-07	down	yes
lbb01040	Metabolism	Lipid metabolism	Biosynthesis of unsaturated fatty acids	0.209461	0.593144	LOC132607569	23.9831	4.58395	0.000309693	0.000850418	up	yes
lbb01040	Metabolism	Lipid metabolism	Biosynthesis of unsaturated fatty acids	0.209461	0.593144	LOC132615850	0.438345	-1.18986	0.00216186	0.00521622	down	yes
lbb01040	Metabolism	Lipid metabolism	Biosynthesis of unsaturated fatty acids	0.209461	0.593144	LOC132610005	445.665	8.79982	0.0214759	0.0428327	up	yes
lbb00565	Metabolism	Lipid metabolism	Ether lipid metabolism	0.21247	0.593144	LOC132603315	81.8951	6.3557	3.24495e-277	8.37939e-275	up	yes
lbb00565	Metabolism	Lipid metabolism	Ether lipid metabolism	0.21247	0.593144	LOC132626385	15.2949	3.93498	1.01962e-198	1.41941e-196	up	yes
lbb00565	Metabolism	Lipid metabolism	Ether lipid metabolism	0.21247	0.593144	LOC132634987	0.292504	-1.77347	4.97668e-126	3.25631e-124	down	yes
lbb00565	Metabolism	Lipid metabolism	Ether lipid metabolism	0.21247	0.593144	LOC132633457	115.598	6.85297	3.18116e-112	1.77872e-110	up	yes
lbb00565	Metabolism	Lipid metabolism	Ether lipid metabolism	0.21247	0.593144	LOC132641423	8.04789	3.00861	8.51786e-69	2.46697e-67	up	yes
lbb00565	Metabolism	Lipid metabolism	Ether lipid metabolism	0.21247	0.593144	LOC132621306	0.47561	-1.07215	1.48163e-62	3.86434e-61	down	yes
lbb00565	Metabolism	Lipid metabolism	Ether lipid metabolism	0.21247	0.593144	LOC132624321	5.02576	2.32934	1.36962e-59	3.39426e-58	up	yes
lbb00565	Metabolism	Lipid metabolism	Ether lipid metabolism	0.21247	0.593144	LOC132626672	0.483282	-1.04906	2.07791e-52	4.49435e-51	down	yes
lbb00565	Metabolism	Lipid metabolism	Ether lipid metabolism	0.21247	0.593144	LOC132599117	0.228831	-2.12765	6.82115e-18	5.25258e-17	down	yes
lbb00565	Metabolism	Lipid metabolism	Ether lipid metabolism	0.21247	0.593144	LOC132632463	3.73384	1.90066	1.03739e-16	7.53711e-16	up	yes
lbb00565	Metabolism	Lipid metabolism	Ether lipid metabolism	0.21247	0.593144	LOC132632989	3885.56	11.9239	1.49427e-11	7.98421e-11	up	yes
lbb00565	Metabolism	Lipid metabolism	Ether lipid metabolism	0.21247	0.593144	LOC132623294	2.36581	1.24234	1.75827e-10	8.74301e-10	up	yes
lbb00565	Metabolism	Lipid metabolism	Ether lipid metabolism	0.21247	0.593144	LOC132603694	5.24915	2.39208	1.86375e-09	8.54293e-09	up	yes
lbb00565	Metabolism	Lipid metabolism	Ether lipid metabolism	0.21247	0.593144	LOC132622878	0.0770776	-3.69754	5.91501e-06	1.99773e-05	down	yes
lbb00565	Metabolism	Lipid metabolism	Ether lipid metabolism	0.21247	0.593144	LOC132600143	1035.08	10.0155	1.95225e-05	6.24204e-05	up	yes
lbb00565	Metabolism	Lipid metabolism	Ether lipid metabolism	0.21247	0.593144	LOC132614369	0.492171	-1.02277	0.000921561	0.00236457	down	yes
lbb00565	Metabolism	Lipid metabolism	Ether lipid metabolism	0.21247	0.593144	LOC132634241	4.62402	2.20915	0.0196285	0.0394183	up	yes
lbb00071	Metabolism	Lipid metabolism	Fatty acid degradation	0.223527	0.611277	LOC132599126	5.30681	2.40785	0	0	up	yes
lbb00071	Metabolism	Lipid metabolism	Fatty acid degradation	0.223527	0.611277	LOC132603400	0.166996	-2.58211	1.9148e-270	4.79807e-268	down	yes
lbb00071	Metabolism	Lipid metabolism	Fatty acid degradation	0.223527	0.611277	LOC132609240	0.396379	-1.33505	2.67725e-84	1.01418e-82	down	yes
lbb00071	Metabolism	Lipid metabolism	Fatty acid degradation	0.223527	0.611277	LOC132641790	0.379304	-1.39857	1.31739e-77	4.51973e-76	down	yes
lbb00071	Metabolism	Lipid metabolism	Fatty acid degradation	0.223527	0.611277	LOC132636899	0.297645	-1.74834	3.83902e-77	1.3065e-75	down	yes
lbb00071	Metabolism	Lipid metabolism	Fatty acid degradation	0.223527	0.611277	LOC132606789	0.437633	-1.19221	1.63079e-62	4.24355e-61	down	yes
lbb00071	Metabolism	Lipid metabolism	Fatty acid degradation	0.223527	0.611277	LOC132632772	3.29776	1.72149	5.34979e-61	1.35357e-59	up	yes
lbb00071	Metabolism	Lipid metabolism	Fatty acid degradation	0.223527	0.611277	LOC132645618	0.395535	-1.33812	6.12103e-53	1.33589e-51	down	yes
lbb00071	Metabolism	Lipid metabolism	Fatty acid degradation	0.223527	0.611277	LOC132644919	2.71632	1.44166	9.59905e-25	9.94539e-24	up	yes
lbb00071	Metabolism	Lipid metabolism	Fatty acid degradation	0.223527	0.611277	LOC132602076	2.859	1.51551	5.08019e-12	2.79708e-11	up	yes
lbb00071	Metabolism	Lipid metabolism	Fatty acid degradation	0.223527	0.611277	LOC132645461	3.70322	1.88878	1.33795e-05	4.35445e-05	up	yes
lbb00071	Metabolism	Lipid metabolism	Fatty acid degradation	0.223527	0.611277	LOC132642992	2.2416	1.16453	1.67636e-05	5.39869e-05	up	yes
lbb00071	Metabolism	Lipid metabolism	Fatty acid degradation	0.223527	0.611277	LOC132615100	2.16858	1.11675	3.86753e-05	0.000119089	up	yes
[truncated: 2,253 more rows]
